# Supplementary material for: Effect of methyl­ene versus ethyl­ene linkers on structural properties of tert-butyl and mesityl bis­(imidazolium) bromide salts
Source: Acta Crystallogr E Crystallogr Commun. 2022 Aug 16;78(Pt 9):905–11. doi: 10.1107/S2056989022008003 (PMC9443804; doi:10.1107/S2056989022008003)
Supplement: Supplementary file 1 [file e-78-00905-sup1.cif]

##############################################################################
#                                                                            #
# This CIF contains the data in a paper accepted for publication in          #
# Acta Crystallographica Section E. It conforms to the requirements of       #
# Notes for Authors for Acta Crystallographica Section E, and has been       #
# peer reviewed under the auspices of the IUCr Commission on Journals.       #
#                                                                            #
# Full details of the Crystallographic Information File format               #
# are given in the paper "The Crystallographic Information File (CIF):       #
# a New Standard Archive File for Crystallography" by S. R. Hall, F. H.      #
# Allen and I. D. Brown [Acta Cryst. (1991), A47, 655-685].                  #
#                                                                            #
# The current version of the core CIF dictionary is obtainable from          #
# ftp://ftp.iucr.org/pub/cif_core.dic.                                       #
#                                                                            #
# Software is freely available for graphical display of the structure(s)     #
# in this CIF. For information consult the CIF software page                 #
# http://www.iucr.org/resources/cif/software.                                #
#                                                                            #
# This file may be used for bona fide research purposes within the           #
# scientific community so long as proper attribution is given to the journal # 
# article from which it was obtained.                                        #
#                                                                            #
##############################################################################
data_sces01006_0m
_audit_creation_method
;
Olex2 1.2
(compiled 2018.05.29 svn.r3508 for OlexSys, GUI svn.r5506)
;
_chemical_name_systematic
;
1,1'-Methylenebis(3-<i>tert</i>-butylimidazolium) dibromide monohydrate
;
_chemical_name_common     ?
_chemical_formula_moiety     'C15 H26 N4 +, 2(Br -), H2 O'
_chemical_formula_sum     'C15 H28 Br2 N4 O'
_chemical_formula_iupac     'C15 H26 N4 +, 2Br -, H2 O'
_chemical_formula_weight     440.23
_chemical_melting_point     ?
_space_group_crystal_system     monoclinic
_space_group_name_H-M_alt     'P 1 21/c 1'
_space_group_name_Hall     '-P 2ybc'
loop_
    _space_group_symop_operation_xyz
    'x, y, z'
    '-x, y+1/2, -z+1/2'
    '-x, -y, -z'
    'x, -y-1/2, z-1/2'
_cell_length_a     7.211(5)
_cell_length_b     18.311(17)
_cell_length_c     15.409(5)
_cell_angle_alpha     90
_cell_angle_beta     101.35(3)
_cell_angle_gamma     90
_cell_volume     1995(2)
_cell_formula_units_Z     4
_cell_measurement_reflns_used     9889
_cell_measurement_theta_min     2.62
_cell_measurement_theta_max     30.21
_cell_measurement_temperature     293(2)
_exptl_crystal_description     prism
_exptl_crystal_colour     'clear colourless'
_exptl_crystal_size_max     0.3
_exptl_crystal_size_mid     0.15
_exptl_crystal_size_min     0.1
_exptl_crystal_density_diffrn     1.466
_exptl_crystal_density_meas     ?
_exptl_crystal_density_method     ?
_exptl_crystal_F_000     896
_exptl_absorpt_coefficient_mu     4.071
_exptl_absorpt_correction_type     multi-scan
_exptl_absorpt_process_details
;
(SADABS; Bruker, 2016)
;
_exptl_absorpt_correction_T_min     0.5442
_exptl_absorpt_correction_T_max     0.7471
_diffrn_ambient_temperature     293.15
_diffrn_source     ?
_diffrn_radiation_type     MoK\a
_diffrn_radiation_wavelength     0.71073
_diffrn_measurement_device_type     'Bruker APEXII CCD'
_diffrn_measurement_method     '\f and \w scans'
_diffrn_detector_area_resol_mean     ?
_diffrn_reflns_number     33565
_diffrn_reflns_av_R_equivalents     0.0429
_diffrn_reflns_av_unetI/netI     0.0278
_diffrn_reflns_theta_min     2.696
_diffrn_reflns_theta_max     27.103
_diffrn_reflns_theta_full     25.242
_diffrn_measured_fraction_theta_max     0.999
_diffrn_measured_fraction_theta_full     0.999
_diffrn_reflns_limit_h_min     -9
_diffrn_reflns_limit_h_max     8
_diffrn_reflns_limit_k_min     -23
_diffrn_reflns_limit_k_max     23
_diffrn_reflns_limit_l_min     -19
_diffrn_reflns_limit_l_max     19
_diffrn_standards_number     0
_refine_special_details     ?
_reflns_number_total     4402
_reflns_number_gt     3780
_reflns_threshold_expression     'I > 2\s(I)'
_refine_ls_structure_factor_coef     Fsqd
_refine_ls_matrix_type     full
_refine_ls_R_factor_all     0.0448
_refine_ls_R_factor_gt     0.0348
_refine_ls_wR_factor_gt     0.0646
_refine_ls_wR_factor_ref     0.0681
_refine_ls_goodness_of_fit_ref     1.075
_refine_ls_restrained_S_all     1.075
_refine_ls_number_reflns     4402
_refine_ls_number_parameters     259
_refine_ls_number_restraints     3
_refine_ls_hydrogen_treatment     mixed
_refine_ls_weighting_scheme     calc
_refine_ls_weighting_details
              'w=1/[\s^2^(Fo^2^)+(0.0006P)^2^+4.1194P] where P=(Fo^2^+2Fc^2^)/3'
_atom_sites_solution_hydrogens     mixed
_atom_sites_solution_primary     dual
_atom_sites_solution_secondary     ?
_refine_ls_shift/su_max     0.001
_refine_ls_shift/su_mean     0.000
_refine_diff_density_max     1.486
_refine_diff_density_min     -1.101
_refine_ls_extinction_method     none
_refine_ls_extinction_coef     .
loop_
    _atom_type_symbol
    _atom_type_description
    _atom_type_scat_dispersion_real
    _atom_type_scat_dispersion_imag
    _atom_type_scat_source
    'C' 'C' 0.0033 0.0016
                         'International Tables Vol C Tables 4.2.6.8 and 6.1.1.4'
    'H' 'H' 0.0000 0.0000
                         'International Tables Vol C Tables 4.2.6.8 and 6.1.1.4'
    'Br' 'Br' -0.2901 2.4595
                         'International Tables Vol C Tables 4.2.6.8 and 6.1.1.4'
    'N' 'N' 0.0061 0.0033
                         'International Tables Vol C Tables 4.2.6.8 and 6.1.1.4'
    'O' 'O' 0.0106 0.0060
                         'International Tables Vol C Tables 4.2.6.8 and 6.1.1.4'
_computing_data_collection
;
APEX3 (Bruker, 2016)
;
_computing_cell_refinement
;
SAINT (Bruker, 2016)
;
_computing_data_reduction
;
SAINT (Bruker, 2016)
;
_computing_structure_solution
;
SHELXT (Sheldrick, 2015a)
;
_computing_structure_refinement
;
SHELXL (Sheldrick, 2015b)
;
_computing_molecular_graphics
;
<i>OLEX2</i> (Dolomanov et al., 2009)
;
_computing_publication_material
;
<i>OLEX2</i> (Dolomanov et al., 2009)
;
loop_
    _atom_site_type_symbol
    _atom_site_label
    _atom_site_fract_x
    _atom_site_fract_y
    _atom_site_fract_z
    _atom_site_U_iso_or_equiv
    _atom_site_adp_type
    _atom_site_calc_flag
    _atom_site_occupancy
    _atom_site_disorder_assembly
    _atom_site_disorder_group
    Br Br2 0.83773(4) 0.86331(2) 0.55378(2) 0.03323(9) Uani d 1 . .
    Br Br1 1.05299(4) 0.61882(2) 0.35706(2) 0.03727(10) Uani d 1 . .
    N N3 0.4514(3) 0.71177(11) 0.18236(13) 0.0175(4) Uani d 1 . .
    N N1 0.5823(3) 0.48054(11) 0.16964(13) 0.0162(4) Uani d 1 . .
    O O1 0.8362(4) 0.78047(16) 0.35775(17) 0.0419(6) Uani d 1 . .
    N N2 0.4742(3) 0.58205(11) 0.21324(13) 0.0170(4) Uani d 1 . .
    N N4 0.5288(3) 0.80162(12) 0.10500(14) 0.0225(5) Uani d 1 . .
    C C1 0.6311(4) 0.54357(13) 0.21172(16) 0.0181(5) Uani d 1 . .
    H H5 0.753852 0.558228 0.235943 0.022 Uiso calc 1 . .
    C C5 0.2905(4) 0.73014(14) 0.12095(18) 0.0221(5) Uani d 1 . .
    C C4 0.5935(4) 0.75572(14) 0.17061(16) 0.0211(5) Uani d 1 . .
    H H9 0.716674 0.754245 0.203041 0.025 Uiso calc 1 . .
    C C7 0.4681(4) 0.65531(14) 0.25048(16) 0.0212(5) Uani d 1 . .
    H H8A 0.361201 0.658686 0.279890 0.025 Uiso calc 1 . .
    H H8B 0.582372 0.663573 0.294434 0.025 Uiso calc 1 . .
    C C8 0.7152(4) 0.42139(14) 0.15085(18) 0.0207(5) Uani d 1 . .
    C C6 0.3396(4) 0.78602(15) 0.07277(19) 0.0251(6) Uani d 1 . .
    C C2 0.3869(4) 0.47957(15) 0.14242(18) 0.0216(5) Uani d 1 . .
    C C3 0.3195(4) 0.54263(15) 0.16910(19) 0.0239(6) Uani d 1 . .
    C C13 0.5981(4) 0.86039(16) -0.02694(18) 0.0290(6) Uani d 1 . .
    H H15A 0.613085 0.812884 -0.050991 0.043 Uiso calc 0.54(3) A 1
    H H15B 0.674562 0.895007 -0.050884 0.043 Uiso calc 0.54(3) A 1
    H H15C 0.467761 0.874789 -0.042171 0.043 Uiso calc 0.54(3) A 1
    H H15D 0.641328 0.812747 -0.039773 0.043 Uiso calc 0.46(3) A 2
    H H15E 0.674290 0.896891 -0.047847 0.043 Uiso calc 0.46(3) A 2
    H H15F 0.468475 0.866370 -0.055952 0.043 Uiso calc 0.46(3) A 2
    C C12 0.6629(17) 0.8579(5) 0.0781(8) 0.014(2) Uani d 0.54(3) A 1
    C C11 0.6634(5) 0.35011(16) 0.1920(2) 0.0402(8) Uani d 1 . .
    H H3A 0.676730 0.356294 0.254815 0.060 Uiso calc 1 . .
    H H3B 0.746068 0.311841 0.180278 0.060 Uiso calc 1 . .
    H H3C 0.534897 0.337462 0.166825 0.060 Uiso calc 1 . .
    C C10 0.9155(4) 0.44460(17) 0.1903(3) 0.0408(8) Uani d 1 . .
    H H1A 0.944282 0.489150 0.162880 0.061 Uiso calc 1 . .
    H H1B 1.002017 0.407121 0.180300 0.061 Uiso calc 1 . .
    H H1C 0.927348 0.452256 0.252799 0.061 Uiso calc 1 . .
    C C9 0.6908(5) 0.4157(2) 0.0510(2) 0.0399(8) Uani d 1 . .
    H H4A 0.564299 0.400122 0.026305 0.060 Uiso calc 1 . .
    H H4B 0.779299 0.380851 0.036360 0.060 Uiso calc 1 . .
    H H4C 0.713383 0.462547 0.027048 0.060 Uiso calc 1 . .
    C C15 0.8712(15) 0.8362(6) 0.1050(8) 0.0245(19) Uani d 0.54(3) A 1
    H H13A 0.906281 0.834192 0.168381 0.037 Uiso calc 0.54(3) A 1
    H H13B 0.948184 0.871611 0.082775 0.037 Uiso calc 0.54(3) A 1
    H H13C 0.889802 0.789067 0.080737 0.037 Uiso calc 0.54(3) A 1
    C C14 0.6197(18) 0.9291(5) 0.1206(7) 0.025(2) Uani d 0.54(3) A 1
    H H14A 0.487306 0.939908 0.103235 0.038 Uiso calc 0.54(3) A 1
    H H14B 0.692055 0.967891 0.101603 0.038 Uiso calc 0.54(3) A 1
    H H14C 0.652454 0.924641 0.183859 0.038 Uiso calc 0.54(3) A 1
    H H1D 0.905(6) 0.746(2) 0.365(3) 0.061(15) Uiso d 1 . .
    C C14A 0.530(3) 0.9398(5) 0.0928(10) 0.034(3) Uani d 0.46(3) A 2
    H H00A 0.398530 0.942603 0.064831 0.050 Uiso calc 0.46(3) A 2
    H H00B 0.596718 0.980230 0.074007 0.050 Uiso calc 0.46(3) A 2
    H H00C 0.540922 0.941501 0.155917 0.050 Uiso calc 0.46(3) A 2
    C C12A 0.614(2) 0.8681(6) 0.0668(11) 0.021(3) Uani d 0.46(3) A 2
    C C15A 0.823(2) 0.8614(11) 0.1096(10) 0.038(3) Uani d 0.46(3) A 2
    H H1AA 0.837624 0.866529 0.172622 0.057 Uiso calc 0.46(3) A 2
    H H1AB 0.893103 0.898947 0.087072 0.057 Uiso calc 0.46(3) A 2
    H H1AC 0.868755 0.814380 0.096076 0.057 Uiso calc 0.46(3) A 2
    H H1E 0.839(5) 0.800(2) 0.399(3) 0.041(12) Uiso d 1 . .
    H H6 0.331(4) 0.4388(16) 0.1108(19) 0.023(7) Uiso d 1 . .
    H H11 0.270(5) 0.8115(18) 0.027(2) 0.035(9) Uiso d 1 . .
    H H10 0.175(5) 0.7062(18) 0.118(2) 0.037(9) Uiso d 1 . .
    H H7 0.201(5) 0.5612(17) 0.164(2) 0.034(9) Uiso d 1 . .
loop_
    _atom_site_aniso_label
    _atom_site_aniso_U_11
    _atom_site_aniso_U_22
    _atom_site_aniso_U_33
    _atom_site_aniso_U_12
    _atom_site_aniso_U_13
    _atom_site_aniso_U_23
    Br2 0.02663(15) 0.03928(17) 0.02985(16) 0.01469(13) -0.00401(11)
                                                                    -0.00144(13)
    Br1 0.02382(15) 0.0520(2) 0.03702(18) -0.01154(13) 0.00837(12) -0.02086(14)
    N3 0.0203(11) 0.0185(10) 0.0146(10) -0.0049(8) 0.0058(8) -0.0011(8)
    N1 0.0134(10) 0.0203(11) 0.0140(10) -0.0024(8) 0.0008(8) 0.0046(8)
    O1 0.0559(17) 0.0417(15) 0.0233(13) -0.0041(13) -0.0040(11) 0.0034(11)
    N2 0.0182(11) 0.0207(11) 0.0125(10) -0.0039(8) 0.0040(8) 0.0026(8)
    N4 0.0315(13) 0.0209(11) 0.0153(11) -0.0117(9) 0.0053(9) -0.0034(8)
    C1 0.0149(12) 0.0223(13) 0.0156(12) -0.0039(10) -0.0009(9) 0.0041(10)
    C5 0.0210(14) 0.0194(13) 0.0241(14) -0.0026(10) 0.0002(11) -0.0025(10)
    C4 0.0243(14) 0.0283(14) 0.0106(12) -0.0092(11) 0.0035(10) -0.0022(10)
    C7 0.0285(14) 0.0233(13) 0.0135(12) -0.0036(11) 0.0083(10) 0.0014(10)
    C8 0.0176(13) 0.0180(12) 0.0271(14) -0.0015(10) 0.0060(11) 0.0024(10)
    C6 0.0304(15) 0.0196(13) 0.0227(14) -0.0033(11) -0.0010(12) -0.0013(11)
    C2 0.0126(12) 0.0246(14) 0.0266(14) -0.0068(10) 0.0016(10) 0.0013(11)
    C3 0.0136(13) 0.0256(14) 0.0328(16) -0.0051(11) 0.0053(11) 0.0022(11)
    C13 0.0353(16) 0.0344(16) 0.0195(14) -0.0012(13) 0.0109(12) 0.0030(12)
    C12 0.023(5) 0.011(3) 0.008(4) -0.003(3) 0.002(4) 0.000(3)
    C11 0.0429(19) 0.0235(15) 0.060(2) 0.0033(13) 0.0254(17) 0.0115(14)
    C10 0.0166(15) 0.0285(16) 0.072(2) 0.0027(12) -0.0039(15) -0.0055(16)
    C9 0.0406(19) 0.050(2) 0.0316(17) 0.0052(15) 0.0133(14) -0.0072(15)
    C15 0.014(4) 0.028(5) 0.031(3) -0.009(3) 0.003(3) 0.000(3)
    C14 0.032(5) 0.020(3) 0.028(4) -0.006(3) 0.014(3) -0.002(3)
    C14A 0.066(9) 0.011(3) 0.030(5) -0.003(4) 0.026(6) 0.000(3)
    C12A 0.025(6) 0.022(5) 0.014(4) -0.005(4) -0.004(4) 0.008(3)
    C15A 0.028(6) 0.047(8) 0.032(5) -0.018(5) -0.010(5) 0.022(5)
_geom_special_details
;
 All esds (except the esd in the dihedral angle between two l.s. planes)
 are estimated using the full covariance matrix.  The cell esds are taken
 into account individually in the estimation of esds in distances, angles
 and torsion angles; correlations between esds in cell parameters are only
 used when they are defined by crystal symmetry.  An approximate (isotropic)
 treatment of cell esds is used for estimating esds involving l.s. planes.
;
loop_
    _geom_bond_atom_site_label_1
    _geom_bond_atom_site_label_2
    _geom_bond_site_symmetry_2
    _geom_bond_distance
    _geom_bond_publ_flag
    N3 C5 . 1.387(3) ?
    N3 C4 . 1.343(3) ?
    N3 C7 . 1.461(3) ?
    N1 C1 . 1.337(3) ?
    N1 C8 . 1.512(3) ?
    N1 C2 . 1.389(3) ?
    O1 H1D . 0.80(4) ?
    O1 H1E . 0.73(4) ?
    N2 C1 . 1.337(3) ?
    N2 C7 . 1.463(3) ?
    N2 C3 . 1.389(3) ?
    N4 C4 . 1.327(3) ?
    N4 C6 . 1.387(4) ?
    N4 C12 . 1.525(9) ?
    N4 C12A . 1.531(11) ?
    C1 H5 . 0.9300 ?
    C5 C6 . 1.352(4) ?
    C5 H10 . 0.94(3) ?
    C4 H9 . 0.9300 ?
    C7 H8A . 0.9700 ?
    C7 H8B . 0.9700 ?
    C8 C11 . 1.529(4) ?
    C8 C10 . 1.514(4) ?
    C8 C9 . 1.518(4) ?
    C6 H11 . 0.91(3) ?
    C2 C3 . 1.348(4) ?
    C2 H6 . 0.94(3) ?
    C3 H7 . 0.91(3) ?
    C13 H15A . 0.9600 ?
    C13 H15B . 0.9600 ?
    C13 H15C . 0.9600 ?
    C13 H15D . 0.9600 ?
    C13 H15E . 0.9600 ?
    C13 H15F . 0.9600 ?
    C13 C12 . 1.595(13) ?
    C13 C12A . 1.434(16) ?
    C12 C15 . 1.530(10) ?
    C12 C14 . 1.519(10) ?
    C11 H3A . 0.9600 ?
    C11 H3B . 0.9600 ?
    C11 H3C . 0.9600 ?
    C10 H1A . 0.9600 ?
    C10 H1B . 0.9600 ?
    C10 H1C . 0.9600 ?
    C9 H4A . 0.9600 ?
    C9 H4B . 0.9600 ?
    C9 H4C . 0.9600 ?
    C15 H13A . 0.9600 ?
    C15 H13B . 0.9600 ?
    C15 H13C . 0.9600 ?
    C14 H14A . 0.9600 ?
    C14 H14B . 0.9600 ?
    C14 H14C . 0.9600 ?
    C14A H00A . 0.9600 ?
    C14A H00B . 0.9600 ?
    C14A H00C . 0.9600 ?
    C14A C12A . 1.531(12) ?
    C12A C15A . 1.527(11) ?
    C15A H1AA . 0.9600 ?
    C15A H1AB . 0.9600 ?
    C15A H1AC . 0.9600 ?
loop_
    _geom_angle_atom_site_label_1
    _geom_angle_atom_site_label_2
    _geom_angle_atom_site_label_3
    _geom_angle_site_symmetry_1
    _geom_angle_site_symmetry_3
    _geom_angle
    _geom_angle_publ_flag
    C5 N3 C7 . . 127.0(2) ?
    C4 N3 C5 . . 108.7(2) ?
    C4 N3 C7 . . 124.3(2) ?
    C1 N1 C8 . . 126.5(2) ?
    C1 N1 C2 . . 108.2(2) ?
    C2 N1 C8 . . 125.2(2) ?
    H1D O1 H1E . . 112(4) ?
    C1 N2 C7 . . 125.5(2) ?
    C1 N2 C3 . . 108.6(2) ?
    C3 N2 C7 . . 125.8(2) ?
    C4 N4 C6 . . 108.4(2) ?
    C4 N4 C12 . . 119.2(6) ?
    C4 N4 C12A . . 133.6(7) ?
    C6 N4 C12 . . 132.4(6) ?
    C6 N4 C12A . . 117.7(7) ?
    N1 C1 N2 . . 108.7(2) ?
    N1 C1 H5 . . 125.6 ?
    N2 C1 H5 . . 125.6 ?
    N3 C5 H10 . . 123(2) ?
    C6 C5 N3 . . 106.5(2) ?
    C6 C5 H10 . . 131(2) ?
    N3 C4 H9 . . 125.7 ?
    N4 C4 N3 . . 108.6(2) ?
    N4 C4 H9 . . 125.7 ?
    N3 C7 N2 . . 111.8(2) ?
    N3 C7 H8A . . 109.3 ?
    N3 C7 H8B . . 109.3 ?
    N2 C7 H8A . . 109.3 ?
    N2 C7 H8B . . 109.3 ?
    H8A C7 H8B . . 107.9 ?
    N1 C8 C11 . . 108.4(2) ?
    N1 C8 C10 . . 108.2(2) ?
    N1 C8 C9 . . 107.0(2) ?
    C10 C8 C11 . . 111.4(3) ?
    C10 C8 C9 . . 109.7(3) ?
    C9 C8 C11 . . 111.9(3) ?
    N4 C6 H11 . . 122(2) ?
    C5 C6 N4 . . 107.7(2) ?
    C5 C6 H11 . . 131(2) ?
    N1 C2 H6 . . 118.1(18) ?
    C3 C2 N1 . . 107.6(2) ?
    C3 C2 H6 . . 134.3(18) ?
    N2 C3 H7 . . 120(2) ?
    C2 C3 N2 . . 106.9(2) ?
    C2 C3 H7 . . 133(2) ?
    H15A C13 H15B . . 109.5 ?
    H15A C13 H15C . . 109.5 ?
    H15B C13 H15C . . 109.5 ?
    H15D C13 H15E . . 109.5 ?
    H15D C13 H15F . . 109.5 ?
    H15E C13 H15F . . 109.5 ?
    C12 C13 H15A . . 109.5 ?
    C12 C13 H15B . . 109.5 ?
    C12 C13 H15C . . 109.5 ?
    C12A C13 H15D . . 109.5 ?
    C12A C13 H15E . . 109.5 ?
    C12A C13 H15F . . 109.5 ?
    N4 C12 C13 . . 102.7(7) ?
    N4 C12 C15 . . 113.1(8) ?
    C15 C12 C13 . . 111.0(8) ?
    C14 C12 N4 . . 105.6(7) ?
    C14 C12 C13 . . 111.6(6) ?
    C14 C12 C15 . . 112.4(7) ?
    C8 C11 H3A . . 109.5 ?
    C8 C11 H3B . . 109.5 ?
    C8 C11 H3C . . 109.5 ?
    H3A C11 H3B . . 109.5 ?
    H3A C11 H3C . . 109.5 ?
    H3B C11 H3C . . 109.5 ?
    C8 C10 H1A . . 109.5 ?
    C8 C10 H1B . . 109.5 ?
    C8 C10 H1C . . 109.5 ?
    H1A C10 H1B . . 109.5 ?
    H1A C10 H1C . . 109.5 ?
    H1B C10 H1C . . 109.5 ?
    C8 C9 H4A . . 109.5 ?
    C8 C9 H4B . . 109.5 ?
    C8 C9 H4C . . 109.5 ?
    H4A C9 H4B . . 109.5 ?
    H4A C9 H4C . . 109.5 ?
    H4B C9 H4C . . 109.5 ?
    C12 C15 H13A . . 109.5 ?
    C12 C15 H13B . . 109.5 ?
    C12 C15 H13C . . 109.5 ?
    H13A C15 H13B . . 109.5 ?
    H13A C15 H13C . . 109.5 ?
    H13B C15 H13C . . 109.5 ?
    C12 C14 H14A . . 109.5 ?
    C12 C14 H14B . . 109.5 ?
    C12 C14 H14C . . 109.5 ?
    H14A C14 H14B . . 109.5 ?
    H14A C14 H14C . . 109.5 ?
    H14B C14 H14C . . 109.5 ?
    H00A C14A H00B . . 109.5 ?
    H00A C14A H00C . . 109.5 ?
    H00B C14A H00C . . 109.5 ?
    C12A C14A H00A . . 109.5 ?
    C12A C14A H00B . . 109.5 ?
    C12A C14A H00C . . 109.5 ?
    N4 C12A C14A . . 111.9(9) ?
    C13 C12A N4 . . 110.5(9) ?
    C13 C12A C14A . . 113.1(8) ?
    C13 C12A C15A . . 107.5(10) ?
    C15A C12A N4 . . 101.8(9) ?
    C15A C12A C14A . . 111.4(10) ?
    C12A C15A H1AA . . 109.5 ?
    C12A C15A H1AB . . 109.5 ?
    C12A C15A H1AC . . 109.5 ?
    H1AA C15A H1AB . . 109.5 ?
    H1AA C15A H1AC . . 109.5 ?
    H1AB C15A H1AC . . 109.5 ?
loop_
    _geom_torsion_atom_site_label_1
    _geom_torsion_atom_site_label_2
    _geom_torsion_atom_site_label_3
    _geom_torsion_atom_site_label_4
    _geom_torsion_site_symmetry_1
    _geom_torsion_site_symmetry_2
    _geom_torsion_site_symmetry_3
    _geom_torsion_site_symmetry_4
    _geom_torsion
    _geom_torsion_publ_flag
    N3 C5 C6 N4 . . . . -0.3(3) ?
    N1 C2 C3 N2 . . . . -0.4(3) ?
    C1 N1 C8 C11 . . . . 122.5(3) ?
    C1 N1 C8 C10 . . . . 1.6(3) ?
    C1 N1 C8 C9 . . . . -116.6(3) ?
    C1 N1 C2 C3 . . . . -0.3(3) ?
    C1 N2 C7 N3 . . . . 97.2(3) ?
    C1 N2 C3 C2 . . . . 0.9(3) ?
    C5 N3 C4 N4 . . . . 0.6(3) ?
    C5 N3 C7 N2 . . . . 75.7(3) ?
    C4 N3 C5 C6 . . . . -0.2(3) ?
    C4 N3 C7 N2 . . . . -105.5(3) ?
    C4 N4 C6 C5 . . . . 0.7(3) ?
    C4 N4 C12 C13 . . . . 142.2(5) ?
    C4 N4 C12 C15 . . . . 22.6(10) ?
    C4 N4 C12 C14 . . . . -100.7(6) ?
    C4 N4 C12A C13 . . . . 127.1(8) ?
    C4 N4 C12A C14A . . . . -105.9(8) ?
    C4 N4 C12A C15A . . . . 13.1(14) ?
    C7 N3 C5 C6 . . . . 178.7(2) ?
    C7 N3 C4 N4 . . . . -178.3(2) ?
    C7 N2 C1 N1 . . . . -177.6(2) ?
    C7 N2 C3 C2 . . . . 177.5(2) ?
    C8 N1 C1 N2 . . . . 178.4(2) ?
    C8 N1 C2 C3 . . . . -177.9(2) ?
    C6 N4 C4 N3 . . . . -0.8(3) ?
    C6 N4 C12 C13 . . . . -36.8(9) ?
    C6 N4 C12 C15 . . . . -156.5(6) ?
    C6 N4 C12 C14 . . . . 80.3(8) ?
    C6 N4 C12A C13 . . . . -59.5(11) ?
    C6 N4 C12A C14A . . . . 67.4(12) ?
    C6 N4 C12A C15A . . . . -173.5(9) ?
    C2 N1 C1 N2 . . . . 0.8(3) ?
    C2 N1 C8 C11 . . . . -60.3(3) ?
    C2 N1 C8 C10 . . . . 178.8(3) ?
    C2 N1 C8 C9 . . . . 60.6(3) ?
    C3 N2 C1 N1 . . . . -1.0(3) ?
    C3 N2 C7 N3 . . . . -78.8(3) ?
    C12 N4 C4 N3 . . . . 179.9(5) ?
    C12 N4 C6 C5 . . . . 179.8(6) ?
    C12A N4 C4 N3 . . . . 173.0(8) ?
    C12A N4 C6 C5 . . . . -174.3(7) ?
_shelx_space_group_comment
;
The symmetry employed for this shelxl refinement is uniquely defined
by the following loop, which should always be used as a source of
symmetry information in preference to the above space-group names.
They are only intended as comments.
;
_shelx_estimated_absorpt_T_min     0.375
_shelx_estimated_absorpt_T_max     0.686
_shelx_hkl_file
;
  -1   0   0   78.21    3.51
  -1   0   0   74.48    3.76
   1   0   0   78.36    3.71
  -2   0   0  402.73   15.63
  -2   0   0  380.85   16.23
   2   0   0  402.88   15.94
   2   0   0  388.23   15.45
   2   0   0  371.93   16.23
  -3   0   0  100.30    6.86
  -3   0   0   97.19    5.92
  -3   0   0  105.84    6.35
   3   0   0   92.35    6.74
   3   0   0  112.09    5.71
  -4   0   0  606.05   24.38
  -4   0   0  604.63   24.86
  -4   0   0  598.70   25.31
  -4   0   0  604.14   26.25
   4   0   0  603.65   24.46
  -5   0   0    4.23    5.18
  -5   0   0    8.04    3.61
  -5   0   0    3.02    3.69
  -5   0   0   -0.71    2.65
   5   0   0    9.96    3.23
  -6   0   0  231.46   14.49
  -6   0   0  218.87   11.96
  -6   0   0  211.66   12.56
   6   0   0  229.19   11.93
  -7   0   0    8.46    5.51
  -7   0   0    4.83    8.04
  -7   0   0   12.91    7.50
   7   0   0    3.12    3.76
  -8   0   0  237.96   14.78
  -8   0   0  290.91   20.55
  -8   0   0  288.69   19.89
  -8   0   0  274.96   16.32
  -9   0   0  398.81   22.30
  -9   0   0  454.67   27.53
  -9   0   0  412.02   27.02
 -10   0   0  118.18   12.52
 -10   0   0  121.53   18.29
 -10   0   0  100.64   17.05
 -11   0   0   24.29   13.96
 -11   0   0   -4.95   13.49
 -11   0   0    9.30    8.63
 -11   1   0   -6.75   12.57
 -11   1   0   -4.91   12.35
 -11   1   0    7.38    7.29
 -10   1   0    2.60    7.25
 -10   1   0   12.55   12.56
 -10   1   0   15.47   12.51
  -9   1   0   12.65   10.73
  -9   1   0   -1.94    9.54
  -9   1   0    0.19    6.75
  -8   1   0   50.77    7.95
  -8   1   0   56.29    7.28
  -8   1   0   69.42   11.96
  -8   1   0   72.03   12.27
  -7   1   0   48.65    7.14
  -7   1   0   32.43    5.55
  -7   1   0   36.88    9.31
  -7   1   0   28.78    9.14
   6  -1   0   57.47    5.81
  -6   1   0   52.42    8.80
  -6   1   0   57.71    6.04
  -6   1   0   37.71    6.26
  -6   1   0   53.50    8.15
   5  -1   0 1609.47   60.70
  -5   1   0 1583.02   62.11
  -5   1   0 1628.43   60.82
  -5   1   0 1573.82   62.59
  -5   1   0 1574.20   61.08
  -5   1   0 1556.79   63.02
   4  -1   0 2474.09   93.81
  -4   1   0 2477.06   95.67
  -4   1   0 2531.21   93.96
  -4   1   0 2596.27   95.13
  -4   1   0 2501.61   94.22
   3  -1   0   33.02    4.23
   3  -1   0   24.83    2.83
  -3   1   0   27.12    2.99
  -3   1   0   23.55    2.73
  -3   1   0   15.23    3.57
  -3   1   0   22.40    3.16
   2  -1   0  704.52   26.80
   2  -1   0  704.43   27.77
  -2   1   0  711.23   28.33
  -2   1   0  717.52   26.95
  -2   1   0  686.60   26.86
  -2   1   0  736.17   28.04
   1  -1   0  285.93   10.55
   1  -1   0  227.15   11.82
   1  -1   0  273.44   10.56
  -1   1   0  290.83   10.46
  -1   1   0  278.28   10.93
  -1   1   0  276.27   10.57
  -1   1   0  273.90   10.88
  -1   1   0  285.42   10.88
  -1  -1   0  268.25   11.03
  -1  -1   0  277.52   11.30
   1   1   0  285.00   11.30
   1   1   0  285.81   10.95
   1   1   0  267.48   11.49
  -2  -1   0  715.78   27.45
   2   1   0  704.25   26.86
   2   1   0  633.10   27.82
   2   1   0  701.22   26.69
  -3  -1   0   23.31    4.30
  -3  -1   0   22.20    3.40
  -3  -1   0   21.84    3.40
   3   1   0   26.01    3.47
   3   1   0   22.61    3.16
   3   1   0   25.24    4.25
  -4  -1   0 2378.02   93.38
  -4  -1   0 2471.68   92.46
  -4  -1   0 2446.83   92.19
   4   1   0 2479.85   91.90
  -5  -1   0 1560.38   61.98
  -5  -1   0 1599.67   61.04
  -5  -1   0 1648.21   61.78
  -5  -1   0 1521.01   63.20
   5   1   0 1599.21   61.24
  -6  -1   0   45.77    7.85
  -6  -1   0   49.76    6.86
  -6  -1   0   48.67    6.07
   6   1   0   42.60    5.83
  -7  -1   0   32.72    5.93
  -7  -1   0   51.20   10.66
  -7  -1   0   40.12    8.98
  -7  -1   0   23.10    6.93
  -8  -1   0   66.14    9.71
  -8  -1   0   52.74   12.02
  -8  -1   0   84.06   12.66
  -9  -1   0   -2.47   10.97
  -9  -1   0   -2.15    7.35
  -9  -1   0   -8.46    9.03
 -10  -1   0   -4.22   12.70
 -10  -1   0    7.46    7.86
 -10  -1   0    2.69   11.88
 -11  -1   0   11.34    9.24
 -11  -1   0   22.17   13.47
 -11  -1   0   15.64   13.84
 -11   2   0   -9.50    6.48
 -11   2   0    5.96   12.20
 -11   2   0    0.40   12.87
 -10   2   0   -5.64    6.20
 -10   2   0   19.19   12.75
  -9   2   0    0.51   10.15
  -9   2   0   -0.94   10.18
  -9   2   0    4.09    5.92
  -8   2   0   -5.58    5.20
  -8   2   0   -2.47    4.22
  -8   2   0    9.05    9.42
  -8   2   0   -0.56    9.03
  -7   2   0   22.93    5.10
  -7   2   0   26.81    6.01
  -7   2   0   43.05    9.16
  -7   2   0   29.16    8.60
  -6   2   0   63.39    6.16
  -6   2   0   66.31    9.06
  -6   2   0   46.07    8.67
  -6   2   0   57.76    6.47
  -5   2   0    5.72    3.37
  -5   2   0    2.66    3.19
  -5   2   0    4.38    4.83
  -5   2   0    1.27    3.74
  -5   2   0    1.71    2.61
   4  -2   0   14.05    4.03
   4  -2   0   20.08    2.76
  -4   2   0   21.61    4.43
  -4   2   0   21.84    3.30
  -4   2   0   26.35    3.34
  -4   2   0   19.16    4.36
  -4   2   0   25.10    4.42
   3  -2   0  376.60   15.04
   3  -2   0  355.35   16.48
  -3   2   0  374.62   15.32
  -3   2   0  379.21   16.53
  -3   2   0  408.45   16.37
  -3   2   0  393.96   15.39
  -3   2   0  353.98   16.32
   2  -2   0   42.80    3.68
   2  -2   0   40.91    2.36
   2  -2   0   42.12    2.72
  -2   2   0   40.23    2.52
  -2   2   0   44.72    3.48
  -2   2   0   44.94    4.07
  -2   2   0   38.44    2.67
  -2   2   0   49.69    3.84
   1  -2   0    3.48    0.87
   1  -2   0    1.74    0.78
   1  -2   0    2.41    1.13
  -1   2   0    3.25    1.07
  -1   2   0    2.51    0.86
  -1   2   0    3.76    0.91
   0  -2   0    6.02    0.84
   0   2   0    6.65    0.81
   0   2   0    5.89    0.95
  -1  -2   0    1.02    1.44
  -1  -2   0    1.48    1.30
  -1  -2   0    3.41    1.49
  -1  -2   0    2.94    1.05
   1   2   0    2.24    1.03
   1   2   0    2.49    1.35
   1   2   0    2.08    1.36
  -2  -2   0   42.08    4.29
  -2  -2   0   38.37    3.80
  -2  -2   0   44.72    3.95
   2   2   0   44.71    4.38
   2   2   0   50.67    3.80
  -3  -2   0  372.39   17.47
  -3  -2   0  383.65   16.49
  -3  -2   0  394.64   16.77
   3   2   0  383.77   16.65
   3   2   0  391.69   16.51
  -4  -2   0   19.35    4.26
  -4  -2   0   26.04    5.34
  -4  -2   0   24.53    4.19
   4   2   0   18.80    3.63
  -5  -2   0    2.15    3.97
  -5  -2   0    2.99    5.19
  -5  -2   0   -1.02    3.68
   5   2   0   -2.02    3.01
  -6  -2   0   66.39    8.05
  -6  -2   0   65.50    7.07
  -6  -2   0   53.65    9.38
   6   2   0   67.35    7.30
  -7  -2   0   40.72    8.04
  -7  -2   0   36.50    8.46
  -7  -2   0   39.10    6.49
  -8  -2   0    6.22    9.94
  -8  -2   0   16.89    9.66
  -8  -2   0   -1.19    6.61
  -9  -2   0   -6.37   10.03
  -9  -2   0    5.50    7.50
  -9  -2   0   30.09   12.03
 -10  -2   0   -4.54   12.19
 -10  -2   0   -2.72    8.27
 -10  -2   0  -18.45   11.82
 -11  -2   0   23.19   15.36
 -11  -2   0    1.92   12.43
 -11  -2   0    3.05    8.84
 -11   3   0   12.41   13.07
 -11   3   0    9.61   13.84
 -10   3   0   10.78   11.10
  -9   3   0   20.55   11.50
  -9   3   0    5.73    5.61
  -9   3   0   -4.31    9.78
  -8   3   0    0.38    4.89
  -8   3   0    3.41    9.24
  -8   3   0    5.70    8.39
  -7   3   0   51.24    9.51
  -7   3   0   53.29    6.08
  -7   3   0   55.37    9.75
  -7   3   0   37.61    5.94
  -6   3   0   84.13    6.52
  -6   3   0   71.49    6.77
  -6   3   0   79.16    9.56
  -6   3   0  116.00   10.80
  -5   3   0 1196.71   47.89
  -5   3   0 1204.26   47.87
  -5   3   0 1149.36   45.60
  -5   3   0 1166.59   47.34
  -5   3   0 1195.27   45.71
   4  -3   0  980.12   39.68
  -4   3   0  954.36   39.46
  -4   3   0 1023.35   39.32
  -4   3   0  980.52   39.46
  -4   3   0  951.42   37.75
  -4   3   0 1016.01   37.98
   3  -3   0  414.19   18.02
   3  -3   0  462.86   18.95
  -3   3   0  467.90   18.97
  -3   3   0  416.72   18.54
  -3   3   0  452.85   17.73
  -3   3   0  442.94   17.41
  -3   3   0  444.12   18.68
   2  -3   0  218.11    9.95
   2  -3   0  225.20    9.49
  -2   3   0  233.39    8.92
  -2   3   0  229.68   10.06
  -2   3   0  231.86   10.23
  -2   3   0  239.94    9.96
  -2   3   0  220.53    9.45
   1  -3   0   23.71    1.66
   1  -3   0   24.93    2.27
   1  -3   0   26.26    2.11
  -1   3   0   25.01    2.22
  -1   3   0   21.16    1.93
  -1   3   0   22.76    1.21
  -1   3   0   27.43    2.23
  -1   3   0   21.98    1.57
   0  -3   0   -0.53    0.76
   0  -3   0    1.28    0.93
   0  -3   0    1.22    1.16
   0   3   0   -0.66    1.06
   0   3   0   -0.62    0.80
   0   3   0   -0.56    0.79
  -1  -3   0   20.49    2.52
  -1  -3   0   23.57    1.97
  -1  -3   0   21.05    2.52
  -1  -3   0   23.10    2.57
   1   3   0   25.51    2.68
   1   3   0   20.00    1.87
   1   3   0   25.83    2.53
  -2  -3   0  208.31   10.49
  -2  -3   0  232.62   10.10
  -2  -3   0  218.59   10.19
   2   3   0  220.95   10.08
   2   3   0  207.58    9.62
  -3  -3   0  464.69   18.68
  -3  -3   0  440.15   19.75
  -3  -3   0  431.42   19.00
  -3  -3   0  440.20   18.97
   3   3   0  451.58   18.80
   3   3   0  420.88   18.72
  -4  -3   0  996.33   40.60
  -4  -3   0  986.54   41.53
  -4  -3   0 1038.38   40.66
  -4  -3   0 1019.96   40.14
   4   3   0 1020.02   40.24
  -5  -3   0 1152.01   47.98
  -5  -3   0 1194.08   49.33
  -5  -3   0 1162.67   47.48
  -5  -3   0 1249.86   47.93
  -6  -3   0   84.30    9.21
  -7  -3   0   39.89    7.33
  -7  -3   0   35.97    8.11
  -7  -3   0   57.90   11.10
  -8  -3   0    1.78    9.52
  -8  -3   0   14.27    7.56
  -9  -3   0   18.72   11.72
  -9  -3   0   12.57   10.61
  -9  -3   0    2.12    8.22
 -10  -3   0    8.95   13.04
 -10  -3   0    2.28    8.68
 -11  -3   0    1.56   13.48
 -11  -3   0   32.53   15.45
 -11   4   0   10.23   12.80
 -11   4   0   22.00   13.88
 -10   4   0  169.43   19.32
  -9   4   0  293.29   21.98
  -9   4   0  250.07   21.07
  -8   4   0  118.87    8.98
  -8   4   0  127.04   14.45
  -8   4   0  145.73    9.84
  -8   4   0  128.74   15.05
  -7   4   0    0.43    3.62
  -7   4   0   11.88    7.17
  -7   4   0   15.12    7.41
  -7   4   0   13.05    4.29
  -6   4   0  193.04   10.50
  -6   4   0  199.67   13.80
  -6   4   0  202.98   15.13
  -6   4   0  208.09   10.62
  -5   4   0    2.95    2.69
  -5   4   0    2.72    4.47
  -5   4   0    7.10    4.89
  -5   4   0    1.67    2.50
   4  -4   0    2.66    3.03
  -4   4   0    3.84    2.20
  -4   4   0   -1.89    3.03
  -4   4   0    2.39    2.91
  -4   4   0    4.68    3.75
  -4   4   0    3.27    2.06
   3  -4   0  141.21    8.08
   3  -4   0  164.05    7.79
  -3   4   0  147.08    8.30
  -3   4   0  146.38    7.89
  -3   4   0  147.42    6.56
  -3   4   0  150.10    7.92
  -3   4   0  160.08    7.30
   2  -4   0  197.41    8.50
   2  -4   0  187.98    8.92
   2  -4   0  191.74    8.64
  -2   4   0  192.91    7.48
  -2   4   0  195.80    8.43
  -2   4   0  201.79    9.12
  -2   4   0  195.60    8.48
   1  -4   0 3273.82  149.01
  -1   4   0 3298.87  148.86
   0  -4   0 4774.93  212.20
   0   4   0 4910.63  212.73
  -1  -4   0 3258.95  165.58
   1   4   0 3388.30  167.79
  -2  -4   0  189.76    9.70
  -2  -4   0  199.07    9.65
  -2  -4   0  203.33    9.80
   2   4   0  188.12    9.35
   2   4   0  197.06    9.78
   2   4   0  199.72    9.00
  -3  -4   0  144.65    7.79
  -3  -4   0  132.36    8.48
  -3  -4   0  150.54    9.32
  -3  -4   0  149.56    8.47
   3   4   0  143.44    8.04
   3   4   0  148.66    8.33
  -4  -4   0    7.05    3.76
  -4  -4   0   -1.56    3.19
  -4  -4   0   -0.92    3.66
  -4  -4   0   10.78    3.46
   4   4   0   -1.39    3.39
   4   4   0    5.80    3.39
  -5  -4   0    3.71    5.00
  -5  -4   0    1.17    4.64
  -5  -4   0   -0.24    3.17
   5   4   0    3.77    3.30
  -6  -4   0  202.74   14.10
  -6  -4   0  181.32   13.28
  -7  -4   0    9.28    6.98
  -7  -4   0    4.33    7.53
  -8  -4   0  154.21   13.98
  -8  -4   0  140.09   16.28
  -9  -4   0  265.75   22.70
  -9  -4   0  247.06   22.44
  -9  -4   0  285.54   19.33
 -10  -4   0  158.64   20.60
 -11  -4   0    0.98   13.56
 -11  -4   0   32.70   15.16
 -11  -4   0   32.46   11.16
 -11   5   0    5.90   12.40
 -11   5   0   26.75   14.49
 -10   5   0   10.17   10.83
 -10   5   0    7.35    4.08
 -10   5   0    3.70   12.21
  -9   5   0   18.20   10.54
  -9   5   0   16.30   11.24
  -9   5   0   21.48    4.81
  -8   5   0   55.94   10.57
  -8   5   0   32.32   10.32
  -8   5   0   27.87    5.00
  -8   5   0   40.99    5.24
  -7   5   0   18.43    8.38
  -7   5   0   28.06    4.48
  -7   5   0   22.79    4.47
  -7   5   0   31.13    8.19
  -6   5   0  347.92   15.75
  -6   5   0  357.38   18.80
  -6   5   0  343.30   15.23
  -5   5   0  832.94   32.20
  -5   5   0  871.22   34.77
  -5   5   0  839.88   35.32
  -5   5   0  794.17   32.81
   4  -5   0  663.28   26.24
   4  -5   0  667.94   27.67
  -4   5   0  654.96   26.22
  -4   5   0  640.36   27.43
  -4   5   0  642.41   25.38
  -4   5   0  683.13   27.36
  -4   5   0  688.01   28.13
   3  -5   0  173.50    8.87
   3  -5   0  169.03    8.21
  -3   5   0  168.51    7.08
  -3   5   0  188.34    8.73
  -3   5   0  166.78    8.12
  -3   5   0  177.08    9.30
  -3   5   0  183.36    9.03
   2  -5   0  581.04   22.73
   2  -5   0  583.70   23.32
  -2   5   0  589.85   23.44
  -2   5   0  588.50   22.89
  -2   5   0  590.91   23.83
  -2   5   0  585.77   21.70
  -2   5   0  582.06   22.58
   1  -5   0 1405.97   52.69
   1  -5   0 1340.10   51.25
   1  -5   0 1366.65   52.78
   1  -5   0 1403.59   51.51
   1  -5   0 1404.42   52.22
  -1   5   0 1402.85   52.65
  -1   5   0 1402.59   52.71
  -1   5   0 1409.87   51.28
  -1   5   0 1400.03   51.56
   0  -5   0    0.29    1.25
   0  -5   0   -1.41    1.29
   0  -5   0    0.10    1.83
   0   5   0   -0.65    1.29
   0   5   0   -1.96    1.31
   0   5   0    1.21    1.30
  -1  -5   0 1342.68   53.44
  -1  -5   0 1417.29   53.14
  -1  -5   0 1386.68   52.04
  -1  -5   0 1407.29   53.15
   1   5   0 1402.89   53.12
   1   5   0 1414.87   53.23
   1   5   0 1433.71   52.09
  -2  -5   0  562.94   24.09
  -2  -5   0  612.02   24.34
  -2  -5   0  561.22   24.31
  -2  -5   0  634.85   23.89
   2   5   0  577.42   24.13
   2   5   0  577.72   23.26
   2   5   0  610.49   24.41
  -3  -5   0  168.09    9.78
  -3  -5   0  169.36    9.47
  -3  -5   0  159.98   10.13
  -3  -5   0  153.55    8.53
   3   5   0  173.95    9.54
   3   5   0  178.27    9.03
  -4  -5   0  698.06   28.36
  -4  -5   0  653.96   29.00
  -4  -5   0  617.95   27.04
   4   5   0  647.92   27.80
   4   5   0  671.28   27.65
  -5  -5   0  759.85   34.43
  -5  -5   0  860.17   37.00
  -5  -5   0  894.76   35.81
   5   5   0  849.02   35.18
  -6  -5   0  341.95   18.76
  -6  -5   0  347.86   20.77
  -7  -5   0   27.85    8.21
  -7  -5   0   45.67   11.54
  -8  -5   0   11.27    8.25
  -8  -5   0   53.47   12.41
  -9  -5   0   31.60   10.08
  -9  -5   0   19.69   12.29
  -9  -5   0   25.69   11.74
 -10  -5   0    4.07   16.65
 -10  -5   0   12.24    9.39
 -11  -5   0   -5.18    9.44
 -11  -5   0    7.45   13.86
 -11  -5   0    1.75   15.04
 -11   6   0    4.93   11.26
 -11   6   0   -3.70   12.26
 -10   6   0   10.01   10.40
  -9   6   0   -4.62   10.29
  -9   6   0    3.91    3.06
  -9   6   0    2.80    9.15
  -8   6   0    5.47    7.98
  -8   6   0   15.49    8.50
  -8   6   0    1.25    3.09
  -8   6   0   -0.72    3.67
  -7   6   0   27.41    4.67
  -7   6   0   24.61    8.03
  -7   6   0   24.32    3.71
  -6   6   0  134.17    8.13
  -6   6   0  140.73   10.98
  -6   6   0  127.38    6.98
  -5   6   0  214.07    9.43
  -5   6   0  221.83   12.33
  -5   6   0  213.69   10.63
  -5   6   0  237.06   13.36
   4  -6   0  145.22    7.79
  -4   6   0  140.58    6.22
  -4   6   0  146.61    8.70
  -4   6   0  154.25    9.64
  -4   6   0  142.15    7.64
  -4   6   0  148.81    9.06
   3  -6   0  350.21   15.01
   3  -6   0  364.10   15.86
   3  -6   0  335.76   15.25
  -3   6   0  358.22   14.94
  -3   6   0  373.38   16.55
  -3   6   0  376.21   16.16
  -3   6   0  366.53   15.09
  -3   6   0  335.82   13.34
  -3   6   0  358.69   13.31
  -3   6   0  363.25   15.65
   2  -6   0   22.18    2.98
   2  -6   0   20.30    2.29
   2  -6   0   28.09    3.32
  -2   6   0   19.74    1.45
  -2   6   0   15.86    3.06
  -2   6   0   18.14    3.11
  -2   6   0   23.36    2.26
   1  -6   0    0.91    0.63
   1  -6   0    3.85    2.10
   1  -6   0    2.93    1.95
   1  -6   0    0.93    1.55
   1  -6   0   -0.20    1.12
  -1   6   0   -1.68    1.17
  -1   6   0    0.55    2.42
  -1   6   0   -0.68    1.52
   0  -6   0    9.85    2.02
   0  -6   0    3.60    2.06
   0  -6   0    6.18    2.38
   0   6   0    5.10    1.93
   0   6   0    7.46    1.92
  -1  -6   0   -1.29    2.02
  -1  -6   0    0.15    1.11
  -1  -6   0    0.56    2.34
  -1  -6   0    3.65    1.94
  -1  -6   0    1.51    1.81
   1   6   0   -1.23    2.11
   1   6   0    1.08    1.21
   1   6   0   -2.54    2.34
  -2  -6   0   15.60    3.29
  -2  -6   0   22.20    3.90
  -2  -6   0   27.24    4.41
  -2  -6   0   25.49    2.90
   2   6   0   17.87    3.63
   2   6   0   19.46    3.70
   2   6   0   26.26    2.99
  -3  -6   0  369.01   17.27
  -3  -6   0  369.77   17.62
  -3  -6   0  372.34   17.07
  -3  -6   0  381.16   16.04
   3   6   0  354.00   16.66
   3   6   0  361.72   16.07
  -4  -6   0  164.42   11.31
  -4  -6   0  155.92   10.46
  -4  -6   0  126.88    9.45
  -4  -6   0  151.68    8.97
   4   6   0  158.87    9.86
   4   6   0  143.38    9.42
  -5  -6   0  223.45   15.26
  -5  -6   0  227.84   12.67
  -5  -6   0  248.30   14.51
  -6  -6   0  129.05   13.77
  -6  -6   0  149.61   12.55
  -7  -6   0   16.36    8.83
  -7  -6   0   26.02    8.54
  -8  -6   0   14.70    8.48
  -8  -6   0    1.42    9.03
  -9  -6   0    8.96    9.03
  -9  -6   0   -0.14   10.18
 -10  -6   0   13.91   12.71
 -10  -6   0   -3.45   11.23
 -10  -6   0    6.66    9.52
 -11  -6   0  -21.27   12.54
 -11  -6   0   27.53   15.08
 -11  -6   0    1.47   10.07
 -11   7   0    3.08   10.36
 -11   7   0  -14.33   12.50
 -11   7   0    1.69   12.20
 -10   7   0   33.86   11.57
  -9   7   0   -1.68   10.24
  -9   7   0    3.53    9.08
  -8   7   0   -4.52    3.52
  -8   7   0    6.76    9.07
  -8   7   0   -5.34    7.42
  -7   7   0   44.08    9.77
  -7   7   0   29.14    8.59
  -7   7   0   37.16    5.05
  -6   7   0  224.91    9.50
  -6   7   0  206.82   14.72
  -6   7   0  246.66   14.30
  -6   7   0  226.00   11.39
   5  -7   0  504.72   20.77
  -5   7   0  485.81   18.72
  -5   7   0  488.49   23.11
  -5   7   0  479.40   20.60
  -5   7   0  515.36   22.15
   4  -7   0  612.73   24.86
  -4   7   0  656.86   26.74
  -4   7   0  613.54   26.92
  -4   7   0  612.66   25.27
  -4   7   0  608.16   26.98
  -4   7   0  592.40   24.66
   3  -7   0  142.92    8.04
   3  -7   0  141.35    7.59
  -3   7   0  151.69    9.19
  -3   7   0  127.80    8.26
  -3   7   0  129.17    7.01
  -3   7   0  142.00    7.91
   2  -7   0   16.12    2.98
   2  -7   0   18.15    3.12
   2  -7   0   21.32    2.15
  -2   7   0   16.54    1.88
  -2   7   0   19.04    1.67
  -2   7   0   20.98    3.27
  -2   7   0   22.20    3.90
   1  -7   0    2.81    1.50
   1  -7   0    4.35    0.84
   1  -7   0    2.68    1.97
   1  -7   0    0.97    2.29
  -1   7   0    0.67    1.86
  -1   7   0    2.88    2.45
  -1   7   0    2.33    1.55
   0  -7   0    0.46    2.04
   0  -7   0   -4.53    1.71
   0   7   0    2.63    2.09
   0   7   0   -0.83    1.85
   0   7   0   -1.37    1.67
  -1  -7   0    5.65    1.39
  -1  -7   0    2.15    2.50
  -1  -7   0    4.11    2.28
  -1  -7   0    2.54    2.50
  -1  -7   0    5.29    2.45
   1   7   0    3.60    2.51
   1   7   0    3.93    2.39
   1   7   0    4.50    1.45
  -2  -7   0   23.27    3.98
  -2  -7   0   17.81    3.88
  -2  -7   0   19.75    3.72
  -2  -7   0   23.80    2.90
   2   7   0   22.08    3.04
   2   7   0   14.49    3.71
   2   7   0   20.70    3.97
  -3  -7   0  147.27    8.95
  -3  -7   0  136.88    7.68
  -3  -7   0  132.16    9.32
  -3  -7   0  136.15    9.31
   3   7   0  133.28    7.82
   3   7   0  130.63    9.19
   3   7   0  133.94    8.72
  -4  -7   0  644.71   27.70
  -4  -7   0  624.72   27.40
  -4  -7   0  665.64   28.44
  -4  -7   0  596.56   25.97
   4   7   0  610.31   26.36
   4   7   0  607.19   27.08
  -5  -7   0  467.85   21.72
  -5  -7   0  500.48   23.54
  -5  -7   0  486.57   24.45
  -6  -7   0  264.42   16.77
  -6  -7   0  271.14   18.10
  -7  -7   0   47.78    9.44
  -7  -7   0   38.55    9.32
  -8  -7   0    3.19    9.40
  -8  -7   0   -2.90    7.96
  -9  -7   0   -1.28   11.01
  -9  -7   0   -0.48    8.64
 -10  -7   0   20.48   13.63
 -10  -7   0   21.33   12.07
 -11  -7   0   15.69   14.40
 -11  -7   0   -9.74    9.10
 -11  -7   0   -4.41   13.49
 -11   8   0   32.78   14.55
 -11   8   0   51.22   16.33
 -11   8   0   12.39   11.58
 -10   8   0   95.94   14.25
 -10   8   0   99.45   16.95
 -10   8   0  104.02   18.44
  -9   8   0  213.93   17.85
  -9   8   0  220.90   20.72
  -8   8   0   91.81   13.41
  -8   8   0   77.76   11.13
  -7   8   0    8.55    7.64
  -7   8   0   15.47    3.95
  -7   8   0   11.11    6.63
  -6   8   0   12.53    6.91
  -6   8   0   20.72    4.07
  -6   8   0   14.26    5.65
   5  -8   0  216.75   10.71
  -5   8   0  188.94   11.27
  -5   8   0  190.78   10.20
  -5   8   0  218.84   13.33
  -5   8   0  203.96   13.51
   4  -8   0  216.69   11.06
  -4   8   0  222.47   11.13
  -4   8   0  226.68   13.31
  -4   8   0  251.57   13.03
   3  -8   0   12.13    3.15
   3  -8   0   13.12    3.26
   3  -8   0   11.08    2.47
  -3   8   0   12.54    3.13
  -3   8   0   11.13    2.39
  -3   8   0   13.14    4.41
  -3   8   0   15.97    3.88
   2  -8   0   44.87    4.65
   2  -8   0   64.89    5.36
   2  -8   0   50.35    3.10
  -2   8   0   46.34    3.06
  -2   8   0   51.24    3.02
  -2   8   0   61.99    5.84
  -2   8   0   65.12    5.01
   1  -8   0 1901.84   69.98
   1  -8   0 1853.09   68.38
   1  -8   0 1844.65   70.67
   1  -8   0 1867.86   69.77
  -1   8   0 1887.38   70.76
  -1   8   0 1846.56   69.90
  -1   8   0 1818.02   69.42
   0  -8   0 2158.48   78.60
   0  -8   0 2119.83   79.29
   0  -8   0 2050.54   78.59
   0   8   0 2095.25   79.23
   0   8   0 2098.56   78.72
   0   8   0 2058.46   78.43
  -1  -8   0 1914.89   70.36
  -1  -8   0 1833.22   70.79
  -1  -8   0 1873.89   70.33
  -1  -8   0 1786.61   70.83
   1   8   0 1843.24   69.08
   1   8   0 1881.43   71.09
   1   8   0 1910.11   70.88
  -2  -8   0   50.41    5.59
  -2  -8   0   44.18    5.12
  -2  -8   0   45.27    5.76
  -2  -8   0   51.92    3.94
   2   8   0   51.35    5.70
   2   8   0   40.18    5.33
   2   8   0   53.92    4.14
  -3  -8   0   13.62    4.17
  -3  -8   0    4.58    4.24
  -3  -8   0   10.13    2.86
  -3  -8   0   12.14    4.21
   3   8   0    9.02    4.82
   3   8   0   14.55    4.01
   3   8   0   14.94    3.48
  -4  -8   0  200.18   11.25
  -4  -8   0  214.18   13.79
  -4  -8   0  221.27   12.82
  -4  -8   0  233.69   13.58
   4   8   0  214.59   11.78
   4   8   0  220.09   12.53
  -5  -8   0  205.39   14.88
  -5  -8   0  212.25   14.10
  -5  -8   0  206.11   11.91
  -6  -8   0   24.06    8.80
  -6  -8   0    6.76    6.59
  -7  -8   0   19.31    8.70
  -7  -8   0    5.54    7.02
  -8  -8   0   73.76   13.54
  -8  -8   0   74.19   11.57
  -9  -8   0  249.99   19.35
 -10  -8   0   81.07   15.70
 -10  -8   0   85.91   14.04
 -10  -8   0  102.30   18.68
 -11  -8   0   14.19   15.18
 -11  -8   0   23.02   11.62
 -11  -8   0   40.38   17.11
 -11   9   0    8.14   10.98
 -11   9   0    3.94   12.36
 -11   9   0  -15.70   13.28
 -10   9   0   49.50   15.40
 -10   9   0   45.23   11.34
 -10   9   0   76.33   15.19
  -9   9   0    2.11   10.56
  -9   9   0   -0.54    8.53
  -8   9   0   14.60   10.49
  -8   9   0   30.19   10.06
  -8   9   0   55.84    9.57
  -7   9   0   -3.40    7.66
  -7   9   0    8.52    8.01
  -7   9   0   -1.77    5.70
  -6   9   0   45.75    6.85
  -6   9   0   51.40    8.83
  -6   9   0   50.62    9.93
  -5   9   0  623.11   28.53
  -5   9   0  664.16   29.63
  -5   9   0  629.35   26.86
   4  -9   0  639.81   26.03
  -4   9   0  638.48   27.38
  -4   9   0  629.02   28.13
  -4   9   0  629.42   25.60
  -4   9   0  616.35   26.63
   3  -9   0   10.52    3.44
   3  -9   0   17.16    3.71
  -3   9   0   10.05    4.46
  -3   9   0   12.22    3.99
  -3   9   0    5.13    2.96
   2  -9   0   66.29    5.51
   2  -9   0   74.24    6.72
   2  -9   0   73.22    3.63
   2  -9   0   81.38    5.85
  -2   9   0   67.88    4.10
  -2   9   0   72.36    6.87
  -2   9   0   79.84    5.77
   1  -9   0  884.60   35.06
   1  -9   0  870.97   35.84
   1  -9   0  908.22   34.49
   1  -9   0  899.12   33.20
  -1   9   0  897.49   35.07
  -1   9   0  920.57   36.03
   0  -9   0    3.12    2.59
   0  -9   0   -1.52    2.34
   0  -9   0    0.13    2.07
   0  -9   0    1.29    1.61
   0   9   0    1.62    2.58
   0   9   0   -0.91    2.34
   0   9   0    3.13    2.37
  -1  -9   0  891.00   36.02
  -1  -9   0  881.57   35.79
  -1  -9   0  921.06   35.19
  -1  -9   0  905.20   35.28
   1   9   0  889.34   35.77
   1   9   0  889.51   33.83
   1   9   0  884.63   36.11
  -2  -9   0   83.02    6.15
  -2  -9   0   62.88    4.70
  -2  -9   0   90.94    7.82
  -2  -9   0   77.76    6.98
  -2  -9   0   76.37    6.92
   2   9   0   83.25    8.24
   2   9   0   73.55    4.97
   2   9   0   82.40    6.25
  -3  -9   0   13.55    3.90
  -3  -9   0    8.92    2.89
  -3  -9   0    0.23    4.54
  -3  -9   0   12.04    4.46
   3   9   0   13.07    3.42
   3   9   0    8.95    3.52
   3   9   0   15.10    5.09
  -4  -9   0  617.83   26.98
  -4  -9   0  628.10   29.05
  -4  -9   0  685.99   29.71
   4   9   0  678.51   27.53
  -5  -9   0  680.06   30.76
  -5  -9   0  641.20   30.85
  -5  -9   0  601.29   27.29
  -6  -9   0   61.09   10.91
  -6  -9   0   57.49    9.77
  -7  -9   0    6.47    7.04
  -7  -9   0    8.39    7.67
  -8  -9   0   47.65   12.62
  -8  -9   0   56.71   11.50
  -9  -9   0   -0.58    9.38
  -9  -9   0   -3.56   11.48
 -10  -9   0   35.73   14.85
 -10  -9   0   42.67   12.40
 -10  -9   0   57.35   16.24
 -11  -9   0    6.15   14.15
 -11  -9   0   15.65   14.30
 -11  -9   0    7.48   10.76
 -11  10   0    1.76   14.92
 -11  10   0   14.65   10.72
 -11  10   0   -3.54   12.66
 -10  10   0   14.48   11.99
 -10  10   0   18.25   10.05
 -10  10   0   -2.35   12.92
  -9  10   0    4.75   12.11
  -9  10   0    9.97    8.72
  -9  10   0   17.20   11.24
  -8  10   0    0.98    6.36
  -8  10   0   -5.11    8.93
  -8  10   0    1.96    9.46
  -7  10   0   27.27    7.25
  -7  10   0   39.83   10.39
  -7  10   0   42.96    9.81
   6 -10   0  181.79   10.49
  -6  10   0  193.31   15.22
  -6  10   0  167.18   13.63
  -6  10   0  179.82   11.66
   5 -10   0  111.03    7.90
  -5  10   0   96.36    7.80
  -5  10   0  115.70   10.68
  -5  10   0  110.20   11.71
   4 -10   0  185.43   10.42
  -4  10   0  183.58    9.52
  -4  10   0  204.48   12.18
  -4  10   0  186.28   10.69
  -4  10   0  190.18   12.44
   3 -10   0   67.82    6.57
   3 -10   0   85.70    6.41
  -3  10   0   77.19    6.43
  -3  10   0   93.06    8.58
  -3  10   0   72.44    4.49
  -3  10   0   76.67    7.24
   2 -10   0  356.68   16.73
   2 -10   0  337.47   15.62
   2 -10   0  350.79   16.08
  -2  10   0  358.43   17.03
  -2  10   0  359.39   15.86
  -2  10   0  348.06   14.34
   1 -10   0   -3.55    2.10
   1 -10   0    5.33    2.57
   1 -10   0    5.09    3.39
   1 -10   0    3.03    0.82
   1 -10   0    3.87    0.94
  -1  10   0    1.03    2.50
  -1  10   0   -3.16    2.19
  -1  10   0    4.62    3.74
   0 -10   0  435.61   19.13
   0 -10   0  439.39   18.47
   0 -10   0  408.78   17.18
   0 -10   0  440.25   18.24
   0  10   0  423.94   16.67
   0  10   0  426.54   18.42
   0  10   0  402.93   18.87
   0  10   0  448.29   18.25
  -1 -10   0    1.99    2.72
  -1 -10   0    1.20    2.70
  -1 -10   0   -2.26    3.34
  -1 -10   0    8.24    3.69
   1  10   0    1.03    1.50
   1  10   0    5.18    3.22
   1  10   0    0.53    3.55
  -2 -10   0  371.89   15.02
  -2 -10   0  338.21   16.34
  -2 -10   0  391.23   17.13
  -2 -10   0  345.79   17.35
   2  10   0  353.66   17.26
   2  10   0  347.20   15.00
   2  10   0  358.42   17.13
  -3 -10   0   65.64    8.16
  -3 -10   0   76.43    8.11
  -3 -10   0  100.34    8.76
  -3 -10   0   70.15    5.54
   3  10   0   85.21    8.42
   3  10   0   79.81    8.89
   3  10   0   83.62    6.33
  -4 -10   0  196.63   12.56
  -4 -10   0  188.54   10.66
  -4 -10   0  211.77   13.52
   4  10   0  209.99   11.25
   4  10   0  177.43   12.52
  -5 -10   0  102.05   14.14
  -5 -10   0  125.76   11.44
  -5 -10   0   95.72    9.25
  -6 -10   0  207.74   15.70
  -6 -10   0  183.76   17.16
  -7 -10   0   33.73    9.67
  -7 -10   0   55.18   11.39
  -8 -10   0   15.28    8.96
  -8 -10   0   10.74    9.10
  -9 -10   0   -4.38   11.77
  -9 -10   0    1.19    9.73
 -10 -10   0   -1.12   13.14
 -10 -10   0    2.22   11.29
 -11 -10   0   -0.49   10.43
 -10  11   0    9.06   11.51
 -10  11   0   -1.18    9.25
 -10  11   0   -3.58   13.10
  -9  11   0   -4.93   11.55
  -9  11   0   34.72    9.66
  -8  11   0   16.80    7.80
  -8  11   0   14.19   11.27
  -8  11   0   37.46   10.88
  -7  11   0   44.35    7.70
  -7  11   0   63.26   11.06
  -7  11   0   66.39   11.08
   6 -11   0  208.25   11.96
  -6  11   0  217.42   16.18
  -6  11   0  223.22   12.89
  -6  11   0  242.70   15.56
   5 -11   0  158.99    9.75
  -5  11   0  167.39   14.24
  -5  11   0  156.53    9.44
  -5  11   0  150.86   11.94
   4 -11   0   92.74    7.44
  -4  11   0   99.78    9.37
  -4  11   0   83.16    5.79
  -4  11   0  102.81    9.13
  -4  11   0   82.38    7.64
   3 -11   0  288.71   14.40
   3 -11   0  298.56   14.48
  -3  11   0  297.89   11.30
  -3  11   0  290.88   11.94
  -3  11   0  300.01   15.90
  -3  11   0  298.10   14.91
  -3  11   0  293.15   13.91
   2 -11   0  105.12    7.93
   2 -11   0  103.18    7.60
   2 -11   0   93.26    6.74
  -2  11   0   92.06    7.00
  -2  11   0   96.42    5.55
  -2  11   0  106.13    8.59
   1 -11   0   74.76    5.42
   1 -11   0   72.20    5.66
   1 -11   0   70.10    3.23
   1 -11   0   69.13    3.18
   1 -11   0   74.45    7.86
  -1  11   0   74.17    7.20
  -1  11   0   64.40    5.25
  -1  11   0   73.40    6.22
   0 -11   0    4.40    2.94
   0 -11   0    6.42    3.38
   0 -11   0    5.18    2.10
   0 -11   0    4.86    2.80
   0  11   0    7.78    4.09
   0  11   0    8.61    1.74
   0  11   0    2.44    2.72
   0  11   0    9.08    3.27
  -1 -11   0   67.18    6.93
  -1 -11   0   70.22    5.82
  -1 -11   0   74.70    5.90
   1  11   0   74.98    4.28
   1  11   0   77.37    7.11
   1  11   0   64.26    7.15
  -2 -11   0  100.42    8.28
  -2 -11   0  100.64    8.09
  -2 -11   0   92.38    5.70
  -2 -11   0   98.86    7.30
  -2 -11   0  112.14    9.63
   2  11   0  107.60    9.11
   2  11   0   95.57    5.93
   2  11   0  112.02   10.19
  -3 -11   0  321.29   16.69
  -3 -11   0  300.91   13.78
  -3 -11   0  289.50   15.27
  -3 -11   0  294.16   16.08
   3  11   0  324.91   17.13
   3  11   0  301.73   13.96
  -4 -11   0   85.23    6.78
  -4 -11   0  117.43   10.95
  -4 -11   0   71.67    8.70
   4  11   0   80.55    7.52
   4  11   0  110.28   11.81
  -5 -11   0  162.71   12.48
  -5 -11   0  175.37   14.25
  -6 -11   0  282.58   19.11
  -6 -11   0  242.51   17.86
  -7 -11   0   56.63   11.10
  -7 -11   0   35.44   11.42
  -8 -11   0   19.12   11.38
  -8 -11   0   18.74   10.67
  -9 -11   0    8.48   10.85
  -9 -11   0   21.21   11.43
 -10 -11   0   -3.16   10.67
 -10 -11   0  -12.61   11.83
 -11 -11   0   -4.21   12.55
 -10  12   0   92.55   13.09
 -10  12   0   91.20   16.04
 -10  12   0  105.30   18.15
  -9  12   0   53.40   12.77
  -9  12   0   53.43   10.13
  -9  12   0   43.90   13.91
  -8  12   0   40.12   11.40
  -8  12   0   55.32   12.71
  -8  12   0   43.91    8.45
  -7  12   0   15.73    6.14
  -7  12   0    6.63    8.37
  -7  12   0    1.23    9.48
   6 -12   0   42.58    6.17
  -6  12   0   37.87    9.36
  -6  12   0   23.59    5.51
  -6  12   0   36.11    8.61
   5 -12   0   13.65    4.88
  -5  12   0   10.86    3.75
  -5  12   0   -0.78    6.68
  -5  12   0   12.24    6.32
   4 -12   0   80.59    8.27
   4 -12   0  102.74    8.01
  -4  12   0   96.26   11.03
  -4  12   0   85.87    5.47
  -4  12   0   96.79    9.17
  -4  12   0   80.06    7.77
   3 -12   0   15.73    4.65
  -3  12   0   15.54    4.69
  -3  12   0   14.99    4.93
  -3  12   0    4.27    3.18
  -3  12   0   11.65    1.59
   2 -12   0   78.81    6.86
   2 -12   0   85.25    8.00
   2 -12   0   64.55    7.13
  -2  12   0   65.38    5.37
  -2  12   0   71.75    6.77
  -2  12   0   59.61    7.43
   1 -12   0  623.08   22.50
   1 -12   0  592.00   25.24
   1 -12   0  619.38   24.81
   1 -12   0  579.03   26.29
  -1  12   0  605.26   25.19
  -1  12   0  607.40   26.55
  -1  12   0  599.27   24.79
   0 -12   0 1409.08   56.43
   0 -12   0 1459.11   55.40
   0 -12   0 1417.44   55.49
   0  12   0 1454.87   56.68
   0  12   0 1365.70   53.37
   0  12   0 1482.93   55.42
   0  12   0 1447.69   55.60
  -1 -12   0  590.33   26.81
  -1 -12   0  674.42   25.63
  -1 -12   0  601.86   26.51
  -1 -12   0  593.50   25.74
   1  12   0  602.69   27.12
   1  12   0  623.25   26.45
  -2 -12   0   57.28    7.70
  -2 -12   0   79.66    8.15
  -2 -12   0   91.60    7.80
  -2 -12   0   75.33    7.16
   2  12   0   63.74    7.01
   2  12   0   55.37    7.72
   2  12   0   58.36    4.83
  -3 -12   0   16.74    4.64
  -3 -12   0    9.01    4.87
  -3 -12   0   18.30    6.38
  -3 -12   0   10.58    3.00
   3  12   0   15.40    6.89
   3  12   0   14.86    3.52
  -4 -12   0   98.43   10.54
  -4 -12   0  107.29   10.94
  -4 -12   0   89.61    7.55
   4  12   0   98.48   10.77
   4  12   0   88.08    7.93
  -5 -12   0    5.53    5.85
  -5 -12   0   12.75    7.94
  -6 -12   0   47.13   10.45
  -6 -12   0   32.44    9.83
  -7 -12   0    8.54    8.26
  -7 -12   0    7.11    9.57
  -8 -12   0   53.78   13.50
  -8 -12   0   56.22   12.59
  -9 -12   0   33.38   12.44
 -10 -12   0  118.56   19.10
 -10 -12   0   95.91   15.32
 -10  13   0   33.07   14.33
 -10  13   0   32.41   13.32
 -10  13   0   15.74    9.06
  -9  13   0   -2.34    7.18
  -9  13   0    5.48   10.56
  -8  13   0   14.86   11.51
  -8  13   0   39.34   11.43
  -7  13   0   22.27    9.31
  -7  13   0   16.03    5.68
  -7  13   0   35.20   10.18
   6 -13   0   37.76    6.16
  -6  13   0   45.41    9.98
  -6  13   0   45.37    5.93
  -6  13   0   41.97    9.10
   5 -13   0  267.37   14.42
  -5  13   0  284.97   17.68
  -5  13   0  266.23   12.62
   4 -13   0  454.67   21.08
  -4  13   0  452.15   23.18
  -4  13   0  423.81   20.34
  -4  13   0  495.88   22.03
   3 -13   0    8.82    4.84
   3 -13   0   -2.72    3.02
  -3  13   0    3.07    4.51
  -3  13   0   -0.57    1.40
  -3  13   0    6.19    3.07
  -3  13   0    0.90    5.92
   2 -13   0  226.55   12.99
   2 -13   0  247.39   13.66
  -2  13   0  235.96   13.45
  -2  13   0  239.34   12.73
  -2  13   0  235.97   11.02
   1 -13   0  333.25   16.94
   1 -13   0  322.39   15.52
   1 -13   0  337.42   15.12
   1 -13   0  320.79   16.69
  -1  13   0  340.55   15.71
  -1  13   0  317.27   15.01
  -1  13   0  335.45   17.02
   0 -13   0    3.16    2.94
   0 -13   0    4.75    3.11
   0 -13   0   14.13    4.45
   0  13   0    9.40    5.25
   0  13   0    8.31    2.09
   0  13   0   10.23    3.80
   0  13   0   -0.54    3.03
  -1 -13   0  363.08   16.64
  -1 -13   0  352.21   17.28
  -1 -13   0  353.04   15.91
   1  13   0  321.04   17.65
   1  13   0  346.23   16.96
  -2 -13   0  244.55   13.27
  -2 -13   0  255.45   13.37
  -2 -13   0  246.84   14.59
   2  13   0  248.17   11.14
   2  13   0  256.06   15.12
   2  13   0  224.18   14.60
  -3 -13   0   -2.51    2.42
  -3 -13   0    1.66    3.89
  -3 -13   0    6.41    5.13
  -3 -13   0   -1.15    5.98
   3  13   0   -0.42    5.80
   3  13   0    5.56    3.29
  -4 -13   0  532.32   24.27
  -4 -13   0  464.00   24.23
  -4 -13   0  448.46   20.60
   4  13   0  468.69   21.02
   4  13   0  458.64   24.45
  -5 -13   0  279.13   18.28
  -5 -13   0  255.04   16.50
  -6 -13   0   30.78   10.20
  -6 -13   0   31.23    9.23
  -7 -13   0   20.79    9.83
  -7 -13   0   38.04   11.78
  -8 -13   0   28.87   12.55
  -8 -13   0   35.57   11.11
  -9 -13   0    1.95   12.30
 -10 -13   0   -2.79   13.73
 -10 -13   0   32.54   12.56
 -10  14   0   33.91   14.76
 -10  14   0   15.04   12.29
  -9  14   0   15.65    7.03
  -9  14   0  -11.66   10.45
  -9  14   0    5.43   10.83
  -8  14   0    2.76    5.91
  -8  14   0   14.37    9.43
  -7  14   0   71.85    7.94
  -7  14   0   86.33   12.78
  -7  14   0   84.83   13.57
   6 -14   0  263.21   14.63
  -6  14   0  254.20   13.20
  -6  14   0  273.76   18.87
  -6  14   0  308.73   18.82
   5 -14   0   38.95    6.84
  -5  14   0   35.16    3.88
  -5  14   0   40.26    8.06
  -5  14   0   34.62    9.01
   4 -14   0   20.67    5.77
  -4  14   0   14.03    4.99
  -4  14   0   21.74    6.22
  -4  14   0   15.18    6.79
   3 -14   0  299.60   15.49
   3 -14   0  320.29   16.37
  -3  14   0  323.33   18.87
  -3  14   0  296.77   12.52
  -3  14   0  309.62   14.66
  -3  14   0  323.35   16.29
   2 -14   0  136.27    9.69
   2 -14   0  148.93   10.61
  -2  14   0  129.59    7.81
  -2  14   0  164.82   10.00
  -2  14   0  141.05   11.12
   1 -14   0   50.34    7.41
   1 -14   0   46.57    5.86
   1 -14   0   35.25    5.12
  -1  14   0   47.69    7.68
  -1  14   0   44.31    5.78
  -1  14   0   48.35    5.46
   0 -14   0  554.30   23.49
   0 -14   0  517.85   27.27
   0  14   0  538.88   24.75
   0  14   0  527.95   22.98
   0  14   0  499.72   23.04
  -1 -14   0   46.47    7.14
  -1 -14   0   47.09    6.29
  -1 -14   0   44.55    5.22
   1  14   0   62.64    8.62
   1  14   0   47.99    6.44
  -2 -14   0  151.83   11.48
  -2 -14   0  170.81   10.85
   2  14   0  171.32    8.33
   2  14   0  137.31   11.19
  -3 -14   0  322.76   17.42
   3  14   0  331.98   14.97
   3  14   0  324.88   18.17
  -4 -14   0   17.25    7.53
  -4 -14   0   18.70    4.17
  -4 -14   0   23.42    8.48
   4  14   0   11.76    7.41
   4  14   0   18.54    4.83
  -5 -14   0   36.54    8.17
  -5 -14   0   31.77    8.92
  -6 -14   0  275.02   20.52
  -6 -14   0  326.34   20.50
  -7 -14   0   82.11   13.58
  -7 -14   0   75.72   13.70
  -9 -14   0   -0.84   10.97
  -9 -14   0  -19.09    9.90
 -10 -14   0    6.47   13.13
 -10 -14   0   15.54   12.81
 -10  15   0    1.05   12.35
 -10  15   0   13.71   13.85
  -9  15   0   38.19   14.25
  -8  15   0   13.58    5.72
  -8  15   0   20.38   12.76
  -8  15   0   13.78   10.59
   7 -15   0   27.73    6.02
  -7  15   0   35.32    5.68
  -7  15   0   38.70   10.58
  -7  15   0   22.15   11.23
   6 -15   0  243.83   13.76
  -6  15   0  207.61   16.61
  -6  15   0  214.12   18.76
  -6  15   0  220.17   10.94
   5 -15   0   20.29    6.00
  -5  15   0    5.79    6.94
  -5  15   0   12.07    7.78
   4 -15   0   68.82   12.97
  -4  15   0   87.17    9.38
  -4  15   0   57.25    7.17
  -4  15   0   89.45   10.94
   3 -15   0   38.02    6.13
   3 -15   0   33.51    7.03
  -3  15   0   31.55    6.34
  -3  15   0   44.52    8.65
  -3  15   0   32.23    3.22
  -3  15   0   33.29    5.14
   2 -15   0  523.87   24.39
   2 -15   0  488.31   22.53
  -2  15   0  513.82   22.81
  -2  15   0  510.06   21.30
   1 -15   0   25.02    6.82
   1 -15   0   20.59    4.81
  -1  15   0   25.75    6.19
  -1  15   0   21.27    5.14
  -1  15   0   18.23    4.53
   0 -15   0    3.52    2.32
   0 -15   0   -3.70    4.18
   0  15   0   -0.57    3.99
   0  15   0    7.43    4.41
   0  15   0    2.76    5.64
  -1 -15   0   28.22    6.84
  -1 -15   0   19.42    4.29
  -1 -15   0   28.92    5.20
   1  15   0   24.98    6.73
   1  15   0   20.69    5.47
  -2 -15   0  471.36   23.44
  -2 -15   0  545.84   23.54
  -2 -15   0  533.11   25.04
   2  15   0  517.81   25.74
   2  15   0  524.74   20.95
  -3 -15   0   39.93    8.46
  -3 -15   0   35.25    7.26
   3  15   0   51.78    5.32
   3  15   0   40.65    8.91
  -4 -15   0   72.59   11.24
  -4 -15   0   61.70    6.30
   4  15   0   55.30   10.91
  -5 -15   0   26.24    8.74
  -5 -15   0   14.87    7.78
  -6 -15   0  213.83   18.46
  -6 -15   0  223.19   17.88
  -7 -15   0   42.70   12.50
  -7 -15   0   48.68   12.55
  -8 -15   0    7.57   11.52
  -8 -15   0    5.28   11.51
  -9 -15   0   31.36   13.25
  -9 -15   0   49.19   15.46
 -10 -15   0   -2.94   10.81
 -10 -15   0   22.05   13.70
  -9  16   0   10.81   11.24
  -9  16   0   54.42   14.86
  -8  16   0    4.79    4.57
  -8  16   0    1.92   10.12
  -8  16   0  -13.34   10.53
   7 -16   0   -6.42    4.94
  -7  16   0    6.58    9.10
  -7  16   0    3.33    3.06
  -7  16   0   -4.04    8.89
   6 -16   0   -1.33    5.36
  -6  16   0    0.11    9.50
  -6  16   0    3.51    7.56
   5 -16   0    2.33    5.53
  -5  16   0    2.18    7.86
  -5  16   0    0.79    6.59
   4 -16   0    2.74    5.52
  -4  16   0    4.30    6.17
  -4  16   0    8.28    4.85
  -4  16   0   -1.97    6.76
   3 -16   0   -4.06    5.46
  -3  16   0    2.75    3.67
  -3  16   0   -6.81    6.50
  -3  16   0    3.56    5.24
   2 -16   0  109.50   10.44
   2 -16   0   98.01    7.76
  -2  16   0   80.37    6.05
  -2  16   0   74.28    6.65
  -2  16   0   90.90    8.63
  -2  16   0   87.68    9.51
   1 -16   0  279.85   17.24
   1 -16   0  272.25   14.70
   1 -16   0  294.88   15.16
  -1  16   0  326.08   17.87
  -1  16   0  268.46   14.38
  -1  16   0  307.82   15.18
   0 -16   0   53.70    6.74
   0 -16   0   57.03    7.48
   0 -16   0   58.79    4.73
   0  16   0   55.88    6.71
   0  16   0   65.06    9.77
  -1 -16   0  277.82   15.93
  -1 -16   0  265.56   14.64
  -1 -16   0  273.96   13.55
   1  16   0  279.08   17.11
  -2 -16   0   90.07    8.83
   2  16   0   91.27   11.33
   2  16   0   92.35    5.86
  -3 -16   0   10.54    7.33
  -3 -16   0    8.96    5.99
   3  16   0    6.89    7.41
   3  16   0   -1.73    3.00
  -4 -16   0    1.80    6.82
  -4 -16   0   -4.22    5.26
   4  16   0    7.21    7.19
  -5 -16   0   -0.33    7.48
  -5 -16   0    2.00    8.88
  -6 -16   0    9.99    8.89
  -6 -16   0   -0.30    8.46
  -7 -16   0    0.16    9.79
  -7 -16   0    1.90   10.17
  -8 -16   0   -0.83   11.85
  -9 -16   0   29.43   13.43
  -9 -16   0   40.68   13.91
  -9  17   0   12.99   11.39
  -9  17   0  -12.89   11.76
  -8  17   0    8.05   11.18
   7 -17   0   -0.80    5.42
  -7  17   0   -1.08   11.28
  -7  17   0    7.76    8.81
   6 -17   0   11.14    6.16
  -6  17   0    4.07    8.78
  -6  17   0   14.06    8.10
   5 -17   0   90.91   10.18
  -5  17   0   86.50   13.13
  -5  17   0   95.37   11.30
   4 -17   0   39.47    8.15
  -4  17   0   40.25    8.76
  -4  17   0   37.71    7.93
   3 -17   0   37.63    7.89
  -3  17   0   39.89    7.13
  -3  17   0   26.42    4.86
  -3  17   0   50.94    9.93
   2 -17   0   22.40    7.63
  -2  17   0    9.86    5.67
  -2  17   0    5.54    6.86
  -2  17   0   12.01    3.66
  -2  17   0    7.43    3.02
   1 -17   0  157.55   10.71
   1 -17   0  142.92   11.57
  -1  17   0  168.09    8.08
  -1  17   0  154.58   11.41
  -1  17   0  179.78   12.64
  -1  17   0  180.63   11.24
   0 -17   0   -8.19    3.27
   0 -17   0    1.25    5.26
   0  17   0    6.06    7.15
   0  17   0    1.94    1.70
   0  17   0   -7.61    3.95
  -1 -17   0  188.02   13.48
  -1 -17   0  161.12   10.09
   1  17   0  184.19   14.11
   1  17   0  177.54    7.79
  -2 -17   0    2.90    6.72
  -2 -17   0    7.20    5.14
   2  17   0    6.14    2.66
   2  17   0   22.73    6.96
  -3 -17   0   39.25    9.15
   3  17   0   41.50    9.75
  -4 -17   0   45.55    8.87
  -4 -17   0   29.23    9.29
   4  17   0   27.41   10.14
  -5 -17   0   88.83   12.44
  -5 -17   0   72.48   12.69
   5  17   0  138.29   14.83
  -6 -17   0   11.11    9.74
  -6 -17   0   -0.62    9.15
  -7 -17   0   20.46   10.75
  -7 -17   0   18.23   11.61
  -8 -17   0    0.55   10.46
  -9 -17   0    9.26   13.32
  -9 -17   0    6.17   11.30
  -9  18   0    5.33   11.16
  -9  18   0   13.86   13.42
  -8  18   0    7.05   12.54
  -8  18   0    4.89   10.00
   7 -18   0   43.18    7.76
  -7  18   0   63.33   14.13
  -7  18   0   38.82   11.02
  -6  18   0  100.41   14.59
  -6  18   0   85.33   11.60
   5 -18   0   63.33   10.42
  -5  18   0   80.12   10.81
  -5  18   0   64.15   12.13
   4 -18   0   15.79    6.97
  -4  18   0   16.27    7.26
  -4  18   0   20.73    8.61
   3 -18   0  120.08   12.00
  -3  18   0  119.61    6.78
  -3  18   0  128.20   11.20
  -3  18   0  109.95    8.21
  -3  18   0  122.56   13.55
   2 -18   0   61.05   10.11
  -2  18   0   64.74    6.41
  -2  18   0   59.99    8.19
  -2  18   0   65.13    5.64
  -2  18   0   78.82   11.27
   1 -18   0   43.19    9.45
   1 -18   0   48.37    7.08
  -1  18   0   45.89    6.65
  -1  18   0   39.70    9.28
  -1  18   0   50.53    7.27
  -1  18   0   55.39    4.23
   0 -18   0  115.72    6.16
   0 -18   0  118.97   10.94
   0  18   0  104.93    5.31
   0  18   0  137.75   13.25
  -1 -18   0   73.70    6.62
   1  18   0   63.29    3.70
   1  18   0   54.83   10.66
  -2 -18   0   66.42    8.06
  -2 -18   0   70.09   10.36
   2  18   0   76.20    4.83
   2  18   0   68.33   11.10
  -3 -18   0  148.77   12.02
  -3 -18   0  111.73   12.45
   3  18   0  101.45   12.15
  -4 -18   0   11.59    7.64
  -4 -18   0   14.51    9.68
   4  18   0   17.07   10.08
  -5 -18   0   54.65   11.53
  -5 -18   0   59.21   11.28
   5  18   0   54.99   12.73
  -6 -18   0  117.50   14.88
  -6 -18   0  132.22   16.10
  -7 -18   0   38.19   13.09
  -7 -18   0   62.95   13.82
  -8 -18   0    0.55   10.67
  -8 -18   0   16.40   12.09
  -9 -18   0   30.19   13.01
  -9 -18   0   15.68   13.32
  -9  19   0    6.15   13.33
  -9  19   0    4.62   10.48
  -8  19   0   32.82   11.66
  -8  19   0   -0.18   12.19
   7 -19   0   27.95    7.86
  -7  19   0   40.41   10.73
  -7  19   0   22.18   13.06
   6 -19   0   65.50    9.53
  -6  19   0   51.31   10.50
  -6  19   0   63.69   13.54
   5 -19   0   25.66    7.75
  -5  19   0   24.57    8.65
  -5  19   0    8.43    9.62
   4 -19   0    5.68    6.87
  -4  19   0   -3.01    7.92
  -4  19   0   -0.53    6.39
   3 -19   0   65.95   10.40
  -3  19   0   45.37    4.40
  -3  19   0   43.77    8.04
  -3  19   0   39.26    5.49
  -3  19   0   43.50   10.34
   2 -19   0   39.47    9.48
  -2  19   0   49.24   10.05
  -2  19   0   34.56    4.32
  -2  19   0   53.82    7.84
  -2  19   0   24.14    5.08
   1 -19   0   95.70    9.36
   1 -19   0   79.89   12.07
  -1  19   0   72.73    5.66
  -1  19   0   79.16    8.15
  -1  19   0  114.15   12.93
  -1  19   0   75.30    8.92
   0 -19   0    1.86    2.00
   0 -19   0   -1.45    1.91
   0 -19   0  -11.19    5.58
   0  19   0    0.98    1.07
   0  19   0   -8.38    7.17
  -1 -19   0   75.90   10.44
  -1 -19   0   85.29    7.31
   1  19   0  115.25   13.46
  -2 -19   0   42.29    6.96
  -2 -19   0   49.51    9.37
   2  19   0   43.81   10.68
  -3 -19   0   60.87   11.12
  -3 -19   0   59.69    8.85
   3  19   0   45.80   10.16
  -4 -19   0   15.14    7.92
  -4 -19   0    2.66    8.75
   4  19   0    4.56    9.43
  -5 -19   0   39.88   10.12
  -5 -19   0   28.67   10.33
   5  19   0   15.14   11.16
  -6 -19   0   47.94   11.58
  -7 -19   0   32.45   15.27
  -8 -19   0   19.20   13.39
  -8 -19   0   11.09   11.84
  -9 -19   0   38.63   15.45
  -9 -19   0    4.84   16.76
  -8  20   0   -9.07   12.44
  -8  20   0  -27.49   14.46
   7 -20   0   30.19    7.44
  -7  20   0   36.95   13.34
  -7  20   0   41.04   10.79
   6 -20   0   -6.90    6.54
  -6  20   0   -2.32    7.47
  -6  20   0   -0.30   11.25
   5 -20   0    2.52    7.17
  -5  20   0   -1.60    7.39
  -5  20   0  -13.09    7.96
   4 -20   0   12.49    7.79
  -4  20   0    4.81    8.59
  -4  20   0    4.60    6.68
   3 -20   0   -5.58    8.85
  -3  20   0    0.67    2.59
  -3  20   0   13.64    8.64
  -3  20   0    1.24    3.97
  -3  20   0   -2.16    6.36
   2 -20   0   -3.21    7.39
  -2  20   0    6.47    7.56
  -2  20   0    4.96    8.59
  -2  20   0    5.76    7.10
  -2  20   0    8.30    3.03
   1 -20   0   58.65    8.30
   1 -20   0   58.16   11.24
  -1  20   0   48.61    3.61
  -1  20   0   55.83    8.38
  -1  20   0   56.32    9.95
   0 -20   0   53.42   11.42
   0 -20   0   43.40    2.79
   0 -20   0   47.41    2.98
   0  20   0   41.54   10.60
  -1 -20   0   48.89    9.38
  -1 -20   0   55.42    5.85
   1  20   0   44.65   10.69
  -2 -20   0    5.87    5.35
  -2 -20   0    0.07    8.02
   2  20   0    9.92    8.19
  -3 -20   0    6.14    6.08
  -3 -20   0    9.64    9.12
   3  20   0    3.64    9.41
  -4 -20   0   -5.66    6.88
  -4 -20   0    8.66    8.55
   4  20   0   20.53   10.59
  -5 -20   0   10.25    9.30
  -5 -20   0   -6.20    7.80
   5  20   0    6.93    9.50
  -6 -20   0   -2.25   10.93
  -6 -20   0   14.66   10.61
  -7 -20   0   33.12   12.38
  -7 -20   0   26.15   12.69
  -8 -20   0    2.52   11.49
  -8 -20   0    2.10   11.26
  -8  21   0   -1.46    9.87
  -8  21   0   10.57   13.42
   7 -21   0   -0.17    6.73
  -7  21   0   -3.01   12.21
   6 -21   0    1.21    7.27
  -6  21   0    2.19    8.38
  -6  21   0   12.65   12.36
   5 -21   0    9.88    8.28
  -5  21   0   15.38    8.15
  -5  21   0   45.49   11.52
   4 -21   0   14.47    8.70
  -4  21   0   25.19    8.13
  -4  21   0    8.10    8.72
   3 -21   0   50.66   10.45
  -3  21   0   34.92   10.59
  -3  21   0   35.10    8.45
  -3  21   0   33.27    5.04
   2 -21   0   89.84   12.72
  -2  21   0   62.82    6.98
  -2  21   0   65.15    5.15
  -2  21   0   86.25    9.97
  -2  21   0   60.82    4.94
  -2  21   0   68.40   12.29
   1 -21   0   12.62    6.87
   1 -21   0   24.29    9.98
  -1  21   0   28.83   10.28
   0 -21   0   -1.81    6.52
   0 -21   0   -4.35    9.21
   0  21   0    1.63    8.76
  -1 -21   0   24.94    9.03
  -1 -21   0   18.35    4.27
   1  21   0   20.14   10.30
  -2 -21   0   76.86    8.46
  -2 -21   0   79.53   11.65
   2  21   0   82.26   13.61
  -3 -21   0   47.47   11.04
   3  21   0   37.11   12.00
  -4 -21   0    6.52    9.89
  -4 -21   0   13.50    7.69
   4  21   0   10.87   10.63
  -5 -21   0   47.99   10.60
   5  21   0   22.48   13.06
  -6 -21   0    4.90    9.99
  -7 -21   0  -16.51   10.69
  -8 -21   0    4.95   11.27
  -8 -21   0   16.21   11.77
  -8  22   0  -23.84    8.84
  -8  22   0    4.14   14.53
   7 -22   0   18.00    8.56
  -7  22   0   21.97    9.94
  -7  22   0   20.40   12.44
   6 -22   0   68.74   10.81
  -6  22   0   67.09   11.82
  -6  22   0   69.94   15.49
   5 -22   0   35.90    9.78
  -5  22   0   -4.54    6.95
  -5  22   0    3.23   10.85
   4 -22   0   25.26    9.12
  -4  22   0   -0.39    7.69
  -4  22   0   10.47   10.66
   3 -22   0   30.71   10.63
  -3  22   0   14.85    7.83
  -3  22   0   18.91   11.17
  -3  22   0    9.21    6.91
   2 -22   0  121.99   14.60
  -2  22   0   75.29    6.53
  -2  22   0   84.61   10.30
  -2  22   0   81.51    8.22
  -2  22   0  115.33   14.23
   1 -22   0   17.66   10.02
   1 -22   0    4.21    6.03
  -1  22   0    6.56    9.84
   0 -22   0   23.33   10.80
   0 -22   0   -0.51    6.86
   0  22   0   23.42    9.99
  -1 -22   0    8.72    3.63
  -1 -22   0   12.27    8.24
   1  22   0    5.77    9.90
  -2 -22   0  119.66   13.91
  -2 -22   0   81.77    8.58
   2  22   0   67.02   12.51
  -3 -22   0    9.64    6.59
  -3 -22   0    6.50    9.83
   3  22   0   32.83   12.00
  -4 -22   0    1.51   10.08
  -4 -22   0   12.01    7.90
   4  22   0   -0.30   12.11
  -5 -22   0   -4.04   11.09
  -5 -22   0   12.09    9.00
   5  22   0    0.61   11.30
  -6 -22   0   67.77   14.78
  -6 -22   0   78.28   13.40
  -7 -22   0   11.23   12.88
  -7 -22   0   22.87   12.35
  -8 -22   0  -21.22   10.18
  -8 -22   0   -1.88   15.67
  -7  23   0   34.09   14.18
   6 -23   0   13.86    7.99
  -6  23   0   23.97   13.19
  -6  23   0   19.18    9.51
   5 -23   0   -4.49    8.50
  -5  23   0    2.08    8.33
   4 -23   0    2.59    9.30
  -4  23   0   -2.52    7.34
  -4  23   0    4.06   10.53
   3 -23   0   11.88    9.38
  -3  23   0    2.82   10.18
  -3  23   0    4.79    3.09
  -3  23   0   18.76    8.29
   2 -23   0   19.93   10.83
  -2  23   0   25.37    8.22
  -2  23   0   -1.12   10.17
   1 -23   0   36.64    8.53
   1 -23   0   48.30   11.75
  -1  23   0   56.57   12.22
   0 -23   0    0.77    7.15
   0 -23   0    3.49   10.60
   0  23   0    2.59    9.26
  -1 -23   0   19.81   11.19
  -1 -23   0   24.93    9.44
  -1 -23   0   30.63    4.07
  -1 -23   0   31.43    4.36
   1  23   0    7.37   10.73
  -2 -23   0    8.61    9.74
  -2 -23   0   18.79    5.83
   2  23   0   29.29   12.22
  -3 -23   0   19.47   10.30
  -3 -23   0    5.67    6.80
   3  23   0   -2.56   10.73
  -4 -23   0    0.86    8.02
   4  23   0    0.14   11.67
  -5 -23   0    7.52    8.73
   5  23   0   22.51   12.13
  -6 -23   0   -8.13   10.79
  -6 -23   0   22.16   10.84
  -7 -23   0   33.00   12.38
  -7 -23   0   40.78   13.62
  -7  24   0    7.35   13.11
  -7  24   0    1.91    9.77
   6 -24   0   11.80    8.79
  -6  24   0    0.50   12.40
  -6  24   0   -3.00   10.81
   5 -24   0   16.95    9.42
  -5  24   0    1.35   12.20
  -5  24   0   19.13    9.37
   4 -24   0   -2.98    9.24
  -4  24   0   15.97   13.41
  -4  24   0    6.95    8.33
   3 -24   0   15.33   10.97
  -3  24   0   -1.57    2.29
  -3  24   0  -10.00    9.78
  -3  24   0    0.84    7.11
   2 -24   0    5.44    9.78
  -2  24   0    4.43   11.73
   1 -24   0   -8.27    6.65
   1 -24   0   18.31   10.61
  -1  24   0   -6.81   10.16
   0 -24   0   14.90   11.52
   0 -24   0    1.30    8.03
   0  24   0   12.19    9.84
  -1 -24   0    7.32    8.60
  -1 -24   0   -0.91    2.45
  -1 -24   0  -10.74   11.14
   1  24   0    3.42    9.69
  -2 -24   0    9.00    5.53
  -2 -24   0   19.81    9.97
  -3 -24   0    3.28   10.27
  -3 -24   0    4.45    6.41
   3  24   0   11.97   12.76
  -4 -24   0    2.07   11.03
  -4 -24   0   -2.74    7.50
   4  24   0   -7.87   17.16
  -5 -24   0    0.16   10.91
  -5 -24   0   36.07   10.67
   5  24   0    0.40   11.66
  -6 -24   0   -9.90    9.22
  -6 -24   0    7.64   12.53
  -7 -24   0    0.72   11.22
   6 -25   0    6.44    8.40
  -6  25   0   -2.93    8.92
  -6  25   0   15.14   12.63
   5 -25   0    8.05    9.73
  -5  25   0   -0.79    8.35
  -5  25   0    9.47   12.88
   4 -25   0   -2.52    9.40
  -4  25   0   23.77   12.50
  -4  25   0    2.05    8.09
   3 -25   0   15.86   10.87
  -3  25   0    2.46    8.09
   2 -25   0    0.73   10.62
  -2  25   0    6.48   11.78
   1 -25   0   12.07   11.31
  -1  25   0    7.84   12.30
   0 -25   0    4.16    8.18
   0 -25   0  -11.28   10.45
   0  25   0  -11.16    9.09
  -1 -25   0   14.89    9.63
  -1 -25   0   -2.32   12.25
   1  25   0    7.31   10.93
  -2 -25   0   13.49    9.79
  -2 -25   0    8.08    4.76
   2  25   0   -1.41   10.21
  -3 -25   0  -11.25    5.86
   3  25   0   11.03   12.69
  -4 -25   0   -0.14    7.56
  -4 -25   0  -15.65   11.59
   4  25   0  -10.02   11.50
  -5 -25   0   -0.50    9.39
  -5 -25   0   29.25   12.70
   5  25   0   10.53   12.62
  -6 -25   0    8.93   13.66
  -6 -25   0   -6.54   15.89
   6 -26   0   -8.91   15.26
  -6  26   0   -8.61    8.77
   5 -26   0   34.08   11.57
  -5  26   0   19.91   13.15
   4 -26   0   40.51   15.80
  -4  26   0   30.58    9.71
  -4  26   0   42.09   13.79
  -3  26   0    9.08   11.73
   2 -26   0   12.13   18.76
  -2  26   0    7.15   12.32
   1 -26   0   11.35   12.39
   0 -26   0    0.07    7.89
   0 -26   0   14.76   12.27
  -1 -26   0    2.44   12.10
  -1 -26   0   19.34    9.75
  -2 -26   0   15.09   11.66
  -2 -26   0  -23.11   11.47
   2  26   0    7.18   13.11
  -3 -26   0   30.85   12.27
  -3 -26   0   16.47    6.95
   3  26   0    8.60   13.32
  -4 -26   0   17.98    8.75
  -4 -26   0   33.04   13.02
   4  26   0   51.45   15.46
  -5 -26   0   30.02   11.12
  -5 -26   0   25.36   12.21
   5  26   0   12.77   14.67
  -6 -26   0   12.01   10.05
  -5  27   0   14.10    8.72
  -5  27   0   -3.36   13.89
  -4  27   0    3.04   12.97
  -4  27   0   -9.92    7.90
   3 -27   0   -5.56   10.37
  -3  27   0   -0.86   12.80
   2 -27   0    4.87   12.76
  -2  27   0    1.63   11.70
  -1  27   0   14.31   12.61
   0 -27   0   -2.37    8.08
   0 -27   0    0.43   12.92
   0  27   0    5.60   13.08
  -1 -27   0   44.68   14.17
  -1 -27   0   24.42   10.52
   1  27   0   24.97   13.99
  -2 -27   0   -2.27   13.50
  -2 -27   0    7.00   10.22
   2  27   0   -6.34   12.59
  -3 -27   0   -1.13   10.80
  -3 -27   0   -0.99   12.63
   3  27   0    7.91   13.50
  -4 -27   0   -6.25    7.11
  -4 -27   0    5.46   12.00
   4  27   0    2.58   11.78
  -5 -27   0  -17.61   10.24
  -5 -27   0   -5.62    8.71
   4 -28   0   -2.83   10.93
  -4  28   0    9.23   13.19
   3 -28   0   -7.86   10.14
  -3  28   0   15.03   12.72
   2 -28   0   26.05   13.64
  -2  28   0    4.18   13.71
   1 -28   0    9.45   12.43
  -1  28   0  -17.39   11.40
   0 -28   0   22.75   10.23
   0 -28   0    6.03   13.61
   0  28   0  -15.47   12.61
  -1 -28   0  -15.80   12.64
  -1 -28   0   -6.03    9.55
   1  28   0   13.83   13.52
  -2 -28   0   -5.95   12.31
  -2 -28   0    6.33   10.42
   2  28   0   29.48   14.24
  -3 -28   0   11.64   13.32
  -3 -28   0   -7.15   10.30
   3  28   0   -8.69   11.70
  -4 -28   0   -2.22   16.45
  -4 -28   0  -10.59   11.31
   4  28   0  -15.39   13.75
   3 -29   0    4.24   11.28
  -3  29   0    6.69   15.30
   2 -29   0   15.34   13.55
  -2  29   0    8.19   13.47
   1 -29   0    6.23   13.66
  -1  29   0   18.49   13.82
   0 -29   0  -16.28   12.59
   0  29   0    1.27   13.37
  -1 -29   0   -2.49   13.83
   1  29   0   11.04   14.16
  -2 -29   0  -23.64    8.70
  -2 -29   0  -14.36   13.76
   2  29   0    2.01   11.90
  -3 -29   0   16.64   12.03
   1 -30   0  -35.06   12.07
   0 -30   0  -11.78   12.85
  -1 -30   0    1.97   21.89
  -1 -30   0    1.69   10.52
  -1 -30   1   12.72   16.57
   1 -30   1   -2.03   13.42
  -3 -29   1   17.53   11.51
   2  29  -1    1.47   12.64
  -2 -29   1    0.98   10.70
  -2 -29   1    4.46   13.59
   1  29  -1    6.26   12.66
  -1 -29   1   13.14   14.37
   0  29  -1  -21.38   11.87
   0 -29   1  -14.96   12.74
  -1  29  -1    5.72   12.72
   1 -29   1   23.72   14.15
  -2  29  -1   21.80   14.31
   2 -29   1   -5.29   12.64
   3 -29   1   -5.95   12.32
   4  28  -1   21.94   14.65
  -4 -28   1   -5.13   11.15
  -4 -28   1   -6.64   15.22
   3  28  -1    0.17   12.54
  -3 -28   1   20.84   14.27
  -3 -28   1  -12.84   10.42
   2  28  -1    4.17   13.60
  -2 -28   1    0.38   11.95
  -2 -28   1  -18.31   12.90
   1  28  -1   17.96   13.18
  -1 -28   1   37.49   14.52
  -1 -28   1   -2.21    9.21
   0  28  -1   10.97   13.80
   0 -28   1   -6.37   13.48
  -1  28  -1   -0.23   13.24
   1 -28   1    2.57   13.17
  -2  28  -1   39.50   14.00
   2 -28   1   12.94   13.37
  -3  28  -1   -5.74   11.78
   3 -28   1    1.11   12.00
  -4  28  -1    9.30   13.16
   4 -28   1   16.66   11.76
  -5 -27   1   -4.08    9.32
  -5 -27   1  -27.48   10.25
   4  27  -1   29.51   14.69
  -4 -27   1    0.34    7.98
  -4 -27   1   20.83   12.72
  -4 -27   1   16.42   12.78
   3  27  -1   -6.89   12.41
  -3 -27   1   14.23   13.39
  -3 -27   1   -7.58   10.33
   2  27  -1   21.63   14.53
  -2 -27   1    0.36   14.11
  -2 -27   1    2.12   10.41
   1  27  -1   16.51   12.50
  -1 -27   1   13.11   13.37
  -1 -27   1    2.01   10.22
   0  27  -1   -1.31   12.35
   0 -27   1   -8.09   11.77
  -1  27  -1   26.74   13.34
  -2  27  -1   12.30   13.29
  -3  27  -1  -17.99   10.90
  -4  27  -1   -4.40    7.88
  -4  27  -1   -2.34   11.99
   4 -27   1   31.45   13.37
  -5  27  -1  -27.14    8.26
  -5  27  -1   -7.55   13.12
   5 -27   1  -18.51    9.59
  -6 -26   1    3.59   10.13
   5  26  -1   14.35   14.48
  -5 -26   1   -0.43   11.39
  -5 -26   1   -1.14    8.23
   4  26  -1   27.91   13.90
  -4 -26   1  -13.52   11.04
  -4 -26   1   -0.16    7.52
   3  26  -1   -3.64   11.83
  -3 -26   1   -0.89   10.50
  -3 -26   1   30.92   13.47
   2  26  -1  -19.77    9.44
  -2 -26   1   -1.81   11.60
  -2 -26   1    9.77   15.41
  -1 -26   1   14.82    9.79
  -1 -26   1   11.59   12.98
   0  26  -1    4.23   13.86
   0 -26   1    8.42    8.30
   0 -26   1   13.82   13.09
  -1  26  -1  -14.30   14.35
   1 -26   1   -6.08   11.16
  -2  26  -1   -9.26   12.16
   2 -26   1   25.61   12.28
  -3  26  -1  -17.05   11.31
   3 -26   1   -3.97   10.14
  -4  26  -1    3.11   12.43
  -4  26  -1   11.28    8.45
   4 -26   1   -1.27   10.91
  -5  26  -1  -15.18   11.87
  -5  26  -1   10.21    8.22
   5 -26   1  -10.71    9.43
  -6 -25   1    3.79   13.02
   5  25  -1    5.33   13.64
  -5 -25   1   -0.38   11.29
  -5 -25   1    0.45    9.13
   4  25  -1   -4.81   12.28
  -4 -25   1   -3.18    7.02
  -4 -25   1   22.73   20.26
  -3 -25   1   61.18   15.94
   2  25  -1   14.22   12.34
  -2 -25   1   -2.56    3.57
  -2 -25   1   -2.74   11.22
  -2 -25   1    6.17    9.52
   1  25  -1    9.94   12.02
  -1 -25   1   -1.59    8.81
  -1 -25   1  -12.79   11.65
   0  25  -1   16.91   12.33
   0 -25   1   10.79    8.58
   0 -25   1   24.83   16.30
  -1  25  -1   27.76   12.84
   1 -25   1   68.72   14.67
  -2  25  -1   18.80   12.47
   2 -25   1   -8.60   10.92
  -3  25  -1   -0.44   12.12
  -3  25  -1    5.54    7.31
   3 -25   1    7.89   11.43
  -4  25  -1   14.70   12.58
  -4  25  -1    3.63    7.80
   4 -25   1    4.87    9.73
  -5  25  -1   26.43   12.75
  -5  25  -1   43.16    9.58
   5 -25   1   31.32   11.17
  -6  25  -1    6.22   12.49
  -6  25  -1   18.56    9.58
  -7 -24   1    3.08   11.46
  -7 -24   1    2.55   14.80
  -6 -24   1    0.18    9.61
  -6 -24   1    5.77   12.17
   5  24  -1   17.95   13.61
  -5 -24   1    2.48    8.81
  -5 -24   1    5.14   11.56
  -4 -24   1   28.61    9.01
  -4 -24   1   56.08   13.58
   3  24  -1    7.62   11.54
  -3 -24   1    2.63   10.14
  -2 -24   1   13.75    9.86
  -2 -24   1    1.74    4.48
   1  24  -1    7.51   11.73
  -1 -24   1    9.92   12.46
  -1 -24   1   -3.66    7.94
   0  24  -1  -11.39    9.96
   0 -24   1    5.18    8.22
   0 -24   1   -5.92   10.55
  -1  24  -1   57.60   13.91
   1 -24   1   33.34   12.32
  -2  24  -1   39.44   13.21
  -3  24  -1    2.49    6.92
  -3  24  -1    0.91   10.95
   3 -24   1   -4.09    9.32
  -4  24  -1    3.31   11.24
  -4  24  -1    8.00    7.52
   4 -24   1   22.45   10.84
  -5  24  -1   36.49    9.57
  -5  24  -1   33.62   12.89
   5 -24   1   56.47   11.90
  -6  24  -1   18.23    9.19
  -6  24  -1   29.74   13.48
   6 -24   1   10.51    8.90
  -7  24  -1   26.02   18.59
  -7  24  -1    0.03    9.28
  -7 -23   1   23.98   12.77
  -7 -23   1   16.45   11.34
  -6 -23   1  -12.98   10.63
   5  23  -1   18.14   12.01
  -5 -23   1   30.30   13.34
  -5 -23   1    8.29    9.04
   4  23  -1   -0.33   11.50
  -4 -23   1   12.51    7.84
   3  23  -1   64.05   14.46
  -3 -23   1   45.29   11.91
   2  23  -1   -2.10    9.30
  -2 -23   1  -14.04    8.27
  -2 -23   1    7.11    4.86
   1  23  -1    3.57   10.66
  -1 -23   1   -0.26    8.45
  -1 -23   1    4.84   11.59
  -1 -23   1    3.56    1.92
  -1 -23   1   -0.33    2.90
   0  23  -1   28.10   11.66
   0 -23   1   32.48   11.78
   0 -23   1   18.65    7.88
  -1  23  -1   11.05   10.66
   1 -23   1    1.62   10.37
  -2  23  -1    7.20   10.29
   2 -23   1   -0.93   10.20
  -3  23  -1   14.05    3.07
  -3  23  -1   13.67   11.39
  -3  23  -1   10.19    7.54
   3 -23   1   18.29   10.08
  -4  23  -1    3.25    7.23
  -4  23  -1    2.65   10.01
   4 -23   1   -7.29    8.84
  -5  23  -1   25.73    9.08
   5 -23   1   19.41    9.42
  -6  23  -1    6.26   12.41
  -6  23  -1   27.82    9.52
   6 -23   1    7.70    8.11
  -7  23  -1   -8.47    8.39
  -7  23  -1    1.85   12.28
  -8 -22   1    8.20   11.84
  -7 -22   1   18.46   11.39
  -7 -22   1    2.70   12.60
  -6 -22   1   11.42   10.34
  -6 -22   1   -0.03   11.05
   5  22  -1   10.57   11.10
  -5 -22   1   -8.11   10.87
  -5 -22   1    2.65    8.18
   4  22  -1    6.62   11.45
  -4 -22   1   13.22    9.90
  -4 -22   1   -1.02    6.73
   3  22  -1   19.22    9.35
  -3 -22   1   10.35   10.32
  -3 -22   1   27.21    8.00
   2  22  -1   49.10   12.78
  -2 -22   1   60.86    7.37
  -2 -22   1   48.15   10.93
   1  22  -1    7.93    9.85
  -1 -22   1   -5.21    9.50
  -1 -22   1    5.73    8.04
  -1 -22   1    1.69    2.70
   0  22  -1   51.19   11.79
   0 -22   1   47.58   11.63
   0 -22   1   45.67    9.19
  -1  22  -1    0.79    8.04
   1 -22   1   14.49   10.34
  -2  22  -1   24.80    6.08
  -2  22  -1   48.46    8.42
  -2  22  -1   35.58   11.16
   2 -22   1   36.37   11.31
  -3  22  -1   32.13   10.28
  -3  22  -1    5.41    6.49
  -3  22  -1   -1.33    3.38
  -3  22  -1    8.17    3.50
   3 -22   1   10.18    8.89
  -4  22  -1    5.79   10.82
  -4  22  -1   -2.15    6.45
   4 -22   1   10.92    8.98
  -5  22  -1   -9.54    9.97
  -5  22  -1    0.60    7.53
   5 -22   1    0.87    8.43
  -6  22  -1    6.35   10.95
  -6  22  -1   -8.30    7.56
   6 -22   1   -0.45    7.60
  -7  22  -1  -11.32    7.80
  -7  22  -1  -10.09   10.28
   7 -22   1   16.30    8.14
  -8 -21   1   17.58   13.62
  -8 -21   1    9.20   11.82
  -7 -21   1   -0.50   11.77
  -7 -21   1   25.49   12.31
  -6 -21   1    2.59    9.78
  -6 -21   1    1.50   12.36
  -5 -21   1    2.86    8.39
  -5 -21   1   -7.17   10.55
   4  21  -1    1.56   10.85
  -4 -21   1    6.58    7.04
  -4 -21   1   11.14    9.79
   3  21  -1   43.30   12.45
  -3 -21   1   51.51    8.53
  -3 -21   1   51.70   11.17
   2  21  -1   75.37   12.99
  -2 -21   1   39.62    6.91
  -2 -21   1   69.37   11.25
   1  21  -1   18.79    9.24
  -1 -21   1   26.25    8.89
  -1 -21   1   15.72   10.02
  -1 -21   1   26.05    4.04
   0  21  -1   47.92   11.19
   0 -21   1   61.49    9.47
   0 -21   1   54.83   10.93
  -1  21  -1  127.07   14.63
   1 -21   1  145.13   15.45
   1 -21   1  119.89   11.20
  -2  21  -1   -3.05    8.54
  -2  21  -1    6.27    1.94
  -2  21  -1   -1.74    4.23
   2 -21   1   12.00    9.30
  -3  21  -1   16.36    9.67
  -3  21  -1   27.62    4.28
  -3  21  -1   27.28    7.17
  -3  21  -1   14.65    3.92
   3 -21   1   27.70   10.02
  -4  21  -1   -3.17    6.32
  -4  21  -1   -3.22    9.94
   4 -21   1    7.82    8.58
  -5  21  -1   13.30    7.57
  -5  21  -1   -5.07   10.30
   5 -21   1   14.09    8.23
  -6  21  -1   76.54   11.51
  -6  21  -1   76.16   14.19
   6 -21   1   53.35   10.28
  -7  21  -1  -12.21   10.89
  -7  21  -1    1.80    8.64
   7 -21   1    8.71    7.41
  -8  21  -1   -0.31    9.60
  -8  21  -1   20.27   13.20
  -8 -20   1   26.41   13.23
  -8 -20   1   31.54   13.55
  -7 -20   1   22.14   11.47
  -7 -20   1    6.62   12.21
  -6 -20   1   10.18    9.45
  -6 -20   1  -15.83   10.53
   5  20  -1   35.75   11.76
  -5 -20   1   20.93   11.13
  -5 -20   1   38.65    9.84
   4  20  -1  222.61   20.67
  -4 -20   1  205.66   18.82
  -4 -20   1  254.93   16.84
   3  20  -1   25.87   11.13
  -3 -20   1   12.76    6.54
  -3 -20   1    8.04    9.38
   2  20  -1   22.29    9.62
  -2 -20   1   25.03    5.59
  -2 -20   1    7.13    8.45
   1  20  -1    2.22    8.18
  -1 -20   1    4.33    3.46
  -1 -20   1    8.25    7.32
   0  20  -1   -0.47    7.63
   0 -20   1   17.41    8.44
  -1  20  -1   37.77    9.61
   1 -20   1   29.85    9.05
   1 -20   1    8.01    6.06
  -2  20  -1  201.95   16.42
  -2  20  -1  151.75   12.77
  -2  20  -1  185.76   13.06
   2 -20   1  206.12   16.10
  -3  20  -1   -1.47    2.91
  -3  20  -1   -3.08    5.99
  -3  20  -1   -7.13    3.39
  -3  20  -1   -7.79    8.53
   3 -20   1    8.27    8.80
  -4  20  -1   66.09   12.34
  -4  20  -1   56.75    8.76
   4 -20   1   49.81   10.40
  -5  20  -1   66.14   13.15
  -5  20  -1   66.16   10.13
   5 -20   1   53.24   10.28
  -6  20  -1   74.96   14.07
  -6  20  -1   86.98   12.09
   6 -20   1   76.06   10.71
  -7  20  -1   -2.73   11.13
  -7  20  -1   -6.14    8.36
   7 -20   1   -4.47    7.04
  -8  20  -1    8.84   12.59
  -9 -19   1   17.85   14.02
  -8 -19   1    8.80   11.95
  -6 -19   1   77.15   13.01
  -6 -19   1  104.49   16.93
   5  19  -1    3.17   10.28
  -5 -19   1   10.99    8.46
  -5 -19   1   11.89    9.37
   4  19  -1   -4.45    9.53
  -4 -19   1    9.94    9.48
  -4 -19   1    2.19    7.08
   3  19  -1   36.66   10.56
  -3 -19   1   24.88    9.68
  -3 -19   1   34.82    7.78
   2  19  -1   88.65   11.77
  -2 -19   1   62.52    7.45
  -2 -19   1   81.53   11.28
   1  19  -1    5.80    8.74
  -1 -19   1   -0.63    3.20
  -1 -19   1    2.65    6.90
   0  19  -1   93.04   12.14
   0 -19   1   91.48   12.15
   0 -19   1   79.30    9.87
  -1  19  -1   35.12    6.97
  -1  19  -1   23.19    5.80
  -1  19  -1   58.64    9.96
   1 -19   1   42.41   10.03
   1 -19   1   31.50    6.58
  -2  19  -1    1.80    7.76
  -2  19  -1   -0.04    2.40
  -2  19  -1    3.21    5.07
  -2  19  -1   -1.13    3.72
   2 -19   1    4.63    7.98
  -3  19  -1   31.98    4.18
  -3  19  -1   28.79    4.83
  -3  19  -1   54.28    8.02
  -3  19  -1   44.97   10.32
   3 -19   1   45.00    9.76
  -4  19  -1   76.69    9.51
  -4  19  -1   59.24   12.08
   4 -19   1   78.04   10.71
  -5  19  -1   -2.78    9.52
  -5  19  -1   -6.36    6.77
   5 -19   1    9.98    7.52
  -6  19  -1   -2.95   10.10
  -6  19  -1    8.81    8.43
   6 -19   1   10.03    7.26
  -7  19  -1   52.93   10.54
  -7  19  -1   48.77   14.23
   7 -19   1   28.92    8.26
  -8  19  -1  -10.75    9.35
  -8  19  -1   -3.34   11.27
  -9  19  -1    8.93   13.15
  -9  19  -1   26.74   10.99
  -9 -18   1    5.33   11.63
  -9 -18   1   14.48   13.24
  -8 -18   1   -3.01   12.63
  -8 -18   1    3.83   10.79
  -7 -18   1   -5.40    9.93
  -7 -18   1   -9.32   10.87
  -6 -18   1   -3.10    8.90
  -6 -18   1    3.23   10.39
   5  18  -1   12.08   10.27
  -5 -18   1   11.92    8.78
   4  18  -1   21.23   10.21
  -4 -18   1   25.29    9.79
  -4 -18   1   26.21    7.86
   3  18  -1   59.47   11.74
  -3 -18   1   99.57   10.19
  -3 -18   1   67.25   10.40
   2  18  -1   80.64   11.65
  -2 -18   1   55.75    7.28
  -2 -18   1   60.74    9.64
   1  18  -1  203.19   15.66
  -1 -18   1  204.19   10.75
   0  18  -1    2.76    6.75
   0 -18   1    2.50    5.90
   0 -18   1   -0.09    4.11
   0 -18   1    8.78    7.53
   0 -18   1    1.70    1.14
  -1  18  -1  102.88    4.89
  -1  18  -1  108.97    9.63
  -1  18  -1  109.32    5.06
  -1  18  -1  104.03   12.04
  -1  18  -1  104.74    9.12
   1 -18   1  106.29    9.54
   1 -18   1   90.57    8.77
   1 -18   1  101.06   12.35
  -2  18  -1   47.36    7.46
  -2  18  -1   29.46    4.87
  -2  18  -1   37.49    4.08
  -2  18  -1   31.52    8.57
   2 -18   1   26.96    8.38
  -3  18  -1   17.07    6.30
  -3  18  -1   15.51    4.09
  -3  18  -1   12.11    3.25
  -3  18  -1   21.00    8.95
   3 -18   1   -0.38    6.87
  -4  18  -1   -3.61    4.55
  -4  18  -1   -1.73    8.19
  -4  18  -1    1.46    5.88
   4 -18   1    5.61    6.77
  -5  18  -1   -5.22    6.60
  -5  18  -1   -9.76    7.26
   5 -18   1   -2.84    6.93
  -6  18  -1   21.90   11.01
  -6  18  -1   23.60    8.78
   6 -18   1   21.90    7.70
  -7  18  -1    2.88    8.74
  -7  18  -1   32.02   12.50
   7 -18   1   -0.33    6.68
  -8  18  -1   23.66   10.39
  -8  18  -1   -5.52   12.10
  -9  18  -1   37.64   14.71
  -9  18  -1   51.76   12.84
  -9 -17   1    5.30   12.08
  -9 -17   1  -12.60   11.87
  -8 -17   1   94.59   16.30
  -8 -17   1  120.47   16.28
  -7 -17   1   32.90   11.63
  -7 -17   1   18.31   14.38
  -6 -17   1   41.29   11.72
  -6 -17   1   53.22   11.57
  -5 -17   1   11.11    7.82
  -5 -17   1    0.03    4.31
  -5 -17   1   16.71    8.13
   4  17  -1   52.19    9.57
  -4 -17   1   47.32    8.96
  -4 -17   1   62.23    9.83
   3  17  -1   20.34    9.14
  -3 -17   1   35.82    8.85
  -3 -17   1   30.44    7.35
   2  17  -1    2.78    7.37
  -2 -17   1   -7.25    4.09
  -2 -17   1   -7.31    6.44
   1  17  -1    1.82    6.83
  -1 -17   1   -0.73    4.01
  -1 -17   1   -2.07    3.17
  -1 -17   1    1.24    5.75
   0  17  -1  137.98   10.79
   0  17  -1  127.77   12.41
   0 -17   1  155.25    6.63
   0 -17   1  143.11   11.61
   0 -17   1  133.50    9.65
   0 -17   1  143.98    6.51
   0 -17   1  162.91   14.53
  -1  17  -1  177.84   14.00
  -1  17  -1  166.77   11.23
  -1  17  -1  169.96    7.71
  -1  17  -1  182.79    7.91
   1 -17   1  179.20   10.85
   1 -17   1  183.93   13.78
  -2  17  -1   48.21    6.97
  -2  17  -1   49.47    9.03
  -2  17  -1   49.54    5.52
  -2  17  -1   52.09    4.75
   2 -17   1   25.82    5.51
  -3  17  -1    6.01    3.77
  -3  17  -1    0.98    5.07
  -3  17  -1    4.35    6.89
  -3  17  -1    0.33    2.48
  -4  17  -1   77.57    8.17
  -4  17  -1   79.50    9.57
  -4  17  -1  104.75   12.43
  -5  17  -1   37.23    9.79
  -5  17  -1   49.90    8.87
   5 -17   1   63.69   10.01
  -6  17  -1   67.85   12.75
  -6  17  -1   31.51    9.13
   6 -17   1   44.69    9.34
  -7  17  -1   -0.09   11.96
  -7  17  -1   -4.27    8.38
   7 -17   1    5.58    7.82
  -8  17  -1  -16.70    8.34
  -8  17  -1  -14.72   11.17
  -9  17  -1   24.25   13.44
  -9  17  -1   44.39   12.81
 -10 -16   1    9.72   14.72
  -9 -16   1    1.16   11.82
  -9 -16   1    8.02   12.40
  -8 -16   1   52.74   13.90
  -8 -16   1   60.52   14.41
  -7 -16   1   49.84   12.72
  -7 -16   1   76.67   13.98
  -6 -16   1   15.09   10.66
  -6 -16   1    6.49    9.44
  -5 -16   1   89.12   12.11
  -5 -16   1   76.57    7.84
  -5 -16   1  119.72   13.08
   4  16  -1   56.86   10.66
  -4 -16   1   88.17   10.97
   3  16  -1  450.29   23.74
  -3 -16   1  401.29   20.84
  -3 -16   1  427.44   22.90
   2  16  -1  137.59   13.04
  -2 -16   1  147.33   10.10
   1  16  -1  110.28   11.68
  -1 -16   1   75.75    7.61
  -1 -16   1   77.32    9.15
  -1 -16   1   77.77    6.54
   0  16  -1   76.94    7.87
   0  16  -1   94.62   10.03
   0 -16   1   91.63    8.76
   0 -16   1   91.68    8.76
   0 -16   1   69.72    4.39
  -1  16  -1   45.27    5.82
  -1  16  -1   34.89    7.37
  -1  16  -1   47.23    6.10
  -1  16  -1   41.19    3.43
   1 -16   1   42.68    6.40
   1 -16   1   47.35    8.33
   1 -16   1   37.36    5.86
  -2  16  -1  101.88    6.72
  -2  16  -1  105.86    7.54
  -2  16  -1  113.68    8.94
  -2  16  -1  113.52   11.17
   2 -16   1  114.80    8.51
   2 -16   1  114.43   11.42
  -3  16  -1   55.43    6.09
  -3  16  -1   76.77   10.59
  -3  16  -1   53.34    7.50
  -3  16  -1   61.33    4.81
   3 -16   1   67.52    9.06
   3 -16   1   54.60    7.06
  -4  16  -1  158.25   10.61
  -4  16  -1  158.19   11.64
  -4  16  -1  166.67   14.62
  -5  16  -1  216.09   14.95
  -5  16  -1  238.73   17.70
   5 -16   1  232.97   14.82
  -6  16  -1   35.93    9.39
  -6  16  -1   46.43   11.13
   6 -16   1   47.45    8.01
  -7  16  -1    1.94    2.59
  -7  16  -1    5.09   10.41
  -7  16  -1   -0.16    8.04
   7 -16   1    6.84    5.95
  -8  16  -1    7.38   11.20
  -8  16  -1    4.12    4.09
  -8  16  -1   -3.90    9.44
  -9  16  -1  -13.84   11.10
  -9  16  -1   17.97   11.20
 -10 -15   1   14.77   12.04
 -10 -15   1   20.28   14.60
  -9 -15   1   -0.71   11.63
  -9 -15   1   -1.74   12.46
  -8 -15   1    9.01   11.50
  -8 -15   1    4.97   11.61
  -7 -15   1   43.72   11.41
  -7 -15   1   58.35   12.87
  -6 -15   1  177.62   16.62
  -6 -15   1  137.94   15.78
  -5 -15   1   40.98    9.50
  -5 -15   1   19.63    5.19
  -5 -15   1   55.93   10.07
   4  15  -1   75.46   10.81
  -4 -15   1   64.12   10.14
  -4 -15   1   59.44    9.43
  -4 -15   1   67.83    6.28
   3  15  -1  210.03   15.43
  -3 -15   1  211.14   13.93
  -3 -15   1  217.21   15.31
   2  15  -1  193.09   16.67
  -2 -15   1  160.19   10.90
  -2 -15   1  163.07   10.65
  -2 -15   1  177.47   13.02
   1  15  -1   53.07    7.72
   1  15  -1   66.21    8.92
  -1 -15   1   61.82    8.13
  -1 -15   1   57.64    6.34
  -1 -15   1   56.89    6.42
   0  15  -1   50.81    7.77
   0  15  -1   40.03    2.38
   0  15  -1   59.22    6.77
   0 -15   1   39.63    3.42
   0 -15   1   56.93    6.01
   0 -15   1   51.69    6.87
  -1  15  -1  396.51   16.61
  -1  15  -1  440.69   19.06
  -1  15  -1  439.60   21.44
  -1  15  -1  426.52   19.03
   1 -15   1  386.32   18.81
   1 -15   1  404.90   18.86
   1 -15   1  444.87   21.44
  -2  15  -1    6.29    4.35
  -2  15  -1    7.09    3.25
  -2  15  -1    5.55    2.79
   2 -15   1    4.11    5.73
   2 -15   1   11.07    4.43
  -3  15  -1  365.20   17.12
  -3  15  -1  382.82   20.63
  -3  15  -1  384.23   18.57
   3 -15   1  362.73   19.60
   3 -15   1  383.03   18.11
  -4  15  -1   89.91   11.12
  -4  15  -1   98.59    8.95
  -4  15  -1   92.34    9.57
   4 -15   1  114.91   10.64
  -5  15  -1   16.14    8.73
  -5  15  -1   11.00    6.47
   5 -15   1   23.11    6.81
  -6  15  -1   11.41    7.74
  -6  15  -1    1.59    8.91
  -6  15  -1    5.05    2.85
   6 -15   1    4.24    5.74
  -7  15  -1   20.94    4.69
  -7  15  -1   34.62   10.74
  -7  15  -1   28.55   10.19
   7 -15   1   21.40    6.43
  -8  15  -1    2.97    9.73
  -8  15  -1   -3.44    4.74
  -8  15  -1    0.92   10.67
  -9  15  -1   28.71    8.88
  -9  15  -1   37.33   19.28
  -9  15  -1   48.79   13.90
 -10  15  -1   36.98   13.33
 -10  15  -1   46.14   14.31
 -10 -14   1   13.31   14.39
 -10 -14   1   16.95   12.62
  -9 -14   1    3.52   11.25
  -9 -14   1   -1.58   12.44
  -8 -14   1    2.92   12.89
  -7 -14   1   47.97   11.99
  -7 -14   1   34.44   10.10
  -6 -14   1   20.60    9.33
  -6 -14   1   14.27    9.64
  -5 -14   1   30.28    8.82
  -5 -14   1   20.66    5.08
  -5 -14   1   27.49    7.77
   4  14  -1    0.69    7.47
  -4 -14   1    6.46    6.50
  -4 -14   1   -6.42    6.42
  -4 -14   1    4.57    3.32
   3  14  -1  229.50   15.47
  -3 -14   1  216.81   13.90
  -3 -14   1  209.19   13.69
   2  14  -1  178.40   13.16
  -2 -14   1  170.70   10.55
  -2 -14   1  173.32   11.05
  -2 -14   1  186.33   12.46
   1  14  -1  531.03   24.64
   1  14  -1  481.52   23.16
   1  14  -1  512.35   19.54
  -1 -14   1  572.10   22.00
  -1 -14   1  508.02   23.68
  -1 -14   1  489.23   22.41
   0  14  -1  264.56   13.40
   0  14  -1  253.52   12.89
   0  14  -1  239.76    9.90
   0  14  -1  227.53   14.45
   0 -14   1  258.41   13.67
   0 -14   1  263.57   10.76
   0 -14   1  268.74   12.94
  -1  14  -1    0.61    1.90
  -1  14  -1    7.89    4.92
  -1  14  -1    0.15    3.61
  -1  14  -1   -3.11    3.12
   1 -14   1    2.17    3.22
   1 -14   1    2.26    5.24
   1 -14   1   -2.20    3.31
  -2  14  -1   63.07    5.51
  -2  14  -1   71.37    6.02
  -2  14  -1   90.61    7.58
  -2  14  -1   78.63    8.97
   2 -14   1   95.28    7.62
   2 -14   1   96.75    9.32
  -3  14  -1   18.49    4.96
  -3  14  -1    2.84    3.47
  -3  14  -1    5.28    2.34
   3 -14   1   12.01    4.13
   3 -14   1    8.33    5.34
  -4  14  -1  125.80   12.32
  -4  14  -1  116.48    9.57
  -4  14  -1  134.40   10.35
   4 -14   1  140.47   10.74
  -5  14  -1   34.92    9.21
  -5  14  -1   39.41    8.80
   5 -14   1   34.35    6.71
  -6  14  -1   -5.99    8.04
  -6  14  -1    2.77    3.45
  -6  14  -1   12.39    7.71
   6 -14   1    2.52    5.38
  -7  14  -1    6.16    8.75
  -7  14  -1   -5.06    9.60
  -7  14  -1    5.15    4.59
  -8  14  -1  125.98   15.02
  -8  14  -1   94.52    9.58
  -9  14  -1   36.79    8.11
  -9  14  -1   71.58   15.65
  -9  14  -1   59.88   13.69
 -10  14  -1   26.58   12.63
 -10  14  -1    2.07   12.94
 -10 -13   1   -7.09   10.86
 -10 -13   1    4.70   12.68
  -9 -13   1   12.61   14.89
  -9 -13   1    3.04   11.14
  -8 -13   1  100.84   15.10
  -8 -13   1  116.80   15.40
  -7 -13   1  130.93   15.70
  -7 -13   1  112.51   14.32
  -6 -13   1   61.92   11.10
  -6 -13   1   50.96   11.17
  -5 -13   1   72.62    7.54
  -5 -13   1   88.02   11.60
  -5 -13   1   99.49   10.56
   4  13  -1   41.48    8.71
  -4 -13   1   45.83    8.32
  -4 -13   1   39.38    4.89
  -4 -13   1   26.66    7.94
   3  13  -1   14.15    5.87
  -3 -13   1   16.95    5.87
  -3 -13   1   12.62    3.04
  -3 -13   1   18.94    7.13
   2  13  -1   24.41    3.04
   2  13  -1   29.15    6.74
   2  13  -1   21.42    5.67
  -2 -13   1   22.18    5.18
  -2 -13   1   27.95    4.90
  -2 -13   1   26.98    6.41
   1  13  -1   31.57    2.46
   1  13  -1   33.85    5.55
   1  13  -1   33.39    6.68
  -1 -13   1   34.09    4.43
  -1 -13   1   34.83    5.53
  -1 -13   1   33.63    6.20
  -1 -13   1   32.03    4.86
   0  13  -1  332.54   15.76
   0  13  -1  324.04   15.26
   0  13  -1  326.80   12.78
   0  13  -1  342.99   17.17
   0 -13   1  335.17   15.92
   0 -13   1  347.73   15.36
   0 -13   1  301.35   16.40
   0 -13   1  333.30   13.49
  -1  13  -1  195.20   10.38
  -1  13  -1  178.29    8.68
  -1  13  -1  202.28   10.60
  -1  13  -1  205.38   12.52
   1 -13   1  211.28   11.41
   1 -13   1  204.55   11.59
   1 -13   1  212.63   12.64
   1 -13   1  190.44   10.47
  -2  13  -1  149.93   10.82
  -2  13  -1  125.51    7.42
  -2  13  -1  132.64    7.60
  -2  13  -1  140.20    8.62
   2 -13   1  130.70    9.86
   2 -13   1  133.36    8.23
  -3  13  -1   22.80    2.72
  -3  13  -1   31.21    5.37
  -3  13  -1   18.43    6.19
  -3  13  -1   18.05    4.03
   3 -13   1   16.73    5.50
  -4  13  -1  472.16   21.62
  -4  13  -1  400.62   20.26
  -4  13  -1  455.99   22.86
   4 -13   1  476.30   21.59
  -5  13  -1   51.87    4.81
  -5  13  -1   42.44    8.91
  -5  13  -1   55.64    8.52
   5 -13   1   48.08    7.21
  -6  13  -1   48.61    9.48
  -6  13  -1   61.50   11.33
  -6  13  -1   60.61    6.38
   6 -13   1   63.03    7.73
  -7  13  -1   -1.00    4.81
  -7  13  -1   -9.04    7.47
  -7  13  -1   -0.40    9.51
  -8  13  -1   25.88   10.60
  -8  13  -1   36.60   12.36
  -9  13  -1   79.36   10.65
  -9  13  -1   90.70   18.89
  -9  13  -1   84.34   14.89
 -10  13  -1    3.72   12.73
 -10  13  -1   -4.97    7.76
 -10  13  -1   -0.27   12.47
 -10 -12   1   10.60   11.55
 -10 -12   1   12.34   13.39
  -9 -12   1   15.04   11.69
  -9 -12   1   -2.11    9.15
  -8 -12   1   27.12   12.42
  -8 -12   1   38.38   12.05
  -7 -12   1  207.16   18.29
  -7 -12   1  223.59   19.71
  -6 -12   1    7.20    7.29
  -6 -12   1    6.96    8.15
  -5 -12   1   25.73    7.49
  -5 -12   1   45.09    8.78
  -5 -12   1   27.18    4.78
   4  12  -1  200.71   16.84
  -4 -12   1  234.26   15.00
  -4 -12   1  219.05   16.93
  -4 -12   1  243.48   11.82
   3  12  -1  277.66   16.05
   3  12  -1  264.19   12.35
  -3 -12   1  268.77   15.13
  -3 -12   1  271.79   12.19
  -3 -12   1  269.78   14.09
  -3 -12   1  247.06   15.35
   2  12  -1  116.97    9.68
   2  12  -1  110.68    8.78
   2  12  -1  103.18    5.80
  -2 -12   1   92.77    7.30
  -2 -12   1  101.77    7.92
  -2 -12   1  109.38   10.05
  -2 -12   1  107.94    9.46
   1  12  -1   25.19    5.90
   1  12  -1   30.66    2.45
   1  12  -1   37.62    5.46
  -1 -12   1   33.08    4.31
  -1 -12   1   36.48    4.66
  -1 -12   1   47.22    6.16
  -1 -12   1   34.50    5.52
   0  12  -1    6.20    3.13
   0  12  -1    2.19    1.12
   0  12  -1   -2.93    2.64
   0  12  -1    2.70    4.12
   0 -12   1    1.92    1.72
   0 -12   1   -1.60    3.43
   0 -12   1    5.03    2.64
   0 -12   1    0.48    2.93
  -1  12  -1  274.82   12.53
  -1  12  -1  240.76   12.40
  -1  12  -1  273.23   14.28
   1 -12   1  246.08   13.95
   1 -12   1  265.39   12.43
   1 -12   1  274.09   12.56
   1 -12   1  254.35   13.76
  -2  12  -1  211.08   12.68
  -2  12  -1  227.95   11.50
  -2  12  -1  207.74   10.24
  -2  12  -1  201.89   10.11
   2 -12   1  228.83   12.50
   2 -12   1  220.47   11.15
   2 -12   1  218.83   12.42
  -3  12  -1    2.47    4.00
  -3  12  -1    1.74    3.21
  -3  12  -1   -1.97    5.12
  -3  12  -1    2.94    1.80
   3 -12   1    7.93    4.39
   3 -12   1    1.55    3.34
  -4  12  -1  359.35   18.08
  -4  12  -1  381.19   19.61
  -4  12  -1  357.77   17.48
   4 -12   1  369.17   17.93
  -5  12  -1  328.11   19.39
  -5  12  -1  364.86   18.36
  -5  12  -1  335.45   15.04
   5 -12   1  298.62   16.33
  -6  12  -1   38.29    6.08
  -6  12  -1   46.55    8.80
  -6  12  -1   36.84    9.44
   6 -12   1   56.44    7.14
  -7  12  -1    6.98    9.33
  -7  12  -1   -0.45    5.19
  -7  12  -1    0.70    7.88
  -8  12  -1   -6.10    6.28
  -8  12  -1    0.74   10.12
  -8  12  -1   13.38    9.44
  -9  12  -1    5.41    7.54
  -9  12  -1   19.02   12.16
  -9  12  -1    1.44   10.84
 -10  12  -1   -5.42   12.73
 -10  12  -1    0.89   11.32
 -10  12  -1   27.50    9.90
 -11 -11   1    4.04   11.40
 -10 -11   1    4.37   13.85
 -10 -11   1  -14.31   10.29
 -10 -11   1   16.77   13.36
  -9 -11   1   28.89   12.14
  -8 -11   1  -12.39   10.21
  -8 -11   1   30.43   10.09
  -7 -11   1  130.30   13.85
  -7 -11   1   93.25   12.78
  -6 -11   1  194.74   16.44
  -6 -11   1  189.03   16.88
  -5 -11   1  145.70   13.73
  -5 -11   1  153.65   13.94
  -5 -11   1  135.67    9.34
   4  11  -1   -4.48    5.44
  -4 -11   1   15.35    6.82
  -4 -11   1    8.16    5.90
  -4 -11   1    8.18    3.21
   3  11  -1  753.07   30.30
   3  11  -1  730.05   33.08
  -3 -11   1  770.96   30.18
  -3 -11   1  770.61   33.10
  -3 -11   1  785.71   32.72
   2  11  -1  377.80   17.72
   2  11  -1  380.39   15.03
   2  11  -1  368.27   18.34
  -2 -11   1  355.74   14.83
  -2 -11   1  349.24   17.86
  -2 -11   1  370.51   17.04
  -2 -11   1  370.25   16.71
  -2 -11   1  340.59   17.58
   1  11  -1  213.60   11.87
   1  11  -1  201.85   10.99
   1  11  -1  197.41    8.09
  -1 -11   1  189.40    9.99
  -1 -11   1  187.26    9.79
  -1 -11   1  192.92   11.26
  -1 -11   1  193.48   12.05
   0  11  -1  253.35   13.54
   0  11  -1  263.28   12.71
   0  11  -1  254.86   10.15
   0  11  -1  258.89   12.14
   0 -11   1  270.47   12.13
   0 -11   1  271.17   13.45
   0 -11   1  249.54   10.74
   0 -11   1  261.14   12.73
  -1  11  -1  189.66    9.43
  -1  11  -1  188.93    9.64
  -1  11  -1  169.90   10.84
   1 -11   1  198.51   10.87
   1 -11   1  183.95    9.39
   1 -11   1  192.44    9.45
   1 -11   1  174.79   10.87
  -2  11  -1  121.99    9.00
  -2  11  -1  111.67    7.44
  -2  11  -1  109.74    6.50
   2 -11   1  111.93    8.51
   2 -11   1  111.88    7.13
   2 -11   1  108.56    8.07
  -3  11  -1  523.83   23.39
  -3  11  -1  574.32   25.50
  -3  11  -1  573.40   21.25
  -3  11  -1  564.17   21.73
  -3  11  -1  585.56   24.23
   3 -11   1  597.10   24.65
   3 -11   1  520.80   23.70
  -4  11  -1  374.34   18.96
  -4  11  -1  345.17   14.90
  -4  11  -1  347.86   17.65
  -4  11  -1  337.68   16.89
   4 -11   1  363.49   17.19
  -5  11  -1   81.02    6.95
  -5  11  -1   96.04    9.92
  -5  11  -1   89.99   10.92
   5 -11   1   87.39    8.25
  -6  11  -1  139.23   13.12
  -6  11  -1  161.50   14.89
  -6  11  -1  132.54    9.96
   6 -11   1  133.02    9.94
  -7  11  -1   22.49    6.56
  -7  11  -1    6.01    8.90
  -7  11  -1   13.71    8.22
  -8  11  -1   35.58   11.29
  -8  11  -1   33.09    8.11
  -8  11  -1   34.01   10.84
  -9  11  -1    9.71   11.41
  -9  11  -1    5.26    7.92
 -10  11  -1   30.40   13.53
 -10  11  -1   44.23   14.27
 -10  11  -1   72.05   12.14
 -11 -10   1   54.12   13.63
 -11 -10   1   15.89   15.08
 -10 -10   1   92.67   17.96
 -10 -10   1   60.95   15.65
  -9 -10   1    2.76   10.20
  -9 -10   1   -8.24   11.41
  -8 -10   1    5.08    9.18
  -8 -10   1   -4.32   10.72
  -7 -10   1   88.68   12.97
  -7 -10   1   43.61   10.82
  -6 -10   1   11.04    8.69
  -6 -10   1   -1.74    7.54
  -5 -10   1  185.31   13.81
  -5 -10   1  161.69   10.49
  -4 -10   1    8.19    5.65
  -4 -10   1   32.19    7.09
  -4 -10   1   22.10    4.01
   3  10  -1  489.90   21.13
   3  10  -1  534.93   23.37
   3  10  -1  517.18   23.84
  -3 -10   1  500.17   20.94
  -3 -10   1  520.48   23.40
  -3 -10   1  471.79   23.11
  -3 -10   1  557.29   23.63
   2  10  -1 1174.95   43.11
   2  10  -1 1135.51   45.47
   2  10  -1 1130.98   45.88
  -2 -10   1 1201.53   45.12
  -2 -10   1 1112.00   45.56
  -2 -10   1 1157.32   44.66
  -2 -10   1 1105.80   42.94
  -2 -10   1 1073.07   45.45
   1  10  -1 2263.12   88.17
   1  10  -1 2328.56   87.84
   1  10  -1 2352.04   85.28
  -1 -10   1 2337.75   87.02
  -1 -10   1 2362.97   87.89
  -1 -10   1 2328.23   86.79
  -1 -10   1 2224.57   87.97
   0  10  -1  385.27   15.12
   0  10  -1  404.10   16.84
   0  10  -1  425.78   18.32
   0  10  -1  380.60   17.22
   0 -10   1  407.12   15.71
   0 -10   1  387.95   17.23
   0 -10   1  382.51   17.88
   0 -10   1  407.40   16.84
  -1  10  -1    0.34    2.19
  -1  10  -1    4.38    3.84
  -1  10  -1    2.83    2.52
   1 -10   1   -1.60    2.09
   1 -10   1    2.92    2.45
   1 -10   1    4.26    3.75
   1 -10   1    0.48    2.53
  -2  10  -1  560.38   21.35
  -2  10  -1  499.54   21.68
  -2  10  -1  536.00   23.58
  -2  10  -1  558.84   22.53
   2 -10   1  556.05   23.22
   2 -10   1  540.98   22.28
   2 -10   1  522.49   23.35
  -3  10  -1    4.71    1.66
  -3  10  -1    5.76    3.80
  -3  10  -1    5.57    4.63
  -3  10  -1    9.20    3.21
  -3  10  -1    8.09    1.62
   3 -10   1    7.18    3.28
   3 -10   1    5.67    3.71
  -4  10  -1    1.42    2.59
  -4  10  -1    8.05    4.78
  -4  10  -1    1.74    3.49
  -4  10  -1    1.04    4.62
   4 -10   1    4.71    3.71
  -5  10  -1    1.08    5.58
  -5  10  -1    5.09    3.66
  -5  10  -1    2.82    6.14
  -6  10  -1   13.63    7.15
  -6  10  -1    2.46    4.72
  -6  10  -1   16.94    7.85
   6 -10   1   -1.17    4.22
  -7  10  -1  126.86   14.97
  -7  10  -1  127.69   11.30
  -7  10  -1  148.47   14.34
  -8  10  -1  223.55   16.15
  -8  10  -1  217.25   20.21
  -8  10  -1  230.74   19.51
  -9  10  -1  142.27   17.43
  -9  10  -1  189.07   19.68
  -9  10  -1  115.00   14.00
 -10  10  -1   13.52   13.87
 -10  10  -1   13.46    9.57
 -10  10  -1    1.95   11.17
 -11  10  -1    6.59   10.73
 -11  -9   1    6.54   10.95
 -11  -9   1   -8.74   12.09
 -11  -9   1   -4.89   14.43
 -10  -9   1   13.12   13.79
 -10  -9   1   -9.92   12.57
 -10  -9   1    7.90   11.55
  -9  -9   1    6.25    9.92
  -8  -9   1  129.34   14.38
  -8  -9   1  131.51   16.56
  -7  -9   1  250.32   17.65
  -7  -9   1  233.36   19.03
  -6  -9   1  255.39   15.86
  -6  -9   1  250.72   17.98
  -5  -9   1  208.50   14.05
  -5  -9   1  194.66   14.27
  -5  -9   1  207.89   11.76
  -4  -9   1   83.81    8.70
  -4  -9   1   75.52    6.53
  -4  -9   1   64.14    7.73
   3   9  -1   -5.40    3.64
   3   9  -1    2.30    2.80
   3   9  -1   -2.68    2.22
  -3  -9   1   -2.17    2.01
  -3  -9   1   -6.01    3.10
  -3  -9   1    5.04    3.79
  -3  -9   1    0.57    4.19
   2   9  -1    7.11    4.24
   2   9  -1    4.07    3.49
   2   9  -1    4.21    2.14
  -2  -9   1    4.69    3.38
  -2  -9   1    4.68    1.84
  -2  -9   1    2.31    3.28
  -2  -9   1    0.21    4.04
  -2  -9   1    3.51    2.74
   1   9  -1    3.43    1.25
   1   9  -1   -0.01    2.72
   1   9  -1    0.68    3.20
  -1  -9   1   10.62    2.56
  -1  -9   1    7.06    3.29
  -1  -9   1    3.08    2.49
  -1  -9   1    7.19    3.25
   0   9  -1   77.54    5.32
   0   9  -1   78.29    6.26
   0   9  -1   72.75    4.75
   0   9  -1   66.77    3.28
   0  -9   1   65.42    5.56
   0  -9   1   61.13    4.69
   0  -9   1   76.36    5.88
   0  -9   1   75.61    3.93
  -1   9  -1  635.72   25.67
  -1   9  -1  635.10   26.84
  -1   9  -1  657.96   25.56
   1  -9   1  665.91   26.88
   1  -9   1  656.25   25.75
   1  -9   1  659.78   26.82
   1  -9   1  631.10   25.49
  -2   9  -1  407.74   16.57
  -2   9  -1  422.99   17.34
  -2   9  -1  419.38   18.85
  -2   9  -1  424.30   17.79
   2  -9   1  408.90   17.63
   2  -9   1  419.92   18.37
  -3   9  -1  858.55   36.70
  -3   9  -1  901.45   33.56
  -3   9  -1  927.22   36.03
  -3   9  -1  924.35   35.63
  -3   9  -1  907.79   34.15
   3  -9   1  843.26   35.61
   3  -9   1  905.43   35.90
  -4   9  -1  319.51   15.89
  -4   9  -1  341.07   14.75
  -4   9  -1  327.03   12.44
  -4   9  -1  322.74   12.47
  -4   9  -1  340.32   16.68
  -4   9  -1  364.40   17.59
   4  -9   1  338.53   15.72
  -5   9  -1  156.43   12.02
  -5   9  -1  174.99   10.20
  -5   9  -1  174.03   12.83
  -5   9  -1  147.35    9.26
   5  -9   1  171.27   10.09
  -6   9  -1   30.61    8.64
  -6   9  -1   41.48    5.53
  -6   9  -1   32.91    6.34
  -6   9  -1   37.07    8.16
  -7   9  -1   61.99   10.64
  -7   9  -1   42.20    9.75
  -7   9  -1   42.43    8.10
  -8   9  -1   47.51    9.39
  -8   9  -1   41.95   11.31
  -8   9  -1   55.46   11.84
  -9   9  -1   16.36    9.44
  -9   9  -1   40.93   12.22
 -10   9  -1   25.41   10.89
 -10   9  -1   26.23   14.56
 -10   9  -1    1.19   11.98
 -11   9  -1  -24.95   12.14
 -11   9  -1   -2.97   13.32
 -11   9  -1    9.33   10.59
 -11  -8   1   24.42   14.36
 -11  -8   1    8.41   11.41
 -11  -8   1   20.74   15.14
 -10  -8   1   25.21   10.86
 -10  -8   1   31.78   14.49
 -10  -8   1    6.93   14.28
  -9  -8   1    4.21    9.87
  -9  -8   1    9.75   11.36
  -8  -8   1   74.99   11.76
  -8  -8   1   49.39   11.88
  -7  -8   1   82.14   12.81
  -7  -8   1   76.31   11.43
  -6  -8   1   19.81    8.27
  -6  -8   1   20.09    7.82
  -5  -8   1   15.27    5.33
  -5  -8   1    6.22    6.30
  -5  -8   1    8.25    4.29
   4   8  -1  290.44   15.22
  -4  -8   1  278.02   13.76
  -4  -8   1  314.62   15.73
  -4  -8   1  300.89   15.99
  -4  -8   1  273.76   16.03
   3   8  -1  111.61    8.48
   3   8  -1  131.08    7.56
   3   8  -1  122.28    8.65
  -3  -8   1  144.79    7.32
  -3  -8   1  116.55    9.09
  -3  -8   1  120.27    8.18
  -3  -8   1  131.57    9.14
   2   8  -1   63.36    6.40
   2   8  -1   56.64    4.17
   2   8  -1   57.98    6.04
  -2  -8   1   57.18    5.70
  -2  -8   1   50.92    5.89
  -2  -8   1   56.48    3.90
  -2  -8   1   69.38    6.42
   1   8  -1  138.37    5.97
   1   8  -1  136.61    8.36
   1   8  -1  138.69    7.91
  -1  -8   1  140.33    7.35
  -1  -8   1  142.57    8.17
  -1  -8   1  145.82    7.42
  -1  -8   1  137.22    8.10
   0   8  -1   22.89    3.73
   0   8  -1   13.73    2.46
   0   8  -1   10.19    2.66
   0  -8   1   13.12    3.12
   0  -8   1   12.34    1.64
   0  -8   1    8.21    2.56
  -1   8  -1   76.70    4.89
  -1   8  -1   77.18    4.65
  -1   8  -1   76.88    5.49
   1  -8   1   79.20    4.76
   1  -8   1   74.93    5.31
   1  -8   1   83.53    5.92
   1  -8   1   78.66    4.88
  -2   8  -1  472.53   17.29
  -2   8  -1  457.96   19.90
  -2   8  -1  451.28   17.76
  -2   8  -1  455.34   18.99
  -2   8  -1  459.81   18.69
   2  -8   1  430.59   18.79
   2  -8   1  459.41   19.51
  -3   8  -1   31.00    4.71
  -3   8  -1   25.72    3.86
  -3   8  -1   26.38    2.10
  -3   8  -1   22.93    3.76
  -3   8  -1   23.39    5.14
   3  -8   1   27.21    4.23
  -4   8  -1  199.36   10.75
  -4   8  -1  221.72   13.02
  -4   8  -1  213.75   10.72
  -4   8  -1  220.86    8.72
  -4   8  -1  213.90   12.32
  -4   8  -1  216.51    8.63
   4  -8   1  220.33   11.24
  -5   8  -1  125.79   11.27
  -5   8  -1   95.13    7.35
  -5   8  -1  105.26    8.38
  -5   8  -1  108.70    5.12
  -5   8  -1  104.50   10.06
   5  -8   1  130.22    8.32
  -6   8  -1  185.22   10.84
  -6   8  -1  193.80    8.23
  -6   8  -1  193.64   12.64
  -6   8  -1  207.79   14.21
  -7   8  -1   13.80    4.51
  -7   8  -1   12.51    8.32
  -7   8  -1   12.72    6.84
  -7   8  -1   10.70    1.95
  -8   8  -1    9.87    4.64
  -8   8  -1   25.34    8.17
  -8   8  -1   18.40    9.78
  -9   8  -1  -11.77   10.22
  -9   8  -1   18.67    9.26
  -9   8  -1   12.32   11.41
 -10   8  -1   31.69   13.97
 -10   8  -1   18.71   10.62
 -10   8  -1   13.36   11.88
 -11   8  -1    1.39   12.10
 -11   8  -1  -20.21    9.82
 -11   8  -1   20.35   13.72
 -11  -7   1    8.34   10.67
 -11  -7   1   38.39   15.27
 -11  -7   1   25.98   15.92
 -10  -7   1   -2.04    9.95
 -10  -7   1   -1.04   11.78
 -10  -7   1   -6.94   12.33
  -9  -7   1   -5.27   10.13
  -9  -7   1    5.90    9.04
  -8  -7   1   -0.88    9.64
  -8  -7   1   -5.98    8.07
  -7  -7   1   13.73    7.25
  -7  -7   1   25.70    9.83
  -6  -7   1  608.08   32.36
  -6  -7   1  719.44   32.73
  -5  -7   1  367.68   17.84
  -5  -7   1  424.85   20.24
  -5  -7   1  357.76   19.75
   4   7  -1  122.06    8.87
  -4  -7   1  128.13   10.01
  -4  -7   1  120.62    7.75
  -4  -7   1  121.68    9.06
  -4  -7   1  128.14   10.30
   3   7  -1  763.51   29.41
   3   7  -1  749.99   31.09
   3   7  -1  737.64   30.63
  -3  -7   1  750.64   30.67
  -3  -7   1  724.94   30.86
  -3  -7   1  702.69   30.74
  -3  -7   1  720.30   29.08
   2   7  -1   55.47    4.02
   2   7  -1   65.84    6.56
   2   7  -1   54.37    5.63
  -2  -7   1   59.31    5.60
  -2  -7   1   54.58    3.81
  -2  -7   1   58.42    5.98
  -2  -7   1   56.65    5.66
   1   7  -1  109.24    6.56
   1   7  -1  112.82    4.84
   1   7  -1  112.59    6.97
  -1  -7   1  105.26    6.01
  -1  -7   1  105.36    4.72
  -1  -7   1  105.13    5.91
  -1  -7   1  104.47    6.58
  -1  -7   1  110.85    6.78
   0   7  -1   49.21    3.90
   0   7  -1   37.78    4.16
   0  -7   1   50.29    4.10
   0  -7   1   36.58    2.51
   0  -7   1   42.39    3.32
   0  -7   1   47.62    4.38
  -1   7  -1  139.81    7.56
  -1   7  -1  133.54    6.30
  -1   7  -1  130.30    6.54
   1  -7   1  132.43    7.34
   1  -7   1  136.73    6.54
   1  -7   1  129.61    6.31
   1  -7   1  128.60    7.32
  -2   7  -1  208.37   10.77
  -2   7  -1  208.64    8.65
  -2   7  -1  193.58    9.87
  -2   7  -1  217.36    8.61
  -2   7  -1  208.74    9.70
   2  -7   1  218.19    9.88
   2  -7   1  213.32   10.35
  -3   7  -1  870.48   35.24
  -3   7  -1  942.87   35.90
  -3   7  -1  908.02   34.65
  -3   7  -1  910.99   36.48
  -3   7  -1  892.41   35.53
  -3   7  -1  873.52   33.57
  -3   7  -1  903.29   33.64
   3  -7   1  901.93   35.43
  -4   7  -1 1412.82   55.88
  -4   7  -1 1480.20   57.17
  -4   7  -1 1429.02   54.24
  -4   7  -1 1517.35   57.81
  -4   7  -1 1492.25   56.06
   4  -7   1 1432.98   55.99
  -5   7  -1   -2.42    4.21
  -5   7  -1    4.73    2.03
  -5   7  -1    5.34    4.40
  -5   7  -1    3.18    3.07
   5  -7   1    6.90    3.60
  -6   7  -1   20.42    6.12
  -6   7  -1   17.49    4.45
  -6   7  -1   18.31    3.02
  -6   7  -1   18.85    7.64
  -7   7  -1   78.16   11.03
  -7   7  -1   59.94    4.94
  -7   7  -1   61.09    6.81
  -8   7  -1   -6.46    4.09
  -8   7  -1   -2.56    7.42
  -8   7  -1    4.51    2.81
  -8   7  -1    4.28    8.39
  -9   7  -1   35.40   10.87
  -9   7  -1    4.26   10.85
  -9   7  -1   17.37    2.97
 -10   7  -1   -3.12    9.69
 -10   7  -1   -3.22   12.71
 -11   7  -1   12.66   13.50
 -11   7  -1    1.61   10.76
 -11   7  -1  -18.06   12.32
 -11  -6   1   43.51   16.41
 -11  -6   1   60.43   17.50
 -10  -6   1   65.94   12.41
 -10  -6   1   64.92   18.78
  -9  -6   1   99.93   13.38
  -9  -6   1   83.94   15.39
  -9  -6   1   77.28   14.70
  -8  -6   1   14.35   10.99
  -8  -6   1   11.38    8.19
  -7  -6   1  155.78   14.03
  -7  -6   1  176.50   15.96
  -6  -6   1    8.48    7.15
  -6  -6   1   13.83    7.08
   5   6  -1   84.02    8.77
  -5  -6   1   65.34    8.73
  -5  -6   1   60.32    6.58
  -5  -6   1   77.56    8.65
  -4  -6   1   12.39    4.01
  -4  -6   1    6.62    4.89
  -4  -6   1    8.52    4.20
  -4  -6   1    7.12    3.12
   3   6  -1   74.74    6.10
   3   6  -1   84.10    5.97
  -3  -6   1   79.44    7.15
  -3  -6   1   92.97    6.77
  -3  -6   1   94.44    5.82
  -3  -6   1  100.21    7.04
   2   6  -1 3880.04  141.11
  -2  -6   1 3782.47  139.64
  -2  -6   1 3745.06  141.08
  -2  -6   1 3741.71  141.04
  -1  -6   1 3324.84  123.59
   0   6  -1 1998.98   75.62
   0   6  -1 2011.10   74.84
   0   6  -1 2052.54   75.25
   0  -6   1 2011.06   75.22
   0  -6   1 2043.63   74.35
   0  -6   1 1951.10   75.56
   0  -6   1 2057.83   74.90
  -1   6  -1  174.04    7.70
  -1   6  -1  169.83    8.42
  -1   6  -1  165.03    7.29
  -1   6  -1  163.05    7.28
   1  -6   1  162.96    8.29
   1  -6   1  172.44    8.22
   1  -6   1  172.93    7.65
  -2   6  -1  147.48    7.67
  -2   6  -1  156.09    6.74
  -2   6  -1  168.40    7.97
  -2   6  -1  149.75    7.60
  -2   6  -1  154.21    6.50
  -2   6  -1  141.58    8.19
   2  -6   1  153.06    7.93
   2  -6   1  157.76    7.72
  -3   6  -1  507.94   20.62
  -3   6  -1  542.49   21.05
  -3   6  -1  513.78   21.86
  -3   6  -1  515.07   21.34
  -3   6  -1  492.74   21.41
  -3   6  -1  499.42   19.45
   3  -6   1  501.86   20.95
  -4   6  -1    0.68    2.52
  -4   6  -1    0.45    1.63
  -4   6  -1    2.51    3.30
  -4   6  -1    4.10    3.83
  -4   6  -1   -2.96    2.81
   4  -6   1   -0.63    2.70
  -5   6  -1    5.39    4.44
  -5   6  -1    3.37    5.17
  -5   6  -1    7.66    2.51
  -5   6  -1   11.80    3.41
  -6   6  -1   15.29    4.25
  -6   6  -1   16.92    3.42
  -6   6  -1    7.08    5.63
  -7   6  -1  366.98   16.49
  -7   6  -1  392.78   21.92
  -7   6  -1  381.92   23.13
  -7   6  -1  365.92   17.70
  -8   6  -1  333.70   15.54
  -8   6  -1  345.38   22.14
  -8   6  -1  341.27   20.99
  -9   6  -1  145.96    9.37
  -9   6  -1  182.27   18.42
  -9   6  -1  180.41   17.78
 -10   6  -1   13.96   10.95
 -11   6  -1   -4.10   13.46
 -11   6  -1    5.33   11.90
 -11  -5   1    5.29   10.57
 -11  -5   1   15.90   14.52
 -11  -5   1   -9.37   11.86
 -10  -5   1  -11.35   12.80
 -10  -5   1   -3.10    9.54
  -9  -5   1   13.95    8.95
  -9  -5   1   21.44   12.54
  -9  -5   1   36.31   11.17
  -8  -5   1   23.24    8.72
  -8  -5   1   61.86   12.42
  -7  -5   1  226.43   15.88
  -7  -5   1  243.03   18.22
  -6  -5   1  931.72   39.40
  -6  -5   1  907.29   41.03
   5   5  -1  111.37    9.17
  -5  -5   1  138.14    9.05
  -5  -5   1  137.42   12.76
  -5  -5   1  139.58   10.47
   4   5  -1  153.90    9.89
  -4  -5   1  180.42   10.39
  -4  -5   1  178.32   11.73
  -4  -5   1  184.40    9.68
   3   5  -1   -1.29    2.40
   3   5  -1   -1.87    2.44
  -3  -5   1   -1.85    1.94
  -3  -5   1   -0.33    3.50
  -3  -5   1    4.25    3.68
  -3  -5   1   -0.42    2.47
   2   5  -1  176.70    7.86
   2   5  -1  162.48    8.76
   2   5  -1  160.69    8.62
   2   5  -1  164.42    8.78
  -2  -5   1  171.35    7.63
  -2  -5   1  164.71    8.85
  -2  -5   1  156.82    8.70
  -2  -5   1  176.91    8.78
   1   5  -1  280.63   11.82
   1   5  -1  270.41   12.05
   1   5  -1  278.06   10.82
   1   5  -1  292.54   12.34
  -1  -5   1  283.48   12.08
  -1  -5   1  269.76   11.74
  -1  -5   1  268.79   12.12
  -1  -5   1  275.91   10.81
   0   5  -1    9.62    2.05
   0   5  -1   12.17    1.62
   0   5  -1   17.42    2.10
   0  -5   1   12.31    1.19
   0  -5   1   11.94    1.64
   0  -5   1   14.02    2.26
   0  -5   1   12.26    1.97
  -1   5  -1   13.45    0.87
  -1   5  -1   16.13    1.94
  -1   5  -1   19.72    2.87
  -1   5  -1   12.29    1.75
  -1   5  -1   14.32    1.61
   1  -5   1   12.73    1.91
   1  -5   1   13.14    2.45
   1  -5   1   11.93    2.30
  -2   5  -1  766.51   28.61
  -2   5  -1  736.17   29.15
  -2   5  -1  728.55   29.21
  -2   5  -1  736.95   29.72
  -2   5  -1  781.97   29.86
   2  -5   1  730.32   29.15
   2  -5   1  767.45   29.32
  -3   5  -1 1315.38   50.03
  -3   5  -1 1290.89   49.32
  -3   5  -1 1257.31   48.14
  -3   5  -1 1332.86   49.47
  -3   5  -1 1286.41   49.84
   3  -5   1 1281.50   49.32
  -4   5  -1  527.38   22.33
  -4   5  -1  522.63   23.38
  -4   5  -1  568.13   23.81
  -4   5  -1  539.67   23.17
   4  -5   1  560.92   22.47
  -5   5  -1  416.88   17.32
  -5   5  -1  394.89   19.81
  -5   5  -1  417.40   19.68
  -5   5  -1  405.89   17.98
  -6   5  -1   -0.93    3.01
  -6   5  -1   -0.07    5.42
  -6   5  -1    6.96    3.41
  -7   5  -1   41.31    8.88
  -7   5  -1   53.76    9.32
  -7   5  -1   41.33    5.48
  -7   5  -1   38.14    5.86
  -8   5  -1   25.59   10.08
  -8   5  -1   18.73    5.40
  -8   5  -1   31.97    9.86
  -8   5  -1   21.83    5.36
  -9   5  -1   31.56   11.12
  -9   5  -1   36.02   11.97
  -9   5  -1   17.45    5.20
 -10   5  -1   -1.38   12.04
 -10   5  -1    4.41    4.29
 -11   5  -1   42.60   15.16
 -11   5  -1   -8.89   11.10
 -11  -4   1   18.96   14.77
 -11  -4   1   19.33   14.85
 -11  -4   1   10.23   10.06
 -10  -4   1   -9.86    8.51
 -10  -4   1   15.20   13.75
 -10  -4   1   19.13   13.99
  -9  -4   1   27.16   12.24
  -9  -4   1   18.53    8.91
  -9  -4   1   12.07   11.24
  -8  -4   1   12.75    7.86
  -8  -4   1  -13.19    6.02
  -8  -4   1   10.89    9.43
  -7  -4   1  103.41   13.19
  -6  -4   1   35.27    7.34
  -6  -4   1   49.43   10.71
   5   4  -1   27.59    5.00
  -5  -4   1   26.48    6.54
  -5  -4   1   28.58    5.01
  -5  -4   1   29.85    5.72
   4   4  -1    4.15    3.56
   4   4  -1    2.06    3.20
  -4  -4   1    7.71    4.51
  -4  -4   1    6.08    3.97
  -4  -4   1    1.23    3.29
  -4  -4   1    4.47    2.98
   3   4  -1  154.30    8.23
   3   4  -1  136.79    8.79
  -3  -4   1  144.61    8.34
  -3  -4   1  151.10    8.85
  -3  -4   1  143.12    8.20
  -3  -4   1  156.01    7.82
   2   4  -1   46.84    4.45
   2   4  -1   52.13    4.71
   2   4  -1   53.68    4.63
   2   4  -1   50.93    3.63
  -2  -4   1   62.62    4.66
  -2  -4   1   47.42    3.49
  -2  -4   1   58.76    5.22
  -2  -4   1   54.41    5.11
   1   4  -1  256.95   11.34
   1   4  -1  262.98   10.27
   1   4  -1  256.00   11.06
   1   4  -1  271.95   11.21
  -1  -4   1  265.05   11.33
  -1  -4   1  256.99   10.23
  -1  -4   1  251.65   11.03
  -1  -4   1  280.76   11.42
   0   4  -1    0.47    0.85
   0   4  -1    0.79    0.66
   0   4  -1    0.94    1.09
   0   4  -1    4.28    1.47
   0  -4   1    0.50    0.57
   0  -4   1   -0.44    0.73
   0  -4   1   -0.54    1.19
   0  -4   1    1.26    1.30
  -1   4  -1  323.19   13.48
  -1   4  -1  300.88   12.73
  -1   4  -1  314.03   12.12
  -1   4  -1  307.03   11.80
  -1   4  -1  302.32   12.41
  -1   4  -1  314.72   12.37
   1  -4   1  307.83   12.85
   1  -4   1  308.65   12.40
   1  -4   1  323.13   12.89
  -2   4  -1    0.26    1.52
  -2   4  -1    2.60    1.93
  -2   4  -1    1.23    1.66
  -2   4  -1    4.48    2.02
   2  -4   1    3.51    1.84
  -3   4  -1   81.81    5.63
  -3   4  -1   80.05    6.04
  -3   4  -1   90.79    4.58
  -3   4  -1   92.85    5.38
  -3   4  -1   88.51    6.02
   3  -4   1   88.94    5.35
  -4   4  -1   17.87    4.51
  -4   4  -1   17.46    3.38
  -4   4  -1   17.97    2.79
  -4   4  -1   18.60    4.28
  -4   4  -1   21.28    4.28
  -5   4  -1  118.55    7.63
  -5   4  -1  135.20   10.03
  -5   4  -1  132.02    8.02
  -5   4  -1  127.97    9.72
  -6   4  -1   20.47    6.96
  -6   4  -1   19.10    7.06
  -6   4  -1   11.45    4.08
  -6   4  -1   15.55    4.13
  -7   4  -1   -0.48    4.12
  -7   4  -1   -2.78    7.60
  -7   4  -1    6.91    7.34
  -7   4  -1    0.33    4.18
  -8   4  -1   -4.34    4.46
  -8   4  -1   24.95    9.77
  -8   4  -1    4.66    8.55
  -8   4  -1    6.38    5.10
  -9   4  -1   -0.14    9.23
  -9   4  -1  -12.27    4.81
  -9   4  -1   -2.55   10.14
 -10   4  -1    9.59    5.78
 -10   4  -1   15.42   14.64
 -11   4  -1   26.61   13.26
 -11   4  -1   24.44   12.75
 -11  -3   1    0.63   13.34
 -11  -3   1   -2.69   12.57
 -11  -3   1    7.63    9.64
 -10  -3   1   -0.12   11.68
 -10  -3   1   -4.69    8.47
 -10  -3   1   16.55   13.13
  -9  -3   1    7.38   11.08
  -9  -3   1    9.79   10.96
  -9  -3   1    0.51    7.87
  -8  -3   1    3.45    9.76
  -8  -3   1   11.49    9.66
  -8  -3   1   -7.11    6.72
  -7  -3   1  298.86   19.36
  -7  -3   1  251.50   14.55
  -7  -3   1  292.33   16.76
   6   3  -1  613.86   26.93
  -6  -3   1  593.21   27.65
  -6  -3   1  646.46   32.07
   5   3  -1  823.43   34.48
  -5  -3   1  859.84   36.71
  -5  -3   1  843.35   34.64
  -5  -3   1  832.04   34.96
  -5  -3   1  848.34   35.28
   4   3  -1    2.53    2.91
   4   3  -1    2.62    3.70
  -4  -3   1    0.77    2.38
  -4  -3   1    1.73    4.49
  -4  -3   1    2.59    3.13
  -4  -3   1    0.62    2.64
   3   3  -1  266.64   12.33
   3   3  -1  272.76   13.01
  -3  -3   1  254.84   12.75
  -3  -3   1  257.35   12.43
  -3  -3   1  255.25   12.42
  -3  -3   1  258.05   11.79
   2   3  -1  452.23   18.30
   2   3  -1  433.66   18.44
  -2  -3   1  461.17   17.67
  -2  -3   1  429.36   18.24
  -2  -3   1  420.67   18.23
  -2  -3   1  462.04   18.57
   1   3  -1  677.33   26.49
   1   3  -1  704.23   26.43
   1   3  -1  680.67   26.33
  -1  -3   1  671.10   26.45
  -1  -3   1  690.65   26.48
  -1  -3   1  694.36   25.71
  -1  -3   1  687.09   26.38
   0   3  -1   51.88    2.44
   0   3  -1   53.66    3.02
   0   3  -1   53.99    2.33
   0   3  -1   53.78    2.84
   0  -3   1   50.76    2.30
   0  -3   1   53.99    3.03
   0  -3   1   53.54    2.86
   0  -3   1   51.42    2.98
   0  -3   1   50.70    2.44
  -1   3  -1  231.96    9.48
  -1   3  -1  253.04   10.03
  -1   3  -1  238.77    9.77
  -1   3  -1  236.72   10.06
  -1   3  -1  251.18    9.76
   1  -3   1  234.75    9.71
   1  -3   1  240.44   10.03
  -2   3  -1 1747.69   64.94
  -2   3  -1 1756.66   65.23
  -2   3  -1 1771.71   65.20
  -2   3  -1 1793.24   65.13
  -2   3  -1 1693.36   64.23
   2  -3   1 1670.16   65.36
  -3   3  -1 4608.02  170.77
  -4   3  -1  300.19   14.94
  -4   3  -1  312.40   15.02
  -4   3  -1  298.79   13.63
  -4   3  -1  318.06   14.90
  -4   3  -1  303.41   13.35
  -5   3  -1  297.29   14.49
  -5   3  -1  329.14   16.79
  -5   3  -1  319.10   14.60
  -5   3  -1  324.62   16.65
  -6   3  -1  201.52   15.05
  -6   3  -1  150.96   12.93
  -6   3  -1  178.61   10.58
  -6   3  -1  194.00   10.63
  -7   3  -1   57.14    9.00
  -7   3  -1   74.73   10.71
  -7   3  -1   65.50    7.25
  -8   3  -1   -3.25    8.13
  -8   3  -1   -1.83    5.00
  -8   3  -1   10.90    5.05
  -8   3  -1  -12.29    8.01
  -9   3  -1   30.29    7.39
  -9   3  -1   41.87   12.46
  -9   3  -1   44.08   12.27
 -10   3  -1    6.09    5.96
 -10   3  -1  -15.55    9.95
 -11   3  -1   -4.19   12.17
 -11   3  -1   39.33   15.76
 -11  -2   1   93.75   19.14
 -11  -2   1  114.09   13.41
 -11  -2   1   85.98   17.76
 -10  -2   1  150.36   20.43
 -10  -2   1  183.11   15.82
 -10  -2   1  161.70   20.05
  -9  -2   1   16.65    8.15
  -9  -2   1   26.70   11.30
  -9  -2   1   31.45   11.37
  -8  -2   1   18.23    6.81
  -8  -2   1   26.45    9.60
  -8  -2   1   15.20   10.26
  -8  -2   1   27.56    7.96
  -7  -2   1  129.40   11.42
  -7  -2   1  106.71   12.56
  -7  -2   1  125.74   10.14
  -7  -2   1  131.31   14.07
   6   2  -1  134.33    9.61
  -6  -2   1  161.09    9.45
  -6  -2   1  167.31   14.68
  -6  -2   1  144.79   11.20
   5   2  -1   25.53    4.53
  -5  -2   1   27.68    5.02
  -5  -2   1   28.35    5.47
  -5  -2   1   23.12    6.48
   4   2  -1   16.39    3.82
   4   2  -1   10.76    3.29
  -4  -2   1   11.97    5.04
  -4  -2   1   12.48    3.58
  -4  -2   1   11.41    3.62
   3   2  -1   56.63    5.69
   3   2  -1   52.38    4.84
  -3  -2   1   56.11    4.81
  -3  -2   1   64.33    5.30
  -3  -2   1   47.91    5.14
   2   2  -1 9999.00  406.15
  -2  -2   1 9513.79  421.19
   1   2  -1 1691.89   91.46
  -1  -2   1 1804.46   92.12
   0   2  -1  584.24   22.09
  -1   2  -1   89.82    3.97
  -1   2  -1   80.17    4.03
  -1   2  -1   81.19    4.05
   1  -2   1   82.89    4.06
   1  -2   1   74.41    4.02
  -2   2  -1 1092.17   40.93
  -2   2  -1 1041.50   40.50
  -2   2  -1 1086.61   40.07
   2  -2   1 1077.05   40.87
   2  -2   1 1064.19   40.50
  -3   2  -1  310.96   12.52
  -3   2  -1  309.97   12.92
  -3   2  -1  288.07   13.31
  -3   2  -1  272.27   13.63
  -4   2  -1  185.85    9.82
  -4   2  -1  172.10    9.04
  -4   2  -1  168.15   10.48
  -4   2  -1  175.73    8.98
  -5   2  -1   89.97    7.12
  -5   2  -1   92.85    9.17
  -5   2  -1   90.27    8.97
  -5   2  -1   92.35    6.79
  -6   2  -1   99.37   12.45
  -6   2  -1  103.41   10.69
  -6   2  -1   92.07    7.62
  -6   2  -1   94.05    8.14
  -7   2  -1  490.42   26.35
  -7   2  -1  514.47   23.57
  -7   2  -1  506.35   23.14
  -7   2  -1  535.24   26.73
  -8   2  -1  529.97   28.69
  -8   2  -1  526.98   24.84
  -8   2  -1  538.76   28.92
  -9   2  -1  182.89   18.74
  -9   2  -1  188.40   19.59
  -9   2  -1  186.46   14.58
 -10   2  -1   -1.88    6.50
 -10   2  -1   10.13   12.89
 -10   2  -1   -4.30   10.97
 -11   2  -1   -2.69    6.67
 -11   2  -1   29.75   14.33
 -11   2  -1   -0.05   13.00
 -11  -1   1   12.52    9.03
 -11  -1   1    6.22   12.96
 -11  -1   1   29.15   15.33
 -10  -1   1   11.46    8.11
 -10  -1   1    3.33   12.06
 -10  -1   1   -6.92   10.39
  -9  -1   1   20.29   11.13
  -9  -1   1    2.39   10.86
  -9  -1   1   20.94    8.15
  -8  -1   1   -9.82    6.51
  -8  -1   1    8.59    4.59
  -8  -1   1   21.46    9.29
  -8  -1   1    8.00    9.04
  -7  -1   1  453.21   24.64
  -7  -1   1  461.92   22.52
  -7  -1   1  489.51   25.73
  -7  -1   1  461.49   21.18
   6   1  -1  496.83   23.57
  -6  -1   1  506.74   22.11
  -6  -1   1  521.23   25.69
  -6  -1   1  517.44   23.21
   5   1  -1  481.24   22.60
   5   1  -1  466.48   20.62
  -5  -1   1  487.06   23.01
  -5  -1   1  474.45   21.13
  -5  -1   1  462.17   21.25
   4   1  -1    3.22    3.25
   4   1  -1    5.01    2.96
  -4  -1   1    4.63    3.43
  -4  -1   1   11.17    4.66
  -4  -1   1   12.82    3.62
   3   1  -1   18.40    3.18
   3   1  -1   10.12    2.56
  -3  -1   1   13.92    3.55
  -3  -1   1    8.61    2.60
  -3  -1   1   12.23    2.71
   2   1  -1  888.10   35.19
  -2  -1   1  940.98   35.19
  -2  -1   1  918.50   35.26
  -2  -1   1  949.50   35.78
   1   1  -1  150.66    6.94
   1   1  -1  167.62    6.95
  -1  -1   1  171.33    6.85
  -1  -1   1  159.84    7.00
  -1   1  -1    9.04    1.38
  -1   1  -1    8.63    1.39
   1  -1   1    6.81    1.27
   1  -1   1    8.38    1.43
  -2   1  -1 1362.01   50.48
  -2   1  -1 1351.48   50.84
  -2   1  -1 1362.08   50.18
  -2   1  -1 1340.43   51.12
   2  -1   1 1304.91   50.76
  -3   1  -1 1208.85   46.11
  -3   1  -1 1221.76   45.96
  -3   1  -1 1183.01   47.13
  -3   1  -1 1231.42   46.74
   3  -1   1 1201.34   45.78
   3  -1   1 1213.71   46.80
  -4   1  -1  604.69   23.91
  -4   1  -1  591.83   23.84
  -4   1  -1  583.06   25.28
  -4   1  -1  580.28   24.71
   4  -1   1  544.55   23.31
  -5   1  -1  211.99   11.19
  -5   1  -1  212.12   13.57
  -5   1  -1  220.96   11.66
  -6   1  -1   37.54    5.40
  -6   1  -1   20.61    6.78
  -6   1  -1   43.46    8.66
  -6   1  -1   31.52    5.68
  -7   1  -1    7.57    5.39
  -7   1  -1    1.52    4.38
  -7   1  -1   21.37    8.75
  -7   1  -1    5.02    7.61
  -8   1  -1    6.71    6.24
  -8   1  -1   12.29    9.39
  -8   1  -1   -1.84    8.35
  -9   1  -1   15.18    7.52
  -9   1  -1   19.49   10.83
  -9   1  -1   19.02   11.01
 -10   1  -1    7.23   12.45
 -10   1  -1   11.97   12.40
 -10   1  -1   -0.45    7.21
 -11   1  -1    2.94   13.89
 -11   1  -1   13.30   14.06
 -11   1  -1  -11.99    7.15
 -11   0   1  -13.38   13.11
 -11   0   1    6.06   13.03
 -11   0   1   -6.49    7.58
 -10   0   1    0.99   12.05
 -10   0   1    3.67    8.02
 -10   0   1    8.74   11.70
  -9   0   1  -11.19    8.98
  -9   0   1   -5.45    6.12
  -9   0   1    7.09   11.49
  -8   0   1    6.33    8.89
  -8   0   1    4.68    5.88
  -8   0   1   -1.65    4.64
  -8   0   1    2.68    7.66
   7   0  -1    5.43    4.22
  -7   0   1   -5.17    7.40
  -7   0   1   -0.44    3.81
  -7   0   1   -7.89    5.96
  -7   0   1   -8.01    4.74
   6   0  -1   -3.21    2.96
  -6   0   1   -3.75    3.92
  -6   0   1    6.84    4.80
  -6   0   1   -7.61    2.65
  -6   0   1    3.38    6.80
   5   0  -1   -9.12    3.13
   5   0  -1   -0.70    2.45
  -5   0   1    4.38    5.04
  -5   0   1    0.62    3.63
  -5   0   1   -0.85    2.40
  -5   0   1   -2.35    3.40
  -5   0   1    3.56    2.68
   4   0  -1    2.26    2.39
   4   0  -1    0.42    2.82
  -4   0   1    6.99    3.04
  -4   0   1    3.35    3.56
  -4   0   1   -0.31    2.76
   3   0  -1   -2.44    2.42
  -3   0   1   -1.98    1.88
  -3   0   1   -0.30    2.13
  -3   0   1   -1.74    2.79
   2   0  -1   -0.96    1.22
   2   0  -1   -1.81    1.12
  -2   0   1   -0.92    1.19
  -2   0   1   -1.06    1.65
  -1   0   1    0.15    0.60
  -1   0   1   -0.15    0.81
  -1   0   1    0.95    0.86
  -1   0  -1    1.20    1.13
  -1   0  -1    1.27    0.93
  -1   0  -1    0.05    0.78
   1   0   1    1.22    0.80
   1   0   1    0.95    1.06
  -2   0  -1   -0.14    1.47
  -2   0  -1   -1.38    1.26
  -2   0  -1   -1.74    1.96
  -2   0  -1    0.54    1.77
   2   0   1   -1.42    1.77
   2   0   1   -0.20    1.31
  -3   0  -1    2.89    2.14
  -3   0  -1    1.07    1.99
  -3   0  -1    2.80    2.94
  -3   0  -1    1.28    2.26
   3   0   1    0.07    2.08
   3   0   1    2.80    1.82
  -4   0  -1   -2.42    4.03
  -4   0  -1   -0.38    2.26
  -4   0  -1    3.79    2.65
  -4   0  -1    0.48    2.88
   4   0   1    1.04    2.74
   4   0   1    3.52    2.28
  -5   0  -1   -0.43    3.59
  -5   0  -1    4.88    5.78
  -5   0  -1    2.21    4.21
  -5   0  -1    0.45    3.03
   5   0   1    1.68    2.83
  -6   0  -1   -0.35    3.61
  -6   0  -1    3.58    6.59
  -6   0  -1   -5.16    4.40
   6   0   1   -3.79    3.07
  -7   0  -1   -4.42    5.39
  -7   0  -1    1.74    7.64
  -7   0  -1   -0.37    6.93
  -7   0  -1   -1.69    4.21
  -8   0  -1    8.48    8.64
  -8   0  -1    0.25    8.39
  -9   0  -1   27.18   11.88
  -9   0  -1   -8.66    6.32
  -9   0  -1  -10.59   10.27
 -10   0  -1    9.53   12.05
 -10   0  -1    2.36    7.46
 -10   0  -1   -7.89   12.41
 -11   0  -1  -15.70    7.84
 -11   0  -1   -7.55   12.77
 -11   0  -1   10.08   13.72
 -11   1   1   -8.92   12.76
 -11   1   1    5.63    7.19
 -11   1   1   15.54   14.04
 -10   1   1   -3.75    6.66
 -10   1   1   -0.58   10.15
  -9   1   1   11.56   10.85
  -9   1   1   -0.99   10.83
  -9   1   1   10.23    7.27
  -9   1   1   -5.93    5.43
  -8   1   1    4.73    8.58
  -8   1   1    7.86    5.89
  -8   1   1   -6.83    8.61
  -8   1   1   -3.44    3.81
   7  -1  -1  458.23   20.85
  -7   1   1  419.56   21.23
  -7   1   1  488.16   24.66
  -7   1   1  472.36   20.53
  -7   1   1  466.10   24.79
   6  -1  -1  506.75   21.64
  -6   1   1  521.80   24.71
  -6   1   1  504.34   24.80
  -6   1   1  481.33   22.06
  -6   1   1  498.34   21.32
   5  -1  -1  481.81   19.53
   5  -1  -1  441.52   21.29
  -5   1   1  442.32   19.83
  -5   1   1  453.53   19.13
  -5   1   1  469.62   20.84
  -5   1   1  447.68   21.55
  -5   1   1  474.49   21.65
   4  -1  -1   13.01    2.68
   4  -1  -1    8.04    3.07
  -4   1   1   11.40    3.43
  -4   1   1   13.20    4.19
  -4   1   1    9.14    2.52
  -4   1   1    5.56    2.77
  -4   1   1   10.48    3.98
   3  -1  -1   16.59    3.05
   3  -1  -1   11.02    2.17
  -3   1   1   11.70    3.19
  -3   1   1   13.34    1.92
  -3   1   1   12.49    3.01
  -3   1   1   17.34    2.67
   2  -1  -1  896.34   34.92
   2  -1  -1  915.73   34.19
  -2   1   1  888.48   34.94
  -2   1   1  937.57   34.20
  -2   1   1  927.36   33.87
  -2   1   1  892.75   34.91
   1  -1  -1  162.96    6.70
   1  -1  -1  152.38    6.25
   1  -1  -1  138.88    6.98
  -1   1   1  165.28    6.16
  -1   1   1  166.76    6.78
  -1   1   1  160.73    6.66
  -1  -1  -1    6.68    1.44
  -1  -1  -1   10.43    1.56
  -1  -1  -1    5.52    1.29
   1   1   1    8.39    1.34
   1   1   1    4.63    1.39
  -2  -1  -1 1391.67   51.13
  -2  -1  -1 1345.97   51.86
  -2  -1  -1 1382.89   51.33
   2   1   1 1293.67   51.25
   2   1   1 1368.07   51.04
  -3  -1  -1 1221.81   47.47
  -3  -1  -1 1243.68   47.21
  -3  -1  -1 1204.14   48.22
   3   1   1 1266.37   47.63
   3   1   1 1214.42   46.98
  -4  -1  -1  556.05   25.27
  -4  -1  -1  569.27   23.94
  -4  -1  -1  558.22   23.50
  -4  -1  -1  581.69   24.24
   4   1   1  572.27   23.48
   4   1   1  567.98   24.45
  -5  -1  -1  183.13   13.42
  -5  -1  -1  210.14   11.30
  -5  -1  -1  228.30   12.86
  -5  -1  -1  226.76   12.16
   5   1   1  211.95   11.32
  -6  -1  -1   24.94    7.79
  -6  -1  -1   32.22    6.06
  -6  -1  -1   28.65    6.25
   6   1   1   23.03    5.02
  -7  -1  -1   12.33    6.37
  -7  -1  -1    9.76    5.06
  -7  -1  -1   16.14    7.15
  -8  -1  -1   15.04    9.93
  -8  -1  -1    2.33    9.80
  -8  -1  -1   16.14    7.35
  -9  -1  -1   42.96   13.30
  -9  -1  -1  -10.63   10.09
  -9  -1  -1   15.09    8.49
 -10  -1  -1   11.71    8.20
 -10  -1  -1   -0.52   13.52
 -10  -1  -1    2.78   12.55
 -11  -1  -1   -0.43   12.60
 -11  -1  -1  -10.82   12.79
 -11  -1  -1   -6.62    8.58
 -11   2   1  115.25   18.52
 -11   2   1   68.33   15.77
 -11   2   1   86.82    9.31
 -10   2   1  166.13   13.11
 -10   2   1  173.30   20.35
  -9   2   1   32.57    7.14
  -9   2   1   24.66   11.78
  -9   2   1   34.62   11.25
  -8   2   1   28.77    9.74
  -8   2   1   21.90    6.05
  -8   2   1   14.02    4.62
  -8   2   1   26.65    9.93
  -7   2   1  128.49   13.43
  -7   2   1  130.05   12.80
  -7   2   1  102.22    7.80
  -7   2   1  115.77    9.27
   6  -2  -1  144.92    8.52
  -6   2   1  145.97    8.41
  -6   2   1  154.46   12.21
  -6   2   1  156.86   12.16
  -6   2   1  140.05    9.21
   5  -2  -1   25.13    5.32
  -5   2   1   19.79    3.91
  -5   2   1   24.14    3.44
  -5   2   1   23.14    6.21
  -5   2   1   27.24    6.06
  -5   2   1   23.68    4.89
   4  -2  -1    9.90    2.25
   4  -2  -1    2.22    3.17
  -4   2   1   10.50    3.55
  -4   2   1   16.45    2.47
  -4   2   1   13.49    2.82
  -4   2   1   16.06    4.26
  -4   2   1   16.58    3.62
   3  -2  -1   68.18    5.04
   3  -2  -1   51.04    3.46
  -3   2   1   53.26    5.44
  -3   2   1   57.30    3.39
  -3   2   1   59.91    3.72
  -3   2   1   59.07    4.32
  -3   2   1   58.81    5.37
   2  -2  -1 9504.57  385.66
  -2   2   1 9665.37  387.52
  -1   2   1 1715.29   85.58
   0   2   1  489.84   18.45
  -1  -2  -1   72.89    4.13
  -1  -2  -1   83.78    4.34
  -1  -2  -1   94.25    4.46
   1   2   1   83.11    4.38
   1   2   1   77.05    4.17
   1   2   1   86.59    4.22
  -2  -2  -1 1088.99   40.92
  -2  -2  -1 1061.85   41.59
  -2  -2  -1 1078.24   40.88
  -2  -2  -1 1071.37   41.02
   2   2   1 1052.32   40.88
   2   2   1 1068.24   40.81
  -3  -2  -1  296.28   13.44
  -3  -2  -1  309.67   13.71
  -3  -2  -1  310.40   14.47
   3   2   1  290.10   13.35
   3   2   1  293.39   13.49
  -4  -2  -1  164.43    9.75
  -4  -2  -1  140.99   10.77
  -4  -2  -1  164.78    9.65
   4   2   1  194.88    9.58
   4   2   1  175.82    9.77
  -5  -2  -1   83.95    6.87
  -5  -2  -1   87.63    8.16
  -5  -2  -1   79.33    8.44
  -5  -2  -1   79.37    9.75
   5   2   1   88.65    6.96
  -6  -2  -1   83.27    8.15
  -6  -2  -1   71.69    8.55
   6   2   1   90.55    8.41
  -7  -2  -1  529.40   28.24
  -7  -2  -1  524.34   25.45
  -8  -2  -1  532.08   26.74
  -8  -2  -1  505.98   28.10
  -8  -2  -1  575.70   30.74
  -9  -2  -1  192.95   20.59
  -9  -2  -1  188.15   19.72
  -9  -2  -1  189.81   15.72
 -10  -2  -1   18.87   12.50
 -10  -2  -1   20.70    9.69
 -11  -2  -1   15.27   13.66
 -11  -2  -1   19.58   14.75
 -11  -2  -1   22.68   10.27
 -11   3   1    9.53   14.47
 -11   3   1   22.38   13.84
 -10   3   1    5.78   10.96
 -10   3   1    3.29   11.63
 -10   3   1   -0.28    5.27
  -9   3   1    5.37    4.11
  -9   3   1   -5.14    8.61
  -9   3   1    2.98   10.04
  -9   3   1   -2.60    5.07
  -8   3   1    0.56    3.51
  -8   3   1   -1.03    8.26
  -8   3   1    2.43    4.77
  -8   3   1   -0.66    7.65
  -7   3   1  280.89   17.95
  -7   3   1  291.26   18.18
  -7   3   1  261.80   13.09
  -7   3   1  267.46   13.93
  -6   3   1  557.09   24.05
  -6   3   1  598.19   23.81
  -6   3   1  571.68   27.04
  -6   3   1  589.22   27.47
   5  -3  -1  896.30   33.96
  -5   3   1  864.98   36.47
  -5   3   1  871.98   33.98
  -5   3   1  870.91   34.21
  -5   3   1  898.88   36.83
  -5   3   1  844.69   35.82
   4  -3  -1   -0.35    3.03
   4  -3  -1   -1.97    1.60
  -4   3   1    0.00    2.05
  -4   3   1    5.36    3.52
  -4   3   1    3.83    1.80
  -4   3   1    0.96    3.67
  -4   3   1    6.21    2.65
   3  -3  -1  236.89   11.83
   3  -3  -1  267.33   10.35
  -3   3   1  250.57   12.26
  -3   3   1  260.80   10.57
  -3   3   1  270.65   10.50
  -3   3   1  254.10   11.86
   2  -3  -1  432.61   16.73
   2  -3  -1  429.41   17.52
   2  -3  -1  453.24   17.85
  -2   3   1  452.15   17.99
  -2   3   1  438.57   16.33
  -2   3   1  435.44   16.74
  -2   3   1  434.78   17.56
   1  -3  -1  689.35   25.16
   1  -3  -1  666.76   25.71
   1  -3  -1  708.79   26.19
  -1   3   1  691.96   26.19
  -1   3   1  660.69   25.72
   0  -3  -1   54.59    2.88
   0  -3  -1   52.87    3.04
   0  -3  -1   54.61    3.13
   0   3   1   54.66    2.85
   0   3   1   50.83    3.03
   0   3   1   48.34    2.91
  -1  -3  -1  242.39   10.48
  -1  -3  -1  235.61   10.04
  -1  -3  -1  256.46   10.94
   1   3   1  233.54   10.43
   1   3   1  258.26   10.53
   1   3   1  244.86   10.10
  -2  -3  -1 1809.52   67.15
  -2  -3  -1 1814.07   66.84
  -2  -3  -1 1773.66   67.11
  -2  -3  -1 1774.48   67.67
   2   3   1 1781.66   66.82
   2   3   1 1728.57   66.99
  -3  -3  -1 4598.21  169.62
  -3  -3  -1 4629.16  170.76
   3   3   1 4502.40  169.61
  -4  -3  -1  309.27   14.41
  -4  -3  -1  298.57   14.89
  -4  -3  -1  295.74   15.87
  -4  -3  -1  281.08   14.70
   4   3   1  306.71   14.51
   4   3   1  327.18   15.19
  -5  -3  -1  318.64   16.78
  -5  -3  -1  328.54   17.78
  -5  -3  -1  338.20   16.26
  -5  -3  -1  281.35   15.70
   5   3   1  326.08   16.03
   5   3   1  286.49   15.19
  -6  -3  -1  180.37   12.48
  -6  -3  -1  178.11   11.09
  -6  -3  -1  172.90   14.49
  -7  -3  -1   61.80   11.34
  -8  -3  -1    1.26    8.80
  -8  -3  -1   13.19    7.60
  -9  -3  -1   19.70   11.20
  -9  -3  -1   32.59   12.56
  -9  -3  -1   28.62    9.49
 -10  -3  -1   13.56   13.69
 -10  -3  -1    8.86    9.01
 -10  -3  -1   -4.75   13.03
 -11  -3  -1    2.07    8.60
 -11  -3  -1    0.44   13.57
 -11  -3  -1   23.15   15.17
 -11   4   1    5.24   12.21
 -11   4   1   21.79   13.89
 -10   4   1   15.33   11.14
 -10   4   1   17.19   13.12
 -10   4   1    8.62    4.90
  -9   4   1   13.15   10.57
  -9   4   1    6.75    4.11
  -9   4   1   14.52    5.19
  -9   4   1   21.51    9.82
  -8   4   1    4.17    4.21
  -8   4   1   16.50    8.94
  -8   4   1    3.40    3.40
  -8   4   1   11.24    8.51
  -7   4   1  116.24   12.36
  -7   4   1  112.42    8.03
  -7   4   1  111.70    7.44
  -7   4   1  132.91   13.07
  -6   4   1   33.24    4.02
  -6   4   1   30.53    4.17
  -6   4   1   35.74    7.40
  -6   4   1   32.33    7.20
   5  -4  -1   25.06    5.26
  -5   4   1   32.41    5.73
  -5   4   1   23.87    3.25
  -5   4   1   38.98    6.30
  -5   4   1   24.83    5.54
  -5   4   1   24.92    3.29
   4  -4  -1    5.64    3.17
  -4   4   1    3.85    3.30
  -4   4   1    5.19    2.80
  -4   4   1    1.55    1.62
  -4   4   1    5.21    1.89
  -4   4   1    6.40    3.25
   3  -4  -1  146.84    7.89
   3  -4  -1  164.90    6.80
  -3   4   1  152.55    7.87
  -3   4   1  144.57    6.07
  -3   4   1  147.31    6.68
  -3   4   1  129.33    8.14
   2  -4  -1   50.47    2.99
   2  -4  -1   50.30    4.01
   2  -4  -1   52.67    3.42
  -2   4   1   40.14    3.37
  -2   4   1   53.70    4.18
   1  -4  -1  270.23   11.07
   1  -4  -1  254.95   10.19
   1  -4  -1  246.14   10.76
   1  -4  -1  257.52    9.84
  -1   4   1  262.98   10.97
  -1   4   1  243.61    9.75
  -1   4   1  259.75   10.21
  -1   4   1  258.16   11.29
   0  -4  -1   -0.32    1.05
   0  -4  -1   -0.36    1.24
   0  -4  -1    1.28    1.28
   0   4   1   -0.56    1.25
   0   4   1    0.68    1.24
   0   4   1   -0.16    1.17
  -1  -4  -1  319.03   13.14
  -1  -4  -1  310.93   13.10
  -1  -4  -1  291.53   12.43
   1   4   1  313.68   13.52
   1   4   1  316.76   12.51
   1   4   1  301.36   13.13
  -2  -4  -1    2.63    2.50
  -2  -4  -1    3.61    2.23
  -2  -4  -1    0.97    2.59
  -2  -4  -1    2.16    1.88
   2   4   1    1.00    1.97
   2   4   1    1.95    2.08
   2   4   1    3.30    2.47
  -3  -4  -1   88.13    6.02
  -3  -4  -1   91.30    6.90
  -3  -4  -1   82.32    6.66
  -3  -4  -1   98.79    6.70
   3   4   1   84.19    6.30
   3   4   1   87.97    5.97
  -4  -4  -1   17.26    4.79
  -4  -4  -1    8.94    3.97
  -4  -4  -1   18.76    4.14
  -4  -4  -1   15.21    5.79
   4   4   1   17.35    4.55
   4   4   1   12.17    3.80
  -5  -4  -1  120.57   11.37
  -5  -4  -1  132.02   10.09
   5   4   1  136.42   10.05
   5   4   1  118.92    8.80
  -6  -4  -1   23.26    7.95
  -6  -4  -1   19.03    6.34
  -7  -4  -1   -8.89    6.16
  -7  -4  -1    5.64    8.19
  -8  -4  -1   10.84    7.83
  -8  -4  -1   12.89   10.27
  -9  -4  -1   13.98    9.04
  -9  -4  -1    6.07   11.40
  -9  -4  -1    6.90   10.87
 -10  -4  -1    7.98   12.84
 -10  -4  -1   23.50    9.72
 -11  -4  -1   24.14   14.85
 -11  -4  -1   23.29   10.66
 -11  -4  -1  -15.26   13.89
 -11   5   1    3.42   13.97
 -11   5   1   26.26   12.77
 -10   5   1    5.95   12.77
 -10   5   1    8.75   11.12
  -9   5   1   10.43   10.15
  -9   5   1   16.84   11.32
  -9   5   1    8.99    3.88
  -9   5   1   13.86    4.11
  -8   5   1   33.41    9.85
  -8   5   1   35.60    4.88
  -8   5   1   58.60   11.30
  -8   5   1   32.31    4.49
  -7   5   1  236.27   15.83
  -7   5   1  214.46   10.66
  -7   5   1  210.18   10.68
  -7   5   1  189.29   15.39
  -6   5   1  894.39   37.04
  -6   5   1  848.75   33.25
  -6   5   1  839.45   33.59
   5  -5  -1  119.19    9.08
  -5   5   1  121.00    6.68
  -5   5   1  123.68    6.49
  -5   5   1  126.48    9.27
  -5   5   1  121.51    9.56
   4  -5  -1  186.96   10.06
   4  -5  -1  166.95    9.61
  -4   5   1  165.34    9.37
  -4   5   1  154.06   10.01
  -4   5   1  166.87    7.77
  -4   5   1  164.70    6.93
  -4   5   1  156.64    9.01
   3  -5  -1    0.08    2.29
   3  -5  -1   -0.47    1.44
   3  -5  -1    1.54    2.24
  -3   5   1   -0.19    2.83
  -3   5   1    0.44    2.20
  -3   5   1   -0.04    1.37
   2  -5  -1  177.42    8.63
   2  -5  -1  182.07    7.89
   2  -5  -1  176.46    7.78
  -2   5   1  175.64    7.91
  -2   5   1  174.93    8.99
  -2   5   1  166.66    8.65
   1  -5  -1  289.21   11.77
   1  -5  -1  268.35   10.87
   1  -5  -1  270.55   10.75
   1  -5  -1  283.81   12.01
  -1   5   1  269.47   11.95
  -1   5   1  281.85   10.73
  -1   5   1  268.33   11.65
  -1   5   1  265.02   10.87
   0  -5  -1   11.39    2.17
   0  -5  -1   14.10    2.17
   0   5   1   12.48    2.03
   0   5   1   11.50    2.00
   0   5   1   12.49    2.54
  -1  -5  -1   20.61    2.77
  -1  -5  -1   16.07    2.48
  -1  -5  -1   17.00    2.11
  -1  -5  -1   14.09    2.71
   1   5   1    8.47    2.44
   1   5   1   17.52    2.25
   1   5   1   11.99    2.75
  -2  -5  -1  751.59   30.26
  -2  -5  -1  742.88   29.88
  -2  -5  -1  748.36   29.96
  -2  -5  -1  749.03   29.12
   2   5   1  724.83   29.92
   2   5   1  746.81   29.15
   2   5   1  751.13   29.87
  -3  -5  -1 1245.19   50.18
  -3  -5  -1 1280.66   49.49
  -3  -5  -1 1270.15   50.17
  -3  -5  -1 1315.21   50.93
   3   5   1 1289.57   49.57
   3   5   1 1293.41   50.08
  -4  -5  -1  541.45   24.21
  -4  -5  -1  557.43   23.53
  -4  -5  -1  518.07   25.10
  -4  -5  -1  568.00   25.35
   4   5   1  523.15   23.78
   4   5   1  577.45   23.97
  -5  -5  -1  421.86   20.05
  -5  -5  -1  427.14   20.87
   5   5   1  371.42   19.05
   5   5   1  389.83   19.53
  -6  -5  -1    3.20    7.40
  -6  -5  -1   -3.94    5.81
  -7  -5  -1   29.20    8.20
  -7  -5  -1   44.81   10.44
  -8  -5  -1   21.48    8.98
  -8  -5  -1   25.47   10.38
  -9  -5  -1   20.92    9.45
  -9  -5  -1    0.51   11.77
 -10  -5  -1   15.26   15.35
 -10  -5  -1    6.66    9.27
 -10  -5  -1   29.03   13.63
 -11  -5  -1    4.81   14.16
 -11  -5  -1   10.41   11.24
 -11  -5  -1    7.43   13.54
 -11   6   1   34.37   13.19
 -11   6   1   76.86   16.36
 -10   6   1   48.95   12.49
 -10   6   1   98.60   18.69
  -9   6   1   53.65   11.76
  -9   6   1   68.00   13.88
  -8   6   1   11.18    3.11
  -8   6   1    7.64    3.19
  -8   6   1    7.41    9.47
  -8   6   1   14.60    8.47
  -7   6   1  153.35    7.71
  -7   6   1  181.69   15.34
  -7   6   1  141.65    8.35
  -6   6   1   29.37    8.70
  -6   6   1   20.57    6.29
  -6   6   1   21.69    3.55
  -5   6   1   78.07    7.46
  -5   6   1   73.70    5.00
  -5   6   1   65.11    3.63
  -5   6   1   82.56    9.03
   4  -6  -1    1.16    2.95
   4  -6  -1    9.04    2.32
  -4   6   1   14.26    3.92
  -4   6   1    7.13    3.39
  -4   6   1   10.03    4.67
  -4   6   1    7.74    2.32
   3  -6  -1   96.00    6.38
   3  -6  -1   92.71    5.75
  -3   6   1  102.58    6.82
  -3   6   1  104.75    6.97
  -3   6   1   82.43    5.66
   2  -6  -1 3725.80  138.20
   1  -6  -1 3346.07  124.31
   0  -6  -1 1915.54   73.86
   0  -6  -1 1916.34   74.10
   0  -6  -1 1955.36   73.53
   0   6   1 2043.11   73.63
   0   6   1 1976.75   73.47
   0   6   1 2000.83   73.92
  -1  -6  -1  153.76    8.45
  -1  -6  -1  164.66    8.46
  -1  -6  -1  162.69    7.42
  -1  -6  -1  163.38    8.20
   1   6   1  160.65    8.39
   1   6   1  171.20    7.45
   1   6   1  174.00    8.45
  -2  -6  -1  139.61    8.82
  -2  -6  -1  152.32    7.61
  -2  -6  -1  151.67    8.81
  -2  -6  -1  158.89    8.70
   2   6   1  162.85    7.82
   2   6   1  152.13    8.85
   2   6   1  147.60    8.59
  -3  -6  -1  529.46   22.06
  -3  -6  -1  535.00   23.64
  -3  -6  -1  542.32   23.19
  -3  -6  -1  525.12   22.92
   3   6   1  510.42   22.10
   3   6   1  537.77   22.81
  -4  -6  -1    1.88    3.20
  -4  -6  -1    2.99    4.40
  -4  -6  -1   -7.38    3.85
  -4  -6  -1    6.50    4.03
   4   6   1    4.66    3.86
   4   6   1    3.62    3.59
  -5  -6  -1    2.36    5.53
  -5  -6  -1    0.18    5.31
   5   6   1   12.47    5.36
  -6  -6  -1    9.67    7.88
  -7  -6  -1  374.64   21.74
  -7  -6  -1  408.34   24.46
  -8  -6  -1  325.93   23.20
  -8  -6  -1  334.17   20.74
  -9  -6  -1  170.38   16.24
  -9  -6  -1  185.62   20.18
 -10  -6  -1   -0.29   12.19
 -10  -6  -1  -13.68    9.68
 -10  -6  -1   -5.41   12.68
 -11  -6  -1    6.65   13.74
 -11  -6  -1    8.79   14.59
 -11  -6  -1   -5.68    9.82
 -11   7   1    7.32   14.49
 -11   7   1   19.64   13.38
 -11   7   1    9.69   12.14
 -10   7   1  -15.29    8.77
  -9   7   1    6.76   10.45
  -9   7   1   13.37    9.22
  -8   7   1  -15.49    6.80
  -8   7   1    1.18    8.89
  -7   7   1   14.98    3.44
  -7   7   1   15.30    7.59
  -7   7   1   23.20    8.11
  -6   7   1  671.99   29.55
  -6   7   1  639.05   26.50
  -6   7   1  699.11   30.91
   5  -7  -1  383.65   18.34
  -5   7   1  396.56   18.12
  -5   7   1  373.38   16.13
  -5   7   1  390.02   19.52
   4  -7  -1  120.07    7.80
   4  -7  -1  108.68    6.59
  -4   7   1  133.83    7.91
  -4   7   1  125.87    8.89
  -4   7   1  132.47    9.17
  -4   7   1  126.76    9.63
   3  -7  -1  727.25   29.19
   3  -7  -1  712.32   27.98
   3  -7  -1  708.04   28.19
  -3   7   1  733.09   29.41
  -3   7   1  714.76   29.81
  -3   7   1  698.46   28.09
   2  -7  -1   59.92    3.64
   2  -7  -1   61.38    5.33
   2  -7  -1   53.29    4.29
  -2   7   1   66.05    5.52
  -2   7   1   57.85    2.61
  -2   7   1   57.85    3.69
  -2   7   1   59.99    5.67
   1  -7  -1  109.60    6.55
   1  -7  -1  104.89    4.97
   1  -7  -1  102.59    6.17
   1  -7  -1  108.76    5.32
  -1   7   1  108.05    6.26
  -1   7   1  105.76    6.64
  -1   7   1  110.10    5.32
   0  -7  -1   37.74    3.87
   0  -7  -1   36.25    4.11
   0  -7  -1   41.36    4.01
   0   7   1   41.25    3.91
   0   7   1   33.50    3.63
   0   7   1   42.22    4.30
  -1  -7  -1  130.10    7.17
  -1  -7  -1  124.69    7.27
  -1  -7  -1  128.18    6.20
  -1  -7  -1  124.10    7.52
   1   7   1  140.29    7.85
   1   7   1  132.23    7.50
  -2  -7  -1  198.19   10.85
  -2  -7  -1  203.48   10.79
  -2  -7  -1  209.19    9.63
  -2  -7  -1  212.86   10.99
   2   7   1  210.07    9.66
   2   7   1  193.35   10.92
   2   7   1  196.74   10.40
  -3  -7  -1  888.82   35.09
  -3  -7  -1  861.26   36.17
  -3  -7  -1  930.88   36.58
  -3  -7  -1  901.50   36.80
   3   7   1  872.09   36.19
   3   7   1  892.50   35.26
   3   7   1  864.83   36.50
  -4  -7  -1 1533.71   59.66
  -4  -7  -1 1536.81   58.97
  -4  -7  -1 1462.51   57.53
  -4  -7  -1 1432.96   58.61
   4   7   1 1456.72   58.46
   4   7   1 1470.51   57.68
  -5  -7  -1    6.49    6.15
  -5  -7  -1   13.49    6.48
   5   7   1    1.80    5.13
  -6  -7  -1   15.96    6.88
  -6  -7  -1   10.93    7.77
  -7  -7  -1   80.32   12.70
  -7  -7  -1   79.08   11.01
  -8  -7  -1   -3.86    7.61
  -8  -7  -1   -9.43    9.45
  -9  -7  -1   42.20   11.13
  -9  -7  -1   14.67   12.22
 -10  -7  -1    1.43   10.32
 -10  -7  -1  -11.13   11.53
 -10  -7  -1   10.46   13.09
 -11  -7  -1    6.03   13.42
 -11  -7  -1   -9.17   10.25
 -11  -7  -1    3.80   13.60
 -11   8   1    0.33   11.13
 -11   8   1   21.67   14.39
 -11   8   1    2.26   13.65
 -10   8   1   14.58   10.34
 -10   8   1    5.82   19.00
 -10   8   1   24.22   13.21
  -9   8   1    8.07   10.71
  -9   8   1    8.69    8.63
  -8   8   1   78.74   12.59
  -8   8   1   74.14   11.14
  -7   8   1   77.30   11.46
  -7   8   1   79.47    9.81
  -6   8   1   24.38    6.29
  -6   8   1   38.48    7.72
   5  -8  -1    4.68    3.51
   5  -8  -1    6.40    2.97
  -5   8   1    7.58    4.29
  -5   8   1    4.82    5.26
  -5   8   1    6.55    5.72
   4  -8  -1  288.45   12.92
   4  -8  -1  297.53   15.69
   4  -8  -1  277.02   14.40
  -4   8   1  289.30   14.88
  -4   8   1  304.79   15.17
  -4   8   1  276.78   15.43
  -4   8   1  291.80   13.58
   3  -8  -1  131.62    7.30
   3  -8  -1  134.47    7.21
   3  -8  -1  122.98    7.96
  -3   8   1  142.33    8.60
  -3   8   1  123.72    9.02
  -3   8   1  123.09    6.84
   2  -8  -1   62.14    4.91
   2  -8  -1   68.33    5.73
   2  -8  -1   64.36    3.70
  -2   8   1   61.22    3.73
  -2   8   1   54.61    3.03
  -2   8   1   66.54    5.91
  -2   8   1   69.83    6.64
   1  -8  -1  139.33    6.27
   1  -8  -1  147.06    7.62
   1  -8  -1  134.64    8.04
   1  -8  -1  146.95    7.18
  -1   8   1  136.16    8.24
  -1   8   1  147.09    6.88
  -1   8   1  133.66    7.53
   0  -8  -1   14.50    3.23
   0  -8  -1   10.18    2.84
   0  -8  -1   16.10    2.99
   0   8   1    9.36    2.68
   0   8   1   14.90    3.34
   0   8   1   15.44    3.09
  -1  -8  -1   69.90    6.34
  -1  -8  -1   86.55    5.68
  -1  -8  -1   73.98    6.07
   1   8   1   88.55    6.55
   1   8   1   78.26    4.59
   1   8   1   69.48    5.65
  -2  -8  -1  468.40   20.28
  -2  -8  -1  414.60   19.50
  -2  -8  -1  450.65   18.56
  -2  -8  -1  452.09   19.91
  -2  -8  -1  480.09   20.17
   2   8   1  453.39   19.98
   2   8   1  448.62   20.33
   2   8   1  448.27   18.63
  -3  -8  -1   26.60    3.86
  -3  -8  -1   25.11    5.27
  -3  -8  -1   11.18    5.23
   3   8   1   24.53    5.53
   3   8   1   23.81    4.20
  -4  -8  -1  195.62   13.11
  -4  -8  -1  219.78   12.73
  -4  -8  -1  224.64   14.06
  -4  -8  -1  220.57   11.69
   4   8   1  216.83   13.46
   4   8   1  210.96   12.12
  -5  -8  -1  119.93   11.40
  -5  -8  -1  111.00   10.95
   5   8   1  126.08   10.25
  -6  -8  -1  226.08   16.81
  -6  -8  -1  210.64   15.06
  -7  -8  -1   29.70    9.25
  -7  -8  -1    2.57    9.03
  -8  -8  -1   14.29   10.90
  -8  -8  -1    9.88    8.99
  -9  -8  -1    3.79   13.81
  -9  -8  -1    4.89    9.19
 -10  -8  -1   25.40   13.54
 -10  -8  -1   29.86   11.41
 -11  -8  -1  -19.19   12.69
 -11  -8  -1   -3.38   14.58
 -11  -8  -1    7.15   11.09
 -11   9   1   19.53   14.68
 -11   9   1    9.46   13.53
 -11   9   1    6.53   11.18
 -10   9   1   -4.83   12.00
 -10   9   1   -0.30   11.52
 -10   9   1   -4.21    9.08
  -9   9   1   -5.99    9.82
  -9   9   1   -0.81   11.25
  -9   9   1    9.02    8.52
  -8   9   1  112.38   14.47
  -8   9   1   94.72   14.84
  -8   9   1  119.93   12.72
  -7   9   1  266.96   18.84
  -7   9   1  234.56   15.63
  -7   9   1  256.66   17.81
  -6   9   1  260.83   17.41
  -6   9   1  270.19   16.47
  -6   9   1  254.71   14.75
   5  -9  -1  190.99   11.45
   5  -9  -1  208.55   10.36
  -5   9   1  241.57   13.87
  -5   9   1  184.38   13.74
  -5   9   1  213.99   11.62
   4  -9  -1   74.43    7.02
   4  -9  -1   68.26    5.58
   4  -9  -1   65.66    5.96
  -4   9   1   69.72    6.73
  -4   9   1   65.46    7.59
  -4   9   1   60.08    7.78
  -4   9   1   63.71    5.80
   3  -9  -1    1.62    2.75
   3  -9  -1    0.03    2.04
   3  -9  -1   -1.07    2.77
  -3   9   1    0.40    2.03
  -3   9   1   -0.02    3.98
  -3   9   1   -0.67    3.54
   2  -9  -1    1.24    2.24
   2  -9  -1    1.19    2.72
   2  -9  -1    1.27    1.25
   2  -9  -1    1.71    1.40
   2  -9  -1    5.52    2.70
  -2   9   1    5.56    2.91
  -2   9   1    0.46    3.46
  -2   9   1    0.69    1.31
   1  -9  -1    5.37    1.46
   1  -9  -1    5.31    3.08
   1  -9  -1    4.06    2.23
   1  -9  -1    5.89    2.61
  -1   9   1    3.38    2.80
  -1   9   1    5.40    2.67
  -1   9   1   -1.58    1.99
   0  -9  -1   73.61    5.59
   0  -9  -1   64.56    5.33
   0  -9  -1   74.54    6.00
   0   9   1   82.13    6.36
   0   9   1   80.02    5.70
   0   9   1   67.77    5.23
  -1  -9  -1  623.53   26.54
  -1  -9  -1  638.31   26.71
  -1  -9  -1  627.75   26.24
   1   9   1  641.63   26.56
   1   9   1  656.90   24.98
   1   9   1  657.95   26.90
  -2  -9  -1  432.77   19.29
  -2  -9  -1  416.32   19.49
  -2  -9  -1  413.17   18.86
  -2  -9  -1  424.73   19.19
  -2  -9  -1  447.73   17.73
   2   9   1  407.65   17.61
   2   9   1  428.20   19.31
   2   9   1  419.84   19.38
  -3  -9  -1  878.61   38.12
  -3  -9  -1  915.75   36.64
  -3  -9  -1  905.66   38.37
  -3  -9  -1  977.22   38.74
   3   9   1  957.95   36.84
   3   9   1  922.79   38.64
   3   9   1  929.17   38.14
  -4  -9  -1  365.67   17.43
  -4  -9  -1  357.43   18.87
  -4  -9  -1  342.07   17.78
   4   9   1  336.03   16.59
  -5  -9  -1  172.11   16.09
   5   9   1  180.34   12.30
  -6  -9  -1   62.47    9.40
  -6  -9  -1   40.18   10.40
  -7  -9  -1   37.52   11.36
  -7  -9  -1   54.40   10.59
  -8  -9  -1   54.06   13.75
  -8  -9  -1   52.93   10.74
  -9  -9  -1   16.65   10.37
  -9  -9  -1   28.56   12.93
 -10  -9  -1   45.74   14.88
 -11  -9  -1   -7.62   10.32
 -11  10   1   17.76   11.54
 -11  10   1   20.54   14.03
 -11  10   1   42.92   16.09
 -10  10   1  103.25   16.86
 -10  10   1   51.79   12.33
 -10  10   1   63.45   15.58
  -9  10   1  -12.50    9.96
  -9  10   1   -2.56    7.82
  -9  10   1   -8.59   10.17
  -8  10   1   13.25   10.14
  -8  10   1   11.05   10.25
  -8  10   1   10.19    7.41
  -7  10   1   57.65    8.49
  -7  10   1   69.41   11.35
  -7  10   1   71.15   11.49
  -6  10   1    8.72    7.13
  -6  10   1    7.56    5.21
  -6  10   1   -0.82    7.24
   5 -10  -1  169.82    9.22
  -5  10   1  148.90    9.75
  -5  10   1  167.79   12.54
  -5  10   1  164.26   12.97
   4 -10  -1   33.00    4.48
   4 -10  -1   27.84    4.11
   4 -10  -1   17.25    4.70
  -4  10   1   21.54    4.58
  -4  10   1   22.47    6.14
  -4  10   1   25.04    3.93
  -4  10   1   29.49    5.96
   3 -10  -1  525.34   22.58
   3 -10  -1  525.05   21.87
  -3  10   1  512.31   21.12
  -3  10   1  530.62   23.54
  -3  10   1  494.45   22.55
   2 -10  -1 1158.44   46.78
   2 -10  -1 1173.49   44.72
   2 -10  -1 1151.37   42.82
   2 -10  -1 1104.95   44.65
   2 -10  -1 1134.92   42.68
  -2  10   1 1135.84   44.76
  -2  10   1 1110.83   45.53
  -2  10   1 1151.39   42.82
   1 -10  -1 2284.34   87.59
   1 -10  -1 2403.36   86.85
   1 -10  -1 2350.00   88.54
   1 -10  -1 2333.25   89.30
  -1  10   1 2313.88   87.69
  -1  10   1 2393.54   89.37
  -1  10   1 2355.71   88.45
   0 -10  -1  399.49   17.32
   0 -10  -1  406.07   17.41
   0 -10  -1  412.37   18.20
   0  10   1  410.89   17.42
   0  10   1  386.39   15.92
   0  10   1  399.04   18.20
   0  10   1  366.16   17.09
  -1 -10  -1    0.40    3.66
  -1 -10  -1    2.05    2.50
  -1 -10  -1    0.32    2.59
   1  10   1    2.02    3.36
   1  10   1    1.27    4.06
   1  10   1    1.70    1.91
  -2 -10  -1  506.59   23.04
  -2 -10  -1  535.78   23.45
  -2 -10  -1  526.63   21.74
  -2 -10  -1  566.55   24.03
   2  10   1  563.19   21.88
   2  10   1  497.04   23.26
   2  10   1  558.79   24.21
  -3 -10  -1    5.86    2.87
  -3 -10  -1    9.20    4.81
  -3 -10  -1    3.27    4.59
  -3 -10  -1    2.33    3.56
  -3 -10  -1    9.16    3.67
   3  10   1    5.72    3.41
   3  10   1    7.11    3.54
   3  10   1    0.85    5.09
  -4 -10  -1    9.52    5.93
  -4 -10  -1    1.60    5.86
   4  10   1   -0.53    4.54
   4  10   1    7.30    4.30
  -5 -10  -1    0.99    6.75
  -5 -10  -1   -6.91    5.90
   5  10   1    3.05    5.13
  -6 -10  -1    8.89    8.71
  -6 -10  -1   -2.30    7.32
  -7 -10  -1  141.43   14.60
  -7 -10  -1  151.09   16.59
  -8 -10  -1  216.66   18.33
  -8 -10  -1  178.49   18.95
  -9 -10  -1  151.44   18.55
 -10 -10  -1   10.29   11.53
 -10 -10  -1    3.10   12.16
 -11 -10  -1   18.30   15.45
 -11 -10  -1   14.48   11.63
 -11  11   1   22.63   13.96
 -11  11   1   13.21   10.93
 -10  11   1    0.81   11.74
 -10  11   1   30.14   13.02
 -10  11   1    9.41    9.84
  -9  11   1   21.95   13.59
  -9  11   1   45.31   10.33
  -8  11   1    7.16    7.13
  -8  11   1    6.23   10.41
  -8  11   1    0.13    8.40
  -7  11   1  111.90   12.97
  -7  11   1   89.64   13.41
  -7  11   1  113.49   10.52
   6 -11  -1  193.54   10.18
  -6  11   1  192.58   14.07
  -6  11   1  160.98   11.48
  -6  11   1  197.17   14.57
   5 -11  -1  133.81    8.64
  -5  11   1  145.94   13.56
  -5  11   1  140.04    8.96
  -5  11   1  144.79   11.37
   4 -11  -1    6.94    4.30
   4 -11  -1    6.23    3.58
   4 -11  -1    2.18    2.85
  -4  11   1    9.11    3.07
  -4  11   1    7.52    5.46
  -4  11   1   12.43    5.26
  -4  11   1    2.29    3.31
   3 -11  -1  730.01   29.12
   3 -11  -1  776.83   30.90
  -3  11   1  747.90   32.14
  -3  11   1  768.75   31.64
   2 -11  -1  362.95   14.19
   2 -11  -1  390.74   17.01
   2 -11  -1  329.21   15.48
   2 -11  -1  342.26   17.24
   2 -11  -1  352.97   16.59
  -2  11   1  371.63   16.80
  -2  11   1  366.58   17.76
  -2  11   1  368.84   14.73
   1 -11  -1  193.80    8.08
   1 -11  -1  173.48    9.85
   1 -11  -1  181.78    9.18
  -1  11   1  188.31   11.09
  -1  11   1  188.46   10.04
  -1  11   1  172.12    9.11
   0 -11  -1  287.84   13.91
   0 -11  -1  267.47   12.91
   0 -11  -1  260.29   12.85
   0  11   1  259.98   11.31
   0  11   1  249.60   12.76
   0  11   1  258.75   12.85
   0  11   1  284.83   14.11
  -1 -11  -1  180.44   10.61
  -1 -11  -1  181.80    9.78
  -1 -11  -1  175.44    9.88
  -1 -11  -1  158.02   10.70
   1  11   1  173.15    8.25
   1  11   1  175.17   10.16
   1  11   1  177.56   11.10
  -2 -11  -1  102.39    7.93
  -2 -11  -1   97.02    8.34
  -2 -11  -1  110.06    8.19
  -2 -11  -1   96.94    8.27
   2  11   1  116.78    8.53
   2  11   1  106.49    8.39
   2  11   1  115.25    6.71
  -3 -11  -1  597.24   26.47
  -3 -11  -1  542.31   24.90
  -3 -11  -1  583.63   25.82
  -3 -11  -1  589.26   26.56
   3  11   1  582.43   24.29
   3  11   1  600.32   26.94
  -4 -11  -1  359.94   19.90
  -4 -11  -1  342.20   17.78
  -4 -11  -1  373.56   19.88
   4  11   1  367.00   20.26
   4  11   1  412.90   18.04
  -5 -11  -1   81.22   10.51
  -5 -11  -1   81.42   10.01
   5  11   1  102.24    9.53
  -6 -11  -1  146.32   14.50
  -6 -11  -1  128.55   13.74
  -7 -11  -1   25.29    9.61
  -7 -11  -1   22.43    9.78
  -8 -11  -1   31.77   11.52
  -8 -11  -1   43.62   11.50
  -9 -11  -1    6.47   12.02
  -9 -11  -1   -0.39   10.48
 -10 -11  -1   44.35   15.32
 -10 -11  -1   75.24   14.77
 -10  12   1   13.46   11.59
 -10  12   1   -7.44   12.57
 -10  12   1    1.22    8.61
  -9  12   1    6.11   10.97
  -9  12   1   22.39   13.15
  -9  12   1   -3.60    7.26
  -8  12   1   53.25   12.78
  -8  12   1   38.82    8.34
  -8  12   1   38.13   11.43
  -7  12   1  202.78   16.42
  -7  12   1  211.59   18.90
  -7  12   1  194.45   13.52
   6 -12  -1   10.40    4.19
  -6  12   1   -4.22    8.12
  -6  12   1    7.75    7.42
  -6  12   1    5.66    4.80
   5 -12  -1   33.40    5.06
  -5  12   1   35.98    8.09
  -5  12   1   18.99    4.42
   4 -12  -1  234.74   12.34
  -4  12   1  220.99   12.47
  -4  12   1  232.15   10.81
  -4  12   1  232.26   13.85
   3 -12  -1  255.89   13.60
   3 -12  -1  261.57   13.33
   3 -12  -1  258.86   11.04
  -3  12   1  290.43   15.42
  -3  12   1  248.55   13.84
   2 -12  -1  112.30    6.20
   2 -12  -1  106.83    7.75
   2 -12  -1  107.00    5.02
   2 -12  -1  118.96    8.48
   2 -12  -1  102.36    9.25
  -2  12   1  126.72    8.38
  -2  12   1  104.89    9.89
   1 -12  -1   29.01    4.23
   1 -12  -1   31.09    3.13
   1 -12  -1   38.09    5.74
   1 -12  -1   29.73    4.74
  -1  12   1   35.14    5.36
  -1  12   1   27.80    4.06
  -1  12   1   35.25    5.16
   0 -12  -1   -1.63    3.12
   0 -12  -1   -0.54    3.37
   0 -12  -1   -1.66    2.84
   0  12   1    1.78    3.01
   0  12   1    7.07    4.58
   0  12   1    3.79    3.54
   0  12   1   -0.17    1.99
  -1 -12  -1  277.28   13.15
  -1 -12  -1  277.11   14.16
  -1 -12  -1  257.76   14.17
  -1 -12  -1  259.30   13.29
   1  12   1  252.40   11.52
   1  12   1  255.88   13.67
   1  12   1  283.84   14.92
  -2 -12  -1  189.82   11.80
  -2 -12  -1  237.61   12.57
  -2 -12  -1  216.97   13.15
   2  12   1  211.02   13.53
   2  12   1  206.05   12.53
   2  12   1  229.60   10.58
  -3 -12  -1    2.03    5.41
  -3 -12  -1   11.69    4.62
  -3 -12  -1    1.68    5.07
  -3 -12  -1    7.03    3.10
   3  12   1    7.01    5.87
   3  12   1    6.79    3.69
  -4 -12  -1  378.58   20.61
  -4 -12  -1  398.70   18.11
  -4 -12  -1  367.29   20.50
   4  12   1  387.45   21.19
   4  12   1  396.64   18.31
  -5 -12  -1  346.75   19.02
  -5 -12  -1  328.81   20.01
   5  12   1  318.46   17.10
  -6 -12  -1   47.15   10.86
  -6 -12  -1   36.57    9.61
  -7 -12  -1    2.87   10.15
  -7 -12  -1   -2.78    8.95
  -8 -12  -1   15.50    9.39
  -8 -12  -1    0.73   11.13
  -9 -12  -1   12.59   14.97
  -9 -12  -1   -3.91   10.64
 -10 -12  -1    3.85   13.74
 -10 -12  -1    8.39   11.87
 -10  13   1    9.47   12.34
 -10  13   1    8.86   13.32
 -10  13   1   27.92    9.60
  -9  13   1   16.35   12.15
  -9  13   1    8.94    7.62
  -8  13   1  106.35   14.95
  -8  13   1  115.49   11.34
  -8  13   1  128.71   16.05
  -7  13   1   99.86    9.69
  -7  13   1  110.43   13.48
  -7  13   1   96.10   14.05
   6 -13  -1   56.44    6.53
  -6  13   1   91.86   11.42
  -6  13   1   69.50   11.73
  -6  13   1   62.87    7.04
   5 -13  -1   88.60    7.84
  -5  13   1   99.71   10.42
  -5  13   1  112.25   12.28
  -5  13   1   81.69    6.75
   4 -13  -1   40.46    6.18
  -4  13   1   35.32    5.51
  -4  13   1   43.68    7.35
  -4  13   1   45.14    8.32
   3 -13  -1   12.19    4.67
  -3  13   1   12.82    5.31
  -3  13   1   23.98    6.54
   2 -13  -1   25.97    1.89
   2 -13  -1   25.07    3.39
   2 -13  -1   23.92    5.35
  -2  13   1   28.23    6.06
  -2  13   1   11.28    4.50
  -2  13   1   25.81    3.42
   1 -13  -1   30.36    4.53
   1 -13  -1   34.45    4.94
   1 -13  -1   30.44    2.88
  -1  13   1   32.33    4.48
  -1  13   1   30.84    6.36
  -1  13   1   26.57    5.07
   0 -13  -1  349.24   14.70
   0 -13  -1  345.01   16.97
   0 -13  -1  336.68   15.95
   0 -13  -1  356.10   16.30
   0  13   1  296.49   13.78
   0  13   1  350.09   17.46
   0  13   1  314.03   15.66
   0  13   1  340.06   16.01
  -1 -13  -1  203.97   12.13
  -1 -13  -1  169.62   11.63
  -1 -13  -1  203.19   10.92
   1  13   1  204.09    9.29
   1  13   1  190.66   11.59
   1  13   1  203.75   12.14
  -2 -13  -1  122.20    9.23
  -2 -13  -1  146.10   11.00
  -2 -13  -1  146.93   10.10
   2  13   1  119.87    9.98
   2  13   1  141.05    7.80
  -3 -13  -1   23.53    6.41
  -3 -13  -1   30.36    7.03
  -3 -13  -1   19.68    4.12
   3  13   1   24.68    7.42
   3  13   1   25.08    4.57
  -4 -13  -1  418.64   22.93
  -4 -13  -1  460.70   23.22
  -4 -13  -1  437.70   19.94
   4  13   1  439.61   23.50
   4  13   1  468.35   20.56
  -5 -13  -1   48.74    9.60
  -5 -13  -1   44.56    8.75
   5  13   1   62.63    7.88
  -6 -13  -1   70.20   11.62
  -6 -13  -1   44.32   10.72
  -7 -13  -1    0.71    8.99
  -7 -13  -1   -4.34    8.77
  -8 -13  -1   35.49   11.62
  -8 -13  -1   28.77   13.93
  -9 -13  -1   85.26   17.00
  -9 -13  -1   95.13   15.51
 -10 -13  -1    8.51   12.14
 -10 -13  -1  -11.34   12.12
 -10  14   1   26.16   15.10
 -10  14   1   22.80   12.62
 -10  14   1   11.78    8.75
  -9  14   1   16.24   11.54
  -9  14   1   -5.30   11.49
  -9  14   1    5.72    7.59
  -8  14   1   15.59    7.13
  -8  14   1   23.04   10.14
  -7  14   1   39.40    6.98
  -7  14   1   36.02   10.16
  -7  14   1   29.06   10.87
   6 -14  -1   -1.59    4.26
  -6  14   1    4.67    8.58
  -6  14   1   19.43    8.19
  -6  14   1    2.97    4.11
   5 -14  -1   22.00    5.55
  -5  14   1   24.82    3.85
  -5  14   1   24.21    7.83
  -5  14   1   19.19    8.51
   4 -14  -1    1.44    4.75
  -4  14   1    0.56    4.07
  -4  14   1    4.75    6.40
  -4  14   1    3.78    5.53
   3 -14  -1  211.33   12.59
   3 -14  -1  190.15   11.75
  -3  14   1  192.40   13.73
  -3  14   1  202.10   12.82
   2 -14  -1  144.36   10.77
   2 -14  -1  162.80   11.56
  -2  14   1  198.67   11.91
  -2  14   1  164.05    8.72
  -2  14   1  178.79   10.79
   1 -14  -1  532.40   19.80
   1 -14  -1  496.87   19.83
   1 -14  -1  496.97   21.70
  -1  14   1  504.02   23.97
  -1  14   1  471.63   21.52
  -1  14   1  528.52   22.78
   0 -14  -1  225.96   13.62
   0 -14  -1  282.36   12.24
   0  14   1  268.02   13.78
   0  14   1  247.63   11.28
   0  14   1  246.57   13.29
   0  14   1  285.77   15.53
  -1 -14  -1   -3.06    4.55
  -1 -14  -1    0.25    3.60
  -1 -14  -1    1.68    3.64
   1  14   1   -1.22    5.25
   1  14   1   -3.24    3.45
   1  14   1   -1.46    2.12
  -2 -14  -1  105.23    9.19
  -2 -14  -1   82.53    8.80
  -2 -14  -1   83.15    8.20
   2  14   1   76.11    6.01
   2  14   1   79.88    9.76
  -3 -14  -1    9.08    6.34
  -3 -14  -1   11.57    5.80
   3  14   1    9.92    3.96
   3  14   1    8.97    6.50
  -4 -14  -1  131.76   12.73
  -4 -14  -1  132.10    9.06
   4  14   1  131.17    9.52
   4  14   1  150.74   13.73
  -5 -14  -1   33.90    9.24
  -5 -14  -1   59.22   10.21
   5  14   1   52.95    7.49
  -6 -14  -1   12.17    9.53
  -6 -14  -1    4.38    9.12
  -7 -14  -1   -4.32    9.54
  -7 -14  -1   12.66   10.19
  -8 -14  -1  104.60   16.68
  -8 -14  -1  141.00   17.15
  -9 -14  -1   49.33   13.17
  -9 -14  -1   32.85   12.58
 -10 -14  -1   41.26   13.67
 -10 -14  -1   31.62   14.55
 -10  15   1    5.40   12.17
 -10  15   1    2.53   13.31
  -9  15   1   12.23   12.60
  -9  15   1   -6.97    6.08
  -8  15   1    6.79    5.65
  -8  15   1   -4.59   11.03
  -8  15   1    2.72    9.64
  -7  15   1   63.29   11.75
  -7  15   1   52.70    6.81
  -7  15   1   66.92   13.36
   6 -15  -1  137.41   10.31
  -6  15   1  147.73    8.68
  -6  15   1  132.44   14.77
  -6  15   1  142.60   14.13
   5 -15  -1   34.86    6.39
  -5  15   1   41.27   10.33
  -5  15   1   35.71    8.14
   4 -15  -1   49.50    7.16
  -4  15   1   61.78    8.62
  -4  15   1   79.74   10.66
   3 -15  -1  237.93   13.97
  -3  15   1  217.40   14.30
  -3  15   1  226.00   13.98
   2 -15  -1  197.44   11.33
   2 -15  -1  183.25    9.66
   2 -15  -1  188.34   12.46
  -2  15   1  193.41   11.70
  -2  15   1  156.31    9.22
  -2  15   1  189.56   13.85
   1 -15  -1   57.14    3.80
   1 -15  -1   57.58    3.68
   1 -15  -1   50.49    6.54
   1 -15  -1   55.92    6.07
  -1  15   1   60.68    7.97
  -1  15   1   65.39    7.50
  -1  15   1   54.68    6.03
   0 -15  -1   51.91    6.48
   0 -15  -1   39.82    6.39
   0 -15  -1   44.54    4.62
   0  15   1   44.51    4.06
   0  15   1   48.97    8.43
   0  15   1   48.39    6.73
   0  15   1   42.58    6.65
  -1 -15  -1  439.01   20.61
  -1 -15  -1  417.37   18.80
  -1 -15  -1  422.24   20.21
   1  15   1  377.16   20.93
   1  15   1  450.56   21.92
   1  15   1  397.42   17.08
  -2 -15  -1   -1.99    4.75
  -2 -15  -1   -0.38    6.04
   2  15   1    8.53    7.15
   2  15   1    3.35    3.07
  -3 -15  -1  379.85   20.10
  -3 -15  -1  379.71   20.85
   3  15   1  378.02   21.50
   3  15   1  387.28   17.33
  -4 -15  -1   98.02    7.85
  -4 -15  -1  102.89   11.53
  -4 -15  -1  105.71   11.73
   4  15   1  100.33    8.55
   4  15   1   87.46   12.73
  -5 -15  -1    9.29    8.40
  -5 -15  -1   16.50    8.18
   5  15   1   32.67    6.76
  -6 -15  -1   -2.56    8.93
  -6 -15  -1    7.37    9.58
  -7 -15  -1   24.42   10.99
  -7 -15  -1   33.78   10.95
  -8 -15  -1  -10.90   10.25
  -8 -15  -1    3.84   11.57
  -9 -15  -1   19.81   13.84
  -9 -15  -1   74.65   15.41
 -10 -15  -1    6.42   15.92
 -10 -15  -1   10.66   12.81
 -10  16   1   12.77   12.58
  -9  16   1   -4.81   10.27
  -9  16   1    1.30   12.25
  -8  16   1   44.70    6.47
  -8  16   1   53.30   12.52
  -8  16   1   62.01   14.87
   7 -16  -1   44.75    6.34
  -7  16   1   45.35    5.48
  -7  16   1   42.99   10.63
  -7  16   1   43.59   12.91
   6 -16  -1   -6.88    4.53
  -6  16   1    8.61    8.10
  -6  16   1   15.49   10.23
   5 -16  -1  112.90   10.34
  -5  16   1   96.79   12.38
  -5  16   1  143.63   13.00
   4 -16  -1   76.84    9.01
  -4  16   1   94.43   11.90
  -4  16   1  105.84   10.75
   3 -16  -1  443.13   21.83
  -3  16   1  432.44   21.39
  -3  16   1  442.58   23.32
   2 -16  -1  161.56    9.25
   2 -16  -1  182.96   13.01
  -2  16   1  164.20   11.14
  -2  16   1  177.27   13.20
  -2  16   1  141.27    8.82
   1 -16  -1   95.04    8.40
   1 -16  -1  108.39    9.10
   1 -16  -1   82.28    4.32
   1 -16  -1   73.73    4.29
  -1  16   1   83.55    7.59
  -1  16   1   96.86    9.04
  -1  16   1   92.99   10.63
   0 -16  -1   76.54    5.95
   0 -16  -1   86.33    8.39
   0 -16  -1   75.46    8.44
   0  16   1   76.16    5.29
   0  16   1   87.79   10.01
   0  16   1   71.91    8.17
   0  16   1   73.28    7.65
  -1 -16  -1   46.73    5.77
  -1 -16  -1   21.39    6.87
   1  16   1   37.82    4.02
   1  16   1   42.49    8.78
  -2 -16  -1  129.10   13.72
  -2 -16  -1  131.04   10.32
   2  16   1  119.41    7.50
   2  16   1  123.45   12.37
  -3 -16  -1   60.15    8.58
  -3 -16  -1   48.94    9.16
   3  16   1   53.82    9.47
   3  16   1   61.60    6.07
  -4 -16  -1  147.48   13.67
  -4 -16  -1  166.32   14.95
   4  16   1  161.90   10.60
   4  16   1  151.40   14.31
  -5 -16  -1  243.01   18.07
  -5 -16  -1  231.69   17.45
  -6 -16  -1   42.45   11.26
  -6 -16  -1    9.25    9.21
  -7 -16  -1    8.23   10.56
  -7 -16  -1    3.11   11.62
  -8 -16  -1    9.75   12.18
  -8 -16  -1    8.96   13.83
  -9 -16  -1   11.49   12.57
  -9 -16  -1   18.28   12.95
  -9  17   1    8.63   10.97
  -9  17   1    4.59   13.08
  -8  17   1  112.55   19.57
   7 -17  -1   31.60    5.98
  -7  17   1   31.39   10.66
  -7  17   1   24.01   12.60
   6 -17  -1   41.21    7.20
  -6  17   1   60.99   12.30
  -6  17   1   26.08    8.85
   5 -17  -1    7.70    5.81
  -5  17   1    0.80    7.13
  -5  17   1    3.50    9.02
   4 -17  -1   34.92    7.19
  -4  17   1   33.01    9.23
  -4  17   1   41.80    8.21
   3 -17  -1   31.65    7.48
  -3  17   1   23.13    8.69
  -3  17   1   19.78    6.44
   2 -17  -1    2.75    3.65
   2 -17  -1    0.22    5.98
  -2  17   1    3.48    3.27
  -2  17   1    2.16    7.10
  -2  17   1    5.53    5.38
   1 -17  -1    0.24    1.10
   1 -17  -1    1.05    1.31
   1 -17  -1   -6.78    4.74
  -1  17   1   -2.89    6.57
  -1  17   1    0.04    5.26
  -1  17   1   -1.55    2.62
  -1  17   1   -8.07    4.23
   0 -17  -1  145.23   11.32
   0 -17  -1  138.90    7.98
   0  17   1  128.91    9.79
   0  17   1  168.20   13.48
   0  17   1  138.83    7.31
  -1 -17  -1  179.58   13.59
  -1 -17  -1  190.54   10.96
   1  17   1  204.61   14.98
   1  17   1  186.97    9.13
  -2 -17  -1   58.36    7.48
  -2 -17  -1   46.99    8.86
   2  17   1   63.90   10.39
   2  17   1   55.25    5.11
  -3 -17  -1   -3.38    7.36
  -3 -17  -1   -0.69    5.96
   3  17   1    0.44    6.26
   3  17   1   -2.27    3.54
  -4 -17  -1   73.41   11.94
  -4 -17  -1  106.81   11.92
   4  17   1   95.54    8.27
   4  17   1   79.74   12.94
  -5 -17  -1   34.27    9.98
  -5 -17  -1   39.22   10.34
   5  17   1   38.29    9.47
  -6 -17  -1   77.66   12.52
  -6 -17  -1   46.53   11.55
  -7 -17  -1    1.22   10.22
  -7 -17  -1   -4.99   10.73
  -8 -17  -1   15.22   11.81
  -8 -17  -1  -10.28    9.84
  -9 -17  -1   58.25   14.86
  -9 -17  -1   38.24   14.41
  -9  18   1   -8.66   10.21
  -9  18   1   15.98   13.66
  -8  18   1   -1.22   11.82
  -8  18   1   13.81   11.09
   7 -18  -1   -5.68    4.86
  -7  18   1    6.06    9.32
  -7  18   1    4.95   10.51
   6 -18  -1    0.50    5.41
  -6  18   1    1.08    8.35
  -6  18   1    2.21    9.18
   5 -18  -1   13.14    6.70
  -5  18   1   19.26    8.41
  -5  18   1    1.64    9.58
   4 -18  -1   46.16    8.26
  -4  18   1   12.56    8.33
  -4  18   1   23.32    7.75
  -3  18   1  111.75   13.03
  -3  18   1   93.12   10.43
   2 -18  -1   72.23   10.39
   2 -18  -1   74.74    7.10
  -2  18   1   74.41    6.89
  -2  18   1   66.63    8.81
  -2  18   1   86.84   11.55
   1 -18  -1  203.41   12.42
   1 -18  -1  217.07   15.49
  -1  18   1  193.46    9.66
  -1  18   1  196.97   13.29
  -1  18   1  196.40   15.38
  -1  18   1  175.82   11.49
   0 -18  -1    2.05    2.72
   0 -18  -1    2.72    2.81
   0 -18  -1   -3.77    5.37
   0  18   1    5.06    2.49
   0  18   1    6.37    8.03
  -1 -18  -1  113.26    8.65
   1  18   1  117.37    6.54
   1  18   1   97.34   12.16
  -2 -18  -1   36.39    8.65
  -2 -18  -1   24.67    6.14
   2  18   1   33.50    8.91
   2  18   1   48.12    4.69
  -3 -18  -1    8.36    6.43
  -3 -18  -1    9.44    7.47
   3  18   1    9.55    4.00
   3  18   1    7.65    7.75
  -4 -18  -1    2.46    8.24
   4  18   1    8.49    4.80
   4  18   1   -6.77    8.60
  -5 -18  -1    9.32    8.64
  -5 -18  -1    3.90    8.48
   5  18   1    1.58   10.01
  -6 -18  -1    3.03    8.78
  -6 -18  -1   13.21    9.76
  -7 -18  -1   22.95   12.51
  -8 -18  -1   34.24   12.85
  -8 -18  -1   17.16   12.61
  -9 -18  -1   40.17   14.00
  -9 -18  -1   43.81   15.26
  -9  19   1    2.52   13.18
  -9  19   1   19.42   11.59
  -8  19   1    6.53   11.77
  -8  19   1    3.02    9.96
   7 -19  -1   -5.78    5.51
  -7  19   1    1.40   11.44
  -7  19   1    7.72    9.77
  -6  19   1   78.31   13.37
  -6  19   1  112.83   13.16
   5 -19  -1   18.47    7.47
  -5  19   1   25.16   11.03
  -5  19   1   10.06    8.01
   4 -19  -1    6.04    6.97
  -4  19   1   15.31    7.69
  -4  19   1    7.13    8.20
   3 -19  -1   46.13   10.58
  -3  19   1   19.44    4.87
  -3  19   1   39.76    9.10
  -3  19   1   46.17    8.49
   2 -19  -1   78.64    7.33
   2 -19  -1   66.19   10.49
  -2  19   1   80.32   10.98
  -2  19   1   48.72    6.31
  -2  19   1   84.48   11.39
   1 -19  -1    4.09    7.87
   1 -19  -1   -3.56    4.92
  -1  19   1   -1.20    2.51
  -1  19   1    0.96    5.88
  -1  19   1   -4.43    7.59
  -1  19   1   -4.31    4.27
   0 -19  -1   87.39    6.15
   0 -19  -1   92.51    6.11
   0 -19  -1   99.12   10.39
   0  19   1   82.27    5.44
   0  19   1   82.58   12.06
  -1 -19  -1   38.69    5.66
  -1 -19  -1   31.74    8.21
   1  19   1   51.83    9.79
   1  19   1   30.67    3.39
  -2 -19  -1   -3.39    5.10
  -2 -19  -1    4.05    6.87
   2  19   1   -6.98    8.31
   2  19   1   -1.04    2.74
  -3 -19  -1   43.51   10.18
  -3 -19  -1   57.12    9.50
   3  19   1   48.07    5.54
   3  19   1   20.88    8.45
  -4 -19  -1   64.90   11.48
  -4 -19  -1   79.03   10.91
   4  19   1   64.43   12.60
  -5 -19  -1    9.00    9.78
  -5 -19  -1    8.50    8.68
   5  19   1    2.03   10.04
  -6 -19  -1   -2.58    9.55
  -7 -19  -1   39.40   13.39
  -7 -19  -1   42.22   13.13
  -8 -19  -1    7.71   11.28
  -8 -19  -1    4.43   12.07
  -9 -19  -1   23.09   14.02
  -9 -19  -1   14.18   15.46
  -8  20   1   24.81   12.32
  -8  20   1    2.70   12.52
   7 -20  -1    1.91    9.65
  -7  20   1   16.16   12.72
  -7  20   1   18.79   10.46
   6 -20  -1   -3.99    6.01
  -6  20   1   -7.26    9.56
  -6  20   1   -2.11    8.09
   5 -20  -1   25.86    7.98
  -5  20   1   21.56    8.98
  -5  20   1   22.76   10.98
   4 -20  -1  217.85   16.33
  -4  20   1  229.36   15.88
  -4  20   1  222.53   19.58
   3 -20  -1   11.06    7.83
  -3  20   1    4.23    8.43
  -3  20   1   10.01    4.28
  -3  20   1   10.82    7.17
   2 -20  -1   27.53    9.22
   2 -20  -1   15.90    5.50
  -2  20   1   13.78    9.43
  -2  20   1   -3.51    3.92
  -2  20   1   10.14    3.59
  -2  20   1   22.17    7.13
   1 -20  -1   -1.45    8.01
   1 -20  -1   -7.57    5.24
  -1  20   1    4.06    2.70
  -1  20   1   16.46    8.58
  -1  20   1    5.59    5.99
   0 -20  -1    1.62    2.81
   0 -20  -1    2.29    2.71
   0  20   1    4.22    8.48
   0  20   1    1.57    2.63
  -1 -20  -1   12.03    7.65
  -1 -20  -1   11.33    4.53
   1  20   1   -2.78    8.48
  -2 -20  -1  164.24   15.25
  -2 -20  -1  167.17   12.01
   2  20   1  147.61   15.86
   2  20   1  167.34    8.39
  -3 -20  -1    3.52    6.42
  -3 -20  -1   -8.68    7.42
   3  20   1    6.72    8.56
  -4 -20  -1   47.53   11.61
  -4 -20  -1   51.02   10.04
   4  20   1   55.46   12.68
  -5 -20  -1   83.69   13.81
  -5 -20  -1   88.22   12.28
   5  20   1   62.22   12.31
  -6 -20  -1   77.71   13.73
  -6 -20  -1   63.35   14.17
  -7 -20  -1    5.91   11.18
  -7 -20  -1   -1.89   11.70
  -8 -20  -1   -0.31   10.59
  -8 -20  -1    4.69   10.87
  -8  21   1   18.95   12.32
  -8  21   1    0.04   10.37
   7 -21  -1    5.44    6.42
  -7  21   1   17.37    9.35
  -7  21   1   20.86   12.80
   6 -21  -1    7.65    7.21
  -6  21   1   10.00   10.95
  -6  21   1   14.15    9.50
   5 -21  -1   -2.67    6.96
  -5  21   1    2.03   10.95
  -5  21   1  -14.83    6.72
   4 -21  -1    0.24    7.42
  -4  21   1    8.50   10.09
  -4  21   1   12.13    8.17
   3 -21  -1   77.65   12.06
  -3  21   1   45.42    9.00
  -3  21   1   31.53    6.62
  -3  21   1   54.80   12.06
   2 -21  -1   43.98   10.94
  -2  21   1   61.88   11.46
  -2  21   1   34.95    8.05
  -2  21   1   37.30    4.52
  -2  21   1   36.07    5.96
  -2  21   1   38.68    4.72
   1 -21  -1   16.74    6.83
   1 -21  -1   31.15   10.21
  -1  21   1   22.17    7.57
  -1  21   1   22.21    3.08
  -1  21   1   24.26    3.45
  -1  21   1   10.76    9.16
   0 -21  -1   54.78    9.36
   0  21   1   53.73    4.74
   0  21   1   61.90   12.04
  -1 -21  -1  153.39   13.90
  -1 -21  -1  109.82    8.78
   1  21   1  122.82    5.53
   1  21   1  118.74   14.68
  -2 -21  -1   11.67    5.62
  -2 -21  -1   18.99    8.60
   2  21   1   15.61   10.19
  -3 -21  -1   20.74   10.02
  -3 -21  -1   32.33    8.05
   3  21   1   46.12   11.83
  -4 -21  -1   -4.89    8.10
  -4 -21  -1   -1.27    7.62
   4  21   1   -0.97   10.09
  -5 -21  -1   16.24    9.58
   5  21   1   32.61   12.31
  -6 -21  -1   72.23   12.47
  -7 -21  -1    3.14   11.58
  -7 -21  -1    0.82   12.72
  -8 -21  -1   16.14   12.22
  -8 -21  -1   13.80   12.03
  -8  22   1    2.92   10.03
  -8  22   1    7.63   13.52
  -7  22   1  -13.98    9.02
  -7  22   1   18.25   13.18
   6 -22  -1    2.58    7.55
  -6  22   1   -6.19    8.25
  -6  22   1  -16.98    9.82
   5 -22  -1    1.31    7.63
  -5  22   1    2.53    8.38
  -5  22   1  -24.54   10.05
   4 -22  -1    9.13    8.37
  -4  22   1    5.85   10.87
  -4  22   1   13.93    8.43
   3 -22  -1   24.17    9.83
  -3  22   1   29.30    8.75
  -3  22   1   24.91   11.29
   2 -22  -1   55.73   11.51
  -2  22   1   86.51   13.71
  -2  22   1   55.46    9.67
  -2  22   1   47.68    4.59
  -2  22   1   49.50    4.92
  -2  22   1   50.80    7.04
   1 -22  -1    1.34    9.29
   1 -22  -1    5.32    6.09
  -1  22   1   16.86    9.94
   0 -22  -1   35.12   11.09
   0 -22  -1   40.48    8.80
   0 -22  -1   31.91    2.22
   0  22   1   28.30   11.17
  -1 -22  -1    7.73    3.99
  -1 -22  -1   -6.92    7.18
   1  22   1  -21.83    8.59
  -2 -22  -1   28.26    6.76
  -2 -22  -1   28.96   10.01
   2  22   1   46.35   11.21
  -3 -22  -1   35.91   10.67
  -3 -22  -1   12.43    6.97
   3  22   1    5.23   10.86
  -4 -22  -1    4.72    9.94
  -4 -22  -1    3.70    7.65
  -5 -22  -1   -5.50    8.11
  -5 -22  -1   -0.80   11.08
   5  22   1   -1.09   10.88
  -6 -22  -1   25.55   12.32
  -7 -22  -1   25.85   12.95
  -7 -22  -1    0.30   10.92
  -8 -22  -1  -19.81   10.47
  -7  23   1    8.24   12.12
  -7  23   1   10.25   13.70
   6 -23  -1   -3.45    7.77
  -6  23   1    4.23   11.05
  -6  23   1   23.21   10.48
   5 -23  -1   14.12    8.37
  -5  23   1    8.59    9.09
   4 -23  -1    7.56    8.90
  -4  23   1    3.41    8.19
  -4  23   1    7.85   11.47
   3 -23  -1   72.69   12.47
  -3  23   1   57.31   10.08
  -3  23   1   69.13   13.13
   2 -23  -1   12.22   11.07
  -2  23   1   -9.20    2.47
  -2  23   1    4.86    2.63
  -2  23   1   -1.22    9.15
  -2  23   1   -9.36    7.27
   1 -23  -1    2.90    9.60
   1 -23  -1    3.08    6.55
  -1  23   1    5.76   10.24
   0 -23  -1   32.23    8.97
   0 -23  -1   55.11   13.03
   0  23   1   36.36   12.26
  -1 -23  -1   15.53    4.23
  -1 -23  -1   10.09    4.75
  -1 -23  -1   26.82    9.70
   1  23   1   30.85   10.93
  -2 -23  -1   -0.97    8.49
  -2 -23  -1    8.07    5.87
   2  23   1    9.70   11.13
  -3 -23  -1    7.16    9.95
  -3 -23  -1   23.54    7.31
  -4 -23  -1    1.92    7.72
   4  23   1    0.31   12.66
  -5 -23  -1   25.29   10.46
   5  23   1   20.71   11.59
  -6 -23  -1   -3.24   11.16
  -6 -23  -1    3.62    9.67
  -7 -23  -1    2.50   11.00
  -7 -23  -1  -20.33    9.44
  -7  24   1   48.27   12.14
  -7  24   1   17.79   13.65
   6 -24  -1   14.70    8.57
  -6  24   1   -2.84    8.88
  -6  24   1    7.82   12.24
   5 -24  -1   19.69    9.60
  -5  24   1   12.24    8.80
  -5  24   1   16.41   12.63
   4 -24  -1   43.94   10.80
  -4  24   1   15.24    8.86
   3 -24  -1    2.93    9.42
  -3  24   1   25.89   12.43
  -3  24   1   11.16    8.34
  -3  24   1    6.93    3.31
   2 -24  -1   -8.39    9.74
  -2  24   1    2.20    7.85
   1 -24  -1  -10.89    6.35
   1 -24  -1   15.65   10.99
  -1  24   1   11.30    8.79
   0 -24  -1    2.58   11.21
   0 -24  -1    3.23    7.76
   0  24   1   -6.02    9.69
  -1 -24  -1   51.13   10.66
  -1 -24  -1   37.98    4.96
   1  24   1   44.78   12.63
  -2 -24  -1   15.26    6.00
  -2 -24  -1   20.60   10.19
   2  24   1   40.56   12.71
  -3 -24  -1    3.82    6.42
  -3 -24  -1  -14.11    8.55
   3  24   1   10.04   12.16
  -4 -24  -1   12.00   11.07
  -4 -24  -1   12.23    7.67
   4  24   1   -3.78   13.37
  -5 -24  -1   29.02   12.22
  -5 -24  -1   55.34   11.48
   5  24   1   39.12   13.27
  -6 -24  -1   21.10   12.86
  -7 -24  -1   22.45   11.04
  -7 -24  -1   14.16   15.40
   6 -25  -1  -16.24    7.75
  -6  25   1   17.60   13.16
   5 -25  -1   -9.46    8.50
  -5  25   1    2.73   11.30
  -5  25   1    9.90   10.93
   4 -25  -1    3.63   10.21
  -4  25   1   11.32    8.65
  -4  25   1   10.71   11.20
   3 -25  -1   87.89   14.07
  -3  25   1   38.34   10.27
   2 -25  -1  -15.22   10.06
  -2  25   1    2.29   10.11
   1 -25  -1   13.95   11.79
   1 -25  -1   14.20    7.47
  -1  25   1    2.24   11.29
   0 -25  -1   13.00   12.04
   0 -25  -1   11.13    8.48
   0  25   1   25.22   12.03
  -1 -25  -1   21.63   14.76
  -1 -25  -1   48.51   10.99
   1  25   1   24.00   13.09
  -2 -25  -1    5.58    5.47
  -2 -25  -1    4.10    9.74
   2  25   1   11.67   12.05
  -3 -25  -1   -3.64    6.38
   3  25   1    1.61   13.03
  -4 -25  -1   11.56   11.56
  -4 -25  -1   -4.40    7.49
   4  25   1   16.75   12.48
  -5 -25  -1   54.60   13.89
  -5 -25  -1   33.36   10.56
   5  25   1    8.99   12.82
  -6 -25  -1   -7.40    9.14
  -6 -25  -1    0.85   12.24
  -6  26   1  -23.36    8.39
   5 -26  -1   -1.12   10.37
  -5  26   1   -0.12   11.85
  -5  26   1    6.99    9.68
   4 -26  -1    1.62   16.64
  -4  26   1   -9.05   12.07
  -4  26   1    8.98    9.39
   3 -26  -1   31.70   20.10
  -3  26   1    8.05    8.33
  -3  26   1   20.44   13.08
  -2  26   1  -10.83   11.32
   1 -26  -1    2.85    7.27
   0 -26  -1   11.09    8.30
   0 -26  -1    6.58   11.85
  -1 -26  -1    3.32    9.51
  -1 -26  -1  -12.45   11.34
   1  26   1    8.92   15.12
  -2 -26  -1   -6.28    4.66
   2  26   1  -21.65   11.85
  -3 -26  -1   -8.22    6.21
  -3 -26  -1   25.01   12.43
   3  26   1   -7.17   12.85
  -4 -26  -1    5.59    8.22
  -4 -26  -1   11.41   12.28
   4  26   1    1.59   12.82
  -5 -26  -1    4.36   11.84
  -5 -26  -1   -0.92   10.85
   5  26   1   -3.09   13.71
  -6 -26  -1  -17.43    9.92
   5 -27  -1   -3.94    9.78
  -5  27   1   -0.23   13.77
   4 -27  -1   12.12   10.87
  -4  27   1    3.38    9.91
  -4  27   1   -4.03   12.55
   3 -27  -1    0.44   11.23
  -3  27   1  -13.08   12.06
   2 -27  -1   -8.77   11.65
  -2  27   1  -21.36   10.64
   1 -27  -1  -12.47   13.16
  -1  27   1   16.43   13.03
   0 -27  -1   14.54   14.67
   0 -27  -1    2.29    8.00
   0  27   1    2.48   11.58
  -1 -27  -1   12.39   13.50
  -1 -27  -1   -8.90    8.55
   1  27   1    9.37   13.33
  -2 -27  -1   15.82   14.11
  -2 -27  -1   25.53   11.24
   2  27   1   15.79   12.91
  -3 -27  -1    8.07   11.50
  -3 -27  -1  -16.51    6.05
   3  27   1    2.88   12.83
  -4 -27  -1  -15.34    8.25
  -4 -27  -1    7.70   11.85
   4  27   1    8.97   12.37
  -5 -27  -1    5.03   11.83
  -5 -27  -1    3.71    9.46
   4 -28  -1    6.16   10.29
  -4  28   1   -9.38   10.33
  -4  28   1    2.31   13.55
   3 -28  -1    5.54   11.62
  -3  28   1   -3.13   11.80
   2 -28  -1   -2.78   11.83
  -2  28   1    7.80   13.27
   1 -28  -1    9.63   12.37
  -1  28   1   28.41   12.91
   0 -28  -1   24.45   14.29
   0 -28  -1   17.64    9.94
   0  28   1    5.09   13.01
  -1 -28  -1   20.25   10.18
  -1 -28  -1    7.39   14.17
   1  28   1    3.86   13.64
  -2 -28  -1   27.77   11.27
  -2 -28  -1   13.18   13.25
   2  28   1   22.80   13.52
  -3 -28  -1   -4.96   10.15
  -3 -28  -1    5.73   13.69
   3  28   1  -21.48   11.70
  -4 -28  -1    4.43   11.74
   3 -29  -1   -6.73   11.81
   2 -29  -1   12.55   13.50
  -2  29   1   26.08   13.81
   1 -29  -1   -0.95   12.94
  -1  29   1   -6.93   13.25
   0 -29  -1    8.00   12.07
   0  29   1    9.40   14.35
  -1 -29  -1   20.67   14.63
   1  29   1    6.04   14.46
  -2 -29  -1   -5.61   10.07
  -2 -29  -1   14.52   15.37
   2  29   1    6.79   13.23
  -3 -29  -1   15.13   11.60
   3  29   1   16.62   17.42
   1 -30  -1  -10.62   12.28
   0 -30  -1   12.46   13.58
  -1 -30  -1    7.50   10.32
  -1 -30  -1   22.63   16.90
   1  30   1    3.07   16.30
   0 -30   2  -18.88   14.92
   1 -30   2   42.95   15.50
  -3 -29   2   12.85   11.64
   2  29  -2   12.44   14.02
  -2 -29   2   18.61   14.46
  -2 -29   2   -6.17   10.61
   1  29  -2   11.59   14.00
  -1 -29   2  -13.83   13.19
   0  29  -2   20.41   14.62
   0 -29   2   25.31   15.36
  -1  29  -2  -10.48   12.81
   1 -29   2   -0.18   12.89
  -2  29  -2   -6.03   12.57
   2 -29   2   20.80   12.47
   3 -29   2   22.13   13.05
   4  28  -2    6.78   14.30
  -4 -28   2   18.21   21.35
  -4 -28   2  -18.46   10.65
   3  28  -2    4.33   13.00
  -3 -28   2   15.20   14.07
  -3 -28   2   -1.67   11.46
   2  28  -2   18.25   13.56
  -2 -28   2    7.62   14.61
  -2 -28   2    2.67   10.55
   1  28  -2   14.14   13.63
  -1 -28   2   -0.12   10.48
  -1 -28   2    0.20   12.01
   0  28  -2    7.80   12.53
   0 -28   2  -15.98   12.72
  -1  28  -2  -13.60   11.15
   1 -28   2    5.68   23.16
  -2  28  -2    8.42   13.57
   2 -28   2   -9.79   12.32
  -3  28  -2  -13.47   11.03
   3 -28   2   10.44   12.76
  -4  28  -2    9.41   13.43
   4 -28   2    2.45   11.57
  -5 -27   2   16.48   12.83
  -5 -27   2  -16.24   12.33
  -5 -27   2   -2.09    8.90
   4  27  -2   12.45   13.72
  -4 -27   2    2.98   13.40
  -4 -27   2   -7.11   11.34
   3  27  -2    8.52   13.78
  -3 -27   2   25.55   14.54
  -3 -27   2  -12.86   10.30
   2  27  -2   -6.47   11.02
  -2 -27   2   14.13   14.13
  -2 -27   2    0.67   11.16
   1  27  -2   -6.00   12.11
  -1 -27   2    0.16    9.60
  -1 -27   2    5.33   12.59
   0  27  -2   12.19   12.59
   0 -27   2    7.94   13.01
  -1  27  -2    1.49   11.83
   1 -27   2    7.28   12.89
  -2  27  -2    8.48   12.41
   2 -27   2   -5.81   12.93
  -3  27  -2    1.66   12.59
   3 -27   2  -10.51   11.00
  -4  27  -2   -9.41   11.81
   4 -27   2   -1.99   10.62
  -5  27  -2   29.81   19.86
   5 -27   2  -12.16   10.74
  -6 -26   2   16.84   12.76
  -5 -26   2    2.42   11.88
  -5 -26   2  -11.30   13.81
  -5 -26   2    2.17    8.68
   4  26  -2   12.02   11.92
  -4 -26   2    5.63   11.90
  -4 -26   2   -9.21   13.34
  -4 -26   2   -1.37    7.18
   3  26  -2   -7.63   11.75
  -3 -26   2    1.68   10.45
  -3 -26   2   11.73   12.38
  -3 -26   2  -12.48    4.37
   2  26  -2   -8.13   11.66
  -2 -26   2   20.46   13.21
  -1 -26   2   11.96   13.83
  -1 -26   2    0.27    9.64
   0  26  -2   35.91   12.77
   0 -26   2   35.07   14.29
  -1  26  -2  -13.51   12.17
   1 -26   2    1.23   11.73
  -2  26  -2  -16.81   11.43
   2 -26   2   10.82   11.42
  -3  26  -2  -18.26   10.78
   3 -26   2   22.57   11.29
  -4  26  -2   18.35    8.18
  -4  26  -2   21.21   12.55
   4 -26   2   12.81   11.05
  -5  26  -2   19.06   13.04
  -5  26  -2    9.89    7.82
  -6 -25   2   20.00   10.10
  -6 -25   2   15.85   13.43
   5  25  -2   -1.21   13.42
  -5 -25   2   18.75    8.85
  -5 -25   2  -12.46   10.93
   4  25  -2   14.40   13.33
  -4 -25   2    8.10    7.43
  -4 -25   2    5.07   13.13
  -4 -25   2   33.41   14.28
  -3 -25   2    1.51   10.80
  -3 -25   2    9.56    6.16
   2  25  -2   27.55   13.70
  -2 -25   2   23.26   11.61
  -2 -25   2   22.91   10.80
  -2 -25   2   11.59    3.46
   1  25  -2   -2.17   12.04
  -1 -25   2    7.40    8.89
  -1 -25   2    2.63   12.43
   0  25  -2    2.05   11.03
  -1  25  -2   -8.64   10.89
   1 -25   2   -2.51   11.45
  -2  25  -2   21.77   11.57
   2 -25   2    5.62   10.88
   3 -25   2   20.14   12.33
  -4  25  -2   11.17    7.40
  -4  25  -2   -4.64   10.88
  -5  25  -2   -4.80   11.33
  -5  25  -2    8.65    7.67
   5 -25   2   -0.15    9.62
  -6  25  -2   21.08   13.50
  -6  25  -2    9.14   11.03
   6 -25   2   -2.76    9.40
  -7 -24   2   31.87   16.31
  -7 -24   2    9.62   11.30
  -6 -24   2    6.55   10.33
  -6 -24   2   11.90   11.64
   5  24  -2    4.86   12.68
  -5 -24   2   15.14   12.42
  -5 -24   2    6.88    8.47
  -4 -24   2   31.32   12.38
  -4 -24   2   32.22    8.63
   3  24  -2   -5.84   10.78
  -3 -24   2    3.18   10.25
  -3 -24   2   -6.05    5.67
  -3 -24   2   -1.04   12.43
   2  24  -2   12.23   11.81
  -2 -24   2    4.85    3.83
  -2 -24   2   10.84    9.57
   1  24  -2  -20.15   10.19
  -1 -24   2    8.33    9.13
  -1 -24   2    6.03   11.78
   0  24  -2   15.14   11.08
   0 -24   2    5.23    8.39
   0 -24   2    8.78   11.42
  -1  24  -2    8.70   10.57
   1 -24   2   -7.50   10.59
  -2  24  -2   18.83   11.71
   2 -24   2   -3.90   10.99
  -3  24  -2    8.94   11.00
  -3  24  -2  -11.22    5.95
   3 -24   2   17.52   11.16
  -4  24  -2    4.83    7.22
  -4  24  -2    4.09   12.41
   4 -24   2   -1.31    9.94
  -5  24  -2  -12.43   10.85
  -5  24  -2  -13.48    7.17
   5 -24   2    9.30    9.76
  -6  24  -2   -1.99   11.70
  -6  24  -2   -1.94    8.33
   6 -24   2  -16.09    8.12
  -7 -23   2    7.16   12.42
  -7 -23   2   -8.16   10.74
  -6 -23   2   15.43   12.31
  -6 -23   2    5.84    9.70
   5  23  -2    7.62   15.47
  -5 -23   2   42.30   16.91
  -5 -23   2   24.83    9.55
   4  23  -2    4.15   10.58
  -4 -23   2   11.21    7.41
   3  23  -2    3.44   11.06
  -3 -23   2    9.30    6.22
  -3 -23   2   -5.99    8.42
   2  23  -2    7.47   10.97
  -2 -23   2   14.80    9.48
  -2 -23   2    2.63    4.22
  -2 -23   2   -9.29   10.79
   1  23  -2  107.34   14.83
  -1 -23   2   92.42   12.88
  -1 -23   2  102.83   15.97
   0  23  -2   32.70   11.77
   0 -23   2   32.66    9.16
   0 -23   2   40.42   12.98
  -1  23  -2   -2.22    9.64
   1 -23   2   -7.14    9.81
  -2  23  -2  -11.89    8.99
   2 -23   2    6.68    9.67
  -3  23  -2   13.06   10.36
  -3  23  -2    8.33    6.57
   3 -23   2    1.33    8.94
  -4  23  -2   28.81   12.49
  -4  23  -2   24.63    8.01
   4 -23   2   14.39    9.97
  -5  23  -2    8.71    7.59
   5 -23   2    6.35    9.86
  -6  23  -2   -7.56    7.93
  -6  23  -2   -7.73   11.40
   6 -23   2   -3.85    8.31
  -7  23  -2   -5.33    8.33
  -7  23  -2   -5.22   11.85
   7 -23   2  -12.95    9.76
  -8 -22   2    0.46   11.09
  -7 -22   2  -14.39   11.97
  -6 -22   2  -20.13    8.38
  -6 -22   2   -6.15   10.82
   5  22  -2   98.13   16.71
  -5 -22   2   82.92   14.74
  -5 -22   2   67.40   11.68
   4  22  -2    2.54   10.43
  -4 -22   2   19.51   11.36
  -4 -22   2   22.70    8.15
   3  22  -2   -2.09   10.58
  -3 -22   2    0.94    6.11
  -3 -22   2   10.11    9.57
   2  22  -2   20.97   10.75
  -2 -22   2    5.14    4.56
  -2 -22   2    4.08   10.79
  -2 -22   2   -0.06    8.44
   1  22  -2    0.90    8.33
  -1 -22   2   12.25    8.24
  -1 -22   2    9.12   11.36
  -1 -22   2   -0.36    1.30
   0  22  -2   33.18   11.17
   0 -22   2   58.10    9.68
   0 -22   2   66.78   13.33
  -1  22  -2   23.90   10.79
   1 -22   2   -1.21    8.66
  -2  22  -2   -2.33    7.35
  -2  22  -2   -1.38    9.09
   2 -22   2   -4.39    8.98
  -3  22  -2  100.88   14.74
  -3  22  -2  101.30   10.12
   3 -22   2   68.19   12.68
  -4  22  -2   77.61   14.05
  -4  22  -2   99.63   10.75
   4 -22   2   86.72   13.10
  -5  22  -2   20.40    7.76
  -5  22  -2    4.09   10.51
   5 -22   2   37.61   10.36
  -6  22  -2    5.57   11.49
  -6  22  -2    5.07    7.79
   6 -22   2    4.35    8.33
  -7  22  -2    8.91   12.23
   7 -22   2   -6.94    8.45
  -8 -21   2   10.21   11.67
  -8 -21   2   14.70   13.97
  -7 -21   2   11.24   13.08
  -7 -21   2    9.45   11.06
  -6 -21   2   -5.62    9.11
  -6 -21   2  -11.14   10.60
  -5 -21   2   21.04   11.60
  -5 -21   2   18.44    9.27
   4  21  -2   47.15   12.89
  -4 -21   2   55.81   12.82
  -4 -21   2   66.68   10.41
   3  21  -2    0.89    8.47
  -3 -21   2   18.58    9.87
  -3 -21   2    3.29    5.95
   2  21  -2   12.57    9.99
  -2 -21   2   14.84    8.80
  -2 -21   2    4.42    4.78
   1  21  -2   23.16   10.48
  -1 -21   2   34.34    9.20
  -1 -21   2   44.89   11.85
   0  21  -2   -3.62    9.04
   0 -21   2   13.65    7.43
   0 -21   2   14.80   10.49
  -1  21  -2    1.83    8.79
   1 -21   2   -2.08    9.00
  -2  21  -2   23.25    5.71
  -2  21  -2   45.74    7.55
  -2  21  -2   38.64   10.57
   2 -21   2   53.49   11.58
  -3  21  -2   19.55   10.73
  -3  21  -2    1.15    3.40
  -3  21  -2   -2.47    8.80
  -3  21  -2   -1.40    2.87
  -4  21  -2    3.76    6.32
  -4  21  -2   11.16    9.49
   4 -21   2    4.20    8.89
  -5  21  -2   -2.39   10.02
  -5  21  -2   10.04    7.05
   5 -21   2   -0.26    8.36
  -6  21  -2   -3.95    7.19
  -6  21  -2   16.28   11.38
   6 -21   2   11.86    8.54
  -7  21  -2   -7.25   11.95
  -7  21  -2   -4.18    8.54
   7 -21   2  -10.12    7.25
  -8  21  -2    6.85   12.60
  -8  21  -2    7.15   10.12
  -9 -20   2    0.20   11.97
  -8 -20   2  -14.41   10.56
  -8 -20   2   11.95   13.00
  -7 -20   2  -15.83   11.71
  -7 -20   2   -7.05    9.74
  -6 -20   2    7.09    9.52
  -6 -20   2  -10.68   10.26
   5  20  -2   19.27   11.79
  -5 -20   2   47.37   12.48
  -5 -20   2   28.54   10.12
   4  20  -2   78.35   14.11
  -4 -20   2   94.01   10.98
  -4 -20   2   75.55   12.94
   3  20  -2    1.16    8.45
  -3 -20   2    5.06    9.46
  -3 -20   2   16.15    6.60
   2  20  -2   25.73   10.18
  -2 -20   2   36.92    9.74
  -2 -20   2   27.56    5.71
   1  20  -2    1.22    8.54
  -1 -20   2   -5.23    6.78
  -1 -20   2    3.77    9.67
  -1 -20   2   -0.38    2.70
   0  20  -2    3.14    8.66
   0 -20   2    2.03    8.69
   0 -20   2    0.42    6.45
  -1  20  -2   -1.21    7.72
   1 -20   2    9.99    9.11
  -2  20  -2   15.12    9.35
  -2  20  -2    7.80    1.53
  -2  20  -2   -0.45    5.14
  -2  20  -2    7.20    1.66
  -2  20  -2    4.68    4.55
   2 -20   2   -0.21    8.76
  -3  20  -2   -3.42    7.81
  -3  20  -2    5.65    6.14
  -3  20  -2    1.96    3.28
  -3  20  -2    4.95    3.35
   3 -20   2    0.26    8.08
  -4  20  -2  -12.87    4.28
  -4  20  -2   -8.45    7.29
  -4  20  -2   10.52    6.55
   4 -20   2   -7.12    7.65
  -5  20  -2   -1.34    7.18
  -5  20  -2    4.94    9.72
   5 -20   2   -1.56    7.71
  -6  20  -2    7.96   10.79
  -6  20  -2  -11.33    7.26
   6 -20   2    8.82    8.03
  -7  20  -2    3.99   11.23
  -7  20  -2   18.29    9.19
   7 -20   2   -3.68    7.50
  -8  20  -2   64.75   15.60
  -8  20  -2   22.38   11.86
  -9 -19   2   10.13   13.43
  -9 -19   2   42.49   15.41
  -8 -19   2   28.10   13.53
  -8 -19   2   47.44   14.30
  -7 -19   2   16.41   12.43
  -6 -19   2    8.92   10.33
  -6 -19   2    7.31    9.42
   5  19  -2    4.21   10.66
  -5 -19   2   -1.95    9.31
  -5 -19   2   -6.31    7.42
   4  19  -2   30.21   10.46
  -4 -19   2   32.12    9.93
  -4 -19   2   25.13    8.11
   3  19  -2   13.33    9.30
  -3 -19   2    2.97    8.54
  -3 -19   2   10.60    6.42
   2  19  -2   47.66   10.79
  -2 -19   2   45.03   10.11
  -2 -19   2   60.13    7.07
   1  19  -2  128.71   13.51
  -1 -19   2  126.58    7.70
  -1 -19   2  135.17   12.80
  -1 -19   2  141.39   15.19
   0  19  -2  222.50   16.99
   0 -19   2  244.79   15.62
   0 -19   2  217.97   13.22
   0 -19   2  263.61   18.00
  -1  19  -2    7.99    8.04
   1 -19   2    2.87    4.17
   1 -19   2    4.04    7.60
  -2  19  -2   15.51    5.54
  -2  19  -2   16.79    7.90
   2 -19   2   24.98    6.36
   2 -19   2   13.43    8.30
  -3  19  -2    9.77    8.41
  -3  19  -2    1.60    3.29
  -3  19  -2   10.25    5.89
  -3  19  -2    6.16    3.56
   3 -19   2    9.47    8.24
  -4  19  -2   41.66   10.08
  -4  19  -2   34.18    7.38
  -4  19  -2   20.91    5.37
   4 -19   2   19.72    8.66
  -5  19  -2   45.12   11.29
  -5  19  -2   51.71    9.24
   5 -19   2   41.08    9.19
  -6  19  -2   -7.95   10.16
  -6  19  -2    3.18    7.62
   6 -19   2   -5.91    6.99
  -7  19  -2   69.93   16.20
  -7  19  -2   64.37   11.41
   7 -19   2   61.08   10.27
  -8  19  -2   40.40   11.33
  -8  19  -2    7.51   12.16
  -9 -18   2   36.92   14.48
  -9 -18   2   19.21   12.75
  -8 -18   2   55.88   13.50
  -7 -18   2   21.98   12.34
  -7 -18   2    7.88   10.65
  -6 -18   2  106.77   14.36
  -6 -18   2   74.91   13.01
   5  18  -2  160.56   16.61
  -5 -18   2  148.08   14.78
  -5 -18   2  148.60   16.58
   4  18  -2   18.43    7.83
  -4 -18   2    8.81    6.76
  -4 -18   2   10.43    7.46
   3  18  -2   -3.58    8.61
  -3 -18   2   -5.92    5.42
  -3 -18   2    0.59    7.55
   2  18  -2    3.08    6.92
  -2 -18   2   14.51    7.90
  -2 -18   2   11.13    4.93
   1  18  -2   13.10    8.03
  -1 -18   2    0.98    3.04
  -1 -18   2    6.27    7.68
  -1 -18   2   -0.01    3.88
   0  18  -2  148.97   14.13
   0 -18   2  134.48   11.81
   0 -18   2  113.19    8.89
   0 -18   2  136.87   13.99
  -1  18  -2  249.01   16.70
  -1  18  -2  227.66   13.20
  -1  18  -2  244.66   13.41
   1 -18   2  235.20   16.93
   1 -18   2  223.06   12.81
   1 -18   2  244.02   14.13
  -2  18  -2   54.21    9.89
  -2  18  -2   57.69    4.67
  -2  18  -2   51.76    7.14
  -2  18  -2   58.77    6.40
   2 -18   2   40.91    9.19
   2 -18   2   46.23    6.30
  -3  18  -2  187.61   15.82
  -3  18  -2  221.72   13.10
  -3  18  -2  210.58   11.07
  -3  18  -2  191.10   10.33
   3 -18   2  208.91   15.94
  -4  18  -2  221.23   14.10
  -4  18  -2  190.11   16.33
   4 -18   2  238.71   16.50
  -5  18  -2   46.44   11.32
  -5  18  -2   54.17    8.62
   5 -18   2   51.13    9.51
  -6  18  -2    3.60    7.56
  -6  18  -2    3.41    9.35
   6 -18   2    5.92    7.11
  -7  18  -2   35.86   12.51
  -7  18  -2   45.83   10.12
   7 -18   2   20.25    8.18
  -8  18  -2   -1.78   10.53
  -8  18  -2   10.41   12.03
  -9  18  -2   18.19   10.69
  -9  18  -2   23.57   13.18
  -9 -17   2    8.03   13.36
  -9 -17   2   -5.91   11.74
  -8 -17   2   28.47   12.93
  -8 -17   2   28.62   12.58
  -7 -17   2   11.38   11.05
  -6 -17   2   21.03   10.38
  -6 -17   2   15.73    9.66
  -5 -17   2   24.82    9.03
  -5 -17   2   39.83   10.70
   4  17  -2  124.82   14.27
  -4 -17   2  148.16   13.78
  -4 -17   2  104.40   13.53
   3  17  -2  108.67   12.93
  -3 -17   2  114.65   12.31
  -3 -17   2   88.55    9.63
   2  17  -2   28.00    8.42
  -2 -17   2   44.29    8.70
  -2 -17   2   18.79    5.44
  -2 -17   2   32.11    5.74
   1  17  -2  215.89   15.23
  -1 -17   2  211.09   14.07
  -1 -17   2  190.67   10.30
  -1 -17   2  208.61   11.80
   0  17  -2   22.96    7.78
   0 -17   2   26.24    5.03
   0 -17   2   23.05    6.49
   0 -17   2   24.63    8.81
  -1  17  -2   16.40    4.84
  -1  17  -2   16.24    7.01
  -1  17  -2   13.23    4.65
   1 -17   2   15.93    4.63
   1 -17   2   13.00    6.64
  -2  17  -2   64.62    9.98
  -2  17  -2   42.20    6.41
  -2  17  -2   57.09    6.07
  -2  17  -2   61.62    4.79
   2 -17   2   37.88    8.78
   2 -17   2   46.32    6.06
  -3  17  -2  277.13   15.13
  -3  17  -2  283.22   18.08
  -3  17  -2  289.45   12.98
  -3  17  -2  271.17   13.58
   3 -17   2  295.06   17.91
   3 -17   2  258.78   14.45
  -4  17  -2   -4.88    4.16
  -4  17  -2    6.93    7.51
  -4  17  -2    7.81    5.83
   4 -17   2    8.75    9.48
  -5  17  -2   55.48    8.82
  -5  17  -2   71.43   12.04
   5 -17   2   53.58    9.40
  -6  17  -2   10.29    9.48
  -6  17  -2   14.42    8.25
   6 -17   2   16.83    7.28
  -7  17  -2    7.34    8.18
   7 -17   2    5.52    6.63
  -8  17  -2    5.45   11.42
  -8  17  -2   19.93   10.44
  -9  17  -2   33.28   14.03
  -9  17  -2   29.58   12.30
 -10 -16   2   -7.49   12.62
 -10 -16   2    8.60   13.12
  -9 -16   2    2.86   12.54
  -9 -16   2    7.87   12.11
  -8 -16   2   16.81   12.55
  -8 -16   2   10.02   11.70
  -7 -16   2   -5.62    7.60
  -7 -16   2    0.52   10.07
  -6 -16   2   -8.59    8.53
  -6 -16   2   -4.55    7.46
  -5 -16   2   33.05    5.23
  -5 -16   2   45.03   10.63
  -5 -16   2   31.09    9.42
   4  16  -2   27.08    9.20
  -4 -16   2   38.58    8.70
  -4 -16   2   49.12    4.97
  -4 -16   2   59.95   10.38
   3  16  -2  380.76   20.98
  -3 -16   2  403.69   19.69
  -3 -16   2  350.87   20.82
   2  16  -2   30.51    8.37
  -2 -16   2   29.41    5.38
  -2 -16   2   39.68    5.78
   1  16  -2  218.74   15.17
  -1 -16   2  235.98   14.51
  -1 -16   2  229.80   11.28
  -1 -16   2  229.23   12.39
   0  16  -2   38.03    5.87
   0 -16   2   41.67    5.41
   0 -16   2   34.31    6.30
  -1  16  -2   23.29    1.94
  -1  16  -2   30.64    5.19
  -1  16  -2   23.85    5.13
  -1  16  -2   28.07    2.15
  -1  16  -2   22.22    7.40
   1 -16   2   12.06    4.81
   1 -16   2   32.05    4.78
   1 -16   2   38.12    8.27
  -2  16  -2   58.85    5.94
  -2  16  -2   59.45    9.03
  -2  16  -2   51.37    4.77
  -2  16  -2   57.67    6.69
   2 -16   2   47.34    8.78
   2 -16   2   52.60    6.11
  -3  16  -2   33.82    8.19
  -3  16  -2   16.54    3.35
  -3  16  -2   32.23    6.14
  -3  16  -2   24.40    4.59
   3 -16   2   25.23    7.48
   3 -16   2   18.60    5.09
  -4  16  -2   -7.71    3.94
  -4  16  -2   -5.20    7.26
  -4  16  -2    4.89    5.71
   4 -16   2    3.32    7.24
  -5  16  -2   13.63    6.88
  -5  16  -2   16.01    8.75
   5 -16   2    4.11    7.43
  -6  16  -2   55.80   11.75
  -6  16  -2   30.74    8.73
   6 -16   2   47.47    8.48
  -7  16  -2   99.65   12.79
  -7  16  -2   99.68   14.49
   7 -16   2   76.41    9.77
  -8  16  -2   33.59   12.83
  -8  16  -2   60.14   12.38
  -9  16  -2   -5.10   10.68
  -9  16  -2    7.30   12.36
 -10 -15   2   57.97   16.85
 -10 -15   2   63.36   15.69
  -9 -15   2   -1.09   12.49
  -9 -15   2   12.05   12.70
  -8 -15   2   63.77   14.48
  -7 -15   2   17.98   10.86
  -7 -15   2   23.16   11.17
  -6 -15   2    7.61    9.15
  -6 -15   2   -4.27    8.25
  -5 -15   2   -9.25    3.43
  -5 -15   2    4.53    8.05
  -5 -15   2  -12.13    6.75
   4  15  -2   36.04    9.47
  -4 -15   2   64.17    9.45
  -4 -15   2   75.19    9.74
  -4 -15   2   52.99    5.29
   3  15  -2   -7.59    6.88
  -3 -15   2    2.99    5.25
  -3 -15   2   -5.43    4.85
  -3 -15   2   -1.73    4.12
  -2 -15   2    9.22    6.56
  -2 -15   2   10.60    4.34
  -2 -15   2    6.73    4.47
   1  15  -2  502.65   24.18
  -1 -15   2  487.00   20.58
  -1 -15   2  515.35   23.46
  -1 -15   2  468.32   21.50
   0  15  -2  108.15   10.67
   0  15  -2  114.34    8.76
   0 -15   2  136.41   12.58
   0 -15   2  122.88    9.30
   0 -15   2  118.44    5.21
   0 -15   2  112.88    7.84
  -1  15  -2  166.03    7.00
  -1  15  -2  154.33   11.03
  -1  15  -2  155.16    9.47
  -1  15  -2  153.45    9.74
   1 -15   2  163.59    9.41
   1 -15   2  163.78   12.55
   1 -15   2  147.72    9.96
  -2  15  -2  246.48   12.62
  -2  15  -2  239.12   11.03
  -2  15  -2  232.50   11.78
  -2  15  -2  221.93   15.13
   2 -15   2  232.76   12.23
   2 -15   2  227.99   14.75
  -3  15  -2   -0.64    5.62
  -3  15  -2    5.08    2.63
  -3  15  -2    5.10    4.40
  -3  15  -2    1.96    3.51
   3 -15   2   -0.41    5.66
   3 -15   2    8.88    3.81
  -4  15  -2  203.00    7.84
  -4  15  -2  217.82   12.88
  -4  15  -2  219.53   15.61
  -4  15  -2  186.41   11.95
   4 -15   2  202.69   13.96
  -5  15  -2   12.12    8.04
  -5  15  -2    7.92    6.93
   5 -15   2    0.75    5.52
  -6  15  -2    2.45    7.11
  -6  15  -2   -5.14    8.27
   6 -15   2    1.97    6.15
  -7  15  -2   74.88   13.70
  -7  15  -2  126.52   13.62
  -7  15  -2   93.22    7.43
  -8  15  -2   58.84   13.73
  -8  15  -2   58.73    7.05
  -8  15  -2   56.05   12.02
  -9  15  -2   17.59   12.62
 -10 -14   2   12.44   11.76
 -10 -14   2    0.24   13.12
 -10 -14   2  -15.16   11.86
  -9 -14   2   17.31   13.24
  -9 -14   2   10.18   11.95
  -8 -14   2   22.68   11.46
  -8 -14   2   35.20   12.95
  -7 -14   2   26.26   11.43
  -7 -14   2    6.99   10.51
  -6 -14   2   73.98   12.42
  -6 -14   2   88.85   12.36
  -5 -14   2  392.63   21.85
  -5 -14   2  400.17   21.58
  -5 -14   2  326.97   16.82
   4  14  -2    2.58    6.03
  -4 -14   2   -1.09    2.86
  -4 -14   2    6.06    5.72
  -4 -14   2    1.49    6.12
   3  14  -2   50.11    9.20
  -3 -14   2   54.76    7.80
  -3 -14   2   47.35    6.38
   2  14  -2   80.69    9.23
  -2 -14   2   77.24    9.24
  -2 -14   2   90.63    7.00
  -2 -14   2   76.26    7.57
   1  14  -2    4.87    3.66
   1  14  -2    6.07    5.92
  -1 -14   2   -1.51    2.84
  -1 -14   2   -3.71    4.55
  -1 -14   2    2.19    2.80
   0  14  -2  201.94   11.51
   0  14  -2  206.92   12.92
   0 -14   2  198.03    8.23
   0 -14   2  198.29   11.88
   0 -14   2  190.64   10.40
   0 -14   2  195.40   13.46
  -1  14  -2  111.60    7.89
  -1  14  -2  148.91   10.92
  -1  14  -2  123.59    5.95
  -1  14  -2  143.00    8.56
   1 -14   2  120.68    7.69
   1 -14   2  135.95    8.80
   1 -14   2  117.71   10.90
  -2  14  -2   53.97    7.57
  -2  14  -2   52.34    4.82
  -2  14  -2   53.34    5.24
  -2  14  -2   62.42    6.30
   2 -14   2   53.04    5.59
   2 -14   2   60.65    8.08
  -3  14  -2  219.00   10.18
  -3  14  -2  219.58   12.30
  -3  14  -2  232.10   15.96
  -3  14  -2  197.73   11.12
   3 -14   2  219.50   13.50
   3 -14   2  197.83   12.37
  -4  14  -2  393.50   20.10
  -4  14  -2  298.50   16.91
  -4  14  -2  351.82   13.42
  -4  14  -2  362.26   18.04
   4 -14   2  356.33   18.80
  -5  14  -2   24.68    8.66
  -5  14  -2   27.11    2.68
  -5  14  -2   23.45    7.22
   5 -14   2   27.74    7.20
  -6  14  -2   11.73    7.49
  -6  14  -2    1.80    8.09
  -6  14  -2    9.64    3.50
   6 -14   2    2.57    6.27
  -7  14  -2   30.19    9.75
  -7  14  -2   11.34    4.96
  -7  14  -2   34.49   11.48
   7 -14   2   24.80    6.74
  -8  14  -2    0.18    5.51
  -8  14  -2    5.04    9.96
  -9  14  -2   42.35   13.97
  -9  14  -2   -1.48    6.28
  -9  14  -2   21.12   11.53
 -10  14  -2    8.72   11.44
 -10  14  -2   -0.43   12.32
 -10 -13   2   16.16   14.20
 -10 -13   2   -0.07   11.82
 -10 -13   2   14.86   13.88
  -9 -13   2  -12.41   10.59
  -8 -13   2   27.38   11.96
  -8 -13   2   26.70   12.44
  -7 -13   2   87.57   13.55
  -7 -13   2   87.66   14.22
  -6 -13   2    2.12    8.77
  -6 -13   2   17.80    9.29
  -5 -13   2   34.44    8.31
  -5 -13   2   31.52    5.11
  -5 -13   2   41.79    8.92
   4  13  -2  253.65   17.01
  -4 -13   2  264.90   17.19
  -4 -13   2  273.32   12.92
  -4 -13   2  284.62   16.75
   3  13  -2   33.88    7.29
  -3 -13   2   16.38    2.92
  -3 -13   2   21.21    4.76
  -3 -13   2   12.39    6.37
  -3 -13   2   18.40    5.88
   2  13  -2   61.05    7.98
  -2 -13   2   62.16    6.92
  -2 -13   2   45.63    5.98
  -2 -13   2   52.52    7.63
   1  13  -2   50.52    7.26
   1  13  -2   71.40    7.17
  -1 -13   2   52.24    5.03
  -1 -13   2   65.62    7.33
  -1 -13   2   54.20    7.15
   0  13  -2  309.09   16.27
   0  13  -2  333.38   15.27
   0 -13   2  278.66   15.63
   0 -13   2  292.65   15.51
   0 -13   2  322.07   17.01
   0 -13   2  334.65   15.46
  -1  13  -2  720.11   29.77
  -1  13  -2  729.19   31.79
  -1  13  -2  720.69   28.27
  -1  13  -2  744.34   30.19
   1 -13   2  739.20   30.26
   1 -13   2  842.18   32.65
   1 -13   2  766.56   29.94
   1 -13   2  695.94   31.47
  -2  13  -2  398.80   17.50
  -2  13  -2  399.27   19.42
  -2  13  -2  387.01   16.80
  -2  13  -2  380.67   16.54
   2 -13   2  383.15   19.29
   2 -13   2  390.83   17.35
  -3  13  -2  231.34   12.79
  -3  13  -2  266.20   11.94
  -3  13  -2  264.53   13.68
  -3  13  -2  281.69   15.87
   3 -13   2  288.29   15.02
   3 -13   2  258.84   13.28
  -4  13  -2   -3.86    4.69
  -4  13  -2   -2.33    3.77
  -4  13  -2    2.02    1.22
  -4  13  -2    0.15    1.34
  -4  13  -2    2.88    6.31
   4 -13   2   -0.79    4.89
  -5  13  -2  120.90   10.90
  -5  13  -2  134.69   13.02
  -5  13  -2  115.03    6.75
   5 -13   2  102.83    9.98
  -6  13  -2   61.86   11.10
  -6  13  -2   42.46    5.74
  -6  13  -2   50.51    9.46
   6 -13   2   64.00    8.33
  -7  13  -2   11.94    9.68
  -7  13  -2    1.61    5.14
  -7  13  -2  -15.55    7.19
  -8  13  -2   73.99   13.09
  -8  13  -2   72.48   13.73
  -9  13  -2    9.08   11.17
  -9  13  -2   -7.06   10.63
  -9  13  -2   15.79    7.40
 -10  13  -2    6.29   11.00
 -10  13  -2   -6.68   10.23
 -10  13  -2   -9.03   11.96
 -11 -12   2   20.10   15.16
 -10 -12   2  -30.65   11.54
 -10 -12   2    0.80   11.66
 -10 -12   2   -8.02   11.43
  -9 -12   2   62.30   14.61
  -9 -12   2   44.95   12.41
  -8 -12   2    3.11    9.42
  -8 -12   2    8.16   10.22
  -7 -12   2    3.47    9.04
  -7 -12   2   20.14    9.58
  -6 -12   2    6.70    7.93
  -6 -12   2    4.87    6.52
  -5 -12   2   60.11    9.97
  -5 -12   2   51.18    6.04
  -5 -12   2   46.80    9.94
  -4 -12   2  155.47   15.74
  -4 -12   2  146.21    8.58
  -4 -12   2  166.61   12.57
   3  12  -2  948.63   39.11
  -3 -12   2  916.56   38.75
  -3 -12   2  913.12   37.89
  -3 -12   2  862.66   34.96
   2  12  -2  569.17   24.84
   2  12  -2  550.52   25.45
  -2 -12   2  555.76   23.86
  -2 -12   2  528.31   24.74
  -2 -12   2  556.57   23.56
  -2 -12   2  557.20   25.29
   1  12  -2   46.74    6.06
   1  12  -2   40.07    5.70
  -1 -12   2   49.40    4.77
  -1 -12   2   38.50    6.27
  -1 -12   2   36.53    5.91
  -1 -12   2   45.55    4.84
   0  12  -2  130.77    8.08
   0  12  -2  133.80    9.33
   0  12  -2  120.53    7.43
   0 -12   2  137.88    9.01
   0 -12   2  129.84    7.39
   0 -12   2  124.79    9.59
   0 -12   2  125.75    8.57
   0 -12   2  124.98    5.77
  -1  12  -2    0.79    4.31
  -1  12  -2    2.27    2.73
  -1  12  -2    5.07    1.78
  -1  12  -2   -1.26    2.52
   1 -12   2    5.18    2.77
   1 -12   2    7.80    4.91
   1 -12   2    3.87    3.00
   1 -12   2    1.34    2.89
  -2  12  -2  323.90   14.23
  -2  12  -2  320.13   14.92
  -2  12  -2  319.23   14.20
  -2  12  -2  330.20   16.75
   2 -12   2  325.12   16.30
   2 -12   2  342.83   16.64
   2 -12   2  318.23   15.00
  -3  12  -2    2.60    3.33
  -3  12  -2   -4.72    2.98
  -3  12  -2    3.37    3.99
  -3  12  -2    1.42    5.25
   3 -12   2    2.95    3.07
   3 -12   2    2.14    4.49
  -4  12  -2   -2.18    4.42
  -4  12  -2    0.08    1.24
  -4  12  -2   -1.77    3.55
  -4  12  -2   -2.60    1.70
  -4  12  -2   11.22    6.20
  -4  12  -2    2.12    1.47
   4 -12   2   -1.97    4.81
  -5  12  -2   79.76   10.25
  -5  12  -2   83.77    9.51
  -5  12  -2   82.61    6.39
   5 -12   2   66.11    8.30
  -6  12  -2  215.29   15.74
  -6  12  -2  242.03   13.27
  -6  12  -2  251.91   17.81
   6 -12   2  264.79   14.78
  -7  12  -2  189.53   17.76
  -7  12  -2  223.31   16.42
  -7  12  -2  178.16   12.70
  -8  12  -2   43.78   11.47
  -8  12  -2   53.30    8.75
  -8  12  -2   79.43   13.95
  -9  12  -2   22.81   13.69
  -9  12  -2   -1.78    7.30
  -9  12  -2    4.87   10.48
 -10  12  -2   16.93   13.25
 -10  12  -2   36.53   10.10
 -10  12  -2    4.80   11.65
 -11 -11   2   -4.68   11.82
 -10 -11   2    0.37   13.82
 -10 -11   2   25.98   12.86
 -10 -11   2   34.09   14.89
  -9 -11   2  100.96   16.45
  -9 -11   2  120.70   17.29
  -8 -11   2  130.34   17.35
  -8 -11   2  113.42   15.37
  -7 -11   2   31.08   10.26
  -7 -11   2   24.05   10.71
  -6 -11   2   66.67   11.24
  -6 -11   2   48.71   10.44
  -5 -11   2   18.69    4.44
  -5 -11   2    7.46    8.44
  -5 -11   2    2.17    6.67
   4  11  -2   19.40    6.88
  -4 -11   2   13.98    6.68
  -4 -11   2   16.37    6.10
  -4 -11   2   15.73    3.64
   3  11  -2    4.11    5.72
  -3 -11   2   -0.29    4.44
  -3 -11   2   -7.59    5.24
  -3 -11   2   -0.29    2.20
   2  11  -2  182.71   11.79
   2  11  -2  181.10   11.07
  -2 -11   2  183.09   11.80
  -2 -11   2  191.74   10.00
  -2 -11   2  187.44   10.69
  -2 -11   2  184.81    8.05
  -2 -11   2  195.86   11.38
   1  11  -2  433.04   20.13
   1  11  -2  478.31   20.01
  -1 -11   2  426.67   20.06
  -1 -11   2  458.32   18.54
  -1 -11   2  447.04   18.71
  -1 -11   2  414.01   19.91
   0  11  -2  457.55   19.20
   0  11  -2  470.39   20.76
   0  11  -2  455.15   19.95
   0 -11   2  458.95   20.76
   0 -11   2  466.54   20.14
   0 -11   2  473.65   21.47
   0 -11   2  480.49   19.28
   0 -11   2  465.07   17.97
  -1  11  -2  192.02    9.48
  -1  11  -2  183.10   11.12
  -1  11  -2  197.82    8.45
  -1  11  -2  196.15    9.64
   1 -11   2  204.03   11.55
   1 -11   2  176.82    9.26
   1 -11   2  203.58   11.12
   1 -11   2  192.19    9.84
  -2  11  -2  206.02    9.82
  -2  11  -2  212.20   10.63
  -2  11  -2  236.68   12.54
  -2  11  -2  201.94   10.05
   2 -11   2  216.42   11.83
   2 -11   2  210.43   10.44
   2 -11   2  212.38   12.05
  -3  11  -2  126.82    5.19
  -3  11  -2  118.67    9.51
  -3  11  -2  144.38    8.87
  -3  11  -2  132.38    6.54
  -3  11  -2  123.33    8.18
   3 -11   2  151.89    9.71
   3 -11   2  124.19    7.90
  -4  11  -2    3.18    1.55
  -4  11  -2    5.30    2.54
  -4  11  -2    4.93    5.64
  -4  11  -2    6.61    4.45
  -4  11  -2    1.41    1.43
  -4  11  -2    7.66    4.47
   4 -11   2    4.74    4.81
  -5  11  -2  131.96    8.51
  -5  11  -2  147.09   13.14
  -5  11  -2  133.27   10.79
   5 -11   2  128.92   14.56
  -6  11  -2   82.99   10.95
  -6  11  -2   78.55   10.39
  -6  11  -2   57.27    7.09
   6 -11   2   68.26    8.09
  -7  11  -2   83.50   11.82
  -7  11  -2   97.68    9.95
  -7  11  -2  128.52   14.19
  -8  11  -2   19.30   11.26
  -8  11  -2   10.83    7.09
  -8  11  -2    4.98    9.50
  -9  11  -2   55.62   10.19
  -9  11  -2   60.87   14.13
 -10  11  -2  -13.99    8.23
 -10  11  -2    4.42   11.92
 -10  11  -2   -4.52   11.79
 -11 -10   2   -2.80   10.80
 -11 -10   2   30.40   14.26
 -11 -10   2   -7.12   13.53
 -10 -10   2   21.27   14.46
 -10 -10   2   41.70   14.29
  -9 -10   2   73.99   13.82
  -9 -10   2   44.68   13.74
  -8 -10   2   16.07   11.42
  -8 -10   2   25.87    9.97
  -7 -10   2    7.74    9.72
  -7 -10   2    9.78    8.73
  -6 -10   2   21.79    8.13
  -6 -10   2   39.18    9.65
  -5 -10   2  557.49   27.80
  -5 -10   2  616.54   27.30
  -5 -10   2  539.82   24.39
  -4 -10   2  202.17   10.69
  -4 -10   2  221.36   13.92
  -4 -10   2  214.72   13.86
   3  10  -2  247.94   14.36
   3  10  -2  227.34   13.33
  -3 -10   2  263.33   14.04
  -3 -10   2  249.33   11.29
  -3 -10   2  250.10   14.46
  -3 -10   2  258.91   14.00
   2  10  -2   32.71    5.10
   2  10  -2   31.95    6.01
  -2 -10   2   33.79    4.92
  -2 -10   2   34.93    4.46
  -2 -10   2   37.25    5.57
  -2 -10   2   42.97    5.93
  -2 -10   2   36.40    2.95
   1  10  -2   13.82    4.08
   1  10  -2   17.49    3.59
  -1 -10   2   14.27    3.85
  -1 -10   2   15.17    3.03
  -1 -10   2    7.37    3.91
  -1 -10   2   11.40    2.75
   0  10  -2   20.99    3.52
   0  10  -2   24.83    4.70
   0  10  -2   17.88    3.00
   0 -10   2   21.57    2.04
   0 -10   2   16.71    3.62
   0 -10   2   26.15    4.42
   0 -10   2   29.26    3.36
   0 -10   2   23.51    5.01
  -1  10  -2  473.63   19.41
  -1  10  -2  492.74   19.68
  -1  10  -2  482.48   20.99
  -1  10  -2  479.16   18.65
   1 -10   2  486.67   19.79
   1 -10   2  473.33   20.82
   1 -10   2  470.06   19.38
   1 -10   2  449.73   21.04
  -2  10  -2    7.52    4.11
  -2  10  -2    2.86    2.52
  -2  10  -2    5.37    2.18
  -2  10  -2    1.70    2.66
   2 -10   2    4.49    3.97
   2 -10   2    1.80    2.40
   2 -10   2    7.30    2.89
  -3  10  -2  331.69   15.62
  -3  10  -2  344.07   13.38
  -3  10  -2  338.70   13.68
  -3  10  -2  313.50   15.33
  -3  10  -2  342.77   16.77
   3 -10   2  332.30   16.22
  -4  10  -2  354.53   13.72
  -4  10  -2  340.00   13.68
  -4  10  -2  358.97   18.24
  -4  10  -2  341.19   16.37
  -4  10  -2  342.82   14.90
  -4  10  -2  323.47   16.57
  -4  10  -2  357.21   17.19
   4 -10   2  347.35   16.81
  -5  10  -2   56.32    3.23
  -5  10  -2   63.37    3.14
  -5  10  -2   78.06   11.11
  -5  10  -2   68.28    8.55
  -5  10  -2   63.15    6.33
   5 -10   2   51.52    7.03
  -6  10  -2   20.67    5.52
  -6  10  -2   31.58    6.03
  -6  10  -2   37.75    8.46
  -6  10  -2   51.32    9.33
   6 -10   2   27.47    6.09
  -7  10  -2   48.73    9.97
  -7  10  -2   54.55    8.28
  -7  10  -2   41.04   10.09
  -7  10  -2   42.81    8.60
  -8  10  -2    5.32   10.31
  -8  10  -2   -5.72    8.83
  -8  10  -2    9.01    7.00
  -9  10  -2    8.29    8.42
  -9  10  -2   14.83   11.19
  -9  10  -2   -0.39   10.85
 -10  10  -2   28.71   13.27
 -10  10  -2    6.25    9.07
 -10  10  -2   29.53   13.91
 -11  -9   2    7.54   13.63
 -11  -9   2   -0.39   10.30
 -11  -9   2   -2.82   13.24
 -10  -9   2  -23.89    9.61
 -10  -9   2   -6.65   10.64
 -10  -9   2    4.62   13.35
  -9  -9   2    3.39    9.57
  -8  -9   2   89.92   12.61
  -8  -9   2   48.93   13.54
  -7  -9   2  310.16   21.77
  -7  -9   2  327.96   20.38
  -6  -9   2  202.45   15.26
  -6  -9   2  191.98   16.20
  -5  -9   2  162.23   10.14
  -5  -9   2  197.94   14.30
  -5  -9   2  182.57   13.71
  -4  -9   2  295.78   15.01
  -4  -9   2  321.61   17.02
  -4  -9   2  300.03   16.99
   3   9  -2  124.73    8.60
   3   9  -2  122.35    9.56
  -3  -9   2  115.50    9.18
  -3  -9   2  119.78    8.63
  -3  -9   2  124.07    8.21
  -3  -9   2   98.81    6.31
   2   9  -2  396.60   18.74
   2   9  -2  414.38   19.38
  -2  -9   2  424.88   16.53
  -2  -9   2  424.01   19.32
  -2  -9   2  441.70   18.71
  -2  -9   2  402.69   18.88
   1   9  -2 1200.92   47.80
   1   9  -2 1262.35   47.49
  -1  -9   2 1196.35   46.44
  -1  -9   2 1174.99   47.60
  -1  -9   2 1213.41   46.47
  -1  -9   2 1268.78   47.71
   0   9  -2   21.27    2.81
   0   9  -2   23.96    3.49
   0   9  -2   24.76    4.16
   0  -9   2   30.15    4.69
   0  -9   2   28.79    3.33
   0  -9   2   28.96    4.18
   0  -9   2   28.29    2.18
   0  -9   2   33.77    3.96
  -1   9  -2  166.36    7.87
  -1   9  -2  161.23    7.23
  -1   9  -2  174.72    9.39
  -1   9  -2  149.69    7.83
   1  -9   2  165.72    9.48
   1  -9   2  160.36    7.79
   1  -9   2  155.16    8.85
  -2   9  -2 2155.08   80.76
  -2   9  -2 2092.86   80.84
  -2   9  -2 2154.55   82.11
  -2   9  -2 2214.25   80.25
   2  -9   2 2177.42   82.04
   2  -9   2 2134.78   80.81
  -3   9  -2  298.99   14.12
  -3   9  -2  292.35   15.22
  -3   9  -2  293.84   14.23
  -3   9  -2  293.04   14.05
  -3   9  -2  295.79   12.38
  -3   9  -2  313.81   12.35
   3  -9   2  295.33   14.64
  -4   9  -2   30.94    5.94
  -4   9  -2   36.00    2.93
  -4   9  -2   31.33    4.79
  -4   9  -2   33.11    6.57
  -4   9  -2   34.10    4.20
  -4   9  -2   36.28    2.98
  -4   9  -2   41.72    5.75
   4  -9   2   37.92    5.76
  -5   9  -2  186.98   12.58
  -5   9  -2  173.32   10.16
  -5   9  -2  176.13   11.85
  -5   9  -2  152.98    7.22
  -5   9  -2  152.99    7.44
  -5   9  -2  168.42   10.13
   5  -9   2  168.73   10.75
  -6   9  -2  103.73    9.35
  -6   9  -2   92.31    8.47
  -6   9  -2  113.88   11.36
  -6   9  -2   95.35    5.14
  -6   9  -2   99.88   11.85
  -7   9  -2   -2.20    4.41
  -7   9  -2    0.08    6.00
  -7   9  -2    2.49    8.95
  -7   9  -2   14.26    8.30
  -7   9  -2    1.46    1.41
  -8   9  -2  106.62   14.81
  -8   9  -2   96.33   13.57
  -8   9  -2   98.93   11.69
  -9   9  -2  -10.35    9.95
  -9   9  -2    7.27    8.91
 -10   9  -2   -6.53   11.40
 -10   9  -2   10.10   10.23
 -10   9  -2   -3.84   11.92
 -11   9  -2   48.91   14.43
 -11   9  -2   45.28   12.84
 -11   9  -2   48.18   15.83
 -11  -8   2   50.92   15.75
 -11  -8   2   63.92   16.47
 -11  -8   2   70.19   14.23
 -10  -8   2   15.44   14.17
 -10  -8   2    5.47   18.74
 -10  -8   2   35.03   14.63
  -9  -8   2   11.69   10.07
  -9  -8   2   37.34   12.94
  -9  -8   2   33.59   12.35
  -8  -8   2   75.98   13.78
  -8  -8   2   88.71   12.99
  -7  -8   2   92.95   13.89
  -7  -8   2   68.43   11.34
  -6  -8   2   -0.90    7.24
  -6  -8   2    2.84    6.40
  -5  -8   2   11.80    6.99
  -5  -8   2   35.47    8.00
   4   8  -2  337.63   17.22
  -4  -8   2  375.32   18.44
  -4  -8   2  345.29   17.64
  -4  -8   2  353.24   15.78
  -4  -8   2  349.42   18.47
   3   8  -2 1805.20   69.80
   3   8  -2 1785.97   69.67
   3   8  -2 1783.29   70.06
  -3  -8   2 1787.34   69.80
  -3  -8   2 1843.27   67.83
  -3  -8   2 1823.68   69.90
  -3  -8   2 1773.37   69.88
   2   8  -2 1280.39   50.33
   2   8  -2 1302.00   50.08
   2   8  -2 1305.28   50.72
  -2  -8   2 1333.05   50.15
  -2  -8   2 1282.54   48.28
  -2  -8   2 1255.70   50.37
  -2  -8   2 1264.53   50.50
   1   8  -2  246.18   11.46
   1   8  -2  247.78   12.08
  -1  -8   2  224.67   11.63
  -1  -8   2  244.71   10.91
  -1  -8   2  254.65   11.97
   0   8  -2  497.29   20.18
   0   8  -2  509.21   19.88
   0   8  -2  479.18   20.69
   0  -8   2  508.44   20.72
   0  -8   2  488.81   19.44
   0  -8   2  494.55   21.10
   0  -8   2  473.25   18.78
   0  -8   2  506.54   20.33
  -1   8  -2  643.42   25.39
  -1   8  -2  611.88   24.22
  -1   8  -2  631.40   24.15
  -1   8  -2  603.50   23.72
   1  -8   2  602.06   24.05
   1  -8   2  602.53   25.16
   1  -8   2  631.40   25.55
  -2   8  -2  207.78    9.19
  -2   8  -2  210.61    8.31
  -2   8  -2  217.96   10.95
  -2   8  -2  207.13    9.87
  -2   8  -2  215.16   10.59
  -2   8  -2  217.47   10.08
   2  -8   2  200.56    9.75
   2  -8   2  205.16   10.82
  -3   8  -2    6.09    3.27
  -3   8  -2   -3.52    2.58
  -3   8  -2    1.77    2.16
  -3   8  -2    1.19    3.39
  -3   8  -2    1.99    1.53
  -3   8  -2    2.62    2.64
   3  -8   2    0.69    3.22
  -4   8  -2   63.33    6.67
  -4   8  -2   44.95    6.11
  -4   8  -2   39.19    5.17
  -4   8  -2   41.95    4.79
  -4   8  -2   48.46    7.13
  -4   8  -2   37.41    3.48
   4  -8   2   40.96    5.45
  -5   8  -2   46.18    7.52
  -5   8  -2   73.04    7.02
  -5   8  -2   57.30    8.48
  -5   8  -2   70.52    6.95
  -5   8  -2   61.42    5.61
   5  -8   2   64.48    6.90
  -6   8  -2  540.01   21.19
  -6   8  -2  528.17   26.32
  -6   8  -2  498.71   25.73
  -6   8  -2  527.19   24.29
  -6   8  -2  515.10   25.70
  -7   8  -2  393.99   19.48
  -7   8  -2  418.33   21.45
  -7   8  -2  403.40   16.83
  -7   8  -2  409.77   22.87
  -8   8  -2  125.63    6.85
  -8   8  -2  143.72   15.31
  -8   8  -2  141.78   13.94
  -9   8  -2   11.35   10.97
  -9   8  -2   -4.28   10.83
  -9   8  -2    2.09    8.94
 -10   8  -2   20.03   12.07
 -10   8  -2    0.69   10.40
 -10   8  -2   15.90   12.55
 -11   8  -2    1.91   12.84
 -11   8  -2   22.36   13.61
 -11   8  -2   25.62   12.25
 -11  -7   2   -0.06   10.49
 -11  -7   2   11.98   15.01
 -11  -7   2   -6.18   12.71
 -10  -7   2   28.98   16.36
 -10  -7   2    1.57   14.48
 -10  -7   2   31.10   11.79
  -9  -7   2   89.04   15.07
  -9  -7   2  118.37   16.16
  -9  -7   2  113.89   13.88
  -8  -7   2  163.91   15.96
  -8  -7   2  191.14   19.11
  -7  -7   2  194.84   14.96
  -7  -7   2  155.03   16.38
  -6  -7   2   39.95    9.71
  -5  -7   2   20.59    6.61
  -5  -7   2   24.84    7.24
  -5  -7   2   27.58    4.93
   4   7  -2  105.80    8.58
   4   7  -2   96.92    8.74
  -4  -7   2  105.76    9.41
  -4  -7   2  115.95    7.07
  -4  -7   2  116.44   10.35
  -4  -7   2   97.01    7.63
   3   7  -2   57.60    6.32
   3   7  -2   72.63    6.83
   3   7  -2   50.88    6.40
  -3  -7   2   52.34    6.21
  -3  -7   2   49.23    5.88
  -3  -7   2   53.20    6.20
  -3  -7   2   63.11    4.86
   2   7  -2   39.70    4.67
   2   7  -2   20.90    4.36
   2   7  -2   41.05    4.58
  -2  -7   2   39.28    4.84
  -2  -7   2   38.37    2.95
  -2  -7   2   36.68    4.48
  -2  -7   2   27.87    4.55
   1   7  -2  518.89   21.77
   1   7  -2  554.44   21.35
   1   7  -2  524.70   22.12
  -1  -7   2  521.11   19.85
  -1  -7   2  514.42   20.95
  -1  -7   2  557.14   22.09
  -1  -7   2  512.52   21.93
  -1  -7   2  557.84   21.88
   0   7  -2  478.66   19.72
   0   7  -2  472.45   18.20
   0   7  -2  470.48   18.52
   0   7  -2  474.00   19.23
   0  -7   2  465.86   19.32
   0  -7   2  459.52   19.56
   0  -7   2  481.89   18.10
   0  -7   2  499.12   20.15
   0  -7   2  479.64   18.54
  -1   7  -2  921.34   34.68
  -1   7  -2  906.55   35.55
  -1   7  -2  881.25   34.29
  -1   7  -2  932.09   34.56
   1  -7   2  908.13   35.53
   1  -7   2  927.24   35.80
   1  -7   2  884.97   34.45
  -2   7  -2  810.17   30.27
  -2   7  -2  774.53   31.74
  -2   7  -2  823.94   29.86
  -2   7  -2  744.78   30.89
  -2   7  -2  794.15   30.94
  -2   7  -2  797.58   31.54
   2  -7   2  808.81   31.72
   2  -7   2  775.37   30.82
  -3   7  -2  230.24   11.80
  -3   7  -2  213.05   10.85
  -3   7  -2  218.45   10.04
  -3   7  -2  219.07   11.10
  -3   7  -2  221.38   11.10
   3  -7   2  207.91   10.99
  -4   7  -2   96.40    7.15
  -4   7  -2  113.45    8.27
  -4   7  -2   97.78    5.85
  -4   7  -2  104.37    7.25
  -4   7  -2  108.02    8.58
  -4   7  -2  102.73    9.32
   4  -7   2  108.35    7.68
  -5   7  -2  149.15   10.05
  -5   7  -2  161.28   11.41
  -5   7  -2  141.43    9.22
  -5   7  -2  148.70    7.69
   5  -7   2  131.72    9.28
  -6   7  -2   -1.26    2.80
  -6   7  -2   -4.25    3.95
  -6   7  -2   -5.18    5.36
  -6   7  -2    2.81    5.17
  -7   7  -2   92.93    7.06
  -7   7  -2  105.15    9.11
  -7   7  -2  106.65   12.46
  -8   7  -2   39.05   10.52
  -8   7  -2   31.94    4.60
  -8   7  -2   34.05    9.72
  -9   7  -2    2.96    3.24
  -9   7  -2    9.68   10.93
  -9   7  -2    0.72    8.85
 -10   7  -2   50.13   13.37
 -10   7  -2   50.41   13.99
 -11   7  -2    4.84   12.05
 -11   7  -2   -2.72   11.45
 -11   7  -2    1.78   12.73
 -11  -6   2   11.08   12.16
 -11  -6   2   14.50   13.90
 -11  -6   2   -8.66   14.14
 -10  -6   2    3.53    9.36
 -10  -6   2   -1.63   14.26
  -9  -6   2   45.74   10.75
  -9  -6   2   57.68   14.20
  -9  -6   2   65.65   14.19
  -8  -6   2    3.59    9.94
  -8  -6   2   11.08    8.61
  -7  -6   2   25.58    9.68
  -7  -6   2   35.91    8.46
  -6  -6   2   86.06   10.12
  -6  -6   2   89.51   11.40
   5   6  -2  190.18   11.65
  -5  -6   2  187.93   10.77
  -5  -6   2  205.22   12.73
  -5  -6   2  168.99   12.38
   4   6  -2   98.02    9.87
  -4  -6   2  113.57    7.14
  -4  -6   2  116.13    9.11
  -4  -6   2  109.08    9.72
  -4  -6   2  103.78    8.02
   3   6  -2   98.88    7.48
   3   6  -2  109.01    7.03
  -3  -6   2  108.51    7.89
  -3  -6   2  109.14    6.03
  -3  -6   2   87.02    7.71
  -3  -6   2   96.59    7.20
   2   6  -2  138.98    8.34
   2   6  -2  149.05    8.02
   2   6  -2  137.36    7.81
  -2  -6   2  140.90    6.55
  -2  -6   2  137.06    8.04
  -2  -6   2  144.54    8.29
  -2  -6   2  143.90    7.88
   1   6  -2    7.91    2.73
   1   6  -2    9.61    2.16
   1   6  -2    8.67    2.48
  -1  -6   2   10.20    2.38
  -1  -6   2    6.57    2.47
  -1  -6   2   10.84    1.07
  -1  -6   2   10.70    2.85
   0   6  -2  289.44   11.29
   0   6  -2  290.53   12.52
   0   6  -2  281.30   11.05
   0   6  -2  299.94   12.39
   0  -6   2  262.60   12.44
   0  -6   2  282.81   11.03
   0  -6   2  282.07   11.27
   0  -6   2  282.60   12.12
   0  -6   2  274.74   12.21
  -1   6  -2  280.43   11.76
  -1   6  -2  289.10   10.85
  -1   6  -2  282.77   11.92
  -1   6  -2  300.96   12.79
  -1   6  -2  290.14   10.82
  -1   6  -2  292.41   11.82
  -1   6  -2  292.18   12.83
   1  -6   2  281.16   11.75
   1  -6   2  295.80   12.71
   1  -6   2  295.78   13.01
  -2   6  -2   17.05    2.16
  -2   6  -2   16.13    3.25
  -2   6  -2   24.46    3.43
  -2   6  -2   21.99    3.18
  -2   6  -2   22.23    2.98
   2  -6   2   21.65    3.54
  -3   6  -2  486.26   21.01
  -3   6  -2  472.67   20.29
  -3   6  -2  479.68   20.55
  -3   6  -2  477.26   19.82
  -3   6  -2  512.72   20.55
   3  -6   2  468.23   20.33
  -4   6  -2  324.78   15.37
  -4   6  -2  316.77   14.68
  -4   6  -2  282.00   14.22
  -4   6  -2  316.03   13.07
   4  -6   2  315.47   14.63
  -5   6  -2   30.40    5.02
  -5   6  -2   39.10    6.89
  -5   6  -2   26.62    5.68
  -5   6  -2   23.16    3.69
   5  -6   2   32.47    4.94
  -6   6  -2    0.84    3.34
  -6   6  -2    6.77    5.65
  -6   6  -2   -1.30    3.84
  -7   6  -2   46.28    5.70
  -7   6  -2   90.13   10.74
  -7   6  -2   59.63    7.46
  -7   6  -2   50.75    9.78
  -8   6  -2   10.30    8.50
  -8   6  -2   -0.53    4.21
  -8   6  -2    2.93    9.35
  -9   6  -2   20.38   10.38
  -9   6  -2    4.37    4.47
  -9   6  -2   -2.71   10.49
 -10   6  -2  -10.79   16.24
 -10   6  -2   18.08   12.74
 -11   6  -2   -3.31   11.55
 -11   6  -2  -14.06   11.61
 -11  -5   2   -4.90   13.26
 -11  -5   2    8.18   14.08
 -11  -5   2  -13.54    8.57
 -10  -5   2   21.01   13.00
 -10  -5   2    8.07    9.44
 -10  -5   2  -13.36   11.58
  -9  -5   2   -1.59   11.80
  -9  -5   2   -1.78    8.10
  -9  -5   2    4.99   11.23
  -8  -5   2  188.30   17.82
  -8  -5   2  172.91   15.42
  -8  -5   2  199.01   18.81
  -7  -5   2  362.11   21.53
  -7  -5   2  374.02   20.56
  -6  -5   2  197.35   14.10
  -6  -5   2  207.28   13.89
   5   5  -2  141.18    9.76
  -5  -5   2  134.01    9.05
  -5  -5   2  155.41   12.32
  -5  -5   2  148.50   10.70
   4   5  -2  824.02   34.58
   4   5  -2  859.15   36.72
  -4  -5   2  863.84   35.07
  -4  -5   2  852.72   33.76
  -4  -5   2  824.51   35.62
   3   5  -2  651.68   27.87
   3   5  -2  675.73   27.82
  -3  -5   2  681.76   28.04
  -3  -5   2  661.31   27.87
  -3  -5   2  670.33   26.69
  -3  -5   2  709.21   28.48
   2   5  -2  306.56   14.62
   2   5  -2  321.77   14.42
   2   5  -2  314.64   14.41
  -2  -5   2  329.58   13.33
  -2  -5   2  337.68   14.59
  -2  -5   2  350.68   14.76
  -2  -5   2  339.45   14.70
   1   5  -2 3207.10  118.88
   0   5  -2   32.91    2.96
   0   5  -2   36.74    3.38
   0   5  -2   29.37    2.01
   0   5  -2   35.41    1.53
   0   5  -2   31.58    2.01
   0  -5   2   33.75    2.07
   0  -5   2   34.58    2.05
   0  -5   2   36.44    3.38
   0  -5   2   34.07    3.20
   0  -5   2   27.50    3.20
  -1   5  -2  678.03   27.24
  -1   5  -2  723.00   27.55
  -1   5  -2  717.47   26.61
  -1   5  -2  719.37   26.81
  -1   5  -2  679.04   26.68
   1  -5   2  713.41   27.64
   1  -5   2  689.43   26.54
   1  -5   2  679.78   27.76
  -2   5  -2 1176.98   44.63
  -2   5  -2 1186.62   44.82
  -2   5  -2 1152.16   44.25
  -2   5  -2 1176.76   45.13
  -2   5  -2 1158.16   44.96
   2  -5   2 1188.85   45.07
  -3   5  -2 1712.64   66.21
  -3   5  -2 1806.47   66.64
  -3   5  -2 1745.75   66.73
  -3   5  -2 1705.86   66.34
   3  -5   2 1781.07   66.44
  -4   5  -2    3.09    2.14
  -4   5  -2   10.59    4.23
  -4   5  -2    5.98    3.82
  -4   5  -2    3.62    2.73
   4  -5   2    5.68    3.25
  -5   5  -2  454.49   21.67
  -5   5  -2  459.57   19.41
  -5   5  -2  451.92   21.43
  -5   5  -2  473.11   20.36
  -6   5  -2   37.40    7.85
  -6   5  -2   38.23    5.87
  -6   5  -2   46.64    5.53
  -7   5  -2   -2.08    4.00
  -7   5  -2   -4.23    3.89
  -7   5  -2   -6.14    7.55
  -7   5  -2   -2.03    6.95
  -8   5  -2   29.98   10.39
  -8   5  -2   42.07   10.32
  -8   5  -2   29.21    5.85
  -9   5  -2   40.38   11.99
  -9   5  -2   28.26   11.75
  -9   5  -2   30.90    6.21
 -10   5  -2   20.63    5.78
 -11   5  -2   27.53   14.20
 -11   5  -2   22.84   13.28
 -11  -4   2   33.09   15.04
 -11  -4   2   20.50   15.32
 -10  -4   2   13.84   14.05
 -10  -4   2   12.83    9.70
 -10  -4   2   24.66   13.90
  -9  -4   2   64.78   13.70
  -9  -4   2   51.78   10.82
  -9  -4   2   78.91   13.66
  -8  -4   2  174.51   16.69
  -8  -4   2  147.33   14.02
  -8  -4   2  151.76   16.99
  -7  -4   2  117.22   14.21
  -7  -4   2   92.06   12.10
  -6  -4   2    6.87    6.03
   5   4  -2  148.12    9.75
  -5  -4   2  156.53   10.73
  -5  -4   2  163.31    9.64
  -5  -4   2  152.69   11.07
   4   4  -2 1709.17   67.19
   4   4  -2 1789.34   66.48
  -4  -4   2 1727.78   65.72
  -4  -4   2 1675.48   67.33
  -4  -4   2 1717.53   66.69
  -4  -4   2 1705.24   66.52
   3   4  -2 1769.56   67.12
   3   4  -2 1753.58   66.66
  -3  -4   2 1731.07   66.80
  -3  -4   2 1729.44   67.29
  -3  -4   2 1747.84   66.86
  -3  -4   2 1759.06   65.86
   2   4  -2 3711.97  137.63
   1   4  -2 3450.33  173.90
  -1  -4   2 3582.58  174.17
   0   4  -2 1145.61   42.86
   0   4  -2 1162.12   42.68
   0   4  -2 1196.99   43.54
   0   4  -2 1150.00   42.56
   0   4  -2 1180.86   43.52
   0  -4   2 1154.91   42.67
   0  -4   2 1148.51   43.88
   0  -4   2 1154.31   42.57
   0  -4   2 1154.29   43.55
   0  -4   2 1127.40   43.45
   0  -4   2 1166.03   42.91
  -1   4  -2 3508.18  151.56
   1  -4   2 3450.24  148.23
  -2   4  -2  563.45   22.90
  -2   4  -2  580.37   22.94
  -2   4  -2  568.95   22.64
  -2   4  -2  578.22   22.68
   2  -4   2  554.69   22.94
   2  -4   2  589.80   22.82
  -3   4  -2   -2.33    2.46
  -3   4  -2    2.60    1.72
  -3   4  -2    2.99    2.77
  -3   4  -2    1.48    2.69
  -3   4  -2   -0.72    2.19
   3  -4   2    0.86    2.38
  -4   4  -2   14.50    4.42
  -4   4  -2    0.61    3.58
  -4   4  -2    8.15    2.60
  -4   4  -2   12.86    4.47
  -4   4  -2    8.24    3.03
   4  -4   2    7.98    3.25
  -5   4  -2  175.46   11.23
  -5   4  -2  136.35    8.63
  -5   4  -2  160.32   11.10
  -6   4  -2  429.11   20.46
  -6   4  -2  493.61   23.43
  -6   4  -2  443.46   20.14
  -7   4  -2  959.85   41.83
  -7   4  -2  871.53   38.64
  -7   4  -2  968.33   41.84
  -7   4  -2  961.82   38.45
  -8   4  -2  159.79   16.27
  -8   4  -2  163.73   15.75
  -8   4  -2  144.90   11.19
  -9   4  -2   -7.90    5.33
  -9   4  -2   -6.01    9.00
  -9   4  -2   17.79   10.89
 -10   4  -2    7.59   13.24
 -10   4  -2   19.60    7.79
 -11   4  -2   15.76   12.73
 -11   4  -2   -9.18   12.86
 -11  -3   2   -6.81    9.04
 -11  -3   2    1.07   13.57
 -11  -3   2   -9.38   13.14
 -10  -3   2    4.12    8.65
 -10  -3   2   10.62   11.16
 -10  -3   2   -6.14   10.98
  -9  -3   2   25.48    8.81
  -9  -3   2   43.27   10.42
  -9  -3   2   35.05   13.39
  -8  -3   2  204.36   13.39
  -8  -3   2  242.57   18.70
  -8  -3   2  239.32   16.41
  -8  -3   2  255.99   19.59
  -7  -3   2  207.68   15.31
  -7  -3   2  220.70   16.42
  -7  -3   2  200.98   14.10
   6   3  -2  325.84   16.92
  -6  -3   2  364.87   18.05
  -6  -3   2  342.31   19.86
   5   3  -2   25.79    4.81
   5   3  -2   42.40    6.29
  -5  -3   2   25.26    7.11
  -5  -3   2   31.32    5.89
  -5  -3   2   33.20    4.76
   4   3  -2  293.36   14.90
   4   3  -2  304.34   14.40
  -4  -3   2  317.81   15.87
  -4  -3   2  304.35   14.06
  -4  -3   2  295.90   14.64
   3   3  -2  598.11   25.05
   3   3  -2  597.36   24.54
  -3  -3   2  596.04   24.77
  -3  -3   2  616.05   24.07
  -3  -3   2  600.59   25.29
  -3  -3   2  592.52   24.64
   2   3  -2  173.36    8.52
   2   3  -2  163.89    8.28
  -2  -3   2  176.04    7.76
  -2  -3   2  181.97    8.40
  -2  -3   2  176.12    8.55
  -2  -3   2  173.67    8.68
   1   3  -2  293.43   12.45
   1   3  -2  303.35   12.49
   1   3  -2  306.03   12.34
  -1  -3   2  307.43   12.40
  -1  -3   2  303.73   12.47
   0   3  -2 1302.15   47.16
   0   3  -2 1281.43   46.95
   0   3  -2 1296.03   47.40
   0  -3   2 1223.28   46.43
   0  -3   2 1245.98   46.91
   0  -3   2 1243.89   46.68
   0  -3   2 1242.66   47.36
  -1   3  -2 1133.41   42.30
  -1   3  -2 1110.06   42.23
  -1   3  -2 1140.90   42.63
  -1   3  -2 1129.31   41.96
   1  -3   2 1116.90   42.18
  -2   3  -2 1661.30   62.57
  -2   3  -2 1667.35   62.69
   2  -3   2 1669.57   62.58
   2  -3   2 1655.89   62.58
  -3   3  -2 2269.39   83.60
  -3   3  -2 2285.12   84.11
  -3   3  -2 2185.68   84.05
  -3   3  -2 2218.36   82.75
   3  -3   2 2181.21   83.84
   3  -3   2 2212.64   83.48
  -4   3  -2  115.42    7.30
  -4   3  -2  118.42    8.48
  -4   3  -2  113.50    6.74
  -4   3  -2  115.41    8.06
  -5   3  -2  157.43    9.71
  -5   3  -2  176.30   11.84
  -5   3  -2  159.70    9.42
  -5   3  -2  186.55   11.78
  -6   3  -2  391.55   18.05
  -6   3  -2  364.81   17.74
  -6   3  -2  360.68   20.17
  -7   3  -2   -1.37    4.84
  -7   3  -2   10.53    7.91
  -7   3  -2    3.34    8.01
  -7   3  -2   -0.38    4.24
  -8   3  -2   23.91    6.69
  -8   3  -2   22.50    9.75
  -8   3  -2   10.18    9.26
  -9   3  -2   27.98   11.55
  -9   3  -2    7.68   10.72
 -10   3  -2   17.60   12.40
 -10   3  -2   17.11    7.00
 -11   3  -2   27.96   14.36
 -11   3  -2   29.92   14.51
 -11  -2   2  -19.86   11.43
 -11  -2   2   -7.55    8.54
 -11  -2   2   13.97   14.33
 -10  -2   2    5.09    8.14
 -10  -2   2   -2.93   11.22
 -10  -2   2    4.62   12.90
  -9  -2   2   23.90   11.93
  -9  -2   2   31.47   11.74
  -9  -2   2   23.05    8.76
  -8  -2   2    5.97    8.90
  -8  -2   2   -3.74    7.93
  -8  -2   2   -6.62    3.91
  -8  -2   2   -3.87    6.69
  -7  -2   2    4.22    5.87
  -7  -2   2    9.80    8.17
  -7  -2   2    3.16    7.61
  -7  -2   2    7.03    4.16
   6   2  -2   -5.55    3.24
  -6  -2   2    3.86    5.12
  -6  -2   2   -1.55    4.89
  -6  -2   2   -6.03    4.26
   5   2  -2   51.49    5.87
   5   2  -2   40.70    6.46
  -5  -2   2   46.52    7.95
  -5  -2   2   45.31    5.46
  -5  -2   2   38.80    5.88
   4   2  -2    3.21    2.84
   4   2  -2    1.78    3.37
  -4  -2   2    8.86    3.16
  -4  -2   2   -0.63    3.00
  -4  -2   2    1.45    3.83
   3   2  -2   45.97    5.00
   3   2  -2   50.81    4.72
  -3  -2   2   42.36    4.61
  -3  -2   2   46.05    4.98
  -3  -2   2   44.05    4.22
   2   2  -2    0.04    1.95
  -2  -2   2    1.96    1.88
  -2  -2   2   -0.05    1.93
   1   2  -2  201.47    8.43
   1   2  -2  201.41    8.50
  -1  -2   2  198.14    8.52
  -1  -2   2  197.97    8.53
  -1  -2   2  197.56    8.42
   0   2  -2  201.30    7.68
   0   2  -2  188.22    7.85
   0   2  -2  189.07    7.73
   0   2  -2  205.99    8.27
   0  -2   2  198.85    7.90
   0  -2   2  194.75    7.68
   0  -2   2  197.11    8.33
   0  -2   2  196.45    7.74
  -1   2  -2  185.35    8.21
  -1   2  -2  201.23    8.48
   1  -2   2  191.87    8.48
   1  -2   2  191.79    8.22
  -2   2  -2    7.57    1.61
  -2   2  -2    4.67    2.12
   2  -2   2    3.05    2.24
   2  -2   2    7.19    2.18
  -3   2  -2   12.91    3.36
  -3   2  -2   17.16    3.85
  -3   2  -2   10.30    2.77
  -3   2  -2   15.06    2.60
   3  -2   2   18.95    3.76
  -4   2  -2  119.53    8.89
  -4   2  -2  107.28    6.84
  -4   2  -2  125.75    7.61
  -4   2  -2  117.69    7.72
   4  -2   2  129.36    8.88
  -5   2  -2   17.61    4.43
  -5   2  -2   27.60    4.87
  -5   2  -2   23.49    5.95
  -6   2  -2   16.69    5.26
  -6   2  -2   17.04    4.94
  -6   2  -2    1.51    6.66
  -7   2  -2    9.64    8.04
  -7   2  -2    1.94    5.16
  -7   2  -2    9.65    4.93
  -7   2  -2    7.42    7.83
  -8   2  -2   -3.63    8.39
  -8   2  -2   13.24    9.45
  -8   2  -2   -2.73    5.57
  -9   2  -2   16.18   10.86
  -9   2  -2    8.76   10.55
  -9   2  -2   14.61    7.10
 -10   2  -2   13.14    7.59
 -10   2  -2    0.28   11.84
 -11   2  -2  -13.94    7.48
 -11   2  -2   15.68   13.49
 -11   2  -2   -1.42   12.85
 -11  -1   2   -3.49   13.62
 -11  -1   2   -6.23   11.26
 -11  -1   2    9.64    8.11
 -10  -1   2    2.46   12.23
 -10  -1   2    8.69   12.41
 -10  -1   2   16.51    8.19
  -9  -1   2   28.14   11.00
  -9  -1   2   35.56   11.61
  -9  -1   2   56.19    9.57
  -9  -1   2   34.86    6.70
  -8  -1   2  113.63   14.44
  -8  -1   2   97.95   10.39
  -8  -1   2   76.84   13.10
  -8  -1   2   91.85   12.50
   7   1  -2  560.07   26.43
  -7  -1   2  590.89   29.48
  -7  -1   2  619.54   28.92
  -7  -1   2  559.30   24.52
  -7  -1   2  549.67   26.19
  -6  -1   2  129.49    9.73
  -6  -1   2  156.91   11.51
  -6  -1   2  140.15   10.72
  -6  -1   2  129.19    8.28
   5   1  -2    5.90    3.84
   5   1  -2   -1.98    2.79
  -5  -1   2   -3.99    4.61
  -5  -1   2    6.04    3.92
  -5  -1   2   10.70    4.69
  -5  -1   2    3.00    3.30
   4   1  -2  632.66   27.60
   4   1  -2  655.48   26.52
  -4  -1   2  631.30   27.62
  -4  -1   2  672.73   26.73
  -4  -1   2  660.56   26.63
   3   1  -2  160.46    9.28
   3   1  -2  178.29    8.85
  -3  -1   2  196.53    8.97
  -3  -1   2  185.80    9.74
  -3  -1   2  184.21    8.92
   2   1  -2    3.00    2.13
   2   1  -2    3.84    1.68
  -2  -1   2    5.19    2.20
   1   1  -2  178.75    7.57
   1   1  -2  182.32    7.76
  -1  -1   2  181.53    7.46
  -1  -1   2  180.50    7.35
  -1  -1   2  176.79    7.76
   0   1  -2  287.04   10.91
   0   1  -2  285.76   10.97
   0   1  -2  299.83   11.47
   0  -1   2  288.75   10.99
   0  -1   2  293.75   11.29
   0  -1   2  304.43   11.61
  -1   1  -2 4889.88  184.49
   1  -1   2 4926.84  184.33
  -2   1  -2 1136.34   46.12
  -2   1  -2 1249.47   46.48
   2  -1   2 1242.41   46.44
   2  -1   2 1243.87   46.20
  -3   1  -2 1903.15   70.52
  -3   1  -2 1868.79   70.96
  -3   1  -2 1873.28   71.44
  -3   1  -2 1878.78   70.04
   3  -1   2 1805.90   70.78
  -4   1  -2    9.47    4.00
  -4   1  -2   13.49    3.33
  -4   1  -2   12.50    4.36
  -4   1  -2   11.19    3.37
   4  -1   2    9.27    4.24
  -5   1  -2   39.36    5.55
  -5   1  -2   37.84    7.25
  -5   1  -2   45.43    5.69
  -6   1  -2  290.31   17.70
  -6   1  -2  262.09   15.50
  -6   1  -2  293.63   15.21
  -7   1  -2   -5.12    7.53
  -7   1  -2   -3.29    5.48
  -7   1  -2    1.26    4.65
  -7   1  -2    1.23    5.61
  -8   1  -2    6.88    9.05
  -8   1  -2  -14.20    8.47
  -8   1  -2    6.89    6.61
  -9   1  -2   -1.90    7.02
  -9   1  -2   -1.03   10.94
  -9   1  -2   28.99   11.87
 -10   1  -2   13.12    8.07
 -10   1  -2    6.18   12.04
 -11   1  -2   39.05   15.26
 -11   1  -2   15.17    8.20
 -11   1  -2   32.81   14.82
 -11   0   2   28.87    8.66
 -11   0   2   22.00   14.72
 -11   0   2   39.03   15.06
 -10   0   2    3.96   14.01
 -10   0   2   17.27   12.73
 -10   0   2    0.91    7.49
  -9   0   2   35.62   12.14
  -9   0   2   52.69    8.89
  -9   0   2   54.35   12.94
  -8   0   2  157.22   10.10
  -8   0   2  160.96   16.65
  -8   0   2  150.70   12.24
  -8   0   2  205.37   17.89
   7   0  -2   13.03    4.74
  -7   0   2   13.67    7.62
  -7   0   2    3.26    5.12
  -7   0   2    9.23    3.82
  -7   0   2    8.33    7.84
   6   0  -2   -1.86    3.24
  -6   0   2   -3.67    5.55
  -6   0   2    2.19    5.62
  -6   0   2   -0.26    3.86
  -6   0   2    5.15    2.94
   5   0  -2   46.89    5.22
   5   0  -2   41.22    6.17
  -5   0   2   48.59    5.54
  -5   0   2   38.19    5.43
  -5   0   2   40.17    6.09
  -5   0   2   38.42    6.11
  -5   0   2   47.47    4.33
   4   0  -2 1154.87   46.50
   4   0  -2 1189.98   45.29
  -4   0   2 1180.46   46.38
  -4   0   2 1164.52   46.73
  -4   0   2 1183.92   45.33
  -4   0   2 1168.99   45.79
   3   0  -2 4575.89  169.69
  -2   0   2 5756.41  252.82
  -2   0   2 5647.24  263.20
   1   0  -2  316.97   12.11
   1   0  -2  314.88   12.54
   1   0  -2  321.56   12.47
   1   0  -2  315.28   12.77
  -1   0   2  320.55   12.59
  -1   0   2  327.53   12.13
  -1   0   2  315.73   12.80
   0   0  -2    3.98    0.76
   0   0   2    3.89    1.06
   0   0   2    4.11    0.80
  -1   0  -2 4382.82  173.52
   1   0   2 4345.63  173.24
  -2   0  -2    5.69    1.83
  -2   0  -2   10.01    2.47
  -2   0  -2    7.19    2.40
   2   0   2    9.93    2.16
  -3   0  -2  164.75    9.24
  -3   0  -2  147.72    8.28
  -3   0  -2  168.82    8.27
  -3   0  -2  169.04    8.97
   3   0   2  164.43    9.05
  -4   0  -2   25.21    4.02
  -4   0  -2   36.38    4.80
  -4   0  -2   22.05    5.33
  -4   0  -2   28.72    4.33
   4   0   2   26.09    4.98
  -5   0  -2  500.70   21.61
  -5   0  -2  508.58   23.80
  -5   0  -2  451.51   21.23
   5   0   2  484.95   22.28
  -6   0  -2 1218.72   50.12
  -6   0  -2 1109.72   47.19
  -6   0  -2 1211.58   47.72
  -7   0  -2  717.64   34.40
  -7   0  -2  687.38   31.11
  -8   0  -2  170.82   16.11
  -8   0  -2  175.72   13.91
  -8   0  -2  184.08   18.19
  -9   0  -2    9.81   10.08
  -9   0  -2    6.47   10.92
  -9   0  -2    3.96    7.44
 -10   0  -2   59.91   10.28
 -10   0  -2   27.18   14.00
 -11   0  -2   27.05   14.23
 -11   0  -2    6.04    8.68
 -11   0  -2   28.02   15.33
 -11   1   2   -4.09   13.27
 -11   1   2    5.26   13.49
 -11   1   2   11.45    6.84
 -10   1   2   -6.56    5.84
 -10   1   2   -4.80   11.46
  -9   1   2   59.75   11.81
  -9   1   2   43.42    5.84
  -9   1   2   53.53    9.14
  -9   1   2   61.46   13.17
  -8   1   2   97.58   12.32
  -8   1   2   86.74   13.48
  -8   1   2   99.87    7.80
  -8   1   2  112.59   10.08
   7  -1  -2  590.42   26.30
  -7   1   2  540.62   25.38
  -7   1   2  608.67   28.94
  -7   1   2  577.24   24.17
  -7   1   2  594.71   29.18
   6  -1  -2  146.92    9.00
  -6   1   2  147.45   12.29
  -6   1   2  132.53    9.40
  -6   1   2  146.07    8.16
  -6   1   2  171.36   12.29
   5  -1  -2   -2.24    2.84
   5  -1  -2    0.21    2.56
  -5   1   2   -3.60    2.81
  -5   1   2   11.79    5.23
  -5   1   2   -1.83    1.93
  -5   1   2    0.56    3.39
  -5   1   2    0.80    4.17
   4  -1  -2  632.40   24.64
   4  -1  -2  617.43   26.10
  -4   1   2  607.03   25.47
  -4   1   2  598.94   26.01
  -4   1   2  619.44   23.85
  -4   1   2  599.50   26.19
  -4   1   2  623.54   24.65
   3  -1  -2  177.20    8.08
   3  -1  -2  166.95    8.90
  -3   1   2  186.05    9.38
  -3   1   2  174.87    7.25
  -3   1   2  163.73    8.77
   2  -1  -2    7.51    1.94
   2  -1  -2    5.81    2.25
   2  -1  -2    3.33    1.28
  -2   1   2    1.76    1.85
  -2   1   2    8.22    2.29
  -2   1   2    3.90    1.17
   1  -1  -2  173.07    7.62
   1  -1  -2  179.47    7.60
  -1   1   2  177.28    7.55
  -1   1   2  180.66    6.78
  -1   1   2  176.81    7.65
   0  -1  -2  298.10   11.56
   0  -1  -2  293.21   11.21
   0   1   2  299.26   11.57
   0   1   2  289.58   11.20
  -1  -1  -2 4822.81  199.36
   1   1   2 4824.88  198.74
  -2  -1  -2 1211.67   46.90
  -2  -1  -2 1241.08   47.32
   2   1   2 1252.76   46.97
   2   1   2 1257.20   47.33
  -3  -1  -2 1907.12   72.53
  -3  -1  -2 1882.14   71.43
  -3  -1  -2 1912.96   71.82
  -3  -1  -2 1878.62   71.29
   3   1   2 1880.13   71.19
   3   1   2 1875.53   71.76
  -4  -1  -2    6.59    3.36
  -4  -1  -2    9.39    3.49
  -4  -1  -2    8.22    3.52
  -4  -1  -2    3.61    4.43
   4   1   2   15.54    3.32
   4   1   2   11.38    4.35
  -5  -1  -2   45.98    6.31
  -5  -1  -2   50.71    6.15
  -5  -1  -2   45.99    7.77
   5   1   2   48.66    7.16
   5   1   2   45.26    5.62
  -6  -1  -2  283.19   14.99
  -6  -1  -2  283.59   15.53
  -7  -1  -2    0.96    8.14
  -7  -1  -2    2.22    6.10
  -8  -1  -2    2.89    9.29
  -8  -1  -2    1.47    9.05
  -8  -1  -2    0.80    6.80
  -9  -1  -2   10.17   11.70
  -9  -1  -2   10.40    8.26
  -9  -1  -2   23.29   12.47
 -10  -1  -2   33.63   13.90
 -10  -1  -2   30.53    9.75
 -11  -1  -2   22.37   10.07
 -11  -1  -2   60.13   16.36
 -11  -1  -2    8.57   14.05
 -11   2   2   13.42   12.81
 -11   2   2    2.00    6.17
 -11   2   2    9.28   12.58
 -10   2   2   -7.09   11.99
 -10   2   2   -3.10    5.68
 -10   2   2   23.98   13.35
  -9   2   2    5.03   10.84
  -9   2   2   29.43   10.91
  -9   2   2   21.42    6.26
  -9   2   2    4.99    3.67
  -8   2   2    6.41    3.46
  -8   2   2    1.23    8.24
  -8   2   2    8.00    5.31
  -8   2   2    6.16    8.44
   7  -2  -2    3.90    3.82
  -7   2   2    3.42    6.94
  -7   2   2    7.57    3.28
  -7   2   2   29.81    8.79
  -7   2   2   10.08    4.66
   6  -2  -2    1.04    2.93
  -6   2   2    2.85    5.62
  -6   2   2   -0.71    3.27
  -6   2   2   -7.14    5.32
  -6   2   2    4.88    2.43
   5  -2  -2   43.07    6.45
   5  -2  -2   44.54    6.14
  -5   2   2   50.93    7.20
  -5   2   2   50.43    7.36
  -5   2   2   46.96    4.73
  -5   2   2   46.52    3.96
  -5   2   2   43.16    5.45
   4  -2  -2    5.73    2.86
   4  -2  -2   -0.81    2.04
  -4   2   2    2.13    2.19
  -4   2   2    1.41    3.25
  -4   2   2    2.98    3.63
  -4   2   2    0.46    1.99
  -4   2   2    1.54    1.43
   3  -2  -2   41.87    4.31
   3  -2  -2   41.11    3.11
  -3   2   2   33.93    4.31
  -3   2   2   41.10    3.01
  -3   2   2   39.53    2.28
  -3   2   2   41.19    4.60
   2  -2  -2    0.83    0.86
   2  -2  -2    0.30    1.60
   2  -2  -2    1.10    1.79
  -2   2   2    0.33    1.68
  -2   2   2    0.82    0.91
  -2   2   2    1.79    1.58
   1  -2  -2  207.32    8.51
   1  -2  -2  193.21    8.34
  -1   2   2  193.21    8.48
  -1   2   2  192.56    8.34
   0  -2  -2  201.40    8.05
   0  -2  -2  196.37    8.29
   0   2   2  196.94    8.30
   0   2   2  197.79    8.05
  -1  -2  -2  195.81    8.44
  -1  -2  -2  194.36    8.56
   1   2   2  202.68    8.52
   1   2   2  190.92    8.44
   1   2   2  194.20    8.53
  -2  -2  -2    8.56    2.28
  -2  -2  -2    4.55    2.11
  -2  -2  -2    5.76    2.36
   2   2   2    6.81    2.17
   2   2   2    4.77    2.18
  -3  -2  -2    9.40    3.09
  -3  -2  -2   15.26    4.22
  -3  -2  -2    8.11    3.12
  -3  -2  -2   12.91    2.92
   3   2   2    8.55    3.43
   3   2   2    8.42    2.63
  -4  -2  -2  130.77    8.48
  -4  -2  -2  125.65    9.72
  -4  -2  -2  104.09    7.91
   4   2   2  129.59    8.87
   4   2   2  125.66    7.74
  -5  -2  -2   21.67    4.71
  -5  -2  -2   23.75    5.53
  -5  -2  -2   29.16    7.00
   5   2   2   27.18    5.00
   5   2   2   16.33    6.08
  -6  -2  -2    6.22    5.43
  -6  -2  -2   -6.33    3.56
  -6  -2  -2   11.59    5.76
  -7  -2  -2   14.44    9.00
  -7  -2  -2   14.60    7.41
  -8  -2  -2    2.79    7.22
  -8  -2  -2   -8.39    9.21
  -9  -2  -2    6.40    9.67
  -9  -2  -2   -4.16    7.53
  -9  -2  -2    1.27   10.83
 -10  -2  -2    9.96    8.99
 -10  -2  -2   -2.45   12.84
 -10  -2  -2    2.70   12.61
 -11  -2  -2   -4.96    9.08
 -11  -2  -2   10.63   13.69
 -11  -2  -2   -3.76   13.34
 -11   3   2   32.98   14.56
 -11   3   2    5.77   12.39
 -10   3   2   -3.54    5.24
 -10   3   2    7.18   12.53
 -10   3   2    4.12   11.22
  -9   3   2   32.55    6.37
  -9   3   2   41.40   11.58
  -9   3   2   37.76    4.64
  -9   3   2   66.57   13.17
  -8   3   2  265.82   18.80
  -8   3   2  231.92   11.35
  -8   3   2  231.48   13.10
  -8   3   2  216.45   17.76
  -7   3   2  218.23   11.77
  -7   3   2  222.84   15.81
  -7   3   2  239.84   16.29
  -7   3   2  197.81   10.21
   6  -3  -2  339.55   15.53
  -6   3   2  362.13   15.07
  -6   3   2  384.16   19.69
  -6   3   2  353.23   15.88
  -6   3   2  349.04   19.09
   5  -3  -2   29.22    7.87
   5  -3  -2   29.76    3.39
  -5   3   2   34.53    3.16
  -5   3   2   23.08    3.47
  -5   3   2   39.52    6.43
  -5   3   2   30.01    4.69
  -5   3   2   30.54    6.39
   4  -3  -2  325.57   15.20
   4  -3  -2  322.85   13.20
  -4   3   2  316.84   15.23
  -4   3   2  315.72   12.78
  -4   3   2  323.11   15.59
   3  -3  -2  591.68   24.04
   3  -3  -2  584.83   22.51
   3  -3  -2  584.30   24.22
  -3   3   2  615.26   24.35
  -3   3   2  580.95   22.44
  -3   3   2  606.02   24.14
  -3   3   2  582.44   22.14
   2  -3  -2  168.68    6.70
   2  -3  -2  175.54    6.84
   2  -3  -2  175.39    8.03
   2  -3  -2  177.03    8.36
  -2   3   2  179.03    8.14
  -2   3   2  166.43    8.42
   1  -3  -2  311.76   12.35
   1  -3  -2  303.08   12.59
  -1   3   2  301.90   12.59
  -1   3   2  303.64   12.33
   0  -3  -2 1301.92   47.90
   0  -3  -2 1292.46   47.73
   0   3   2 1230.46   47.69
   0   3   2 1307.87   47.91
   0   3   2 1255.48   47.57
  -1  -3  -2 1147.11   42.85
  -1  -3  -2 1143.90   42.75
  -1  -3  -2 1106.81   42.79
   1   3   2 1162.22   42.90
   1   3   2 1100.24   42.87
  -2  -3  -2 1632.41   63.28
  -2  -3  -2 1738.06   63.46
  -2  -3  -2 1688.38   63.41
   2   3   2 1672.98   63.32
   2   3   2 1657.72   63.32
  -3  -3  -2 2244.61   85.68
  -3  -3  -2 2229.15   84.66
  -3  -3  -2 2273.12   84.63
  -3  -3  -2 2282.30   84.80
   3   3   2 2206.20   84.51
   3   3   2 2212.61   84.65
  -4  -3  -2  132.40    9.30
  -4  -3  -2  127.17    8.45
  -4  -3  -2  115.63    9.92
  -4  -3  -2  116.26    8.65
   4   3   2  140.68    8.27
   4   3   2  120.61    8.93
  -5  -3  -2  174.66   11.82
  -5  -3  -2  169.90   11.09
  -5  -3  -2  149.99   12.38
   5   3   2  143.04   11.04
   5   3   2  144.64    9.86
  -6  -3  -2  316.29   18.62
  -6  -3  -2  370.71   20.88
  -6  -3  -2  364.41   18.55
  -7  -3  -2   18.38    8.81
  -7  -3  -2    2.03    6.41
  -8  -3  -2   17.22   10.88
  -8  -3  -2   28.12    8.61
  -9  -3  -2   20.07   12.28
  -9  -3  -2   10.27   11.69
  -9  -3  -2    8.60    8.40
 -10  -3  -2    6.26   12.09
 -10  -3  -2   -1.46    8.92
 -11  -3  -2   34.29   15.66
 -11  -3  -2   22.76   14.54
 -11  -3  -2    8.05    9.93
 -11   4   2   28.36   13.48
 -11   4   2   34.43   14.25
 -10   4   2   12.15   11.13
 -10   4   2    1.73   10.21
 -10   4   2   14.00    4.80
  -9   4   2   67.93   13.68
  -9   4   2   74.33   12.66
  -9   4   2   72.25    7.17
  -8   4   2  184.31   16.22
  -8   4   2  143.22    8.07
  -8   4   2  163.34   16.36
  -8   4   2  157.77    9.70
  -7   4   2  127.80   12.61
  -7   4   2   96.77    6.22
  -7   4   2  106.94   12.46
  -7   4   2  101.42    7.42
  -6   4   2    9.53    3.11
  -6   4   2   18.17    7.29
  -6   4   2   14.00    6.19
   5  -4  -2  170.46   11.68
   5  -4  -2  147.04    9.32
  -5   4   2  162.54    7.48
  -5   4   2  184.46   11.13
  -5   4   2  157.62   10.26
  -5   4   2  174.58   11.44
  -5   4   2  156.12    7.88
   4  -4  -2 1737.05   65.70
   4  -4  -2 1734.90   63.31
  -4   4   2 1709.61   66.04
  -4   4   2 1673.37   63.33
  -4   4   2 1719.25   65.64
  -4   4   2 1673.87   63.25
   3  -4  -2 1761.39   66.46
   3  -4  -2 1788.27   64.60
   3  -4  -2 1733.31   66.79
   3  -4  -2 1743.84   64.74
  -3   4   2 1711.33   66.40
  -3   4   2 1793.29   67.03
  -2   4   2 3528.96  175.53
   1  -4  -2 3657.66  176.89
  -1   4   2 3660.61  174.67
   0  -4  -2 1194.63   44.14
   0  -4  -2 1165.28   44.39
   0  -4  -2 1185.79   44.48
   0   4   2 1169.47   44.50
   0   4   2 1170.56   44.12
  -1  -4  -2 3391.63  125.70
  -2  -4  -2  569.25   23.03
  -2  -4  -2  541.50   22.63
  -2  -4  -2  585.01   23.09
   2   4   2  564.69   22.72
   2   4   2  554.45   23.07
   2   4   2  566.28   23.02
  -3  -4  -2    6.51    2.75
  -3  -4  -2    4.99    3.94
  -3  -4  -2    3.32    2.91
  -3  -4  -2    4.43    3.16
   3   4   2    4.03    2.93
   3   4   2    5.08    3.23
  -4  -4  -2   11.90    4.11
  -4  -4  -2   15.42    4.11
  -4  -4  -2    8.47    5.12
   4   4   2    3.51    4.15
   4   4   2   11.79    3.71
  -5  -4  -2  162.22   11.76
  -5  -4  -2  167.68   11.37
   5   4   2  143.72   10.09
   5   4   2  180.00   11.76
  -6  -4  -2  463.24   23.75
  -6  -4  -2  445.99   22.51
  -7  -4  -2 1038.46   46.04
  -7  -4  -2  974.96   43.14
  -8  -4  -2  127.70   13.41
  -8  -4  -2  152.16   17.49
  -9  -4  -2    6.13    8.95
  -9  -4  -2    3.46   11.31
 -10  -4  -2   39.35   11.32
 -10  -4  -2   19.12   12.51
 -10  -4  -2   26.30   14.24
 -11  -4  -2   -2.14   13.53
 -11  -4  -2    5.89   13.99
 -11   5   2  -11.34   13.18
 -11   5   2   13.17   12.08
 -10   5   2  -20.38   11.33
 -10   5   2   10.22   11.35
  -9   5   2   -0.29    9.38
  -9   5   2    8.33    3.70
  -9   5   2   27.14   10.46
  -8   5   2  144.86    8.80
  -8   5   2  184.43   15.27
  -8   5   2  173.60   16.39
  -7   5   2  384.59   20.49
  -7   5   2  350.77   15.47
  -7   5   2  352.11   19.93
  -6   5   2  197.07    9.41
  -6   5   2  206.19    9.43
  -6   5   2  220.58   13.70
   5  -5  -2  134.82    9.38
  -5   5   2  130.59    9.90
  -5   5   2  149.28   10.62
  -5   5   2  137.37    6.33
  -5   5   2  126.33    6.36
   4  -5  -2  822.09   33.74
  -4   5   2  823.27   33.67
  -4   5   2  864.42   34.41
   3  -5  -2  662.90   26.99
   3  -5  -2  673.99   25.62
   3  -5  -2  679.70   27.59
  -3   5   2  685.77   27.84
  -3   5   2  680.80   27.11
   2  -5  -2  307.58   12.56
   2  -5  -2  309.33   13.81
   2  -5  -2  314.79   13.14
  -2   5   2  320.18   13.77
  -2   5   2  316.74   13.97
  -2   5   2  327.76   14.02
   1  -5  -2 3166.44  118.20
   1  -5  -2 3244.06  118.83
   0  -5  -2   37.10    3.51
   0  -5  -2   35.89    3.52
   0   5   2   35.37    3.05
   0   5   2   32.59    3.39
   0   5   2   33.43    3.40
  -1  -5  -2  720.46   27.54
  -1  -5  -2  708.26   27.61
  -1  -5  -2  704.15   27.47
  -1  -5  -2  667.88   27.46
   1   5   2  694.84   27.59
   1   5   2  680.74   27.38
   1   5   2  696.53   26.92
  -2  -5  -2 1196.77   45.29
  -2  -5  -2 1127.59   45.04
  -2  -5  -2 1138.30   44.60
   2   5   2 1145.49   45.26
   2   5   2 1204.73   44.75
   2   5   2 1172.66   45.21
  -3  -5  -2 1772.78   68.32
  -3  -5  -2 1778.01   69.12
  -3  -5  -2 1811.48   68.34
  -3  -5  -2 1803.74   67.81
   3   5   2 1734.08   68.15
   3   5   2 1766.60   67.80
  -4  -5  -2    3.07    4.74
  -4  -5  -2    5.58    3.42
  -4  -5  -2    2.83    4.67
   4   5   2   13.41    4.48
   4   5   2    6.10    3.58
  -5  -5  -2  482.42   23.10
  -5  -5  -2  484.40   24.50
   5   5   2  498.21   22.89
  -6  -5  -2   33.89    7.85
  -6  -5  -2   39.92    9.79
   6   5   2   43.44    8.76
  -7  -5  -2   -1.04    9.30
  -7  -5  -2    4.52    6.94
  -8  -5  -2   38.48    9.32
  -8  -5  -2   35.41   10.03
  -9  -5  -2   46.39   10.72
  -9  -5  -2   33.35   13.84
 -10  -5  -2   16.28   10.18
 -10  -5  -2   34.98   13.53
 -10  -5  -2   29.91   13.94
 -11  -5  -2   40.07   15.96
 -11  -5  -2   35.40   16.48
 -11  -5  -2   29.76   11.08
 -11   6   2   11.36   12.01
 -11   6   2   19.37   14.06
 -10   6   2    2.37   10.46
 -10   6   2   19.72   12.97
  -9   6   2   43.52   11.97
  -9   6   2   51.23   11.61
  -8   6   2    4.74    7.54
  -8   6   2   -0.48    7.97
  -7   6   2   26.22    8.56
  -7   6   2   24.80    8.71
   6  -6  -2   77.58    9.72
  -6   6   2  110.94   10.94
  -6   6   2   99.12    9.70
  -6   6   2   76.31    4.88
   5  -6  -2  193.65   11.30
  -5   6   2  164.59   12.05
  -5   6   2  196.97   11.66
   4  -6  -2  104.27    5.41
   4  -6  -2  116.97    7.50
  -4   6   2  110.66    7.66
  -4   6   2  111.55    8.61
   3  -6  -2  105.15    5.27
   3  -6  -2  112.44    7.08
   3  -6  -2  100.91    6.26
  -3   6   2  107.72    7.37
  -3   6   2  104.17    6.45
  -3   6   2   98.49    7.54
   2  -6  -2  130.37    7.56
   2  -6  -2  145.30    5.46
   2  -6  -2  125.48    6.72
   2  -6  -2  151.62    6.74
  -2   6   2  135.74    7.55
  -2   6   2  149.95    8.17
   1  -6  -2   12.10    1.83
   1  -6  -2   21.24    3.17
   1  -6  -2   14.63    2.68
   1  -6  -2   12.30    2.00
  -1   6   2   11.27    2.61
  -1   6   2   12.42    2.48
  -1   6   2    8.83    1.57
   0  -6  -2  286.46   12.54
   0  -6  -2  282.12   12.14
   0  -6  -2  282.15   12.61
   0   6   2  282.84   12.59
   0   6   2  285.81   12.51
   0   6   2  288.84   12.60
  -1  -6  -2  271.61   12.74
  -1  -6  -2  273.76   12.80
  -1  -6  -2  289.32   12.62
  -1  -6  -2  307.14   12.93
   1   6   2  277.38   12.01
   1   6   2  296.03   13.01
   1   6   2  281.32   12.75
  -2  -6  -2   23.67    3.89
  -2  -6  -2   13.97    3.56
  -2  -6  -2   25.81    3.42
   2   6   2   18.12    3.70
   2   6   2   20.62    4.23
   2   6   2   19.53    3.31
  -3  -6  -2  494.30   21.00
  -3  -6  -2  462.88   19.97
  -3  -6  -2  471.68   21.55
  -3  -6  -2  464.41   20.92
   3   6   2  446.71   20.61
   3   6   2  466.34   20.13
  -4  -6  -2  316.08   15.86
  -4  -6  -2  320.40   16.47
  -4  -6  -2  362.63   17.91
  -4  -6  -2  327.42   16.19
   4   6   2  298.42   15.54
   4   6   2  300.53   15.92
  -5  -6  -2   45.25    7.25
  -5  -6  -2   17.22    7.44
   5   6   2   33.88    6.89
  -6  -6  -2    5.91    7.45
  -6  -6  -2   10.36    6.55
   6   6   2    5.57    5.93
  -7  -6  -2   88.65   13.51
  -7  -6  -2   67.56   10.48
  -8  -6  -2   11.65    8.11
  -8  -6  -2   20.17   10.96
  -9  -6  -2    8.37    9.48
 -10  -6  -2   19.50   11.65
 -10  -6  -2  -10.55   13.04
 -10  -6  -2   12.24   13.83
 -11  -6  -2  -11.01   12.85
 -11  -6  -2   -0.07   14.45
 -11  -6  -2   -3.93   10.36
 -11   7   2    2.76   13.95
 -11   7   2   -7.72   12.38
 -11   7   2   14.44   11.55
 -10   7   2   10.72   10.05
  -9   7   2  111.44   14.84
  -9   7   2   92.52   13.21
  -8   7   2  164.62   16.18
  -8   7   2  201.27   15.50
  -7   7   2  175.50   15.68
   6  -7  -2   28.22    5.89
  -6   7   2   22.34    7.22
  -6   7   2   26.64    6.36
   5  -7  -2   24.83    4.77
  -5   7   2   17.44    6.04
  -5   7   2   16.45    4.96
   4  -7  -2  111.86    7.26
   4  -7  -2   90.57    7.43
   4  -7  -2   94.01    5.92
  -4   7   2  120.89    9.13
  -4   7   2  113.11    7.57
  -4   7   2  115.76    8.48
   3  -7  -2   56.84    5.86
   3  -7  -2   64.61    4.79
  -3   7   2   61.27    6.50
  -3   7   2   54.68    5.98
  -3   7   2   58.58    4.81
   2  -7  -2   40.11    4.40
   2  -7  -2   33.26    3.14
   2  -7  -2   32.92    1.93
   2  -7  -2   29.09    3.18
  -2   7   2   30.62    4.17
  -2   7   2   31.11    4.03
   1  -7  -2  549.52   21.17
   1  -7  -2  531.60   22.31
   1  -7  -2  541.18   22.01
   1  -7  -2  556.46   21.17
  -1   7   2  569.58   22.12
  -1   7   2  515.50   20.89
  -1   7   2  516.22   22.26
   0  -7  -2  476.34   20.08
   0  -7  -2  500.98   20.38
   0  -7  -2  509.65   19.92
   0   7   2  476.04   20.09
   0   7   2  476.79   20.20
   0   7   2  485.52   19.72
  -1  -7  -2  952.99   36.24
  -1  -7  -2  901.92   36.18
  -1  -7  -2  926.10   36.11
   1   7   2  929.38   36.39
   1   7   2  891.90   36.02
   1   7   2  908.27   35.18
  -2  -7  -2  789.75   32.43
  -2  -7  -2  804.18   32.41
  -2  -7  -2  807.06   31.48
   2   7   2  808.19   31.50
   2   7   2  788.76   32.34
   2   7   2  788.48   32.57
  -3  -7  -2  237.80   13.21
  -3  -7  -2  246.34   11.53
  -3  -7  -2  229.07   12.17
  -3  -7  -2  209.78   11.90
   3   7   2  201.36   12.41
   3   7   2  207.60   11.93
   3   7   2  231.66   11.50
  -4  -7  -2  129.44   11.52
  -4  -7  -2   99.58    8.40
  -4  -7  -2   96.77   10.09
  -4  -7  -2  125.21    9.34
   4   7   2  110.42    9.59
   4   7   2  109.52    9.00
  -5  -7  -2  143.01   11.64
  -5  -7  -2  131.29   12.50
   5   7   2  163.13   11.12
  -6  -7  -2    6.43    8.46
  -6  -7  -2   -1.56    5.78
   6   7   2    2.77    6.33
  -7  -7  -2   95.00   13.35
  -7  -7  -2   85.74   11.68
  -8  -7  -2   25.93   11.47
  -8  -7  -2   30.44    9.56
  -9  -7  -2   -1.45    8.88
  -9  -7  -2   13.19   12.21
 -10  -7  -2   30.46   15.14
 -10  -7  -2   76.94   13.60
 -11  -7  -2   14.49   14.99
 -11  -7  -2   22.57   15.20
 -11  -7  -2   19.41   11.25
 -11   8   2   50.22   13.61
 -11   8   2   40.68   15.59
 -11   8   2   55.22   16.17
 -10   8   2   -0.78   19.08
 -10   8   2    4.31   12.99
 -10   8   2    5.33    9.83
  -9   8   2   30.46   11.31
  -9   8   2   39.00   10.74
  -8   8   2   62.56   12.39
  -8   8   2   65.43   10.41
  -7   8   2   84.81   11.69
  -7   8   2   89.68   10.18
   6  -8  -2    0.48    4.24
  -6   8   2   12.12    5.49
  -6   8   2   10.34    6.32
   5  -8  -2   15.71    4.69
   5  -8  -2   16.58    2.82
  -5   8   2   13.18    4.66
  -5   8   2   20.43    6.46
  -5   8   2   25.45    6.61
   4  -8  -2  350.23   16.93
   4  -8  -2  345.99   14.81
   4  -8  -2  365.97   16.15
  -4   8   2  334.12   17.82
  -4   8   2  368.58   17.69
  -4   8   2  367.42   16.26
   3  -8  -2 1841.79   68.65
   3  -8  -2 1779.19   70.08
   3  -8  -2 1799.37   68.86
  -3   8   2 1833.88   70.72
  -3   8   2 1884.17   70.38
  -3   8   2 1836.53   68.95
   2  -8  -2 1303.92   49.70
   2  -8  -2 1314.10   51.05
   2  -8  -2 1334.65   48.89
  -2   8   2 1314.20   51.45
  -2   8   2 1328.90   51.10
   1  -8  -2  244.33   10.43
   1  -8  -2  227.86   11.73
   1  -8  -2  257.93   11.23
   1  -8  -2  236.40   11.51
  -1   8   2  246.12   11.59
  -1   8   2  247.07   10.42
  -1   8   2  232.01   11.63
   0  -8  -2  497.87   20.17
   0  -8  -2  469.82   20.43
   0  -8  -2  512.51   20.43
   0   8   2  448.25   20.14
   0   8   2  483.17   20.50
   0   8   2  499.95   19.96
  -1  -8  -2  587.22   25.32
  -1  -8  -2  628.47   25.26
  -1  -8  -2  618.07   25.29
   1   8   2  597.13   25.45
   1   8   2  621.54   25.23
   1   8   2  609.93   24.08
  -2  -8  -2  195.60   10.94
  -2  -8  -2  223.78   11.10
  -2  -8  -2  201.59   11.41
  -2  -8  -2  206.19   10.01
   2   8   2  199.08   10.03
   2   8   2  200.29   11.53
   2   8   2  216.62   11.21
  -3  -8  -2    2.23    3.82
  -3  -8  -2    3.02    4.36
  -3  -8  -2   -1.40    2.51
   3   8   2    3.44    4.02
   3   8   2    2.45    3.27
   3   8   2   -3.43    3.04
  -4  -8  -2   39.53    7.28
  -4  -8  -2   52.48    7.10
  -4  -8  -2   27.02    5.08
   4   8   2   33.15    5.71
  -5  -8  -2   63.93   10.30
   5   8   2   70.07    8.42
  -6  -8  -2  542.93   27.82
  -6  -8  -2  496.90   25.30
   6   8   2  535.71   25.62
  -7  -8  -2  398.27   25.55
  -7  -8  -2  459.19   24.07
  -8  -8  -2  147.33   15.18
  -8  -8  -2  138.11   17.56
  -9  -8  -2    2.36    9.51
  -9  -8  -2    0.32   10.49
 -10  -8  -2    8.31   14.23
 -10  -8  -2   -0.40   11.11
 -11  -8  -2   32.59   11.68
 -11  -8  -2  -12.19   13.90
 -11   9   2    2.17   10.57
 -11   9   2   15.69   14.06
 -11   9   2   17.97   13.94
 -10   9   2   -2.09    9.49
 -10   9   2   12.40   13.03
 -10   9   2    2.57   11.19
  -9   9   2   24.68   13.45
  -9   9   2   11.58   11.32
  -9   9   2   18.01    9.52
  -8   9   2   83.85   13.17
  -8   9   2   43.79    9.45
  -8   9   2   69.03   13.42
  -7   9   2  350.82   19.29
  -7   9   2  335.32   20.86
  -7   9   2  325.99   21.59
   6  -9  -2  179.47   12.02
  -6   9   2  207.99   15.48
  -6   9   2  179.89   14.14
  -6   9   2  209.26   12.87
   5  -9  -2  154.22    8.23
   5  -9  -2  161.77   10.23
  -5   9   2  175.68   14.24
  -5   9   2  164.52   10.40
  -5   9   2  183.99   12.47
   4  -9  -2  318.37   14.61
   4  -9  -2  301.32   15.65
   4  -9  -2  308.01   13.72
  -4   9   2  307.72   14.55
  -4   9   2  308.71   16.30
  -4   9   2  360.73   17.24
   3  -9  -2  125.14    7.03
   3  -9  -2  119.45    6.71
   3  -9  -2  105.45    7.84
  -3   9   2  123.84    8.93
  -3   9   2  122.39    6.90
  -3   9   2  120.33    8.59
   2  -9  -2  399.29   18.73
   2  -9  -2  416.56   16.80
   2  -9  -2  413.97   18.36
   2  -9  -2  421.15   16.21
  -2   9   2  423.76   18.99
  -2   9   2  416.27   18.40
   1  -9  -2 1212.51   46.83
   1  -9  -2 1203.35   48.24
   1  -9  -2 1220.81   46.56
   1  -9  -2 1220.67   47.82
  -1   9   2 1233.58   47.81
  -1   9   2 1228.88   48.31
  -1   9   2 1307.94   47.39
   0  -9  -2   29.85    4.13
   0  -9  -2   32.36    4.53
   0  -9  -2   31.28    4.26
   0   9   2   33.64    4.07
   0   9   2   23.71    3.89
   0   9   2   25.78    4.05
  -1  -9  -2  160.31    9.40
  -1  -9  -2  145.59    8.96
  -1  -9  -2  164.70    9.51
   1   9   2  162.58    9.31
   1   9   2  183.41    8.15
   1   9   2  150.94    8.95
  -2  -9  -2 2101.65   79.84
  -2  -9  -2 2073.01   81.23
  -2  -9  -2 2220.98   81.54
  -2  -9  -2 2111.87   81.11
   2   9   2 2134.00   81.51
   2   9   2 2136.41   79.84
   2   9   2 2078.70   81.20
  -3  -9  -2  278.33   15.70
  -3  -9  -2  303.90   15.49
  -3  -9  -2  281.29   13.94
  -3  -9  -2  301.26   16.06
   3   9   2  333.75   16.35
   3   9   2  302.30   15.46
   3   9   2  291.56   14.14
  -4  -9  -2   47.80    8.09
  -4  -9  -2   41.89    8.11
  -4  -9  -2   37.66    5.60
   4   9   2   20.08    5.27
  -5  -9  -2  186.04   14.34
  -5  -9  -2  162.74   13.32
   5   9   2  170.90   12.04
  -6  -9  -2   83.94   11.66
  -6  -9  -2   89.58   10.76
   6   9   2  104.92   11.00
  -7  -9  -2    1.75    9.12
  -7  -9  -2   -5.39    7.77
  -8  -9  -2  102.74   13.74
  -8  -9  -2  116.71   16.39
  -9  -9  -2    6.94   10.14
  -9  -9  -2   13.28   11.45
 -10  -9  -2  -11.60   10.43
 -10  -9  -2    7.88   13.45
 -11  -9  -2   47.89   15.51
 -11  -9  -2   56.85   13.65
 -11  10   2   13.66   14.32
 -11  10   2   21.07   11.60
 -11  10   2   -6.63   11.14
 -10  10   2   12.34   12.91
 -10  10   2   -0.24   11.38
 -10  10   2    8.23    9.96
  -9  10   2   38.05   12.96
  -9  10   2   54.30   12.55
  -9  10   2   50.15   10.37
  -8  10   2   36.21   10.96
  -8  10   2   31.77    8.68
  -8  10   2   21.88   11.50
  -7  10   2    5.70    6.53
  -7  10   2    4.95    7.86
  -7  10   2   -3.28    7.75
   6 -10  -2   17.84    5.23
  -6  10   2   18.51    5.60
  -6  10   2   28.58    8.26
  -6  10   2   25.00    8.63
   5 -10  -2  517.81   23.98
   5 -10  -2  557.51   22.52
  -5  10   2  552.04   24.01
  -5  10   2  598.36   27.09
  -5  10   2  552.14   26.05
   4 -10  -2  194.65   10.03
   4 -10  -2  184.73   11.49
   4 -10  -2  207.48   10.40
  -4  10   2  214.31   12.56
  -4  10   2  197.67   12.36
  -4  10   2  202.19   10.41
   3 -10  -2  250.49   13.95
   3 -10  -2  271.02   12.36
  -3  10   2  277.75   13.77
  -3  10   2  241.92   11.54
  -3  10   2  252.52   14.17
   2 -10  -2   37.93    3.35
   2 -10  -2   37.52    5.03
   2 -10  -2   30.24    2.83
  -2  10   2   32.00    2.82
  -2  10   2   39.82    5.17
  -2  10   2   29.10    5.69
   1 -10  -2   10.75    3.45
   1 -10  -2   13.73    2.99
   1 -10  -2   13.58    2.40
   1 -10  -2   17.22    4.07
  -1  10   2   13.82    2.79
  -1  10   2   14.85    4.29
  -1  10   2   16.11    3.85
   0 -10  -2   22.75    4.46
   0 -10  -2   22.56    4.14
   0 -10  -2   18.75    3.96
   0  10   2   21.90    3.02
   0  10   2   27.41    4.82
   0  10   2   21.63    3.69
   0  10   2   27.80    4.49
  -1 -10  -2  487.12   21.01
  -1 -10  -2  473.23   21.36
  -1 -10  -2  459.62   20.96
   1  10   2  470.67   19.52
   1  10   2  498.12   21.72
   1  10   2  499.02   21.16
  -2 -10  -2    5.28    2.67
  -2 -10  -2    7.13    3.16
  -2 -10  -2    4.30    3.98
  -2 -10  -2   11.49    4.66
   2  10   2    5.96    2.86
   2  10   2    7.44    4.43
  -3 -10  -2  362.86   17.92
  -3 -10  -2  336.92   17.46
  -3 -10  -2  325.31   16.68
  -3 -10  -2  349.55   15.63
  -3 -10  -2  315.05   16.90
   3  10   2  334.88   17.04
   3  10   2  321.03   15.50
   3  10   2  347.79   17.83
  -4 -10  -2  331.67   19.22
  -4 -10  -2  366.93   19.19
   4  10   2  341.04   18.55
   4  10   2  376.47   17.39
  -5 -10  -2   64.08    9.99
  -5 -10  -2   70.87   10.39
   5  10   2   73.00    8.71
  -6 -10  -2   23.07    8.38
  -6 -10  -2   27.80    7.28
   6  10   2   37.32    8.08
  -7 -10  -2   49.24   10.31
  -7 -10  -2   35.16   11.42
  -8 -10  -2    4.85    9.47
  -8 -10  -2   11.12   10.23
  -9 -10  -2   14.99   12.18
  -9 -10  -2   27.11   11.39
 -10 -10  -2   11.83   14.16
 -10 -10  -2   -5.13   10.69
 -11  11   2    7.10   12.55
 -11  11   2    2.32    9.88
 -11  11   2   25.39   21.83
 -10  11   2    9.00   12.53
 -10  11   2   20.45   11.73
 -10  11   2    4.44    9.32
  -9  11   2  109.35   16.84
  -9  11   2   86.96   11.70
  -8  11   2  114.66   12.19
  -8  11   2   99.87   14.70
  -8  11   2   88.44   13.13
  -7  11   2   30.44   10.63
  -7  11   2   25.13    9.40
  -7  11   2   31.34    7.14
  -6  11   2   93.60   10.96
  -6  11   2   85.62   10.58
  -6  11   2   75.78    8.32
   5 -11  -2    8.55    3.33
   5 -11  -2   12.27    4.24
  -5  11   2   11.32    6.29
  -5  11   2   11.11    6.63
  -5  11   2    7.36    4.13
   4 -11  -2   19.31    4.05
   4 -11  -2   19.31    3.57
  -4  11   2    8.17    4.76
  -4  11   2   24.17    6.06
  -4  11   2   22.94    3.94
   3 -11  -2    1.60    3.19
   3 -11  -2    1.58    2.27
   3 -11  -2    4.79    3.40
  -3  11   2    2.70    4.81
  -3  11   2   -1.82    3.96
   2 -11  -2  192.14    8.44
   2 -11  -2  172.62   10.22
   2 -11  -2  185.49   11.15
  -2  11   2  183.07   10.61
  -2  11   2  177.87    8.20
  -2  11   2  181.85   11.52
   1 -11  -2  439.30   18.04
   1 -11  -2  442.49   21.39
   1 -11  -2  447.07   19.72
   1 -11  -2  448.21   18.73
  -1  11   2  450.14   19.69
  -1  11   2  439.16   20.43
  -1  11   2  448.08   18.59
   0 -11  -2  472.67   20.45
   0 -11  -2  470.19   20.78
   0  11   2  482.16   21.52
   0  11   2  481.27   19.29
   0  11   2  468.24   20.30
   0  11   2  466.94   20.68
  -1 -11  -2  196.65   11.33
  -1 -11  -2  202.40   11.27
  -1 -11  -2  183.17   10.56
   1  11   2  201.02    9.31
   1  11   2  181.09   11.55
   1  11   2  180.82   10.73
  -2 -11  -2  222.29   12.88
  -2 -11  -2  187.90   11.69
  -2 -11  -2  240.55   12.77
  -2 -11  -2  215.60   12.38
   2  11   2  200.87   12.16
   2  11   2  223.32   10.76
   2  11   2  208.76   12.36
  -3 -11  -2  132.42   10.70
  -3 -11  -2  117.92    9.66
  -3 -11  -2  150.45   11.20
   3  11   2  148.98   11.37
   3  11   2  142.56    8.97
  -4 -11  -2    2.25    3.63
  -4 -11  -2    9.39    6.63
   4  11   2    2.88    6.57
   4  11   2    8.11    4.92
  -5 -11  -2  134.16   13.40
  -5 -11  -2  121.82   12.15
   5  11   2  142.31   10.90
  -6 -11  -2   68.29   10.14
  -6 -11  -2  101.17   13.37
   6  11   2   60.92    9.51
  -7 -11  -2   83.89   13.47
  -7 -11  -2   79.75   12.51
  -8 -11  -2   17.33   11.15
  -8 -11  -2   11.69   10.15
  -9 -11  -2   95.45   14.78
 -10 -11  -2    6.75   13.68
 -10 -11  -2    5.19   11.35
 -10  12   2   -9.44   11.39
 -10  12   2   18.46    9.65
 -10  12   2  -15.34   11.82
  -9  12   2   57.87   15.25
  -9  12   2   42.18   13.03
  -9  12   2   71.78   10.72
  -8  12   2   -5.18    6.53
  -8  12   2   15.44   11.27
  -8  12   2   -8.00    9.22
  -7  12   2    8.43    9.39
  -7  12   2    5.78    8.14
  -7  12   2   -3.50    5.40
   6 -12  -2   11.14    3.55
  -6  12   2   27.50    8.25
  -6  12   2   13.24    8.53
  -6  12   2   13.97    5.42
   5 -12  -2   80.44    6.59
   5 -12  -2   50.03    5.51
  -5  12   2   68.66    9.82
  -5  12   2   62.11    9.49
  -5  12   2   50.36    6.08
   4 -12  -2  149.44    8.31
   4 -12  -2  161.82   10.29
  -4  12   2  142.46   11.44
  -4  12   2  149.87    8.41
   3 -12  -2  861.10   36.46
   3 -12  -2  899.57   35.78
  -3  12   2  909.07   37.52
  -3  12   2  868.28   36.63
   2 -12  -2  579.55   22.03
   2 -12  -2  559.81   25.00
   2 -12  -2  568.64   22.25
  -2  12   2  541.05   24.34
  -2  12   2  533.41   25.16
   1 -12  -2   37.31    4.78
   1 -12  -2   40.69    5.54
   1 -12  -2   60.60    5.57
   1 -12  -2   47.97    6.29
  -1  12   2   48.76    6.37
  -1  12   2   44.97    4.70
  -1  12   2   38.99    5.72
   0 -12  -2  124.89    9.17
   0 -12  -2  106.79    8.44
   0 -12  -2  121.68    8.35
   0  12   2  138.74    8.99
   0  12   2  149.87   10.07
   0  12   2  147.00    8.55
   0  12   2  130.38    7.10
  -1 -12  -2   -0.83    3.41
  -1 -12  -2    6.47    4.10
  -1 -12  -2    1.42    4.27
   1  12   2    2.14    2.45
   1  12   2   -1.75    4.36
   1  12   2    4.97    3.58
  -2 -12  -2  314.24   16.34
  -2 -12  -2  334.85   16.62
  -2 -12  -2  328.83   17.11
   2  12   2  318.54   16.69
   2  12   2  332.72   14.86
   2  12   2  336.56   17.72
  -3 -12  -2    0.77    5.27
  -3 -12  -2    1.29    5.81
  -3 -12  -2   -2.30    2.92
   3  12   2    5.43    5.81
   3  12   2    1.40    3.71
  -4 -12  -2    0.74    6.07
  -4 -12  -2   -4.09    5.95
  -4 -12  -2    5.70    3.87
   4  12   2    3.63    4.55
   4  12   2    6.53    6.76
  -5 -12  -2   98.85   11.71
  -5 -12  -2   76.31   10.17
   5  12   2   72.47    8.91
  -6 -12  -2  250.14   18.06
  -6 -12  -2  253.45   17.63
   6  12   2  273.35   16.66
  -7 -12  -2  188.99   17.94
  -7 -12  -2  209.16   19.63
  -8 -12  -2   63.57   12.57
  -8 -12  -2   75.68   15.68
  -9 -12  -2   14.36   12.42
  -9 -12  -2   20.34   12.63
 -10 -12  -2   24.91   13.92
 -10 -12  -2    4.29   10.74
 -10  13   2    5.10   12.38
 -10  13   2    4.83    9.07
 -10  13   2   40.53   13.56
  -9  13   2   -5.61    7.15
  -9  13   2  -13.16   10.58
  -8  13   2   42.68   12.50
  -8  13   2   33.18   10.71
  -8  13   2   28.42    7.75
  -7  13   2  120.78   10.61
  -7  13   2  120.48   15.00
  -7  13   2   92.53   13.17
   6 -13  -2   27.06    4.47
  -6  13   2   37.34    9.32
  -6  13   2   22.98    5.49
  -6  13   2   38.16    9.83
   5 -13  -2   39.49    5.45
  -5  13   2   32.66    8.15
  -5  13   2   41.06    5.20
  -5  13   2   39.01    9.21
   4 -13  -2  267.14   13.49
   4 -13  -2  241.22   11.90
  -4  13   2  262.89   16.35
  -4  13   2  279.66   15.77
   3 -13  -2   15.37    2.69
   3 -13  -2   15.11    4.49
   3 -13  -2   13.89    4.85
  -3  13   2   16.00    5.48
  -3  13   2   15.08    6.80
   2 -13  -2   54.05    3.91
   2 -13  -2   54.95    4.69
   2 -13  -2   49.70    6.64
   2 -13  -2   58.26    6.81
  -2  13   2   56.23    4.41
  -2  13   2   46.98    6.62
  -2  13   2   54.21    6.89
   1 -13  -2   65.25    5.97
  -1  13   2   56.22    6.85
  -1  13   2   82.44    8.88
  -1  13   2   57.71    5.58
   0 -13  -2  329.01   15.27
   0  13   2  295.49   13.28
   0  13   2  309.58   16.41
   0  13   2  303.16   14.74
   0  13   2  286.59   15.15
  -1 -13  -2  697.14   30.51
  -1 -13  -2  695.97   30.76
   1  13   2  742.11   28.64
   1  13   2  714.77   30.67
   1  13   2  756.01   31.58
  -2 -13  -2  394.52   18.85
  -2 -13  -2  409.21   19.12
  -2 -13  -2  365.47   19.29
   2  13   2  365.84   16.75
   2  13   2  386.15   19.58
  -3 -13  -2  254.31   16.00
  -3 -13  -2  281.99   15.93
  -3 -13  -2  253.58   13.21
   3  13   2  266.12   18.05
   3  13   2  281.15   13.59
  -4 -13  -2   -0.69    4.93
  -4 -13  -2    2.59    3.62
   4  13   2   -3.05    4.49
   4  13   2   -2.26    6.35
  -5 -13  -2  108.95   12.68
  -5 -13  -2  102.48   12.78
   5  13   2  126.52   10.87
  -6 -13  -2   67.89   12.19
  -6 -13  -2   39.56    9.75
   6  13   2   50.81    8.90
  -7 -13  -2    4.78    9.64
  -7 -13  -2   -3.80   10.01
  -8 -13  -2   20.28   14.50
  -9 -13  -2    8.48   11.24
  -9 -13  -2    4.74   11.74
 -10 -13  -2   -1.80   12.22
 -10 -13  -2  -13.93   11.03
 -10  14   2   15.78   12.61
 -10  14   2   18.85    8.60
 -10  14   2   25.40   13.85
  -9  14   2   22.03   12.15
  -9  14   2   12.05   12.51
  -9  14   2   11.95    7.60
  -8  14   2   31.05   10.29
  -8  14   2   35.59   12.07
  -7  14   2   11.20    5.60
  -7  14   2    3.63    8.62
  -7  14   2    1.69    7.84
   6 -14  -2   93.91    7.49
  -6  14   2  107.73   12.32
  -6  14   2   92.14    8.06
  -6  14   2   98.98   13.13
   5 -14  -2  370.61   17.18
  -5  14   2  358.54   21.12
  -5  14   2  356.54   20.04
  -5  14   2  347.91   16.03
   4 -14  -2    5.89    4.36
   4 -14  -2    6.28    2.72
  -4  14   2    2.40    5.84
  -4  14   2    3.94    5.16
   3 -14  -2   45.79    6.54
   3 -14  -2   49.19    3.68
  -3  14   2   34.24    7.52
  -3  14   2   43.59    7.41
   2 -14  -2   75.93    4.55
   2 -14  -2   79.56    7.44
   2 -14  -2   94.14    8.88
   2 -14  -2   79.98    8.22
  -2  14   2   98.98    9.64
  -2  14   2   76.25    8.11
  -2  14   2   67.16    5.50
   1 -14  -2    0.06    3.70
   1 -14  -2   -5.76    3.10
  -1  14   2   -1.06    2.88
  -1  14   2    2.15    4.46
  -1  14   2    1.61    4.93
   0 -14  -2  203.51   11.64
   0 -14  -2  184.95   11.44
   0  14   2  186.25   11.30
   0  14   2  195.06    9.59
   0  14   2  194.25   13.01
   0  14   2  207.14   11.95
  -1 -14  -2  116.98    9.03
  -1 -14  -2  124.66    8.80
  -1 -14  -2  127.86    9.95
   1  14   2  114.05    9.26
   1  14   2  136.31   11.11
   1  14   2  112.32    7.15
  -2 -14  -2   60.16    7.39
  -2 -14  -2   51.80    7.95
   2  14   2   53.47    5.36
   2  14   2   49.04    8.90
  -3 -14  -2  231.22   14.61
  -3 -14  -2  215.49   13.67
   3  14   2  212.78   14.85
   3  14   2  198.81   11.55
  -4 -14  -2  316.32   16.93
  -4 -14  -2  411.21   20.68
  -4 -14  -2  346.49   20.44
   4  14   2  353.17   21.01
   4  14   2  356.15   17.44
  -5 -14  -2   17.18    8.86
  -5 -14  -2   27.60    9.91
   5  14   2   27.47    6.74
  -6 -14  -2   21.88    9.63
  -6 -14  -2   -0.75    8.56
  -7 -14  -2   24.59   11.62
  -7 -14  -2   31.94   11.20
  -8 -14  -2    9.90   12.34
  -8 -14  -2   -0.12   10.77
  -9 -14  -2  -11.86   10.61
  -9 -14  -2   17.91   13.42
 -10 -14  -2   28.56   12.73
 -10 -14  -2   -1.13   13.86
 -10  15   2   70.99   17.01
 -10  15   2   97.26   16.59
  -9  15   2   17.97    7.59
  -9  15   2   22.11   13.22
  -8  15   2   87.38    9.35
  -8  15   2   79.14   15.16
  -8  15   2   72.98   13.41
  -7  15   2   25.86    6.02
  -7  15   2   16.86    9.50
  -7  15   2   15.41   10.85
   6 -15  -2    1.00    4.13
  -6  15   2   -1.32    7.47
  -6  15   2   -1.61    7.70
  -6  15   2   -3.12    3.65
   5 -15  -2    0.89    4.37
  -5  15   2   10.02    8.35
  -5  15   2   13.34    7.27
   4 -15  -2   76.83    8.17
  -4  15   2   64.78   10.37
  -4  15   2   61.00   10.11
   3 -15  -2   -2.18    4.82
   3 -15  -2    0.92    1.62
  -3  15   2    2.85    5.03
  -3  15   2   -6.73    4.92
   2 -15  -2    9.37    3.38
   2 -15  -2   16.38    2.25
   2 -15  -2   22.23    6.18
  -2  15   2    9.29    5.19
  -2  15   2    7.45    3.07
  -2  15   2   13.97    5.54
   1 -15  -2  496.16   21.62
  -1  15   2  512.64   24.12
  -1  15   2  461.31   21.22
  -1  15   2  500.77   22.69
   0 -15  -2  111.50   10.07
   0 -15  -2  117.75    9.15
   0  15   2  134.49    7.26
   0  15   2  104.71    8.50
   0  15   2  115.13   10.94
   0  15   2  114.26    9.42
  -1 -15  -2  134.38   11.12
  -1 -15  -2  169.50   10.36
   1  15   2  156.57    8.51
  -2 -15  -2  231.61   14.71
  -2 -15  -2  256.14   14.42
   2  15   2  238.65   11.89
   2  15   2  224.96   15.83
  -3 -15  -2    2.68    6.80
  -3 -15  -2   -3.23    5.39
   3  15   2    6.08    7.15
   3  15   2    7.92    4.20
  -4 -15  -2  228.93   14.99
  -4 -15  -2  213.06   12.17
  -4 -15  -2  233.30   15.80
   4  15   2  220.60   16.79
   4  15   2  190.81   12.43
  -5 -15  -2    9.43    6.90
  -5 -15  -2    1.14    7.39
   5  15   2   -0.40    5.97
  -6 -15  -2   -6.98    8.49
  -6 -15  -2   -9.07    8.30
  -7 -15  -2   94.38   15.06
  -7 -15  -2  117.01   15.40
  -8 -15  -2   61.77   14.25
  -8 -15  -2   60.11   13.55
  -9 -15  -2   -0.55   11.83
  -9 -15  -2    7.81   11.05
 -10  16   2   17.69   12.40
  -9  16   2    5.37    5.94
  -9  16   2   -0.21   11.63
  -9  16   2   -2.11   11.20
  -8  16   2    5.80    5.13
  -8  16   2    8.85   12.23
  -8  16   2   -2.50   11.19
  -7  16   2    5.35   10.51
  -7  16   2   -6.49    8.37
  -7  16   2    4.30    4.08
   6 -16  -2    0.23    4.34
  -6  16   2  -11.46    7.17
  -6  16   2    5.61    9.35
   5 -16  -2   45.83    6.88
  -5  16   2   30.83    8.48
  -5  16   2   39.73    8.91
   4 -16  -2   52.76    7.42
  -4  16   2   52.92   10.16
  -4  16   2   45.75    8.50
   3 -16  -2  371.05   19.05
  -3  16   2  380.83   19.54
  -3  16   2  370.40   20.88
   2 -16  -2   36.05    2.69
   2 -16  -2   31.40    4.61
   2 -16  -2   41.75    7.61
  -2  16   2   37.54    7.07
  -2  16   2   46.05    8.15
  -2  16   2   27.35    4.32
   1 -16  -2  253.50   13.60
  -1  16   2  227.77   12.89
  -1  16   2  263.59   16.27
  -1  16   2  266.31   14.60
   0 -16  -2   35.35    6.45
   0 -16  -2   47.53    5.15
   0  16   2   29.77    8.09
   0  16   2   34.54    4.21
   0  16   2   21.75    5.33
   0  16   2   39.73    7.04
  -1 -16  -2   26.72    6.60
   1  16   2   24.88    6.96
   1  16   2   20.32    3.82
  -2 -16  -2   71.27    9.53
  -2 -16  -2   78.36    8.90
   2  16   2   73.94    6.39
   2  16   2   63.33   10.11
  -3 -16  -2    4.83    6.84
  -3 -16  -2   21.75    7.16
   3  16   2   36.64    5.46
   3  16   2   22.05    8.14
  -4 -16  -2   -0.45    7.06
  -4 -16  -2    1.29    8.04
   4  16   2   -1.78    7.28
   4  16   2    6.47    4.77
  -5 -16  -2   14.59    8.60
  -5 -16  -2    8.56    8.27
  -6 -16  -2   64.40   11.79
  -6 -16  -2   51.12   12.27
  -7 -16  -2   87.40   14.78
  -8 -16  -2   42.13   13.73
  -9 -16  -2   35.84   14.35
  -9 -16  -2   21.69   12.78
  -9  17   2   -0.28   12.35
  -9  17   2    6.56   11.84
  -8  17   2   34.82   11.53
  -8  17   2   31.22   15.75
   7 -17  -2    4.02    3.87
  -7  17   2    5.23    9.39
  -7  17   2  -12.21   10.97
   6 -17  -2   17.00    5.65
  -6  17   2   23.77    9.12
  -6  17   2   34.05   11.54
   5 -17  -2   42.06    7.27
  -5  17   2   64.75   11.91
  -5  17   2   59.59   10.35
   4 -17  -2  134.39   11.52
  -4  17   2  133.23   12.44
  -4  17   2  158.57   15.16
   3 -17  -2  131.46   11.61
  -3  17   2   92.85   12.39
  -3  17   2  130.92   11.63
   2 -17  -2   29.02    7.66
   2 -17  -2   24.10    4.52
  -2  17   2   27.76    4.36
  -2  17   2   24.10    8.72
  -2  17   2   27.23    6.95
   1 -17  -2  210.37   12.69
   1 -17  -2  208.36    9.80
  -1  17   2  217.34   13.36
  -1  17   2  178.34   10.23
  -1  17   2  208.11   14.99
   0 -17  -2   16.00    5.97
   0 -17  -2   20.34    4.23
   0  17   2   25.52    6.77
   0  17   2   21.61    7.93
   0  17   2   18.80    3.71
  -1 -17  -2   17.66    6.78
  -1 -17  -2   16.62    5.26
   1  17   2   12.45    8.07
   1  17   2   19.24    3.78
  -2 -17  -2   56.50    9.56
   2  17   2   49.10    9.21
   2  17   2   54.11    5.64
  -3 -17  -2  294.27   18.59
  -3 -17  -2  280.64   17.51
   3  17   2  306.51   14.76
   3  17   2  281.57   18.21
  -4 -17  -2   12.37    7.38
  -4 -17  -2  -14.55    6.82
   4  17   2    1.36    4.76
   4  17   2   -0.80    8.79
  -5 -17  -2   56.42   11.02
  -5 -17  -2   71.20   12.51
   5  17   2   60.38    9.54
  -6 -17  -2   -8.38    8.86
  -6 -17  -2   16.47   10.28
  -7 -17  -2   11.88   12.86
  -7 -17  -2   10.40   11.65
  -8 -17  -2   37.13   13.30
  -8 -17  -2   -0.69   12.14
  -9 -17  -2   59.46   14.94
  -9 -17  -2   17.91   13.27
  -9  18   2   24.17   13.75
  -9  18   2    6.32   11.12
  -8  18   2   50.28   14.81
  -8  18   2   42.61   11.60
   7 -18  -2   -1.05    4.01
  -7  18   2    4.13   10.36
  -7  18   2    5.79    9.40
   6 -18  -2   72.84    8.09
  -6  18   2   71.09   13.33
  -6  18   2   58.62   11.29
   5 -18  -2  138.34   11.52
  -5  18   2  131.36   13.97
  -5  18   2  147.84   15.75
   4 -18  -2   14.15    6.77
  -4  18   2   11.63    8.32
  -4  18   2   22.66    7.87
  -3  18   2    1.93    7.47
  -3  18   2   12.22    6.80
   2 -18  -2    1.61    3.84
   2 -18  -2   16.60    7.08
  -2  18   2   -2.02    3.43
  -2  18   2   -6.23    6.33
  -2  18   2   12.79    7.99
   1 -18  -2   10.33    5.29
   1 -18  -2    7.81    2.62
  -1  18   2    9.30    3.59
  -1  18   2    0.89    4.10
  -1  18   2    6.55    7.73
  -1  18   2   -0.53    5.67
   0 -18  -2  128.91    8.18
   0 -18  -2  141.80    8.64
   0 -18  -2  138.56   11.07
   0  18   2  105.50   12.66
   0  18   2  137.40    7.81
  -1 -18  -2  245.37   13.36
  -1 -18  -2  242.71   17.00
   1  18   2  215.06   11.19
   1  18   2  257.00   17.33
  -2 -18  -2   39.81    8.86
  -2 -18  -2   59.80    8.14
   2  18   2   48.86    5.43
   2  18   2   33.91    9.46
  -3 -18  -2  228.68   16.70
   3  18   2  214.53   16.04
   3  18   2  222.22   12.19
  -4 -18  -2  224.03   17.30
  -4 -18  -2  262.19   18.52
   4  18   2  231.25   20.08
   4  18   2  239.34   13.68
  -5 -18  -2   47.14   11.02
  -5 -18  -2   36.43   10.50
   5  18   2   58.16    8.20
   5  18   2   51.03   12.48
  -6 -18  -2   -0.04    9.44
  -6 -18  -2   -4.09    8.49
  -7 -18  -2   36.10   12.93
  -8 -18  -2    5.06   11.57
  -8 -18  -2    5.64   12.34
  -9 -18  -2   24.85   13.96
  -9 -18  -2    7.09   12.72
  -9  19   2   52.88   13.66
  -9  19   2   27.40   14.52
  -8  19   2   22.49   13.01
   7 -19  -2   -7.55    4.66
  -7  19   2   -5.08   10.40
  -7  19   2   -1.30    9.24
   6 -19  -2   -4.83    5.48
  -6  19   2   -6.93    9.29
  -6  19   2    1.55    8.37
   5 -19  -2   -1.48    6.11
  -5  19   2    6.26   10.41
  -5  19   2    1.20    7.87
   4 -19  -2   29.59    7.98
  -4  19   2   25.51    8.41
  -4  19   2   23.55    9.84
   3 -19  -2    4.61    7.14
  -3  19   2   24.90    7.90
  -3  19   2   14.43    7.15
   2 -19  -2   44.37    6.32
   2 -19  -2   59.62   10.18
  -2  19   2   45.66    8.59
  -2  19   2   35.11    5.50
  -2  19   2   49.78    9.97
   1 -19  -2  120.24   10.46
   1 -19  -2  151.13    6.59
   1 -19  -2  124.96    6.36
  -1  19   2  107.16   13.33
  -1  19   2  134.17    8.10
  -1  19   2  128.20   12.04
  -1  19   2  112.26    9.97
   0 -19  -2  253.31   12.46
   0 -19  -2  275.70   17.60
   0 -19  -2  245.54   12.45
   0  19   2  255.15   18.02
   0  19   2  246.26   11.77
  -1 -19  -2   12.36    4.83
  -1 -19  -2    5.56    6.80
   1  19   2    9.25    3.23
   1  19   2   10.09    7.51
  -2 -19  -2   23.17    8.16
  -2 -19  -2   17.70    6.38
   2  19   2   18.47    4.04
   2  19   2    2.28    9.23
  -3 -19  -2   22.25    8.74
  -3 -19  -2    8.04    6.62
   3  19   2    9.92    4.69
   3  19   2    3.07    6.85
  -4 -19  -2   28.93    8.85
  -4 -19  -2   22.58    9.93
   4  19   2   18.18   11.04
   4  19   2   22.25    6.08
  -5 -19  -2   32.37   10.78
  -5 -19  -2   72.52   13.17
   5  19   2   31.43   11.84
  -6 -19  -2   -5.21    9.62
  -6 -19  -2    5.06   10.25
  -7 -19  -2   41.54   14.15
  -7 -19  -2   82.14   15.35
  -8 -19  -2   38.22   13.96
  -8 -19  -2   52.92   14.67
  -8  20   2   14.34   11.38
  -8  20   2   -1.59   11.84
   7 -20  -2  -14.65    4.60
  -7  20   2    9.21   11.34
  -6  20   2   -6.11    9.47
  -6  20   2   -1.07    9.01
   5 -20  -2   34.91    8.65
  -5  20   2   29.88    9.36
  -5  20   2   36.96   11.76
   4 -20  -2   86.10   10.99
  -4  20   2  100.06   14.28
  -4  20   2   99.52   11.92
   3 -20  -2   19.87    8.09
  -3  20   2    9.28    9.59
  -3  20   2   -8.29    6.74
  -3  20   2  -10.65    3.79
   2 -20  -2   28.57    9.35
   2 -20  -2   24.62    5.68
  -2  20   2   17.35    7.60
  -2  20   2   11.22    4.67
  -2  20   2   31.93   10.09
   1 -20  -2    0.68    1.17
   1 -20  -2    1.12    5.50
  -1  20   2    3.70    3.31
  -1  20   2   -1.33    6.51
  -1  20   2   14.37    8.68
   0 -20  -2    5.74    3.31
   0 -20  -2    8.39    3.63
   0  20   2    0.46    8.21
   0  20   2    6.36    3.19
  -1 -20  -2    8.55    7.19
  -1 -20  -2    4.88    4.69
   1  20   2   -7.59    8.13
   1  20   2   -2.52    2.90
  -2 -20  -2   12.22    5.76
  -2 -20  -2   -1.93    7.95
   2  20   2    0.28    7.89
   2  20   2    6.24    3.76
  -3 -20  -2   15.61    7.13
  -3 -20  -2    8.96    8.98
   3  20   2  -18.33    8.03
   3  20   2   -0.11    4.05
  -4 -20  -2   -3.29    8.90
  -4 -20  -2    7.60    8.24
   4  20   2   -4.38    9.94
   4  20   2   -0.70    4.77
  -5 -20  -2  -11.77    8.00
  -5 -20  -2  -14.04    9.32
   5  20   2    1.21   10.05
  -6 -20  -2  -10.13    8.79
  -6 -20  -2   21.98   11.76
  -7 -20  -2   13.07   12.28
  -8 -20  -2   46.37   14.20
  -8 -20  -2   21.47   13.44
  -8  21   2    7.57   12.75
  -8  21   2  -12.16   10.14
  -7  21   2    1.64    9.75
  -7  21   2    5.69   11.80
   6 -21  -2    4.81    6.63
  -6  21   2   -5.73    9.73
  -6  21   2   -1.02    8.50
   5 -21  -2   28.25    8.33
  -5  21   2   10.57    8.46
   4 -21  -2   59.01    9.80
  -4  21   2   65.35   10.97
  -4  21   2   47.88   11.80
   3 -21  -2   -0.79    7.99
  -3  21   2    9.28    7.51
  -3  21   2  -10.08    3.84
  -3  21   2    7.04    9.65
   2 -21  -2    2.51    4.77
   2 -21  -2    7.56    8.72
  -2  21   2   -1.14    8.12
  -2  21   2   10.15    4.23
  -2  21   2    3.46    7.16
   1 -21  -2   44.23    8.00
   1 -21  -2   43.79   10.85
  -1  21   2   43.28    4.60
  -1  21   2   38.63   10.03
  -1  21   2   37.67    8.80
   0 -21  -2   29.93    4.38
   0 -21  -2   28.84    8.19
   0 -21  -2   21.52    4.10
   0  21   2   42.58   10.94
   0  21   2   17.76    3.46
  -1 -21  -2   -1.17    4.54
  -1 -21  -2   -9.00    7.03
   1  21   2    2.84    2.91
   1  21   2   -7.72    8.93
  -2 -21  -2   38.32    9.82
  -2 -21  -2   30.54    7.26
   2  21   2   34.09    4.37
   2  21   2   24.16   11.09
  -3 -21  -2    8.37    8.88
  -3 -21  -2    1.86    6.63
   3  21   2  -13.15    9.35
   3  21   2    4.55    4.17
  -4 -21  -2    2.16    7.74
  -4 -21  -2   17.11   10.44
   4  21   2   15.54   11.49
  -5 -21  -2    6.97    9.45
  -5 -21  -2   -5.54    8.50
   5  21   2   -7.33    9.24
  -6 -21  -2   20.37   11.70
  -7 -21  -2    3.37   10.98
  -7 -21  -2   36.67   12.23
  -8 -21  -2   10.09   14.66
  -8 -21  -2   35.03   13.43
  -8  22   2   18.53   13.74
  -8  22   2   14.75   11.46
  -7  22   2   13.59   11.97
  -7  22   2   -2.97   10.44
   6 -22  -2    0.93    6.69
  -6  22   2   -2.41   10.79
  -6  22   2   -9.86    8.59
   5 -22  -2   99.85   11.70
  -5  22   2   87.56   12.74
  -5  22   2   88.87   15.36
   4 -22  -2    6.93    8.07
  -4  22   2   29.38   11.98
  -4  22   2    8.17    8.10
   3 -22  -2   -0.44    8.16
  -3  22   2  -15.88    8.70
  -3  22   2   -1.57    7.61
   2 -22  -2    9.86    5.43
  -2  22   2   19.52    4.32
  -2  22   2   -6.09    3.43
  -2  22   2   -5.50    7.46
  -2  22   2    9.87   10.21
   1 -22  -2   -2.79    5.90
   1 -22  -2    0.15    9.23
  -1  22   2   -5.17    2.80
  -1  22   2    3.08    9.76
   0 -22  -2   54.77    5.01
   0 -22  -2   63.42   10.01
   0 -22  -2   49.14    4.77
   0  22   2   60.56   12.79
   0  22   2   48.21    4.31
  -1 -22  -2    0.09    4.47
  -1 -22  -2    6.94    7.68
   1  22   2    1.61    9.75
   1  22   2    2.62    2.61
  -2 -22  -2    2.81    8.67
  -2 -22  -2   -1.08    6.05
   2  22   2    6.97    8.99
   2  22   2   -1.88    2.83
  -3 -22  -2   67.84   12.56
  -3 -22  -2   60.90    9.76
   3  22   2   67.56   13.91
  -4 -22  -2   64.62   11.12
  -4 -22  -2   77.51   13.19
   4  22   2   56.04   16.55
  -5 -22  -2   32.61   10.98
  -5 -22  -2   34.93   12.73
   5  22   2   23.35   12.17
  -6 -22  -2    9.80   11.74
  -6 -22  -2    8.99   10.03
  -7 -22  -2   11.06   11.30
  -7 -22  -2   -7.03   10.58
  -7  23   2    4.09   10.55
  -7  23   2  -15.19   11.42
   6 -23  -2    7.65    7.77
  -6  23   2    3.02   11.25
  -6  23   2   25.68   11.62
   5 -23  -2   20.90    9.14
  -5  23   2   22.07   14.22
  -5  23   2   20.50    9.78
   4 -23  -2    7.77    8.90
  -4  23   2   -2.09   10.93
  -4  23   2    5.82    8.25
   3 -23  -2   -0.49    8.12
  -3  23   2   -4.70    7.39
  -3  23   2    3.33    9.89
   2 -23  -2   -3.40    9.21
  -2  23   2   -0.30    8.75
  -2  23   2    0.45    7.66
  -2  23   2   -0.61    3.24
   1 -23  -2   73.93   13.77
   1 -23  -2   98.90   10.76
  -1  23   2   96.70   14.48
  -1  23   2   94.18    5.93
   0 -23  -2   41.63    9.42
   0  23   2   40.53   12.57
  -1 -23  -2   -2.56    7.87
  -1 -23  -2   -1.24    4.43
   1  23   2    6.63    8.83
  -2 -23  -2   15.55    9.75
  -2 -23  -2   12.48    6.46
   2  23   2   35.65   13.01
  -3 -23  -2   -6.27    8.95
  -3 -23  -2    3.66    7.28
  -4 -23  -2   25.62    8.65
  -4 -23  -2   31.57   11.67
   4  23   2   17.58   12.64
  -5 -23  -2   19.39    9.50
  -5 -23  -2   40.57   12.61
   5  23   2   11.13   11.55
  -6 -23  -2   11.57   12.50
  -6 -23  -2  -11.09    9.60
  -7 -23  -2   -4.59   11.47
  -7 -23  -2   23.07   11.51
  -7  24   2   21.04   14.91
  -7  24   2   27.10   11.03
   6 -24  -2   -2.78    7.83
  -6  24   2   11.27   10.31
  -6  24   2   14.26   12.78
   5 -24  -2   22.07    8.86
  -5  24   2  -16.02   10.29
  -5  24   2   11.46    9.26
   4 -24  -2   20.29    9.72
  -4  24   2   31.55    9.64
   3 -24  -2  -10.09    8.85
  -3  24   2   -2.35    3.88
  -3  24   2    9.39    8.43
  -3  24   2    2.35   11.25
   2 -24  -2    3.42   10.32
  -2  24   2    5.27    7.66
  -2  24   2    6.67    3.10
   1 -24  -2    8.70   10.34
   1 -24  -2   -0.32    6.83
  -1  24   2    1.19    9.43
   0 -24  -2    0.34   11.07
   0 -24  -2   -0.10    7.58
   0  24   2   23.06   11.91
  -1 -24  -2    9.64    4.86
  -1 -24  -2   16.26    9.36
   1  24   2   -5.79   10.23
  -2 -24  -2    3.09    5.81
  -2 -24  -2  -11.84    8.43
   2  24   2    1.84   11.13
  -3 -24  -2    7.19   10.23
  -3 -24  -2   -5.41    6.80
   3  24   2    0.99   11.44
  -4 -24  -2   -3.07    9.46
  -4 -24  -2   -0.69    7.85
   4  24   2   21.94   12.55
  -5 -24  -2   -8.55    8.68
  -5 -24  -2   -1.79   10.27
   5  24   2   22.11   12.93
  -6 -24  -2    6.53   10.28
  -6 -24  -2   27.74   13.21
  -7 -24  -2    2.77   10.59
   6 -25  -2  -12.06   10.76
  -6  25   2   15.87   13.32
  -6  25   2    1.06    9.87
   5 -25  -2    4.93    8.54
  -5  25   2    8.85   11.79
  -5  25   2    0.93    9.05
   4 -25  -2   37.03   10.43
  -4  25   2   31.71   13.35
  -4  25   2   27.92   10.18
   3 -25  -2   12.93   10.49
  -3  25   2    0.85    3.62
  -3  25   2    7.22    8.89
   2 -25  -2   31.39   12.11
  -2  25   2   25.83   11.99
   1 -25  -2    6.95    7.34
   1 -25  -2    6.69   11.81
  -1  25   2   -3.02   10.87
   0 -25  -2   24.93   12.65
   0 -25  -2   11.83    8.64
   0  25   2   16.14   11.91
  -1 -25  -2   -4.33    8.72
  -1 -25  -2   -9.21    3.22
   1  25   2   -4.05   11.49
  -2 -25  -2   19.01   10.47
  -2 -25  -2    3.77    5.73
   2  25   2   26.99   12.89
  -3 -25  -2    9.22    7.14
   3  25   2   10.41   10.87
  -4 -25  -2    5.32   11.08
  -4 -25  -2   -2.89    7.47
   4  25   2   13.62   12.08
  -5 -25  -2   -1.73   10.91
   5  25   2  -12.59   12.77
  -6 -25  -2   -5.29    9.90
  -6 -25  -2    9.56   12.33
  -6  26   2   30.63   11.56
   5 -26  -2    4.77    9.35
  -5  26   2    5.74   13.25
  -5  26   2   16.77    9.92
   4 -26  -2   18.34   10.43
  -4  26   2   14.59   12.97
   3 -26  -2   -2.90   10.10
  -3  26   2   -5.26    7.99
  -3  26   2  -10.54   11.03
  -2  26   2   -0.22   12.31
   1 -26  -2   18.04   12.49
   1 -26  -2   -1.33    6.85
  -1  26   2   12.96   14.74
   0 -26  -2   23.70   13.45
   0 -26  -2   22.41    8.79
  -1 -26  -2   -7.84    8.57
   1  26   2   -0.87   12.64
  -2 -26  -2    0.55    5.68
   2  26   2    9.64   12.48
  -3 -26  -2   -0.18    6.96
   3  26   2   15.40   13.09
  -4 -26  -2    9.64   11.38
  -4 -26  -2    8.68    8.60
   4  26   2   56.75   14.97
  -5 -26  -2   -3.24    9.26
  -5 -26  -2    9.97   12.09
   5  26   2    6.11   14.15
   5 -27  -2   -9.07    9.07
  -5  27   2    3.09   13.96
  -5  27   2    9.80    9.64
   4 -27  -2   17.74   10.67
  -4  27   2   11.39   11.54
  -4  27   2  -11.37    8.66
   3 -27  -2   15.39   12.32
  -3  27   2  -16.22   10.90
   2 -27  -2   14.33   11.82
  -2  27   2  -14.19   11.84
   1 -27  -2   18.07    8.02
   1 -27  -2   26.03   13.30
  -1  27   2   35.84   13.95
   0 -27  -2   28.13    8.86
   0 -27  -2   -7.62   13.18
   0  27   2   13.95   12.59
  -1 -27  -2   -9.47   12.97
  -1 -27  -2   -5.34    9.05
   1  27   2    2.13   13.51
  -2 -27  -2    6.99   10.14
   2  27   2    2.69   12.47
  -3 -27  -2   -2.51    7.13
  -3 -27  -2   -1.64   11.08
   3  27   2   15.83   13.22
  -4 -27  -2   -0.41    8.45
  -4 -27  -2   -0.93   11.27
   4  27   2   -0.48   11.65
  -5 -27  -2    1.09   12.75
   4 -28  -2    5.99   11.05
  -4  28   2   -1.09   13.16
  -4  28   2  -13.44    8.88
   3 -28  -2   -0.37   11.36
  -3  28   2   17.77   14.06
   2 -28  -2  -16.97   11.53
  -2  28   2  -14.59   11.61
   1 -28  -2   -8.63   12.04
  -1  28   2    3.58   12.45
   0 -28  -2    7.00    9.51
   0 -28  -2    9.79   18.69
   0  28   2   15.23   12.85
  -1 -28  -2   -6.55    8.90
  -1 -28  -2   19.36   13.25
   1  28   2   13.20   13.96
  -2 -28  -2   27.62   15.18
  -2 -28  -2    5.85   10.28
   2  28   2   12.02   12.47
  -3 -28  -2    3.51   11.42
   3  28   2   -6.42   12.68
  -4 -28  -2   -1.53   11.53
   4  28   2   -1.89   15.87
   3 -29  -2   14.88   12.03
   2 -29  -2  -15.26   11.45
  -2  29   2   24.25   14.28
   1 -29  -2    3.39   13.22
  -1  29   2   19.44   14.77
   0 -29  -2   18.47   13.83
   0  29   2   11.09   14.15
  -1 -29  -2    6.86   14.44
   1  29   2    1.91   13.79
  -2 -29  -2   -9.19   10.22
  -2 -29  -2   -4.87   12.98
   2  29   2    9.56   13.79
  -3 -29  -2   14.02   11.96
   1 -30  -2   12.63   13.54
  -1  30   2   17.51   17.25
   0 -30  -2   32.48   14.53
   0 -30  -2   30.59   11.29
   0  30   2   27.20   17.44
  -1 -30  -2   11.63   15.68
  -1 -30  -2    5.66   10.43
   0 -30   3    2.73   14.80
  -3 -29   3    8.13   11.61
   2  29  -3   12.92   13.82
  -2 -29   3   13.99   12.01
  -2 -29   3    2.03   14.66
   1  29  -3   16.08   13.28
  -1 -29   3    9.65   14.00
   0  29  -3    5.74   12.77
   0 -29   3    1.82   14.29
  -1  29  -3    5.35   12.96
   1 -29   3  -13.31   12.81
  -2  29  -3   -3.42   13.19
   2 -29   3   -3.33   12.52
   4  28  -3   39.41   16.19
  -4 -28   3   16.71   16.09
  -4 -28   3   10.80   12.06
   3  28  -3   10.47   12.98
  -3 -28   3    9.35   12.32
  -3 -28   3   19.52   14.37
   2  28  -3    3.85   13.42
  -2 -28   3    3.81   14.74
  -2 -28   3   13.59   11.27
   1  28  -3   19.52   12.90
  -1 -28   3   -9.75   12.47
   0  28  -3   15.00   13.83
   0 -28   3  -16.54   12.34
  -1  28  -3    6.34   12.92
  -2  28  -3   15.87   12.64
   2 -28   3    5.63   12.77
  -3  28  -3   33.67   14.27
   3 -28   3   52.72   15.15
  -5 -27   3   11.21   16.18
  -5 -27   3   -0.50   11.82
   4  27  -3   -6.85   12.89
  -4 -27   3   -0.59   14.41
  -4 -27   3   -8.18   11.54
   3  27  -3   15.56   13.29
  -3 -27   3  -15.74   10.77
  -3 -27   3   16.80   14.19
   2  27  -3   16.47   13.87
  -2 -27   3   34.45   15.93
  -2 -27   3   10.80   11.28
   1  27  -3    1.31   12.37
  -1 -27   3   -8.82   11.57
   0  27  -3  -14.58   11.43
   0 -27   3   -5.30   12.89
  -1  27  -3    0.52   11.61
   1 -27   3   -5.41   12.16
  -2  27  -3   -4.70   11.65
   2 -27   3   -0.74   12.40
  -3  27  -3   10.45   12.24
   3 -27   3    7.10   12.07
  -4  27  -3    8.85   11.85
   4 -27   3   12.55   12.16
  -5 -26   3   -9.48    7.69
  -5 -26   3    1.95   13.92
  -5 -26   3   -4.13   11.29
   4  26  -3   11.60   13.27
  -4 -26   3  -10.14    6.45
  -4 -26   3    5.59   11.81
  -4 -26   3   20.78   14.50
   3  26  -3    7.86   12.81
  -3 -26   3    9.30   12.76
  -3 -26   3    5.20   12.32
   2  26  -3   -1.76   12.14
  -2 -26   3   17.51   13.34
   1  26  -3    3.41   16.90
  -1 -26   3    7.31    9.49
   0  26  -3   -1.46   11.10
   0 -26   3   17.24   12.35
   1 -26   3  -17.61   11.05
  -2  26  -3    8.85   11.40
   2 -26   3   -2.86   12.16
  -3  26  -3   -7.28   10.85
   3 -26   3   16.08   12.70
  -4  26  -3  -10.36   11.90
  -5  26  -3   -7.82   11.78
   5 -26   3  -17.00   10.19
  -6 -25   3    2.62   12.58
  -6 -25   3   11.22   12.70
  -6 -25   3   15.42   10.67
  -5 -25   3  -12.31   11.08
  -5 -25   3    3.31   13.60
  -5 -25   3    0.08    8.23
   4  25  -3   -5.40   10.90
  -4 -25   3    6.59    7.24
  -4 -25   3   16.68   14.59
  -4 -25   3   20.45   14.37
  -3 -25   3   -4.15   14.41
  -3 -25   3   13.14    6.15
  -3 -25   3    8.12   11.51
   2  25  -3   60.30   13.97
  -2 -25   3   70.42   15.05
  -2 -25   3   99.80   14.17
   1  25  -3   -6.49   11.13
  -1 -25   3    5.69    9.09
  -1 -25   3    9.38   11.40
   0  25  -3  -11.51   10.65
   0 -25   3   -3.33   12.75
  -1  25  -3   21.62   11.21
  -2  25  -3    4.17   11.46
  -3  25  -3    6.11   16.59
   3 -25   3    3.96   11.53
  -4  25  -3   -1.83   10.85
  -4  25  -3   -0.69    6.22
   4 -25   3   13.86   11.75
  -5  25  -3   -8.65   11.17
  -5  25  -3   11.93    7.05
   5 -25   3   -2.31    9.73
  -6  25  -3   62.42   15.05
  -7 -24   3   22.59   14.02
  -7 -24   3   20.31   11.58
  -6 -24   3   -2.60   11.39
   5  24  -3    6.65   12.18
  -5 -24   3    9.86    8.34
  -5 -24   3    4.12   12.17
  -5 -24   3   -0.51   11.80
   4  24  -3    8.50   13.45
  -4 -24   3   -1.01    7.25
  -4 -24   3    9.12   11.05
   3  24  -3   14.80   12.64
  -3 -24   3   21.58   13.21
  -3 -24   3   27.08    6.70
  -3 -24   3   37.55   11.82
   2  24  -3   36.25   14.52
  -2 -24   3   43.42   12.23
  -2 -24   3   25.64    4.07
  -2 -24   3   21.86   13.54
   1  24  -3    2.32   11.07
  -1 -24   3  -10.05    9.78
  -1 -24   3   -2.52    8.91
   0  24  -3   11.66   10.98
   0 -24   3   18.71   12.56
  -1  24  -3   -1.90   10.47
   1 -24   3   -6.09   10.38
  -2  24  -3   48.54   13.05
   2 -24   3   52.21   13.71
  -3  24  -3   59.66   14.11
   3 -24   3  105.60   15.17
  -4  24  -3    5.35    6.75
  -4  24  -3   -7.61   15.38
   4 -24   3    6.35   10.62
  -5  24  -3   -4.03    6.93
  -5  24  -3  -13.97   10.76
  -6  24  -3   13.71   11.94
  -6  24  -3    0.54    7.84
   6 -24   3    2.02    9.34
  -7 -23   3  -14.11    9.47
  -7 -23   3   -9.38   11.96
  -6 -23   3   14.60   12.03
  -6 -23   3   21.03   10.52
  -5 -23   3   10.53    8.92
   4  23  -3  -20.81   10.79
  -4 -23   3   -3.04   10.57
  -4 -23   3   -3.93    6.93
   3  23  -3   12.78   10.99
  -3 -23   3    9.49   13.97
  -3 -23   3    8.62   10.30
  -3 -23   3   -2.83    5.77
   2  23  -3   36.80   12.26
  -2 -23   3   10.10    4.10
  -2 -23   3   30.67   10.86
  -2 -23   3   14.58   11.13
   1  23  -3  -11.27    9.83
  -1 -23   3    0.03    8.51
  -1 -23   3  -18.14    8.12
   0  23  -3   -7.03    9.60
   0 -23   3    0.18   10.57
  -1  23  -3   63.44   13.05
   1 -23   3   58.12   13.04
  -2  23  -3    9.62    9.71
   2 -23   3   -0.24   10.40
  -3  23  -3    3.51    5.94
  -3  23  -3   -1.31   10.03
   3 -23   3    1.27   10.10
  -4  23  -3    2.78    6.47
  -4  23  -3   -0.75   10.07
   4 -23   3    6.15    9.55
  -5  23  -3   -8.53    6.34
   5 -23   3    1.25    9.56
  -6  23  -3    1.12   11.41
  -6  23  -3  -16.52    7.27
   6 -23   3    4.94    9.26
  -7  23  -3   29.76    9.64
  -7  23  -3   29.67   13.40
  -8 -22   3    3.37   11.16
  -7 -22   3  -16.91   11.56
  -6 -22   3   24.91   12.18
  -6 -22   3   29.25   10.97
   5  22  -3   -5.77   11.63
  -5 -22   3   19.50    8.87
   4  22  -3    5.26   11.15
  -4 -22   3   11.79   10.24
  -4 -22   3    3.12    7.21
   3  22  -3   26.13   11.05
  -3 -22   3   10.44   11.74
  -3 -22   3   10.29    6.12
  -3 -22   3   17.65   10.59
   2  22  -3    3.21   10.00
  -2 -22   3   12.85    9.40
  -2 -22   3    2.54    4.08
  -2 -22   3   11.20    8.74
   1  22  -3   10.56   10.36
  -1 -22   3    0.85    9.12
  -1 -22   3   -3.27    7.74
   0  22  -3   10.38    9.33
   0 -22   3   -7.64    7.29
   0 -22   3    4.53    9.96
  -1  22  -3   11.61    9.20
   1 -22   3   10.47   10.36
  -2  22  -3   28.01   10.83
   2 -22   3   47.64   12.38
  -3  22  -3   -2.17    5.96
  -3  22  -3   -5.45    8.76
   3 -22   3    8.20    9.95
  -4  22  -3   13.22   11.26
  -4  22  -3   14.31    6.89
   4 -22   3    1.41    9.43
  -5  22  -3    1.87    6.75
  -5  22  -3    9.74   11.04
   5 -22   3   -1.73    8.97
  -6  22  -3   31.12   11.99
  -6  22  -3   31.03    8.89
   6 -22   3   25.73   10.05
  -7  22  -3   14.64    8.74
  -7  22  -3   17.44   12.34
   7 -22   3   10.75    9.02
  -8 -21   3   -1.84   11.35
  -8 -21   3   -1.59   12.87
  -7 -21   3   21.24   13.85
  -7 -21   3    6.56   11.17
  -6 -21   3   13.84   12.02
  -6 -21   3    3.29    9.09
  -5 -21   3    9.65   11.69
  -5 -21   3   -3.27    8.04
   4  21  -3    2.05   10.46
  -4 -21   3    7.24    7.82
  -4 -21   3    2.09    8.92
   3  21  -3  110.37   14.95
  -3 -21   3  109.14   14.31
  -3 -21   3   91.04   10.06
   2  21  -3  118.50   14.76
  -2 -21   3  109.34   13.82
  -2 -21   3  102.02    8.47
  -2 -21   3   97.25   12.75
   1  21  -3   69.50   12.12
  -1 -21   3   67.01    3.35
  -1 -21   3   76.86   11.00
  -1 -21   3   78.80   13.50
   0  21  -3    3.01    8.73
   0 -21   3    4.52    8.84
   0 -21   3   -1.57    7.14
   0 -21   3   -2.03    4.80
  -1  21  -3   16.89    9.27
   1 -21   3   16.55    5.27
   1 -21   3   27.09   10.74
  -2  21  -3   11.70    5.65
  -2  21  -3   33.17   10.25
   2 -21   3    2.48    9.18
  -3  21  -3   34.08    5.45
  -3  21  -3   46.37    7.43
  -3  21  -3   60.89   11.73
   3 -21   3   50.26   11.27
  -4  21  -3   25.26    7.26
  -4  21  -3    5.69    9.76
   4 -21   3   13.96    9.21
  -5  21  -3    6.64    7.37
  -5  21  -3   43.36   13.46
   5 -21   3   25.78   10.09
  -6  21  -3   25.60    9.01
  -6  21  -3   42.36   14.08
   6 -21   3    5.69    8.88
  -7  21  -3   29.01   12.32
  -7  21  -3   15.40    9.15
   7 -21   3   38.17   10.46
  -8  21  -3   -2.35    9.86
  -8  21  -3    5.86   12.30
  -9 -20   3   -1.58   13.35
  -9 -20   3  -10.31   11.70
  -8 -20   3   -9.35   11.33
  -8 -20   3   -6.61   12.40
  -7 -20   3   98.53   17.56
  -7 -20   3   50.53   14.63
  -6 -20   3    5.41   10.75
  -6 -20   3   39.36   11.40
   5  20  -3    2.81   10.33
  -5 -20   3   10.94    8.58
  -5 -20   3   -2.70    9.85
   4  20  -3   -4.27    9.66
  -4 -20   3    6.21    9.07
  -4 -20   3   -1.29    6.76
   3  20  -3   70.73   12.81
  -3 -20   3   51.63   11.75
  -3 -20   3   59.18    8.34
   2  20  -3    1.19    9.12
  -2 -20   3    1.99    8.81
  -2 -20   3   12.99    8.35
  -2 -20   3   14.96    4.99
   1  20  -3   60.62   11.33
  -1 -20   3   32.68    9.22
  -1 -20   3   35.97   11.11
  -1 -20   3   33.20    6.30
   0  20  -3   35.72   10.00
   0 -20   3   36.82    6.20
   0 -20   3   47.45    8.98
   0 -20   3   46.02   11.36
  -1  20  -3   30.51   10.13
   1 -20   3   30.51   10.30
   1 -20   3   23.98    5.42
  -2  20  -3  197.92   12.23
  -2  20  -3  176.81   11.25
  -2  20  -3  205.79   16.71
   2 -20   3  220.60   16.91
   2 -20   3  151.08   11.12
  -3  20  -3   70.53    5.74
  -3  20  -3   80.95    8.92
  -3  20  -3   84.90   12.65
   3 -20   3   96.84   12.47
  -4  20  -3   41.34    8.79
  -4  20  -3   40.89   11.32
   4 -20   3   29.30    9.66
  -5  20  -3    4.21    9.85
  -5  20  -3   15.88    7.16
   5 -20   3   16.24    9.07
  -6  20  -3   42.84   12.33
  -6  20  -3   13.37    7.91
   6 -20   3   47.42   10.01
  -7  20  -3   15.60   12.14
  -7  20  -3    7.94    9.13
   7 -20   3   -1.84    7.87
  -8  20  -3  -17.63    8.54
  -8  20  -3    6.80   12.44
  -9 -19   3    0.05   12.90
  -9 -19   3    2.45   11.93
  -8 -19   3   19.44   12.39
  -8 -19   3   19.40   13.45
  -7 -19   3   14.42   11.26
  -6 -19   3  100.81   17.24
  -6 -19   3   57.74   12.08
  -5 -19   3   38.14   11.25
  -5 -19   3   18.35    9.12
   4  19  -3   11.97    9.95
  -4 -19   3  -13.79    8.26
  -4 -19   3   -3.25    6.47
   3  19  -3   32.24   10.30
  -3 -19   3   34.06    7.21
  -3 -19   3   43.80   10.68
   2  19  -3  106.90   12.16
  -2 -19   3  104.65   13.53
  -2 -19   3  112.25    9.19
  -2 -19   3  129.22   13.53
   1  19  -3   -5.82    7.98
  -1 -19   3   -2.39    8.82
  -1 -19   3    0.11    3.87
  -1 -19   3   -9.09    6.60
  -1 -19   3    3.56    2.68
   0  19  -3   28.43    9.30
   0 -19   3   37.63   10.05
   0 -19   3   38.39    8.24
   0 -19   3   17.68    6.05
  -1  19  -3  103.68   12.82
   1 -19   3  101.80   12.95
  -2  19  -3  127.14   13.74
  -2  19  -3  103.46    9.02
  -2  19  -3  115.62    5.08
  -2  19  -3  125.92    9.67
   2 -19   3  133.81   13.91
   2 -19   3  120.91    9.03
  -3  19  -3    9.74    8.17
  -3  19  -3    0.17    3.54
  -3  19  -3    6.56    5.28
  -3  19  -3    0.08    3.16
   3 -19   3    7.12    7.71
  -4  19  -3   43.78    7.38
  -4  19  -3   20.83    5.44
  -4  19  -3   32.89    2.72
  -4  19  -3   39.38   10.60
   4 -19   3   46.30    9.87
  -5  19  -3   13.50   10.25
  -5  19  -3   13.41    7.02
   5 -19   3   23.00    8.60
  -6  19  -3    0.94    7.10
  -6  19  -3    9.96   10.46
   6 -19   3   -1.51    7.69
  -7  19  -3    4.27    7.51
   7 -19   3   11.20    8.08
  -8  19  -3   12.42    9.87
  -8  19  -3   10.76   11.82
  -9 -18   3   11.41   13.49
  -9 -18   3    5.51   12.13
  -8 -18   3    3.83   11.20
  -7 -18   3   24.91   11.85
  -7 -18   3    3.51   10.90
  -6 -18   3    8.39   10.97
  -5 -18   3  106.03   12.96
  -5 -18   3   71.15   12.74
   4  18  -3   77.58   12.93
  -4 -18   3   64.13    9.86
  -4 -18   3   66.73   11.63
   3  18  -3    6.57    8.47
  -3 -18   3   19.47    9.07
  -3 -18   3   11.34    6.15
   2  18  -3    4.20    7.94
  -2 -18   3    3.66    4.41
  -2 -18   3   -0.19    6.92
  -2 -18   3    5.59    4.22
   1  18  -3    6.48    6.16
  -1 -18   3    9.45    8.54
  -1 -18   3    4.79    2.91
  -1 -18   3   -2.96    6.45
   0  18  -3   86.37   11.14
   0 -18   3   80.25    9.64
   0 -18   3   86.79   11.80
   0 -18   3   81.08    7.60
  -1  18  -3   19.83    7.54
  -1  18  -3   11.30    4.32
   1 -18   3    0.18    3.70
   1 -18   3    5.80    8.08
  -2  18  -3   21.51    5.27
  -2  18  -3   14.35    2.46
  -2  18  -3   22.11    7.88
   2 -18   3   17.31    8.50
  -3  18  -3    8.02    3.56
  -3  18  -3    3.97    3.52
  -3  18  -3    3.82    4.97
  -3  18  -3    2.98    7.57
   3 -18   3    2.45    7.43
  -4  18  -3   22.02    5.58
  -4  18  -3   17.79    2.60
  -4  18  -3   26.81    6.62
  -4  18  -3    6.60    8.68
   4 -18   3   15.73    8.52
  -5  18  -3    8.13    9.46
  -5  18  -3    6.78    6.17
   5 -18   3   10.72    8.03
  -6  18  -3   59.49   10.10
  -6  18  -3   47.73   12.01
   6 -18   3   50.72    9.79
  -7  18  -3   70.35   13.83
  -7  18  -3   74.62   11.42
   7 -18   3   69.60   10.66
  -8  18  -3   14.87   12.02
  -9  18  -3   -3.43   10.25
  -9  18  -3  -12.44   12.14
  -9 -17   3   -3.80   12.26
  -9 -17   3   20.78   13.40
  -8 -17   3   13.02   12.38
  -8 -17   3  -13.73   11.30
  -7 -17   3   12.13   10.82
  -6 -17   3    3.40   10.53
  -6 -17   3   -1.47    8.43
  -5 -17   3   -0.69    7.77
  -5 -17   3    7.15    4.01
  -5 -17   3   -0.90    8.98
   4  17  -3   -4.55    7.99
  -4 -17   3   -9.31    5.62
   3  17  -3   91.28   12.21
  -3 -17   3   82.41    9.37
  -3 -17   3   82.93   11.84
   2  17  -3  327.66   19.16
  -2 -17   3  237.79   14.56
  -2 -17   3  297.15   17.81
  -2 -17   3  314.42   15.02
   1  17  -3  104.89   12.14
  -1 -17   3  103.24   11.19
  -1 -17   3  109.78    6.87
  -1 -17   3   95.75   10.64
  -1 -17   3   98.52    7.95
   0  17  -3  193.42   14.11
   0 -17   3  164.44   10.03
   0 -17   3  164.43   11.97
   0 -17   3  151.77   14.84
  -1  17  -3   53.15    6.14
  -1  17  -3   51.14    9.22
  -1  17  -3   60.48    7.12
   1 -17   3   53.06    5.89
   1 -17   3   66.83    9.96
  -2  17  -3   21.38    4.62
  -2  17  -3   20.81    5.13
  -2  17  -3   33.00    8.62
   2 -17   3   47.88    9.28
   2 -17   3   19.22    4.34
  -3  17  -3   17.07    4.27
  -3  17  -3   20.18    3.94
  -3  17  -3   17.54    5.40
  -3  17  -3   24.04    7.94
   3 -17   3   10.39    7.38
  -4  17  -3   -1.88    4.33
  -4  17  -3    9.38    5.52
  -4  17  -3   -4.98    7.55
  -4  17  -3    0.70    2.25
   4 -17   3   -5.49    6.72
  -5  17  -3   13.20    8.79
  -5  17  -3   12.36    6.40
   5 -17   3   24.74    8.49
  -6  17  -3   57.83   12.72
  -6  17  -3   63.16    9.86
   6 -17   3   58.01    9.90
  -7  17  -3   73.64   11.55
   7 -17   3   70.65   10.29
  -8  17  -3   22.11   12.26
  -8  17  -3   20.50   10.48
  -9  17  -3   -5.80   10.12
  -9  17  -3   -2.66   12.59
 -10 -16   3   12.99   12.91
 -10 -16   3   21.78   14.18
 -10 -16   3   22.63   13.61
  -9 -16   3   -9.29   11.93
  -9 -16   3   -1.05   11.62
  -8 -16   3   -4.91   11.73
  -8 -16   3   11.43   11.83
  -7 -16   3  117.84   16.11
  -7 -16   3  135.24   16.85
  -6 -16   3   43.44   11.09
  -6 -16   3   54.49   11.96
  -5 -16   3  109.40   12.93
  -5 -16   3  102.85    7.74
  -5 -16   3  114.42   14.47
   4  16  -3  106.10   12.86
  -4 -16   3  104.48    6.49
  -4 -16   3   91.52   11.60
  -4 -16   3  111.75   11.78
   3  16  -3   38.23    9.23
  -3 -16   3   33.25    6.21
  -3 -16   3   21.19    8.40
   2  16  -3    1.17    6.60
  -2 -16   3   -2.26    5.90
  -2 -16   3    0.74    3.71
   1  16  -3  231.16   14.48
  -1 -16   3  214.51   14.03
  -1 -16   3  191.53   15.03
  -1 -16   3  195.09    9.98
  -1 -16   3  182.15   10.71
   0  16  -3   10.59    4.24
   0 -16   3    6.18    5.42
   0 -16   3    0.05    2.98
   0 -16   3   -2.28    6.01
  -1  16  -3   14.39    4.40
  -1  16  -3   14.33    4.14
  -1  16  -3   24.23    8.40
   1 -16   3   10.39    3.50
   1 -16   3    8.27    6.69
  -2  16  -3  293.33   18.00
  -2  16  -3  321.70   13.50
  -2  16  -3  299.31   15.03
  -2  16  -3  323.32   15.29
   2 -16   3  308.46   15.01
   2 -16   3  334.98   20.54
  -3  16  -3  290.62   18.23
  -3  16  -3  287.10   14.99
  -3  16  -3  286.71   13.47
  -3  16  -3  280.72   13.96
   3 -16   3  304.05   17.99
  -4  16  -3    8.91    5.59
  -4  16  -3    7.75    8.17
  -4  16  -3   10.21    2.98
  -4  16  -3    3.25    4.39
   4 -16   3   14.86    7.29
  -5  16  -3   47.00    8.04
  -5  16  -3   40.49    9.56
   5 -16   3   31.87    8.41
  -6  16  -3   33.94    8.66
  -6  16  -3   40.21   11.08
   6 -16   3   29.13    8.29
  -7  16  -3   -4.05   10.00
  -7  16  -3    0.01    8.25
   7 -16   3   -1.97    6.52
  -8  16  -3   11.10   11.66
  -8  16  -3    9.23    9.55
  -9  16  -3   -1.32   11.41
  -9  16  -3    5.65   12.24
 -10 -15   3  -19.78   11.74
 -10 -15   3    5.30   12.64
 -10 -15   3   -4.25   13.82
  -9 -15   3   36.36   13.70
  -9 -15   3    5.25   13.45
  -8 -15   3   32.14   12.71
  -7 -15   3    7.89   10.35
  -7 -15   3   13.96   10.54
  -6 -15   3  140.45   14.90
  -6 -15   3  135.86   15.18
  -5 -15   3  187.15   17.15
  -5 -15   3  195.37   15.69
  -5 -15   3  166.11   12.36
   4  15  -3    7.31    7.24
  -4 -15   3    3.72    2.76
  -4 -15   3   13.59    6.87
  -4 -15   3   -7.23    7.45
   3  15  -3   15.73    6.91
  -3 -15   3    4.71    5.27
  -3 -15   3   19.82    7.89
  -3 -15   3   11.47    4.37
  -2 -15   3  211.66   14.49
  -2 -15   3  214.95   11.67
  -2 -15   3  206.68   12.97
   1  15  -3   20.72    6.86
  -1 -15   3   15.02    8.14
  -1 -15   3   15.58    3.89
  -1 -15   3   15.06    5.97
  -1 -15   3   17.30    3.47
   0  15  -3  140.48   11.66
   0  15  -3  178.16   10.27
   0 -15   3  155.12   12.72
   0 -15   3  149.85    8.81
   0 -15   3  146.11   10.61
  -1  15  -3  328.14   12.26
  -1  15  -3  310.10   15.70
  -1  15  -3  353.85   18.22
  -1  15  -3  322.89   15.05
   1 -15   3  314.83   14.89
   1 -15   3  357.98   18.71
  -2  15  -3  100.12    6.43
  -2  15  -3  111.61    7.90
  -2  15  -3  115.26   11.26
  -2  15  -3  117.97    7.76
   2 -15   3  116.92   11.25
   2 -15   3  108.41    7.43
  -3  15  -3   10.83    3.28
  -3  15  -3    7.07    6.47
  -3  15  -3   10.34    4.60
  -3  15  -3    7.54    3.84
   3 -15   3    4.22    6.13
  -4  15  -3   40.15    6.32
  -4  15  -3   44.53    8.84
  -4  15  -3   50.55    7.14
  -4  15  -3   49.63    5.71
   4 -15   3   55.23    8.98
  -5  15  -3   42.84    8.88
  -5  15  -3   50.04   10.37
   5 -15   3   28.44    7.90
  -6  15  -3   23.94    8.30
  -6  15  -3   38.65   10.37
   6 -15   3   20.48    7.61
  -7  15  -3   31.29    9.63
  -7  15  -3   16.69    3.91
  -7  15  -3   11.91   10.25
   7 -15   3   31.34    8.14
  -8  15  -3   27.17   12.25
  -8  15  -3   32.53    5.75
  -8  15  -3   29.87   10.47
  -9  15  -3    3.21   11.69
 -10 -14   3   14.96   13.61
 -10 -14   3   -5.69   12.12
 -10 -14   3   33.74   14.03
  -9 -14   3    6.30   14.35
  -9 -14   3    5.42   12.41
  -8 -14   3   20.38   11.99
  -8 -14   3   14.55   11.58
  -7 -14   3    0.94    9.93
  -7 -14   3  -15.63    7.60
  -6 -14   3   21.76    9.85
  -6 -14   3   32.06   10.15
  -5 -14   3  264.37   16.67
  -5 -14   3  212.61   16.48
   4  14  -3  218.22   16.48
  -4 -14   3  249.06   11.42
  -4 -14   3  204.36   16.19
  -4 -14   3  248.30   15.47
   3  14  -3  204.58   16.52
  -3 -14   3  209.75   11.73
  -3 -14   3  225.76   18.85
  -3 -14   3  189.78   12.61
   2  14  -3   34.29    7.76
  -2 -14   3   27.21    7.21
  -2 -14   3   34.29    5.45
  -2 -14   3   30.77    4.79
   1  14  -3  125.82    8.78
   1  14  -3  121.01   10.89
  -1 -14   3  102.06    7.38
  -1 -14   3  119.00   10.98
  -1 -14   3  110.99    9.98
   0  14  -3  188.78   14.87
   0  14  -3  183.34   12.39
   0 -14   3  193.48   11.84
   0 -14   3  188.53   13.30
   0 -14   3  189.34    9.72
   0 -14   3  185.28    7.35
  -1  14  -3  184.01    9.81
  -1  14  -3  191.43    7.67
  -1  14  -3  182.08   10.39
  -1  14  -3  205.19   12.67
   1 -14   3  173.87    9.53
   1 -14   3  191.39   12.88
  -2  14  -3   -1.35    2.46
  -2  14  -3    4.73    5.41
  -2  14  -3    3.64    3.34
  -2  14  -3    5.20    3.00
   2 -14   3    5.22    2.99
   2 -14   3    6.02    5.72
  -3  14  -3    3.11    2.68
  -3  14  -3    2.51    4.04
  -3  14  -3    1.70    6.49
  -3  14  -3    1.95    3.49
   3 -14   3   -3.63    5.43
  -4  14  -3   10.30    3.15
  -4  14  -3   15.12    5.09
  -4  14  -3   21.08    5.62
  -4  14  -3    8.40    7.10
   4 -14   3   16.98    6.57
  -5  14  -3  165.78   14.59
  -5  14  -3  131.09    5.97
  -5  14  -3  124.83   11.40
   5 -14   3  149.59   12.65
  -6  14  -3  113.86    7.46
  -6  14  -3  157.83   15.12
  -6  14  -3  115.09   11.93
   6 -14   3   96.23   11.86
  -7  14  -3   45.42    6.32
  -7  14  -3   59.77   12.18
  -7  14  -3   72.62   11.40
   7 -14   3   53.43    8.84
  -8  14  -3   10.06    5.66
  -8  14  -3   18.57   12.79
  -8  14  -3   -4.04    8.64
  -9  14  -3    5.17   10.71
  -9  14  -3    7.85    6.71
  -9  14  -3   10.92   12.57
 -10  14  -3   22.28   12.25
 -10  14  -3   25.91   14.14
 -10 -13   3   37.45   14.02
 -10 -13   3   86.72   17.60
 -10 -13   3   75.30   16.39
  -9 -13   3   26.31   15.90
  -9 -13   3   18.10   12.38
  -8 -13   3   19.82   12.13
  -8 -13   3    8.72    9.71
  -7 -13   3   16.12    9.70
  -7 -13   3    3.94    9.90
  -6 -13   3    3.27    8.66
  -6 -13   3    1.59    9.11
  -5 -13   3   10.07    7.35
  -5 -13   3   -4.85    7.41
  -5 -13   3    8.46    3.86
   4  13  -3   19.88    7.90
  -4 -13   3   25.62    8.19
  -4 -13   3   31.91    7.53
  -4 -13   3   40.86    4.50
   3  13  -3  158.29   12.59
  -3 -13   3  159.34   12.44
  -3 -13   3  156.76   10.90
   2  13  -3  211.88   13.60
  -2 -13   3  226.45   11.45
  -2 -13   3  207.06   11.78
  -2 -13   3  233.80   14.02
   1  13  -3  288.13   14.72
   1  13  -3  282.58   15.14
  -1 -13   3  283.57   15.16
  -1 -13   3  304.49   13.01
  -1 -13   3  283.15   13.27
  -1 -13   3  266.51   15.24
   0  13  -3  263.80   13.04
   0  13  -3  260.91   14.38
   0 -13   3  240.28   14.95
   0 -13   3  255.88   10.11
   0 -13   3  248.78   13.87
   0 -13   3  255.11   11.84
   0 -13   3  260.05   13.60
  -1  13  -3   51.91    7.10
  -1  13  -3   54.92    5.68
  -1  13  -3   46.26    4.80
  -1  13  -3   54.56    3.30
   1 -13   3   50.09    6.57
   1 -13   3   57.03    7.45
   1 -13   3   49.89    4.80
  -2  13  -3   85.33    6.45
  -2  13  -3   78.99    5.55
  -2  13  -3   75.11    5.80
  -2  13  -3   81.60    8.76
   2 -13   3   68.52    5.72
   2 -13   3   70.63    8.50
  -3  13  -3   13.37    5.91
  -3  13  -3    6.31    2.63
  -3  13  -3    1.23    3.08
  -3  13  -3    7.78    4.03
   3 -13   3    4.28    5.42
  -4  13  -3   33.50    7.52
  -4  13  -3   19.97    5.21
  -4  13  -3   28.05    6.04
   4 -13   3   37.04    7.17
  -5  13  -3  206.33   13.90
  -5  13  -3  253.90   16.37
  -5  13  -3  219.45   10.31
   5 -13   3  201.55   14.10
  -6  13  -3  108.34   13.14
  -6  13  -3  120.49    8.46
  -6  13  -3  112.00   11.96
   6 -13   3  127.69   11.27
  -7  13  -3   85.77    8.57
  -7  13  -3  110.49   12.95
  -7  13  -3   86.17   13.61
  -8  13  -3   15.33   10.06
  -8  13  -3    6.94   10.38
  -9  13  -3    6.93   10.80
  -9  13  -3   45.60   13.62
  -9  13  -3   13.09    7.63
 -10  13  -3   27.13   13.60
 -10  13  -3   -3.38   11.32
 -11 -12   3  -22.42   15.69
 -10 -12   3   22.04   12.48
 -10 -12   3   34.94   13.98
 -10 -12   3   43.61   15.66
  -9 -12   3    8.09   11.38
  -9 -12   3   48.50   15.12
  -8 -12   3    6.61   11.35
  -8 -12   3    4.74   10.62
  -7 -12   3  108.74   15.02
  -7 -12   3  137.24   14.72
  -6 -12   3  113.44   13.63
  -6 -12   3   96.51   11.57
  -5 -12   3   21.08    8.07
  -5 -12   3   22.53    4.53
  -5 -12   3   11.18    7.66
  -4 -12   3    2.16    2.72
  -4 -12   3   -3.19    4.54
  -4 -12   3   -4.17    5.69
   3  12  -3   71.39    8.99
  -3 -12   3   83.37    8.40
  -3 -12   3   59.47    8.72
  -3 -12   3   69.76    4.76
  -3 -12   3   80.79    7.27
   2  12  -3    9.39    5.34
   2  12  -3    5.69    3.92
  -2 -12   3   10.35    5.53
  -2 -12   3    5.62    3.84
  -2 -12   3    8.41    5.81
  -2 -12   3    9.84    4.14
   1  12  -3  313.43   16.40
  -1 -12   3  308.74   15.85
  -1 -12   3  330.88   14.41
  -1 -12   3  322.42   14.16
  -1 -12   3  341.02   16.38
   0  12  -3   80.05    7.87
   0  12  -3   69.05    6.33
   0 -12   3   65.86    6.61
   0 -12   3   61.08    3.48
   0 -12   3   68.50    5.06
   0 -12   3   74.55    8.57
   0 -12   3   63.21    6.88
  -1  12  -3   84.59    8.00
  -1  12  -3   85.36    5.74
  -1  12  -3   87.54    4.49
  -1  12  -3   91.31    6.36
   1 -12   3   75.97    5.56
   1 -12   3   85.08    8.77
   1 -12   3   89.80    8.09
  -2  12  -3  396.03   17.31
  -2  12  -3  420.72   19.72
  -2  12  -3  408.84   17.62
  -2  12  -3  405.70   17.19
   2 -12   3  387.29   19.67
   2 -12   3  414.27   17.47
   2 -12   3  421.17   19.37
  -3  12  -3  294.70   15.31
  -3  12  -3  361.38   15.90
  -3  12  -3  356.68   17.77
  -3  12  -3  321.24   14.21
   3 -12   3  344.10   17.38
  -4  12  -3   95.15    5.19
  -4  12  -3   88.15    8.48
  -4  12  -3   93.84    8.66
  -4  12  -3   75.34    9.57
   4 -12   3  100.97    9.72
  -5  12  -3   35.51    2.68
  -5  12  -3   37.46    2.76
  -5  12  -3   24.47    6.73
  -5  12  -3   30.59    4.42
  -5  12  -3   35.66    8.61
   5 -12   3   25.68    8.66
  -6  12  -3   36.51    9.88
  -6  12  -3   21.41    5.34
  -6  12  -3   37.01    8.33
   6 -12   3   41.08    7.67
  -7  12  -3    3.79    8.59
  -7  12  -3   -1.74    5.09
  -7  12  -3   11.41    8.65
  -8  12  -3    2.75    6.51
  -8  12  -3    8.90   10.44
  -8  12  -3    6.82    9.56
  -9  12  -3   16.89   13.23
  -9  12  -3   -3.85    6.59
  -9  12  -3    9.21   10.86
 -10  12  -3   37.77   12.72
 -10  12  -3   34.92    9.98
 -10  12  -3   48.43   14.49
 -11 -11   3    8.76   11.64
 -11 -11   3    0.85   13.38
 -11 -11   3   10.42   14.79
 -10 -11   3    6.38   13.87
 -10 -11   3    6.47   11.55
 -10 -11   3   -7.55   11.49
  -9 -11   3   48.51   13.46
  -9 -11   3   59.54   14.98
  -8 -11   3   42.97   11.29
  -8 -11   3   57.63   12.78
  -7 -11   3   -0.51    9.61
  -7 -11   3  -11.64    8.04
  -6 -11   3   66.15   10.96
  -6 -11   3   49.45    9.97
  -5 -11   3  333.32   16.02
  -5 -11   3  349.33   19.88
   4  11  -3  422.49   21.23
  -4 -11   3  380.71   21.41
  -4 -11   3  421.22   18.00
  -4 -11   3  434.27   21.39
   3  11  -3  134.72   10.91
  -3 -11   3  134.54   11.10
  -3 -11   3  132.50   10.71
  -3 -11   3  135.85    9.99
  -3 -11   3  142.67    7.09
   2  11  -3  201.82   12.63
   2  11  -3  226.00   11.96
  -2 -11   3  212.89   10.68
  -2 -11   3  203.10   12.64
  -2 -11   3  209.97   11.33
  -2 -11   3  210.74   12.12
   1  11  -3   71.45    6.72
   1  11  -3   66.74    6.76
  -1 -11   3   73.53    5.16
  -1 -11   3   66.72    6.55
  -1 -11   3   65.10    4.91
  -1 -11   3   57.08    6.53
   0  11  -3   81.24    6.14
   0  11  -3   89.27    7.61
   0 -11   3   92.06    8.73
   0 -11   3   81.07    5.05
   0 -11   3   79.70    7.26
   0 -11   3   75.62    4.04
   0 -11   3   77.94    6.88
  -1  11  -3  557.32   22.90
  -1  11  -3  560.49   22.24
  -1  11  -3  565.38   24.23
  -1  11  -3  571.33   21.45
   1 -11   3  554.33   24.64
   1 -11   3  558.83   24.06
   1 -11   3  521.63   22.08
  -2  11  -3  506.61   21.43
  -2  11  -3  521.37   23.37
  -2  11  -3  534.02   21.44
  -2  11  -3  531.34   21.67
   2 -11   3  537.01   23.69
  -3  11  -3   64.46    6.37
  -3  11  -3   53.69    5.85
  -3  11  -3   63.88    4.70
  -3  11  -3   71.75    7.94
  -3  11  -3   60.18    2.85
   3 -11   3   55.92    7.32
  -4  11  -3  142.68   10.04
  -4  11  -3  163.20   10.65
  -4  11  -3  152.48   12.00
  -4  11  -3  164.11    8.03
   4 -11   3  164.50   11.47
  -5  11  -3   34.30    2.99
  -5  11  -3   39.60    8.29
  -5  11  -3   38.76    4.94
  -5  11  -3   48.49    7.54
  -5  11  -3   32.94    6.01
   5 -11   3   35.57    6.68
  -6  11  -3   -1.71    7.58
  -6  11  -3   -1.86    6.48
  -6  11  -3   10.13    1.11
  -6  11  -3    8.09    4.93
  -6  11  -3    9.63    1.10
   6 -11   3    4.49    5.72
  -7  11  -3   67.14   12.10
  -7  11  -3   89.43   12.19
  -7  11  -3   77.48    9.20
  -8  11  -3   27.33   10.93
  -8  11  -3   15.67    7.37
  -8  11  -3    5.07    9.55
  -9  11  -3   20.17   12.31
  -9  11  -3   34.57    9.17
  -9  11  -3   12.87   13.01
 -10  11  -3   22.79   12.36
 -10  11  -3   38.83   14.06
 -10  11  -3   36.74   10.53
 -11 -10   3   37.18   13.08
 -11 -10   3    1.31   13.80
 -11 -10   3   30.15   14.75
 -10 -10   3  -18.37   10.35
 -10 -10   3   19.05   13.47
 -10 -10   3   -6.67   13.01
  -9 -10   3  121.36   19.40
  -9 -10   3   85.73   14.80
  -9 -10   3   81.75   14.00
  -8 -10   3   19.86    9.55
  -8 -10   3   15.39    9.51
  -7 -10   3   27.01   10.49
  -7 -10   3   14.17    8.99
  -6 -10   3  114.40   13.23
  -6 -10   3  119.74   13.00
  -5 -10   3  457.19   20.54
  -5 -10   3  486.34   24.29
  -5 -10   3  435.99   23.64
  -4 -10   3  427.11   21.59
  -4 -10   3  441.26   18.69
  -4 -10   3  427.95   21.37
   3  10  -3  523.26   23.37
   3  10  -3  532.19   24.09
   3  10  -3  523.88   23.05
  -3 -10   3  503.57   23.34
  -3 -10   3  500.81   23.38
  -3 -10   3  508.07   23.93
   2  10  -3    4.61    4.38
   2  10  -3    5.50    3.86
   2  10  -3   -0.74    2.73
  -2 -10   3    2.60    3.25
  -2 -10   3   -2.53    3.77
  -2 -10   3    0.22    3.29
  -2 -10   3    6.40    2.75
  -2 -10   3    3.95    1.39
   1  10  -3  103.31    7.59
   1  10  -3  131.57    8.59
  -1 -10   3  114.86    8.07
  -1 -10   3  114.73    6.37
  -1 -10   3  120.13    7.78
  -1 -10   3  117.18    6.62
   0  10  -3  753.74   30.28
   0  10  -3  755.82   30.95
   0 -10   3  746.18   31.56
   0 -10   3  733.95   28.41
   0 -10   3  759.52   30.53
   0 -10   3  789.42   29.18
   0 -10   3  736.86   30.77
  -1  10  -3  157.62    6.98
  -1  10  -3  150.32    8.12
  -1  10  -3  148.35    7.47
  -1  10  -3  170.90    9.52
   1 -10   3  148.40    8.96
   1 -10   3  144.10    9.57
  -2  10  -3   69.55    5.40
  -2  10  -3   69.17    5.32
  -2  10  -3   82.33    5.16
  -2  10  -3   75.99    7.21
   2 -10   3   70.07    7.56
   2 -10   3   65.46    4.97
  -3  10  -3    0.03    3.14
  -3  10  -3    5.29    3.18
  -3  10  -3    5.96    2.18
  -3  10  -3    5.55    3.32
  -3  10  -3    1.71    1.53
  -3  10  -3    7.80    4.51
   3 -10   3    2.24    4.32
  -4  10  -3  370.87   15.38
  -4  10  -3  380.39   17.96
  -4  10  -3  365.46   16.00
  -4  10  -3  372.76   19.11
  -4  10  -3  347.74   17.61
  -4  10  -3  399.27   18.24
   4 -10   3  395.82   18.47
  -5  10  -3  181.33   10.44
  -5  10  -3  175.71   12.20
  -5  10  -3  164.71   11.03
  -5  10  -3  188.01   14.99
  -5  10  -3  173.44    8.38
   5 -10   3  193.46   12.18
  -6  10  -3  405.65   21.65
  -6  10  -3  388.37   16.18
  -6  10  -3  433.31   22.74
  -6  10  -3  411.24   19.55
   6 -10   3  385.64   19.81
  -7  10  -3   53.86   10.64
  -7  10  -3   50.31    8.24
  -7  10  -3   60.02    3.22
  -7  10  -3  107.71   13.20
  -7  10  -3   53.31    3.11
  -8  10  -3    5.65    7.77
  -8  10  -3   10.80   10.40
  -8  10  -3    1.20    8.96
  -9  10  -3    8.68    8.37
  -9  10  -3   29.33   12.37
 -10  10  -3   62.97   15.50
 -10  10  -3   51.71   11.79
 -10  10  -3   50.17   14.40
 -11  -9   3   20.08   15.44
 -11  -9   3   28.40   14.65
 -11  -9   3   12.56   11.91
 -10  -9   3   71.04   16.43
 -10  -9   3   51.94   15.63
 -10  -9   3   42.07   13.39
  -9  -9   3   82.67   14.77
  -9  -9   3   36.79   12.97
  -9  -9   3   68.39   12.38
  -8  -9   3   33.24   10.86
  -8  -9   3   35.84   10.55
  -7  -9   3   17.56    8.28
  -7  -9   3   18.46    9.66
  -6  -9   3   -4.72    6.88
  -6  -9   3    3.62    7.74
  -5  -9   3   40.28    5.35
  -5  -9   3   44.15    9.01
  -5  -9   3   47.72    8.67
   4   9  -3   44.04    6.56
  -4  -9   3   24.65    6.77
  -4  -9   3   32.28    5.14
  -4  -9   3   27.05    7.49
   3   9  -3  256.57   13.69
   3   9  -3  288.66   15.02
   3   9  -3  280.10   14.16
  -3  -9   3  266.68   14.16
  -3  -9   3  284.44   11.92
  -3  -9   3  252.15   13.86
  -3  -9   3  250.54   14.09
   2   9  -3  317.28   15.99
   2   9  -3  321.66   15.55
   2   9  -3  339.11   15.08
  -2  -9   3  338.79   13.06
  -2  -9   3  328.29   15.65
  -2  -9   3  318.19   15.64
  -2  -9   3  318.88   15.11
   1   9  -3  484.00   20.96
   1   9  -3  484.54   20.53
  -1  -9   3  465.93   20.65
  -1  -9   3  468.23   19.53
  -1  -9   3  505.97   21.01
   0   9  -3  308.59   14.45
   0   9  -3  315.07   13.85
   0   9  -3  313.24   12.38
   0  -9   3  311.63   12.71
   0  -9   3  307.12   12.27
   0  -9   3  293.94   13.98
   0  -9   3  325.80   15.19
   0  -9   3  302.80   14.27
  -1   9  -3  544.23   22.87
  -1   9  -3  592.49   22.91
  -1   9  -3  584.14   23.97
  -1   9  -3  582.26   22.08
   1  -9   3  558.78   23.77
   1  -9   3  546.89   22.24
   1  -9   3  585.84   24.48
  -2   9  -3   46.27    4.01
  -2   9  -3   51.18    5.86
  -2   9  -3   44.09    4.49
  -2   9  -3   48.76    2.31
  -2   9  -3   45.45    5.58
  -2   9  -3   48.68    2.30
  -2   9  -3   54.10    4.64
   2  -9   3   48.96    6.02
  -3   9  -3  131.89    8.18
  -3   9  -3  100.75    7.73
  -3   9  -3  109.72    8.66
  -3   9  -3  120.60    7.04
  -3   9  -3  119.02    7.75
  -3   9  -3  118.82    6.32
   3  -9   3  117.31    8.62
  -4   9  -3   14.85    4.29
  -4   9  -3   21.02    3.67
  -4   9  -3   22.37    5.26
  -4   9  -3   22.65    3.00
  -4   9  -3   20.07    2.88
  -4   9  -3   16.99    5.63
  -4   9  -3   24.30    5.16
   4  -9   3   10.91    4.85
  -5   9  -3  382.30   17.56
  -5   9  -3  349.18   17.91
  -5   9  -3  392.14   19.16
  -5   9  -3  383.64   20.04
  -5   9  -3  366.02   15.71
   5  -9   3  392.17   18.49
  -6   9  -3  116.87   12.40
  -6   9  -3  113.24   10.25
  -6   9  -3  123.29    7.15
  -6   9  -3  109.36   11.46
  -6   9  -3  110.40   10.62
   6  -9   3  126.27   10.29
  -7   9  -3  202.36   15.74
  -7   9  -3  178.40   15.64
  -7   9  -3  152.94   12.82
  -7   9  -3  152.19    8.23
  -8   9  -3   69.78   12.52
  -8   9  -3   48.58    9.88
  -8   9  -3   55.70   11.72
  -9   9  -3   -9.59    8.27
  -9   9  -3    1.13   12.49
  -9   9  -3    6.80   11.12
 -10   9  -3   13.02   13.53
 -10   9  -3    1.39    9.58
 -10   9  -3   -6.03   11.87
 -11  -8   3    2.45   14.21
 -11  -8   3   18.48   11.22
 -11  -8   3   33.26   15.84
 -10  -8   3   -6.17   12.03
 -10  -8   3   15.93   14.05
  -9  -8   3   17.87   12.02
  -9  -8   3   11.89   10.24
  -9  -8   3   29.44   11.55
  -8  -8   3    5.60    8.84
  -8  -8   3    5.24    7.77
  -7  -8   3  107.11   12.78
  -7  -8   3  138.42   15.65
  -6  -8   3  172.07   14.75
  -6  -8   3  193.88   15.56
  -5  -8   3    4.67    5.81
  -5  -8   3    7.44    3.47
  -5  -8   3    5.20    6.50
   4   8  -3    2.02    3.33
   4   8  -3    1.79    3.50
  -4  -8   3    2.61    3.83
  -4  -8   3    6.24    5.23
  -4  -8   3    0.34    2.51
  -4  -8   3    1.40    4.81
   3   8  -3  123.45    9.17
   3   8  -3  117.37    8.22
  -3  -8   3  103.29    6.15
  -3  -8   3  114.27    8.37
  -3  -8   3  112.83    8.97
  -3  -8   3  115.97    8.25
   2   8  -3  244.27   12.70
   2   8  -3  249.16   12.29
   2   8  -3  235.88   11.85
  -2  -8   3  257.37   12.18
  -2  -8   3  249.28   12.73
  -2  -8   3  245.04   10.10
  -2  -8   3  233.08   12.25
   1   8  -3  152.23    8.27
   1   8  -3  139.53    8.42
   1   8  -3  159.51    8.00
  -1  -8   3  137.73    7.33
  -1  -8   3  138.32    8.13
  -1  -8   3  146.23    8.54
  -1  -8   3  148.72    6.99
   0   8  -3  136.47    7.26
   0   8  -3  135.42    7.68
   0   8  -3  129.86    5.83
   0  -8   3  124.03    7.39
   0  -8   3  135.76    8.25
   0  -8   3  134.63    6.03
   0  -8   3  130.19    5.87
   0  -8   3  129.79    7.54
  -1   8  -3  213.59   10.18
  -1   8  -3  222.56    9.51
  -1   8  -3  244.91   11.13
  -1   8  -3  226.99    9.59
   1  -8   3  235.52   11.35
   1  -8   3  210.35   10.77
   1  -8   3  219.41    9.52
  -2   8  -3 1063.58   40.47
  -2   8  -3  997.37   40.37
  -2   8  -3 1022.39   39.04
  -2   8  -3  996.04   38.10
  -2   8  -3 1035.21   39.26
  -2   8  -3 1007.35   39.45
   2  -8   3 1025.52   40.68
  -3   8  -3  263.02   12.94
  -3   8  -3  237.00   13.17
  -3   8  -3  273.85   12.53
  -3   8  -3  255.09   11.35
  -3   8  -3  245.37   12.50
   3  -8   3  258.92   13.19
  -4   8  -3   18.61    2.84
  -4   8  -3    9.18    5.16
  -4   8  -3   11.13    3.67
  -4   8  -3   17.95    4.77
  -4   8  -3   12.10    4.06
  -4   8  -3   16.36    4.77
   4  -8   3   22.31    4.94
  -5   8  -3  124.93   10.53
  -5   8  -3  119.36    9.08
  -5   8  -3  120.39    7.00
  -5   8  -3  105.70    8.21
  -5   8  -3  130.89   11.69
   5  -8   3  103.61    8.81
  -6   8  -3   29.99    8.51
  -6   8  -3   35.73    6.98
  -6   8  -3   55.07    5.23
  -6   8  -3   56.97    8.91
  -6   8  -3   43.40    6.82
  -7   8  -3    0.33    8.18
  -7   8  -3    6.51    7.95
  -7   8  -3    7.65    3.56
  -8   8  -3   36.70    9.33
  -8   8  -3   51.21   12.03
  -8   8  -3   28.17   10.13
  -8   8  -3   15.38    3.67
  -9   8  -3    9.62    2.86
  -9   8  -3    9.52   11.12
  -9   8  -3   13.03   13.46
  -9   8  -3   17.64    9.57
 -10   8  -3    1.72   12.11
 -10   8  -3    2.20   12.69
 -11   8  -3   47.23   13.15
 -11  -7   3   19.79   13.78
 -11  -7   3   15.88   14.41
 -11  -7   3   19.73   13.10
 -10  -7   3   -0.79    9.66
  -9  -7   3   82.10   14.49
  -9  -7   3   69.50   15.08
  -9  -7   3   53.88   11.69
  -8  -7   3  217.24   20.50
  -8  -7   3  200.24   17.59
  -7  -7   3    8.38    9.59
  -7  -7   3   -2.15    7.41
  -6  -7   3  236.08   16.78
  -5  -7   3  111.18    8.12
  -5  -7   3  124.42   11.33
  -5  -7   3  128.73   12.17
   4   7  -3  882.15   38.04
   4   7  -3  908.39   37.72
  -4  -7   3  951.64   38.26
  -4  -7   3  945.09   38.17
  -4  -7   3  918.91   36.25
  -4  -7   3  901.51   38.57
   3   7  -3  234.78   12.21
   3   7  -3  243.47   12.38
  -3  -7   3  229.10   12.57
  -3  -7   3  220.76   12.77
  -3  -7   3  232.48   12.40
  -3  -7   3  242.46   10.65
   2   7  -3  895.74   35.11
   2   7  -3  905.02   35.38
   2   7  -3  845.55   34.70
  -2  -7   3  868.74   33.24
  -2  -7   3  912.69   35.43
  -2  -7   3  853.56   35.11
  -2  -7   3  887.98   34.94
   1   7  -3  233.53   11.48
   1   7  -3  235.09   11.18
   1   7  -3  231.57   10.51
  -1  -7   3  244.14   11.55
  -1  -7   3  247.85   10.18
  -1  -7   3  247.56   10.68
  -1  -7   3  241.25   11.33
   0   7  -3 1571.19   58.53
   0   7  -3 1590.64   59.70
   0   7  -3 1660.59   60.01
   0  -7   3 1574.81   59.84
   0  -7   3 1500.32   60.37
   0  -7   3 1621.09   58.50
   0  -7   3 1573.33   59.86
   0  -7   3 1546.17   58.57
  -1   7  -3 2398.44   88.97
  -1   7  -3 2488.83   90.89
  -1   7  -3 2378.38   89.70
  -1   7  -3 2414.44   89.59
  -1   7  -3 2496.49   90.31
  -1   7  -3 2414.17   91.20
   1  -7   3 2420.08   90.77
   1  -7   3 2378.60   89.55
   1  -7   3 2436.49   91.40
  -2   7  -3  698.09   27.43
  -2   7  -3  705.94   28.43
  -2   7  -3  736.55   27.53
  -2   7  -3  642.74   27.62
  -2   7  -3  701.80   26.82
  -2   7  -3  702.54   28.46
   2  -7   3  706.88   28.71
  -3   7  -3  178.49    8.79
  -3   7  -3  172.33    9.63
  -3   7  -3  171.32    9.45
  -3   7  -3  186.41    9.79
  -3   7  -3  167.04    9.96
   3  -7   3  164.55    9.85
  -4   7  -3  390.49   19.02
  -4   7  -3  416.81   18.76
  -4   7  -3  385.74   16.37
  -4   7  -3  404.06   18.71
  -4   7  -3  390.54   18.07
  -4   7  -3  394.21   17.81
   4  -7   3  400.32   18.43
  -5   7  -3  244.21   14.41
  -5   7  -3  240.69   13.49
  -5   7  -3  241.46   11.38
   5  -7   3  233.88   13.05
  -6   7  -3   20.98    4.36
  -6   7  -3   18.53    6.64
  -6   7  -3   28.44    7.64
  -6   7  -3   26.92    5.61
  -7   7  -3   56.77    9.55
  -7   7  -3   81.14   10.99
  -7   7  -3   55.49    6.10
  -8   7  -3    7.15    9.00
  -8   7  -3    1.86    7.62
  -8   7  -3    3.70    4.22
  -9   7  -3   40.74    5.45
  -9   7  -3   51.36   11.37
  -9   7  -3   43.28   12.57
 -10   7  -3   86.14   15.68
 -10   7  -3  105.39   17.13
 -11   7  -3   20.16   14.09
 -11   7  -3    6.14   11.22
 -11   7  -3   13.67   14.07
 -11  -6   3   13.05   10.91
 -11  -6   3   12.15   13.36
 -11  -6   3   -7.52   13.51
 -10  -6   3  133.24   15.75
 -10  -6   3  110.38   23.73
 -10  -6   3  115.44   21.54
  -9  -6   3   18.79   10.64
  -9  -6   3   38.37   13.67
  -9  -6   3   59.08   11.56
  -8  -6   3   24.25    9.96
  -8  -6   3   33.10    9.35
  -8  -6   3   12.16   11.12
  -7  -6   3   18.52    7.97
  -7  -6   3   24.34    9.65
  -6  -6   3   11.93    7.54
  -6  -6   3   13.00    6.85
   5   6  -3  920.36   38.61
  -5  -6   3  949.03   39.90
  -5  -6   3  928.28   39.18
  -5  -6   3  918.42   37.49
   4   6  -3 1663.91   65.89
  -4  -6   3 1672.29   65.58
  -4  -6   3 1696.46   65.74
  -4  -6   3 1724.38   66.35
  -4  -6   3 1649.20   64.05
   3   6  -3 1987.95   74.31
   3   6  -3 1931.05   74.09
  -3  -6   3 1953.74   74.29
  -3  -6   3 1955.51   72.70
  -3  -6   3 1890.62   74.39
  -3  -6   3 1910.61   74.35
   2   6  -3  120.21    7.09
   2   6  -3  108.93    7.18
   2   6  -3  110.26    6.68
  -2  -6   3  112.87    7.10
  -2  -6   3  122.16    7.54
  -2  -6   3  120.76    5.57
  -2  -6   3  113.93    7.17
   1   6  -3   88.03    5.09
   1   6  -3   73.91    4.64
   1   6  -3   76.86    5.43
  -1  -6   3   69.67    5.32
  -1  -6   3   80.20    5.22
  -1  -6   3   80.58    3.39
  -1  -6   3   82.83    5.29
   0  -6   3 3497.35  129.80
   0  -6   3 3478.20  129.12
  -1   6  -3  290.28   11.44
  -1   6  -3  266.50   12.78
  -1   6  -3  292.56   11.75
  -1   6  -3  289.98   12.60
  -1   6  -3  288.69   11.14
  -1   6  -3  282.78   12.43
   1  -6   3  279.29   11.55
   1  -6   3  263.15   12.97
   1  -6   3  291.72   12.44
  -2   6  -3   30.18    3.67
  -2   6  -3   26.75    2.96
  -2   6  -3   28.16    3.77
  -2   6  -3   32.34    4.03
  -2   6  -3   31.14    3.33
   2  -6   3   23.71    3.28
   2  -6   3   25.84    4.13
  -3   6  -3   68.12    5.91
  -3   6  -3   65.13    5.58
  -3   6  -3   63.85    6.21
  -3   6  -3   82.03    6.71
  -3   6  -3   70.89    6.56
   3  -6   3   66.59    6.27
  -4   6  -3  241.85   13.59
  -4   6  -3  249.82   13.47
  -4   6  -3  283.37   13.37
  -4   6  -3  259.59   11.72
  -4   6  -3  262.84   13.25
   4  -6   3  277.66   13.44
  -5   6  -3 1482.13   58.38
  -5   6  -3 1509.74   58.76
  -5   6  -3 1462.36   56.26
  -5   6  -3 1461.28   57.79
   5  -6   3 1455.90   57.64
  -6   6  -3  452.57   20.24
  -6   6  -3  461.97   25.18
  -6   6  -3  463.15   21.60
  -6   6  -3  471.98   22.93
  -7   6  -3   78.04    7.59
  -7   6  -3   88.32   11.66
  -7   6  -3   95.04   11.25
  -8   6  -3    8.24    9.03
  -8   6  -3   27.18    9.44
  -8   6  -3   23.87    5.56
  -9   6  -3  120.60    9.78
  -9   6  -3  139.90   16.88
  -9   6  -3  129.10   15.73
 -10   6  -3   23.76   14.69
 -10   6  -3   19.91   12.65
 -11   6  -3   -3.42   13.23
 -11   6  -3  -11.11   11.33
 -11   6  -3   11.71   13.27
 -11  -5   3   30.92   16.22
 -11  -5   3   36.52   11.32
 -11  -5   3   24.35   12.92
 -10  -5   3   35.36   13.68
 -10  -5   3   10.73   11.18
 -10  -5   3   23.38    9.77
  -9  -5   3  104.37   13.53
  -9  -5   3  104.91   15.35
  -9  -5   3  131.40   17.36
  -8  -5   3  198.53   18.48
  -8  -5   3  153.54   14.86
  -8  -5   3  194.99   19.11
  -7  -5   3   12.41    7.04
  -7  -5   3   12.79    7.49
  -6  -5   3   90.10   10.26
  -6  -5   3   98.81   11.57
   5   5  -3  257.42   13.81
  -5  -5   3  253.19   14.60
  -5  -5   3  236.36   12.88
  -5  -5   3  277.93   16.03
   4   5  -3  108.64    8.94
   4   5  -3   93.96    7.30
  -4  -5   3   99.62    7.52
  -4  -5   3   88.51    6.54
  -4  -5   3  102.78    9.22
   3   5  -3  166.96    9.10
   3   5  -3  146.61    8.72
  -3  -5   3  164.74    8.03
  -3  -5   3  163.23    9.71
  -3  -5   3  155.62    9.36
  -3  -5   3  163.25    9.12
   2   5  -3  116.43    7.28
   2   5  -3  126.45    7.18
   2   5  -3  124.82    7.10
  -2  -5   3  126.89    7.19
  -2  -5   3  135.37    7.36
  -2  -5   3  125.19    5.96
  -2  -5   3  131.38    7.37
   1   5  -3  157.66    7.50
   1   5  -3  167.82    8.11
   1   5  -3  165.90    8.08
  -1  -5   3  170.56    8.37
  -1  -5   3  157.53    8.17
  -1  -5   3  161.20    7.92
   0   5  -3 3094.81  114.30
   0  -5   3 3053.27  113.66
  -1   5  -3 1142.70   42.98
  -1   5  -3 1161.17   43.42
  -1   5  -3 1146.11   43.77
  -1   5  -3 1174.14   44.37
   1  -5   3 1175.45   44.45
   1  -5   3 1123.47   43.26
  -2   5  -3  195.62    9.61
  -2   5  -3  204.33    9.84
  -2   5  -3  208.67    9.31
  -2   5  -3  208.76   10.04
   2  -5   3  208.50    9.63
   2  -5   3  182.76    9.97
  -3   5  -3    8.25    3.12
  -3   5  -3    8.56    3.30
  -3   5  -3   11.10    3.28
  -3   5  -3   11.03    3.20
   3  -5   3    9.47    3.28
   3  -5   3    9.70    3.54
  -4   5  -3  618.89   26.19
  -4   5  -3  634.47   26.37
  -4   5  -3  598.11   24.50
  -4   5  -3  624.30   25.90
  -4   5  -3  608.79   26.45
   4  -5   3  597.56   25.73
  -5   5  -3   76.75    6.31
  -5   5  -3   82.68    8.51
  -5   5  -3   75.32    8.28
  -5   5  -3   75.21    7.58
  -6   5  -3  177.09   11.72
  -6   5  -3  223.74   15.97
  -6   5  -3  171.88   13.35
  -6   5  -3  192.78   11.09
  -7   5  -3   10.93    5.06
  -7   5  -3   22.17    8.42
  -7   5  -3   11.44    7.97
  -8   5  -3   23.13    9.40
  -8   5  -3   22.34    6.16
  -8   5  -3   33.02    9.68
  -9   5  -3   26.37   11.43
  -9   5  -3   22.88    6.40
  -9   5  -3   29.38   11.83
 -10   5  -3   54.34   14.77
 -10   5  -3   68.44   13.97
 -11   5  -3    6.75   12.56
 -11   5  -3   27.88   14.16
 -11  -4   3    7.51   10.94
 -11  -4   3  -15.76   11.87
 -11  -4   3  -27.93   10.09
 -10  -4   3   -2.05   11.19
 -10  -4   3  -23.36   12.07
 -10  -4   3    0.01    9.57
  -9  -4   3    5.14    8.73
  -9  -4   3   -0.29   11.44
  -9  -4   3   -8.14   10.05
  -8  -4   3   -8.52    8.17
  -8  -4   3   -3.84    4.56
  -8  -4   3    0.50    7.08
  -8  -4   3    0.19    9.05
  -7  -4   3   45.23    8.63
  -7  -4   3   36.20    8.93
  -7  -4   3   43.06   11.26
  -6  -4   3   77.91   11.32
  -6  -4   3   72.35    9.06
   5   4  -3   35.60    5.62
  -5  -4   3   56.93    8.56
  -5  -4   3   39.31    5.30
  -5  -4   3   20.61    5.76
   4   4  -3   30.20    5.19
   4   4  -3   35.29    5.10
  -4  -4   3   34.95    5.34
  -4  -4   3   27.71    5.14
  -4  -4   3   30.01    4.96
  -4  -4   3   19.55    3.49
   3   4  -3   12.21    3.39
   3   4  -3   18.98    3.87
  -3  -4   3   13.21    3.98
  -3  -4   3   13.86    3.69
  -3  -4   3   14.70    2.61
  -3  -4   3   21.46    3.79
   2   4  -3  335.40   14.49
   2   4  -3  335.96   14.54
  -2  -4   3  320.81   14.48
  -2  -4   3  349.25   14.84
  -2  -4   3  337.05   14.59
   1   4  -3   40.44    3.60
   1   4  -3   34.82    2.98
  -1  -4   3   40.67    3.57
  -1  -4   3   47.67    4.20
  -1  -4   3   38.95    3.44
  -1  -4   3   37.08    3.36
   0   4  -3   59.37    3.39
   0   4  -3   64.39    4.06
   0   4  -3   61.90    3.61
   0   4  -3   54.58    4.18
   0  -4   3   66.86    3.51
   0  -4   3   64.54    4.17
   0  -4   3   65.01    3.11
   0  -4   3   65.75    3.69
  -1   4  -3   65.82    3.57
  -1   4  -3   73.12    4.88
  -1   4  -3   64.77    4.14
  -1   4  -3   69.24    4.16
   1  -4   3   77.39    4.23
   1  -4   3   86.84    5.15
  -2   4  -3  180.66    8.22
  -2   4  -3  179.35    8.75
  -2   4  -3  171.47    8.60
   2  -4   3  172.87    8.48
   2  -4   3  155.07    8.73
  -3   4  -3   16.13    3.64
  -3   4  -3    9.69    3.09
  -3   4  -3   14.93    3.73
  -3   4  -3   15.43    2.57
   3  -4   3   13.12    3.44
   3  -4   3   11.24    3.51
  -4   4  -3   -0.20    2.48
  -4   4  -3   -2.08    3.81
  -4   4  -3   -0.94    3.55
  -4   4  -3    0.27    2.80
  -4   4  -3    1.02    3.02
   4  -4   3    3.64    4.05
   4  -4   3   -2.13    3.27
  -5   4  -3   28.21    6.53
  -5   4  -3   30.29    5.11
  -5   4  -3   42.53    5.09
  -5   4  -3   30.48    6.41
  -6   4  -3    2.45    6.27
  -6   4  -3   10.35    4.61
  -6   4  -3    9.93    7.40
  -6   4  -3    7.10    4.49
  -7   4  -3   -2.02    4.80
  -7   4  -3    0.76    7.52
  -7   4  -3   16.56    8.41
  -8   4  -3    9.49    8.91
  -8   4  -3   -7.75    8.53
  -8   4  -3    0.93    5.48
  -9   4  -3   46.57   13.02
  -9   4  -3   22.75   11.08
 -10   4  -3   10.41    6.41
 -10   4  -3   -1.01   11.59
 -10   4  -3    6.68   11.74
 -11   4  -3   -6.67   12.17
 -11   4  -3   21.83   13.44
 -11  -3   3   16.65    9.35
 -11  -3   3  -16.74   13.30
 -11  -3   3   -0.51   11.89
 -10  -3   3   -0.36    8.34
 -10  -3   3  -14.48   10.72
 -10  -3   3   -1.81   11.04
  -9  -3   3  141.52   13.75
  -9  -3   3   96.01   15.16
  -9  -3   3  107.11   16.27
  -8  -3   3  175.37   17.08
  -8  -3   3  120.56   12.67
  -8  -3   3  121.03    9.58
  -8  -3   3  133.11   15.58
  -7  -3   3   31.93    8.55
  -7  -3   3   18.14    7.02
  -7  -3   3   30.64    8.66
   6   3  -3   25.19    5.13
  -6  -3   3   22.61    6.05
  -6  -3   3   12.13    6.86
  -6  -3   3   22.85    8.08
   5   3  -3  479.88   22.63
   5   3  -3  495.80   21.56
  -5  -3   3  438.72   22.48
  -5  -3   3  499.85   21.28
  -5  -3   3  477.99   21.88
   4   3  -3  206.91   11.43
   4   3  -3  199.42   10.98
  -4  -3   3  225.14   10.87
  -4  -3   3  192.97   11.13
  -4  -3   3  243.70   12.33
   3   3  -3   -2.16    2.20
   3   3  -3    3.43    2.82
  -3  -3   3   -0.90    2.07
  -3  -3   3    5.53    3.51
  -3  -3   3    5.89    2.72
   2   3  -3  136.43    7.14
   2   3  -3  131.00    6.63
  -2  -3   3  122.47    6.98
  -2  -3   3  135.68    6.88
  -2  -3   3  125.03    7.15
   1   3  -3  296.17   12.18
   1   3  -3  291.87   12.10
  -1  -3   3  294.25   12.24
  -1  -3   3  292.85   12.10
  -1  -3   3  291.47   12.34
   0   3  -3 2530.96  119.48
   0  -3   3 2409.97  117.37
  -1   3  -3 2252.48   84.32
  -1   3  -3 2215.60   83.79
  -1   3  -3 2294.20   83.61
   1  -3   3 2274.32   83.84
  -2   3  -3  289.45   13.13
  -2   3  -3  312.63   13.28
   2  -3   3  294.64   13.27
   2  -3   3  298.39   13.11
  -3   3  -3   10.64    3.50
  -3   3  -3   11.86    2.57
  -3   3  -3   10.56    3.54
  -3   3  -3   14.16    3.16
   3  -3   3   10.30    3.15
   3  -3   3   14.36    3.42
  -4   3  -3  794.09   33.29
  -4   3  -3  798.60   33.09
  -4   3  -3  795.74   31.49
  -4   3  -3  792.28   32.41
   4  -3   3  799.22   33.01
  -5   3  -3  138.95   10.80
  -5   3  -3  131.82    8.82
  -5   3  -3  119.82    8.34
  -6   3  -3    8.93    7.17
  -6   3  -3    1.38    6.16
  -6   3  -3   -0.41    3.99
  -6   3  -3   -0.16    4.09
  -7   3  -3    9.72    7.92
  -7   3  -3    6.66    7.25
  -7   3  -3   17.64    5.61
  -8   3  -3   -1.88    5.64
  -8   3  -3    2.07    8.89
  -8   3  -3    0.69    9.52
  -9   3  -3   55.64   13.82
  -9   3  -3   73.14    9.73
  -9   3  -3  120.16   16.08
 -10   3  -3   65.21   14.94
 -10   3  -3   53.61    9.41
 -10   3  -3   81.20   15.67
 -11   3  -3   40.99   14.36
 -11   3  -3    3.65   12.76
 -11  -2   3   -5.77    8.08
 -11  -2   3   11.63   13.70
 -11  -2   3    8.83   12.89
 -10  -2   3   64.06   10.58
 -10  -2   3   88.88   16.29
 -10  -2   3   46.40   15.27
  -9  -2   3  133.28   16.46
  -9  -2   3  147.50   13.62
  -9  -2   3  183.24   19.27
  -9  -2   3  126.96   10.23
  -8  -2   3  122.71   15.36
  -8  -2   3  137.30    9.43
  -8  -2   3  148.12   15.62
  -8  -2   3  100.91   11.54
  -7  -2   3   -1.15    7.22
  -7  -2   3    6.95    3.81
  -7  -2   3    2.43    5.65
  -7  -2   3    8.50    7.67
   6   2  -3  330.99   16.94
  -6  -2   3  331.46   19.10
  -6  -2   3  390.85   20.51
  -6  -2   3  362.19   18.03
   5   2  -3  375.61   16.90
   5   2  -3  363.51   18.12
  -5  -2   3  330.20   16.78
  -5  -2   3  361.89   16.75
  -5  -2   3  350.30   17.48
  -5  -2   3  352.85   18.15
   4   2  -3 2116.83   81.11
   4   2  -3 2101.77   82.04
  -4  -2   3 2237.38   81.33
  -4  -2   3 2102.36   80.90
  -4  -2   3 2149.07   82.39
   3   2  -3 1127.41   44.41
   3   2  -3 1130.15   43.83
  -3  -2   3 1142.86   44.68
  -3  -2   3 1153.53   43.99
   2   2  -3  153.47    7.32
   2   2  -3  152.26    7.59
  -2  -2   3  146.67    7.19
  -2  -2   3  147.56    7.34
  -2  -2   3  146.55    7.79
   1   2  -3 5991.84  253.79
  -1  -2   3 5515.97  248.75
   0   2  -3  155.79    6.00
   0   2  -3  156.79    6.21
   0   2  -3  146.11    6.79
   0   2  -3  154.46    7.14
   0  -2   3  165.10    6.88
   0  -2   3  155.76    6.18
   0  -2   3  150.22    6.56
   0  -2   3  154.97    7.23
  -1   2  -3 1394.61   52.29
  -2   2  -3   22.81    3.41
  -2   2  -3   26.55    3.49
   2  -2   3   25.09    3.42
   2  -2   3   22.40    3.31
  -3   2  -3   67.70    6.69
  -3   2  -3   55.23    4.36
  -3   2  -3   63.24    5.61
  -3   2  -3   60.99    5.88
   3  -2   3   40.83    5.14
   3  -2   3   50.76    5.17
  -4   2  -3  422.84   19.66
  -4   2  -3  417.55   17.84
  -4   2  -3  396.68   18.81
  -4   2  -3  395.80   18.36
   4  -2   3  437.73   19.38
  -5   2  -3 1297.45   52.77
  -5   2  -3 1278.02   50.56
  -5   2  -3 1307.38   51.30
   5  -2   3 1294.77   52.11
  -6   2  -3  848.68   35.33
  -6   2  -3  897.83   38.11
  -6   2  -3  807.23   35.48
  -7   2  -3   25.44    9.26
  -7   2  -3   24.53    9.09
  -7   2  -3   39.68    7.35
  -8   2  -3   62.47    9.81
  -8   2  -3   24.11   10.50
  -8   2  -3   48.24   11.79
  -9   2  -3   72.73   14.32
  -9   2  -3   99.86   10.99
  -9   2  -3   30.43   12.84
 -10   2  -3   13.16   13.32
 -10   2  -3    6.05    7.08
 -10   2  -3   22.72   13.06
 -11   2  -3   -7.82   13.11
 -11   2  -3   -3.35   13.17
 -11   2  -3    0.42   12.48
 -11  -1   3   -6.56   13.01
 -11  -1   3   17.09    8.57
 -11  -1   3  -16.17   12.80
 -10  -1   3   58.86   10.19
 -10  -1   3   46.60   15.11
 -10  -1   3   43.84   13.96
  -9  -1   3  112.44   16.10
  -9  -1   3   69.08    7.38
  -9  -1   3   88.37   10.53
  -9  -1   3   95.40   15.16
  -8  -1   3  140.55   15.07
  -8  -1   3  131.65   12.06
  -8  -1   3  174.36   16.96
  -8  -1   3  135.21    9.21
   7   1  -3  121.26   10.17
  -7  -1   3  106.11    7.72
  -7  -1   3  128.45   13.24
  -7  -1   3   96.84    9.73
  -7  -1   3  148.86   14.79
   6   1  -3  248.92   14.58
  -6  -1   3  282.12   16.32
  -6  -1   3  241.59   16.51
  -6  -1   3  290.04   14.77
   5   1  -3  265.81   12.98
   5   1  -3  255.37   14.27
  -5  -1   3  251.62   13.04
  -5  -1   3  243.48   13.08
  -5  -1   3  256.45   14.35
  -5  -1   3  278.97   14.65
   4   1  -3  853.20   34.57
   4   1  -3  850.19   33.59
  -4  -1   3  839.45   34.92
  -4  -1   3  853.05   33.55
  -4  -1   3  836.93   34.33
  -4  -1   3  824.28   33.60
   3   1  -3   67.34    4.97
   3   1  -3   65.75    4.54
  -3  -1   3   57.50    5.30
  -3  -1   3   61.95    4.66
  -3  -1   3   57.79    4.99
   2   1  -3   10.25    1.88
   2   1  -3   10.15    2.35
  -2  -1   3    9.42    2.15
  -2  -1   3    8.22    1.97
  -2  -1   3    9.19    2.31
   1   1  -3 1928.29   69.81
   1   1  -3 1888.67   69.34
   1   1  -3 1864.75   69.25
  -1  -1   3 1850.00   69.26
  -1  -1   3 1832.81   69.78
   0   1  -3   53.85    2.67
   0   1  -3   55.71    3.37
   0   1  -3   58.53    3.47
   0  -1   3   50.17    3.07
   0  -1   3   63.07    3.59
   0  -1   3   53.48    2.69
  -1   1  -3 3349.79  136.69
   1  -1   3 3283.59  133.98
  -2   1  -3  552.53   22.03
  -2   1  -3  563.30   22.66
  -2   1  -3  548.62   22.49
   2  -1   3  550.36   22.52
   2  -1   3  571.15   22.58
  -3   1  -3  354.83   16.60
  -3   1  -3  379.33   16.40
  -3   1  -3  376.56   15.81
   3  -1   3  367.45   16.58
  -4   1  -3  265.16   12.63
  -4   1  -3  255.80   12.91
  -4   1  -3  253.53   13.54
  -4   1  -3  258.11   14.42
   4  -1   3  269.56   13.86
  -5   1  -3  195.67   11.31
  -5   1  -3  208.80   13.22
  -5   1  -3  190.69   11.19
   5  -1   3  186.11   12.61
  -6   1  -3   92.79    8.99
  -6   1  -3   63.15    7.67
  -6   1  -3   72.13   10.20
  -7   1  -3   13.18    8.90
  -7   1  -3    1.89    5.75
  -8   1  -3   16.56   10.03
  -8   1  -3    1.86    6.35
  -8   1  -3    2.63    9.71
  -9   1  -3   45.68   13.08
  -9   1  -3   17.95   11.91
  -9   1  -3   33.50    8.53
 -10   1  -3   90.93   11.59
 -10   1  -3   90.66   16.10
 -10   1  -3  103.22   17.43
 -11   1  -3   20.56   14.08
 -11   1  -3   16.25   12.47
 -11   1  -3    8.34    7.89
 -12   0   3    8.37   15.15
 -11   0   3  -27.90   12.68
 -11   0   3   11.64   14.01
 -11   0   3   -1.27    7.25
 -10   0   3   -4.44   11.27
 -10   0   3   14.46    7.34
  -9   0   3    3.09    3.85
  -9   0   3    6.36    8.08
  -9   0   3   -7.80    6.12
  -9   0   3   -9.55    9.33
  -8   0   3    1.79    3.44
  -8   0   3   -0.83    6.39
  -8   0   3   -8.27    8.37
  -8   0   3    9.25    6.16
   7   0  -3   -6.22    3.87
  -7   0   3   15.61    5.61
  -7   0   3   -1.68    7.27
  -7   0   3    5.04    3.09
  -7   0   3    5.60    7.83
   6   0  -3    4.48    3.11
  -6   0   3    6.19    2.90
  -6   0   3   14.18    6.71
  -6   0   3    3.29    4.30
  -6   0   3    2.96    4.49
   5   0  -3    1.28    2.95
   5   0  -3   -2.71    3.58
  -5   0   3    1.04    3.24
  -5   0   3    2.94    4.06
  -5   0   3    2.04    5.41
  -5   0   3   -5.77    3.11
   4   0  -3    0.87    3.03
   4   0  -3   -1.83    2.26
  -4   0   3    8.65    4.21
  -4   0   3   -0.26    3.39
  -4   0   3    2.27    2.73
   3   0  -3    1.83    1.87
   3   0  -3    1.76    2.28
  -3   0   3    2.87    2.40
  -3   0   3   -2.50    2.27
  -3   0   3    0.54    1.82
   2   0  -3    1.11    1.29
   2   0  -3    0.02    1.25
   2   0  -3    0.45    1.90
  -2   0   3    1.09    1.41
  -2   0   3    0.04    0.79
  -2   0   3   -0.75    2.05
  -2   0   3   -1.29    1.65
   1   0  -3    0.69    1.37
   1   0  -3    0.15    1.11
   1   0  -3   -1.65    0.81
  -1   0   3    1.07    1.25
  -1   0   3   -0.62    1.08
  -1   0   3    0.59    0.92
   0   0  -3   -0.47    0.87
   0   0  -3   -0.78    1.16
   0   0   3   -0.12    0.90
   0   0   3    0.56    0.89
   0   0   3    1.59    1.00
  -1   0  -3    1.81    1.63
  -1   0  -3    0.86    1.23
   1   0   3    2.47    1.40
   1   0   3    5.07    1.88
  -2   0  -3    1.34    2.07
  -2   0  -3    1.10    1.64
  -2   0  -3   -1.65    2.03
   2   0   3    1.89    2.42
  -3   0  -3    0.95    2.31
  -3   0  -3    2.56    2.78
  -3   0  -3    3.29    2.43
   3   0   3   -2.09    2.35
  -4   0  -3    0.24    3.38
  -4   0  -3   -3.28    4.50
  -4   0  -3    2.27    2.93
  -4   0  -3    0.79    3.04
   4   0   3   -0.60    3.27
  -5   0  -3    4.08    3.83
  -5   0  -3    1.53    4.98
  -5   0  -3    0.62    4.14
   5   0   3   -0.66    3.89
  -6   0  -3    4.83    4.43
  -6   0  -3    4.53    5.17
  -7   0  -3   -0.97    5.62
  -7   0  -3   -0.87    7.99
  -8   0  -3    6.46    9.43
  -8   0  -3    2.16    6.78
  -8   0  -3    5.07    9.53
  -9   0  -3   -6.00    9.70
  -9   0  -3   -1.22   10.89
  -9   0  -3   14.26    7.91
 -10   0  -3    2.42   12.18
 -10   0  -3    3.06    8.12
 -10   0  -3   -8.17   12.01
 -11   0  -3   -7.47    8.81
 -11   0  -3   -4.08   12.65
 -11   0  -3   -2.16   13.27
 -12   1   3   39.56   15.82
 -11   1   3    7.75   12.79
 -11   1   3   -9.16   12.89
 -11   1   3    1.84    6.67
 -10   1   3   61.99   15.03
 -10   1   3   48.89    8.60
  -9   1   3   76.48    6.28
  -9   1   3   93.24   14.47
  -9   1   3   80.14    9.59
  -9   1   3   81.58   13.98
   8  -1  -3  111.30   11.64
  -8   1   3  161.91   15.52
  -8   1   3  135.51    8.20
  -8   1   3  148.10   15.64
  -8   1   3  142.16   11.20
  -7   1   3  132.12   13.43
  -7   1   3  134.56   13.70
  -7   1   3  122.08    7.27
  -7   1   3  115.17    9.64
   6  -1  -3  261.74   13.43
  -6   1   3  298.51   16.83
  -6   1   3  277.30   12.21
  -6   1   3  258.00   16.22
  -6   1   3  280.42   13.96
   5  -1  -3  247.40   14.14
   5  -1  -3  274.24   12.61
  -5   1   3  262.58   11.28
  -5   1   3  265.46   14.33
  -5   1   3  271.67   14.57
  -5   1   3  269.87   13.51
  -5   1   3  265.05   12.73
   4  -1  -3  814.67   33.02
   4  -1  -3  825.55   34.39
  -4   1   3  872.10   33.07
  -4   1   3  828.43   34.49
  -4   1   3  863.24   34.74
  -4   1   3  864.62   31.92
   3  -1  -3   68.31    4.84
   3  -1  -3   61.63    4.08
  -3   1   3   60.59    5.60
  -3   1   3   62.32    4.07
  -3   1   3   68.42    5.94
   2  -1  -3   13.45    1.83
   2  -1  -3    5.55    2.14
   2  -1  -3   12.69    2.10
  -2   1   3   11.60    2.46
  -2   1   3   11.85    2.15
  -2   1   3    9.75    0.86
   1  -1  -3 1851.46   70.00
   1  -1  -3 1937.71   69.84
   1  -1  -3 1822.03   69.23
  -1   1   3 1871.70   69.82
  -1   1   3 1916.24   70.10
   0  -1  -3   51.51    2.60
   0  -1  -3   56.10    3.20
   0  -1  -3   55.36    3.35
   0   1   3   58.00    2.67
   0   1   3   58.31    3.29
   0   1   3   61.71    3.43
  -1  -1  -3 3385.52  149.30
   1   1   3 3217.24  145.41
  -2  -1  -3  581.24   23.03
  -2  -1  -3  535.33   22.57
  -2  -1  -3  573.60   23.06
   2   1   3  583.98   23.06
  -3  -1  -3  372.93   16.57
  -3  -1  -3  396.41   17.00
  -3  -1  -3  387.13   17.23
   3   1   3  381.17   17.03
  -4  -1  -3  258.17   14.67
  -4  -1  -3  244.95   12.88
  -4  -1  -3  265.77   12.96
  -4  -1  -3  269.77   13.61
   4   1   3  253.81   13.68
  -5  -1  -3  175.33   12.12
  -5  -1  -3  215.86   13.85
  -5  -1  -3  204.39   11.70
   5   1   3  176.74   12.53
  -6  -1  -3   74.23   10.52
  -6  -1  -3   72.57    9.18
  -6  -1  -3   84.23    9.03
  -7  -1  -3    8.02    7.87
  -7  -1  -3    9.17    7.34
  -8  -1  -3    9.43    9.68
  -8  -1  -3    2.38    7.20
  -9  -1  -3   55.05   10.16
  -9  -1  -3   36.67   13.74
  -9  -1  -3   42.03   13.71
 -10  -1  -3   94.32   16.77
 -10  -1  -3   80.95   11.77
 -11  -1  -3    9.88   10.98
 -11  -1  -3   12.50   13.67
 -11  -1  -3  -15.11   12.50
 -11   2   3   10.78   13.07
 -11   2   3   24.76   14.40
 -10   2   3   54.21   16.35
 -10   2   3   72.55   14.34
  -9   2   3  136.87   16.44
  -9   2   3  149.68   11.28
  -9   2   3  113.39   15.49
   8  -2  -3  110.00    9.19
  -8   2   3  122.79   14.66
  -8   2   3  121.05   14.55
  -8   2   3  146.22   10.14
  -8   2   3  106.35    6.83
   7  -2  -3   11.41    4.24
  -7   2   3   10.64    7.65
  -7   2   3    6.61    2.61
  -7   2   3   12.07    7.96
  -7   2   3   18.04    4.98
   6  -2  -3  350.01   15.90
  -6   2   3  335.43   19.11
  -6   2   3  361.69   14.69
  -6   2   3  353.51   19.18
  -6   2   3  361.74   16.25
   5  -2  -3  351.67   17.46
  -5   2   3  351.64   14.18
  -5   2   3  339.67   17.77
  -5   2   3  347.62   16.54
  -5   2   3  385.02   18.21
  -5   2   3  356.99   15.49
   4  -2  -3 2180.44   78.49
   4  -2  -3 2087.21   79.98
  -4   2   3 2062.43   80.11
  -4   2   3 2097.46   77.17
  -4   2   3 2050.45   78.21
   3  -2  -3 1157.80   45.11
   3  -2  -3 1175.06   43.87
   3  -2  -3 1178.05   45.21
  -3   2   3 1157.48   45.26
  -3   2   3 1158.97   43.83
   2  -2  -3  152.08    6.57
   2  -2  -3  153.87    7.58
   2  -2  -3  155.82    7.48
  -2   2   3  145.54    7.57
   1  -2  -3 5641.13  254.30
  -1   2   3 5981.71  254.77
   0  -2  -3  152.88    7.12
   0  -2  -3  167.32    6.73
   0   2   3  155.64    6.68
   0   2   3  156.77    7.14
  -1  -2  -3 1391.98   52.83
  -1  -2  -3 1418.22   52.58
   1   2   3 1424.94   52.60
   1   2   3 1384.04   52.87
  -2  -2  -3   26.14    3.62
  -2  -2  -3   24.10    3.17
  -2  -2  -3   23.76    3.35
   2   2   3   25.47    3.63
  -3  -2  -3   52.03    5.16
  -3  -2  -3   61.26    5.60
  -3  -2  -3   61.30    6.05
   3   2   3   53.25    5.05
   3   2   3   64.80    6.02
  -4  -2  -3  389.82   18.23
  -4  -2  -3  414.34   18.61
  -4  -2  -3  430.12   20.23
  -4  -2  -3  401.38   18.43
  -4  -2  -3  393.87   18.50
   4   2   3  411.44   18.94
   4   2   3  383.59   17.90
  -5  -2  -3 1249.29   50.47
  -5  -2  -3 1274.31   52.10
  -5  -2  -3 1246.71   50.08
  -5  -2  -3 1248.05   50.16
   5   2   3 1243.34   50.71
  -6  -2  -3  847.38   38.44
  -6  -2  -3  839.34   36.24
   6   2   3  851.35   37.09
  -7  -2  -3   34.11    7.94
  -7  -2  -3   34.52   10.33
  -8  -2  -3   52.00   12.45
  -8  -2  -3   35.97    9.17
  -9  -2  -3  129.73   13.70
  -9  -2  -3  105.42   15.91
  -9  -2  -3   86.99   15.32
 -10  -2  -3   18.87    9.72
 -10  -2  -3   27.16   14.69
 -11  -2  -3  -27.53   12.88
 -11  -2  -3    6.02    9.63
 -11  -2  -3   -6.78   13.09
 -11   3   3   22.64   14.56
 -11   3   3   21.81   13.75
 -10   3   3   -9.57   11.41
 -10   3   3    4.45   12.29
 -10   3   3   -1.88    4.99
  -9   3   3  116.21   15.34
  -9   3   3  124.66   10.06
  -9   3   3  131.89   16.19
  -8   3   3  126.61   15.20
  -8   3   3  139.28    9.52
  -8   3   3  123.31    8.11
  -8   3   3  129.03   14.16
   7  -3  -3   13.21    4.27
  -7   3   3   24.68    2.90
  -7   3   3   48.93    9.43
  -7   3   3   30.33    8.43
  -7   3   3   12.56    4.44
   6  -3  -3   17.69    3.65
  -6   3   3   25.64    4.18
  -6   3   3   29.38    2.81
  -6   3   3   21.70    6.77
  -6   3   3   25.66    7.12
   5  -3  -3  479.63   21.86
   5  -3  -3  472.09   19.47
  -5   3   3  484.06   19.51
  -5   3   3  478.79   18.29
  -5   3   3  472.35   21.07
  -5   3   3  469.50   22.10
   4  -3  -3  218.08   11.21
   4  -3  -3  213.43    9.55
  -4   3   3  204.26    8.17
  -4   3   3  211.74   11.79
  -4   3   3  219.93   11.54
  -4   3   3  238.34   11.72
   3  -3  -3    2.73    2.33
   3  -3  -3    2.48    1.26
   3  -3  -3    1.57    2.38
  -3   3   3    1.61    3.07
  -3   3   3    2.97    2.59
   2  -3  -3  126.19    6.70
   2  -3  -3  133.90    6.93
   2  -3  -3  130.81    5.61
  -2   3   3  129.23    7.03
  -2   3   3  121.60    6.74
   1  -3  -3  293.84   12.66
   1  -3  -3  273.62   11.97
  -1   3   3  284.02   12.05
  -1   3   3  294.72   12.42
  -1   3   3  284.56   12.53
   0   3   3 2533.16   93.98
  -1  -3  -3 2276.43   83.36
  -1  -3  -3 2199.51   82.89
  -1  -3  -3 2212.50   83.06
  -2  -3  -3  297.22   13.19
  -2  -3  -3  280.97   13.20
  -2  -3  -3  311.53   13.24
   2   3   3  294.73   13.20
   2   3   3  300.69   13.20
  -3  -3  -3   13.65    3.12
  -3  -3  -3    6.09    2.87
  -3  -3  -3   15.27    3.64
   3   3   3   12.48    3.29
   3   3   3   12.62    3.30
  -4  -3  -3  808.03   33.47
  -4  -3  -3  847.23   35.00
  -4  -3  -3  774.07   33.28
  -4  -3  -3  798.48   33.23
   4   3   3  798.75   33.07
   4   3   3  830.80   33.51
  -5  -3  -3  112.06    9.75
  -5  -3  -3  131.77    9.23
  -5  -3  -3  129.37   13.89
  -5  -3  -3  130.23   11.75
   5   3   3  125.45   10.92
   5   3   3  106.47    8.59
  -6  -3  -3    6.71    7.46
  -6  -3  -3   -3.03    5.67
   6   3   3   11.78    6.87
  -7  -3  -3   20.21    9.21
  -7  -3  -3    1.94    6.86
  -8  -3  -3    1.53    7.38
  -8  -3  -3    9.12   10.14
  -9  -3  -3   65.19   15.45
  -9  -3  -3   88.14   12.25
 -10  -3  -3   92.00   17.58
 -10  -3  -3   61.29   15.73
 -10  -3  -3   59.51   11.67
 -11  -3  -3   13.55   14.13
 -11  -3  -3   46.95   14.85
 -11   4   3    6.35   12.06
 -11   4   3   -9.05   11.65
 -10   4   3   12.70   12.20
 -10   4   3   11.69   11.10
  -9   4   3    4.23    8.86
  -9   4   3    2.78    4.20
  -9   4   3   -5.62    9.94
  -8   4   3    3.37    8.05
  -8   4   3   -0.34    8.43
  -8   4   3   -2.73    3.61
  -7   4   3   34.15    4.73
  -7   4   3   30.23    8.46
  -7   4   3   29.26    8.20
  -7   4   3   35.84    2.90
   6  -4  -3   71.59    4.98
  -6   4   3   63.03    3.68
  -6   4   3   71.64    9.03
  -6   4   3   66.91    5.27
   5  -4  -3   33.97    6.06
   5  -4  -3   32.91    3.60
  -5   4   3   43.21    6.29
  -5   4   3   31.06    4.98
  -5   4   3   32.39    2.14
  -5   4   3   35.30    3.47
  -5   4   3   28.55    6.11
   4  -4  -3   40.95    4.97
   4  -4  -3   31.86    2.84
  -4   4   3   30.33    5.52
  -4   4   3   35.63    4.94
   3  -4  -3   13.58    2.97
   3  -4  -3   11.97    2.79
   3  -4  -3   15.13    1.63
  -3   4   3   17.62    3.32
  -3   4   3   14.17    3.62
   2  -4  -3  332.58   14.08
   2  -4  -3  325.60   14.44
  -2   4   3  344.78   14.65
  -2   4   3  332.21   14.51
  -2   4   3  328.33   14.14
   1  -4  -3   34.82    3.32
   1  -4  -3   39.16    3.14
  -1   4   3   31.87    3.20
  -1   4   3   31.03    3.41
   0  -4  -3   63.90    3.94
   0  -4  -3   61.42    4.26
   0  -4  -3   58.29    3.80
   0   4   3   58.54    4.24
   0   4   3   60.71    4.31
  -1  -4  -3   73.60    5.08
  -1  -4  -3   75.00    4.53
  -1  -4  -3   72.61    4.59
   1   4   3   70.87    4.49
   1   4   3   66.22    4.71
   1   4   3   75.32    4.43
  -2  -4  -3  172.01    9.05
  -2  -4  -3  173.44    8.95
  -2  -4  -3  170.10    8.84
   2   4   3  167.16    8.98
   2   4   3  186.55    9.17
   2   4   3  171.31    8.97
  -3  -4  -3   11.87    3.44
  -3  -4  -3   15.83    4.24
  -3  -4  -3   15.70    3.14
   3   4   3   20.29    3.79
   3   4   3   13.72    4.09
  -4  -4  -3    1.46    4.02
  -4  -4  -3    3.50    3.42
  -4  -4  -3   -5.54    4.88
  -4  -4  -3    3.41    3.46
   4   4   3    4.03    3.54
   4   4   3   -0.53    3.35
  -5  -4  -3   25.07    5.81
  -5  -4  -3   43.79    8.57
   5   4   3   30.16    6.55
  -6  -4  -3    4.70    7.65
  -6  -4  -3  -11.06    5.12
   6   4   3    2.55    6.59
  -7  -4  -3   -4.75    6.88
  -7  -4  -3   -3.34    8.85
  -8  -4  -3   -3.01    7.39
  -8  -4  -3   -4.41    9.84
  -9  -4  -3   39.87   12.93
  -9  -4  -3   38.64   10.84
 -10  -4  -3   17.74   12.50
 -10  -4  -3   21.92   13.75
 -10  -4  -3   19.13   10.34
 -11  -4  -3   11.15   14.28
 -11  -4  -3  -12.85   13.39
 -11  -4  -3   15.50   10.48
 -11   5   3   38.11   15.07
 -11   5   3   26.79   13.27
 -10   5   3   34.94   12.54
 -10   5   3   34.29   12.83
  -9   5   3   93.21   14.19
  -9   5   3  113.18   15.81
  -8   5   3  169.76   15.87
  -8   5   3  171.80   16.73
  -7   5   3    6.44    3.04
  -7   5   3   17.20    6.51
  -7   5   3    8.54    7.08
  -6   5   3  107.68   10.59
  -6   5   3  109.60   11.14
   5  -5  -3  264.99   10.96
  -5   5   3  278.81   15.29
  -5   5   3  264.79   14.41
   4  -5  -3   94.68    4.23
   4  -5  -3   83.73    6.62
   4  -5  -3  103.36    8.95
  -4   5   3   84.73    7.38
  -4   5   3   95.89    7.79
   3  -5  -3  157.26    6.35
   3  -5  -3  155.17    6.29
   3  -5  -3  159.04    8.92
   3  -5  -3  156.43    8.34
  -3   5   3  152.48    9.16
  -3   5   3  166.59    8.60
   2  -5  -3  116.68    6.22
   2  -5  -3  120.54    6.87
  -2   5   3  116.65    7.02
  -2   5   3  112.48    6.61
  -2   5   3  112.41    6.30
   1  -5  -3  160.49    7.51
   1  -5  -3  165.78    7.99
   1  -5  -3  153.70    6.84
   1  -5  -3  170.54    8.11
  -1   5   3  145.92    7.93
  -1   5   3  148.49    7.81
   0  -5  -3 3100.31  116.85
   0  -5  -3 3191.90  116.70
  -1  -5  -3 1120.63   43.87
  -1  -5  -3 1125.70   43.36
  -1  -5  -3 1136.47   43.58
  -1  -5  -3 1128.24   43.62
   1   5   3 1174.16   43.67
   1   5   3 1111.94   43.26
   1   5   3 1154.80   43.73
  -2  -5  -3  195.28   10.08
  -2  -5  -3  205.90   10.33
  -2  -5  -3  201.97    9.94
   2   5   3  195.60   10.23
   2   5   3  200.10   10.20
   2   5   3  197.59    9.96
  -3  -5  -3   11.18    3.43
  -3  -5  -3   15.55    3.76
  -3  -5  -3   13.34    4.08
   3   5   3   13.28    3.75
   3   5   3    5.43    3.39
  -4  -5  -3  613.10   26.65
  -4  -5  -3  615.89   28.02
  -4  -5  -3  589.62   26.68
  -4  -5  -3  613.39   26.22
   4   5   3  636.96   26.68
   4   5   3  599.36   26.48
  -5  -5  -3   68.77    8.43
  -5  -5  -3   67.33    9.86
   5   5   3   73.39    8.66
  -6  -5  -3  206.16   15.60
  -6  -5  -3  181.42   13.88
   6   5   3  185.56   13.62
  -7  -5  -3   11.42    7.44
  -7  -5  -3   24.52    9.94
  -8  -5  -3   42.30   11.25
  -8  -5  -3   36.71    9.33
  -9  -5  -3   25.07    9.87
 -10  -5  -3   58.25   16.49
 -10  -5  -3   61.95   15.32
 -11  -5  -3   12.22   10.52
 -11  -5  -3   13.72   14.39
 -11  -5  -3    7.66   14.99
 -11   6   3   15.57   13.40
 -11   6   3    5.26   11.40
 -10   6   3  127.06   18.00
 -10   6   3  139.85   17.13
  -9   6   3   33.55   11.01
  -9   6   3   28.82   12.04
  -8   6   3    6.91    9.31
  -8   6   3   15.35    8.60
  -7   6   3   30.72    9.27
  -7   6   3   37.40    8.33
  -6   6   3   30.61    8.11
  -6   6   3   31.25    6.63
   5  -6  -3  912.62   38.52
  -5   6   3  953.31   39.50
  -5   6   3  951.08   38.62
   4  -6  -3 1695.20   65.15
   4  -6  -3 1642.56   65.70
  -4   6   3 1745.86   66.19
  -4   6   3 1699.79   65.21
   3  -6  -3 1959.47   73.81
   3  -6  -3 1892.12   72.97
   3  -6  -3 1941.03   71.52
  -3   6   3 1916.57   73.12
  -3   6   3 1951.00   73.94
  -3   6   3 1947.41   74.14
   2  -6  -3  109.43    6.95
   2  -6  -3  114.03    6.25
   2  -6  -3  115.95    4.92
  -2   6   3  109.61    7.09
  -2   6   3  111.40    6.36
  -2   6   3  112.81    7.13
   1  -6  -3   80.47    4.37
   1  -6  -3   87.19    5.57
   1  -6  -3   78.60    4.90
   1  -6  -3   86.81    5.63
  -1   6   3   80.14    5.46
  -1   6   3   73.47    5.54
   0  -6  -3 3515.26  130.82
   0  -6  -3 3478.66  130.68
   0   6   3 3569.50  130.72
  -1  -6  -3  295.48   12.58
  -1  -6  -3  274.56   12.87
  -1  -6  -3  283.14   12.99
  -1  -6  -3  280.32   12.96
   1   6   3  303.54   13.01
   1   6   3  287.83   12.51
   1   6   3  277.68   13.03
  -2  -6  -3   26.14    4.38
  -2  -6  -3   26.96    3.83
  -2  -6  -3   34.04    4.46
  -2  -6  -3   34.01    4.68
   2   6   3   27.94    3.94
   2   6   3   26.21    4.37
   2   6   3   43.77    5.08
  -3  -6  -3   78.25    6.10
  -3  -6  -3   88.71    7.36
  -3  -6  -3   63.66    6.89
   3   6   3   59.53    6.30
   3   6   3   66.73    6.35
  -4  -6  -3  248.69   13.94
  -4  -6  -3  250.57   13.36
  -4  -6  -3  272.67   15.55
  -4  -6  -3  255.64   14.37
   4   6   3  252.84   13.89
   4   6   3  261.98   13.92
  -5  -6  -3 1526.03   61.48
  -5  -6  -3 1485.99   59.99
   5   6   3 1464.66   59.36
  -6  -6  -3  432.56   22.57
  -6  -6  -3  419.17   23.27
   6   6   3  440.62   22.43
  -7  -6  -3  107.39   13.34
  -7  -6  -3   72.88   10.61
  -8  -6  -3   28.01    9.26
  -8  -6  -3    7.67   10.08
  -9  -6  -3  161.24   19.96
 -10  -6  -3   40.84   11.83
 -10  -6  -3   33.45   14.68
 -11  -6  -3   15.50   10.44
 -11  -6  -3   -7.45   13.74
 -11  -6  -3   -9.06   15.08
 -11   7   3   -0.20   13.34
 -11   7   3  -14.41    9.87
 -11   7   3   14.04   13.47
 -10   7   3   -4.18    9.53
  -9   7   3   88.82   14.69
  -9   7   3   66.97   12.08
  -8   7   3  235.59   18.73
  -8   7   3  233.42   17.54
  -7   7   3   -6.23    7.61
  -7   7   3   -3.29    6.96
  -6   7   3  213.26   14.81
  -6   7   3  204.86   13.29
   5  -7  -3  114.39    8.80
  -5   7   3  121.29    9.02
  -5   7   3  139.30   10.69
   4  -7  -3  880.89   38.05
   4  -7  -3  945.18   35.23
   4  -7  -3  965.69   37.55
  -4   7   3  943.27   38.63
  -4   7   3  917.79   38.77
  -4   7   3  962.77   37.65
   3  -7  -3  232.87   11.27
   3  -7  -3  234.91   10.25
   3  -7  -3  229.81   12.15
  -3   7   3  263.47   13.07
  -3   7   3  251.37   12.77
  -3   7   3  254.17   11.71
   2  -7  -3  886.70   35.33
   2  -7  -3  875.07   34.46
   2  -7  -3  909.09   33.37
  -2   7   3  849.81   34.45
  -2   7   3  913.28   35.53
  -2   7   3  911.83   35.70
   1  -7  -3  239.54   11.49
   1  -7  -3  243.74   10.92
   1  -7  -3  257.05   11.73
  -1   7   3  239.72   11.38
  -1   7   3  240.10   11.47
   0  -7  -3 1524.45   60.05
   0  -7  -3 1571.38   60.16
   0  -7  -3 1588.54   59.61
   0   7   3 1569.75   59.58
   0   7   3 1636.49   60.23
   0   7   3 1575.13   60.14
  -1  -7  -3 2308.25   89.92
  -1  -7  -3 2381.88   90.10
  -1  -7  -3 2406.09   89.83
   1   7   3 2438.40   89.25
   1   7   3 2434.64   89.90
   1   7   3 2364.44   90.02
  -2  -7  -3  672.89   27.38
  -2  -7  -3  666.39   28.09
  -2  -7  -3  701.07   28.20
  -2  -7  -3  687.50   28.13
   2   7   3  661.35   28.18
   2   7   3  660.09   27.34
   2   7   3  697.77   28.22
  -3  -7  -3  191.43   10.26
  -3  -7  -3  196.83   11.27
  -3  -7  -3  166.17   10.59
   3   7   3  190.83   10.55
   3   7   3  195.89   11.40
   3   7   3  173.38   10.58
  -4  -7  -3  411.24   18.66
  -4  -7  -3  405.06   19.67
  -4  -7  -3  378.05   19.01
  -4  -7  -3  386.80   19.87
   4   7   3  389.69   18.63
  -5  -7  -3  212.41   14.07
   5   7   3  216.93   13.42
  -6  -7  -3   22.16    7.57
  -6  -7  -3   17.93    7.65
   6   7   3   11.00    7.13
  -7  -7  -3   49.86   10.39
  -7  -7  -3   66.93   10.92
  -8  -7  -3    0.08    8.40
  -8  -7  -3    2.09   10.56
  -9  -7  -3   40.80   14.36
  -9  -7  -3   31.39   11.07
 -10  -7  -3  101.00   17.76
 -10  -7  -3   92.33   14.54
 -11  -7  -3   -0.90    9.92
 -11   8   3  -17.32   12.99
 -11   8   3   19.26   11.65
 -11   8   3   25.66   13.84
 -10   8   3   20.21   14.67
 -10   8   3   14.77   13.66
 -10   8   3   22.01   10.22
  -9   8   3   17.99    9.57
  -9   8   3    7.64   10.82
  -8   8   3    0.13    7.01
  -8   8   3   13.38    9.32
  -7   8   3  129.97   13.46
   6  -8  -3  156.23   11.45
  -6   8   3  201.63   13.97
  -6   8   3  199.18   12.56
   5  -8  -3    9.46    4.09
  -5   8   3   13.01    6.93
  -5   8   3   13.94    4.76
  -5   8   3   13.80    5.57
   4  -8  -3    1.59    2.71
   4  -8  -3   -0.92    1.66
   4  -8  -3    1.35    2.98
  -4   8   3   -5.40    3.80
  -4   8   3   -2.19    3.09
  -4   8   3   -0.38    4.07
   3  -8  -3  114.12    6.69
   3  -8  -3   99.97    7.55
   3  -8  -3  111.82    6.01
  -3   8   3  111.97    8.18
  -3   8   3  105.38    8.27
  -3   8   3  114.02    7.03
   2  -8  -3  218.00   11.74
   2  -8  -3  254.05   10.96
   2  -8  -3  241.47    9.92
  -2   8   3  235.91   12.24
  -2   8   3  235.50   11.76
  -2   8   3  242.49   10.92
   1  -8  -3  154.72    7.62
   1  -8  -3  163.16    8.71
   1  -8  -3  153.96    8.52
   1  -8  -3  134.63    7.28
  -1   8   3  144.86    8.64
  -1   8   3  148.74    8.57
   0  -8  -3  122.42    7.26
   0  -8  -3  136.20    7.86
   0  -8  -3  123.48    7.77
   0   8   3  126.79    7.14
   0   8   3  139.03    8.17
   0   8   3  150.48    8.13
  -1  -8  -3  219.31   11.39
  -1  -8  -3  214.59   10.93
  -1  -8  -3  228.92   11.45
   1   8   3  226.17   11.16
   1   8   3  233.32   10.50
   1   8   3  216.81   11.47
  -2  -8  -3  965.73   40.07
  -2  -8  -3  973.06   39.09
  -2  -8  -3 1011.79   40.16
   2   8   3 1021.08   39.18
   2   8   3 1029.30   40.43
   2   8   3  990.58   40.08
  -3  -8  -3  276.61   14.47
  -3  -8  -3  275.31   14.77
  -3  -8  -3  270.56   13.18
   3   8   3  245.50   13.49
   3   8   3  251.33   14.36
   3   8   3  264.35   13.40
  -4  -8  -3   10.67    6.06
  -4  -8  -3   22.04    4.51
  -4  -8  -3   12.67    6.65
   4   8   3   16.25    5.17
  -5  -8  -3  135.23   11.41
  -5  -8  -3  115.34   11.44
   5   8   3  127.87   10.92
  -6  -8  -3   43.30   10.23
  -6  -8  -3   51.08    9.31
   6   8   3   39.53    8.36
  -7  -8  -3   15.90    8.65
  -7  -8  -3   10.78    8.97
  -8  -8  -3   31.71   10.46
  -8  -8  -3   32.53   12.66
  -9  -8  -3    4.27    9.89
  -9  -8  -3    0.68   12.06
 -10  -8  -3   14.77   13.00
 -10  -8  -3    2.94   10.71
 -11  -8  -3   56.94   21.04
 -11   9   3   37.03   14.75
 -11   9   3   50.03   13.52
 -11   9   3   14.76   13.83
 -10   9   3   48.55   15.59
 -10   9   3   81.76   15.26
 -10   9   3   46.28   11.50
  -9   9   3   90.80   16.58
  -9   9   3   46.51   13.40
  -9   9   3   64.78   11.03
  -8   9   3   29.52    8.75
  -8   9   3   23.15   10.93
  -8   9   3   29.67   10.19
  -7   9   3    4.54    8.63
  -7   9   3   21.35    7.38
  -7   9   3    2.04    7.72
   6  -9  -3   11.41    4.71
  -6   9   3    2.59    7.07
  -6   9   3    7.54    7.53
  -6   9   3    8.34    5.16
   5  -9  -3   57.48    6.70
   5  -9  -3   47.81    3.72
  -5   9   3   51.37    6.67
  -5   9   3   44.29    7.65
   4  -9  -3   44.99    5.12
   4  -9  -3   40.16    6.08
   4  -9  -3   37.31    3.78
  -4   9   3   34.61    5.96
  -4   9   3   39.82    5.20
  -4   9   3   51.43    7.61
   3  -9  -3  280.55   12.24
   3  -9  -3  273.65   12.44
   3  -9  -3  268.55   14.58
  -3   9   3  262.58   13.98
  -3   9   3  272.89   12.66
  -3   9   3  273.69   14.60
   2  -9  -3  309.48   15.54
   2  -9  -3  328.68   14.13
   2  -9  -3  325.68   13.30
   2  -9  -3  321.04   15.33
  -2   9   3  342.18   15.59
  -2   9   3  344.81   16.06
   1  -9  -3  481.68   20.72
   1  -9  -3  475.07   20.74
   1  -9  -3  461.16   19.57
   1  -9  -3  509.98   19.71
  -1   9   3  476.17   19.34
  -1   9   3  475.52   20.94
  -1   9   3  475.58   20.65
   0  -9  -3  303.86   14.10
   0  -9  -3  306.83   14.51
   0  -9  -3  328.00   14.87
   0   9   3  337.45   14.08
   0   9   3  293.78   13.42
   0   9   3  293.67   14.41
   0   9   3  308.61   14.81
  -1  -9  -3  569.32   23.66
  -1  -9  -3  574.62   24.05
  -1  -9  -3  571.55   23.98
   1   9   3  553.89   23.68
   1   9   3  534.86   22.61
   1   9   3  559.30   24.15
  -2  -9  -3   53.25    6.31
  -2  -9  -3   62.89    5.63
  -2  -9  -3   57.76    6.07
  -2  -9  -3   39.03    5.26
   2   9   3   48.98    6.23
   2   9   3   55.61    5.45
   2   9   3   44.86    6.36
  -3  -9  -3  137.28    8.22
  -3  -9  -3  112.55    8.88
  -3  -9  -3  123.63   10.63
  -3  -9  -3  109.20    9.64
   3   9   3  111.54   10.03
   3   9   3  119.89    9.15
   3   9   3  121.30    8.34
  -4  -9  -3   15.77    5.43
  -4  -9  -3   13.89    4.71
  -4  -9  -3   19.24    5.11
   4   9   3   15.05    5.44
  -5  -9  -3  387.45   20.85
  -5  -9  -3  373.01   21.54
   5   9   3  377.82   19.37
  -6  -9  -3  122.13   13.22
  -6  -9  -3  119.64   14.03
   6   9   3  130.68   12.08
  -7  -9  -3  144.29   15.25
  -7  -9  -3  215.60   19.03
  -8  -9  -3   61.34   13.05
  -8  -9  -3   38.89   11.16
  -9  -9  -3   -7.74   11.74
 -10  -9  -3   -7.60   10.71
 -10  -9  -3    1.52   12.00
 -11  10   3    7.95   10.72
 -11  10   3   33.27   14.36
 -11  10   3    5.82   13.93
 -10  10   3    5.28   12.86
 -10  10   3   10.80    9.89
 -10  10   3    8.53   11.92
  -9  10   3   91.09   15.04
  -9  10   3  100.00   13.44
  -9  10   3  100.50   17.44
  -8  10   3   16.73    9.64
  -8  10   3   12.53    7.55
  -8  10   3   14.08   10.04
  -7  10   3   22.36    9.12
  -7  10   3   17.29    9.19
  -7  10   3    9.87    6.70
   6 -10  -3   95.21    9.62
  -6  10   3  120.94   13.53
  -6  10   3  121.21   10.27
  -6  10   3   93.11   11.10
   5 -10  -3  473.77   19.45
   5 -10  -3  476.95   21.68
  -5  10   3  470.61   24.13
  -5  10   3  476.76   23.79
  -5  10   3  521.79   22.05
   4 -10  -3  423.69   17.69
   4 -10  -3  404.59   18.41
  -4  10   3  411.90   20.87
  -4  10   3  437.03   18.72
  -4  10   3  425.04   20.50
   3 -10  -3  519.96   23.24
   3 -10  -3  549.32   21.91
  -3  10   3  513.57   21.74
  -3  10   3  519.34   23.89
  -3  10   3  533.99   23.55
   2 -10  -3    7.27    4.24
   2 -10  -3    2.96    2.13
   2 -10  -3    3.23    1.89
   2 -10  -3    4.67    3.26
  -2  10   3    5.61    3.93
  -2  10   3    4.51    4.20
   1 -10  -3  114.79    8.03
   1 -10  -3  105.06    6.72
   1 -10  -3  116.00    7.76
   1 -10  -3  110.98    6.47
  -1  10   3  122.42    6.59
  -1  10   3  112.67    7.91
  -1  10   3  118.28    8.25
   0 -10  -3  734.58   30.08
   0 -10  -3  744.99   29.72
   0 -10  -3  739.48   30.43
   0  10   3  751.94   30.17
   0  10   3  735.94   28.88
   0  10   3  709.74   29.38
   0  10   3  694.83   30.27
  -1 -10  -3  146.93    9.65
  -1 -10  -3  157.97    9.64
  -1 -10  -3  159.20    9.84
   1  10   3  172.54    9.73
   1  10   3  170.39    9.84
   1  10   3  156.74    8.46
  -2 -10  -3   85.42    6.71
  -2 -10  -3   75.10    7.92
  -2 -10  -3   65.84    7.91
  -2 -10  -3   86.35    8.02
   2  10   3   72.60    6.28
   2  10   3   74.13    7.38
   2  10   3   82.34    8.34
  -3 -10  -3    3.89    4.79
  -3 -10  -3    4.08    5.16
  -3 -10  -3    6.32    3.26
  -3 -10  -3   -1.00    3.19
   3  10   3   -1.45    4.65
   3  10   3    1.40    3.93
  -4 -10  -3  373.90   20.91
   4  10   3  402.71   18.91
  -5 -10  -3  202.69   15.34
  -5 -10  -3  179.66   14.05
   5  10   3  186.31   12.79
  -6 -10  -3  444.24   25.23
  -6 -10  -3  412.35   23.71
   6  10   3  438.68   22.46
  -7 -10  -3   45.84   12.14
  -7 -10  -3   49.86   10.76
  -8 -10  -3   31.55   10.83
  -8 -10  -3    7.77   10.00
  -9 -10  -3    8.53   10.63
 -10 -10  -3   72.73   16.31
 -10 -10  -3   61.79   14.03
 -11  11   3    8.72   12.90
 -11  11   3   22.60   11.38
 -11  11   3    3.85   20.62
 -10  11   3   -5.55   11.48
 -10  11   3   21.59   10.07
 -10  11   3   -1.73   12.56
  -9  11   3   52.83   14.23
  -9  11   3   38.21    9.74
  -9  11   3   22.80   14.06
  -8  11   3   54.23   12.43
  -8  11   3   49.25   12.94
  -8  11   3   51.42    9.56
  -7  11   3    1.63    7.58
  -7  11   3    7.87    6.03
  -7  11   3    9.89    9.08
   6 -11  -3   58.82    7.40
  -6  11   3   58.71   10.23
  -6  11   3   64.07   10.28
  -6  11   3   54.96    7.62
   5 -11  -3  341.65   14.88
   5 -11  -3  347.43   16.78
  -5  11   3  352.09   16.91
  -5  11   3  328.10   20.68
  -5  11   3  362.76   19.80
   4 -11  -3  404.37   18.02
  -4  11   3  439.24   20.66
  -4  11   3  406.56   18.15
  -4  11   3  398.01   20.84
   3 -11  -3  132.59    9.47
   3 -11  -3  139.31    7.68
   3 -11  -3  145.15    8.52
  -3  11   3  133.44    9.67
  -3  11   3  155.00   10.84
   2 -11  -3  218.43    9.90
   2 -11  -3  213.86   12.37
   2 -11  -3  215.69   10.27
  -2  11   3  213.81   12.73
  -2  11   3  238.51   12.53
   1 -11  -3   70.99    5.25
   1 -11  -3   77.94    7.04
   1 -11  -3   79.36    7.55
   1 -11  -3   69.62    5.81
  -1  11   3   67.88    5.21
  -1  11   3   69.84    7.03
  -1  11   3   75.07    7.91
   0 -11  -3   82.83    8.52
   0 -11  -3   86.21    6.78
   0 -11  -3   85.40    7.49
   0  11   3   77.60    5.78
   0  11   3   85.20    7.36
   0  11   3   84.31    6.96
   0  11   3   77.00    6.21
  -1 -11  -3  537.25   24.24
  -1 -11  -3  555.07   24.10
   1  11   3  552.86   22.51
   1  11   3  551.86   24.51
   1  11   3  539.18   23.85
  -2 -11  -3  491.33   23.15
  -2 -11  -3  515.15   23.59
  -2 -11  -3  502.09   23.34
   2  11   3  542.00   21.93
   2  11   3  526.26   23.96
   2  11   3  500.42   23.21
  -3 -11  -3   46.80    7.90
  -3 -11  -3   63.62    8.43
   3  11   3   71.47    6.98
   3  11   3   71.04    8.54
  -4 -11  -3  141.54   10.62
  -4 -11  -3  143.29   12.23
  -4 -11  -3  130.99   12.93
   4  11   3  178.86   10.99
   4  11   3  174.41   15.90
  -5 -11  -3   33.77    8.48
  -5 -11  -3   37.93    9.69
   5  11   3   44.47    8.23
  -6 -11  -3   14.97    8.45
  -6 -11  -3    3.30    8.40
   6  11   3   27.98    7.93
  -7 -11  -3   82.41   12.68
  -7 -11  -3   77.41   13.34
  -8 -11  -3   32.77   12.71
  -8 -11  -3   16.85   10.36
  -9 -11  -3   34.29   14.36
  -9 -11  -3   13.78   11.23
 -10 -11  -3   34.56   14.84
 -10 -11  -3   26.70   12.32
 -10  12   3   16.81    9.73
 -10  12   3   12.10   12.21
 -10  12   3   27.18   14.01
  -9  12   3   35.90   13.87
  -9  12   3   33.71   12.97
  -9  12   3   48.66   10.24
  -8  12   3    4.73   10.31
  -8  12   3    9.43    7.45
  -8  12   3    1.45   11.08
  -7  12   3  121.38   11.39
  -7  12   3  119.71   14.67
  -7  12   3  147.23   15.35
   6 -12  -3  115.29    9.59
  -6  12   3  135.45   13.63
  -6  12   3  124.16   10.46
  -6  12   3  126.62   13.37
   5 -12  -3   21.12    4.67
   5 -12  -3   30.86    4.18
  -5  12   3   29.50    7.58
  -5  12   3   21.47    4.89
  -5  12   3   25.82    8.01
   4 -12  -3   -0.14    2.83
   4 -12  -3   -0.63    3.06
  -4  12   3   -3.90    5.22
  -4  12   3    4.03    4.61
  -4  12   3   -1.85    3.06
   3 -12  -3   70.17    5.37
   3 -12  -3   71.52    7.49
   3 -12  -3   78.31    6.86
  -3  12   3   69.22    8.65
  -3  12   3   91.52    8.82
   2 -12  -3    8.24    4.04
   2 -12  -3    9.95    2.69
   2 -12  -3    7.58    2.47
  -2  12   3    7.80    4.07
  -2  12   3    6.69    4.72
   1 -12  -3  311.88   15.98
   1 -12  -3  320.04   14.39
  -1  12   3  296.81   13.91
  -1  12   3  315.06   15.58
  -1  12   3  311.08   16.19
   0 -12  -3   71.43    7.31
   0 -12  -3   77.56    7.07
   0  12   3   69.35    7.01
   0  12   3   72.55    7.85
   0  12   3   68.94    6.49
   0  12   3   59.15    5.34
  -1 -12  -3   87.15    8.43
  -1 -12  -3   90.07    7.44
  -1 -12  -3   98.47    8.55
   1  12   3   89.17    6.43
   1  12   3   88.36    8.34
   1  12   3   90.96    8.88
  -2 -12  -3  411.15   20.17
  -2 -12  -3  419.64   19.88
   2  12   3  392.35   20.54
   2  12   3  378.62   20.36
   2  12   3  444.59   18.41
  -3 -12  -3  284.92   17.69
  -3 -12  -3  345.91   18.09
   3  12   3  343.30   16.09
   3  12   3  356.29   18.86
  -4 -12  -3   83.60   10.64
   4  12   3  109.07    9.32
   4  12   3  106.20   11.58
  -5 -12  -3   41.72    8.82
  -5 -12  -3   23.56    8.96
  -6 -12  -3   22.57    9.23
  -6 -12  -3   23.16   10.37
   6  12   3   38.26    8.14
  -7 -12  -3   12.81    9.92
  -7 -12  -3   15.80    9.85
  -8 -12  -3   -4.21   10.15
  -9 -12  -3   12.71   12.40
  -9 -12  -3   -5.29   10.34
 -10 -12  -3   20.62   12.75
 -10 -12  -3   48.81   15.89
 -10  13   3   87.05   12.77
 -10  13   3   86.31   16.06
 -10  13   3  111.39   17.62
  -9  13   3   32.42   13.32
  -9  13   3   40.84    9.70
  -8  13   3   38.30   11.26
  -8  13   3   23.53   11.83
  -8  13   3   29.76    8.22
  -7  13   3   24.39    9.53
  -7  13   3   22.49   10.64
  -7  13   3   18.03    6.77
   6 -13  -3    8.77    3.02
   6 -13  -3    1.15    5.40
  -6  13   3    2.88    8.42
  -6  13   3    4.67    4.73
  -6  13   3    2.49    7.55
   5 -13  -3    8.56    3.63
   5 -13  -3    6.98    3.79
  -5  13   3    5.86    6.33
  -5  13   3    6.97    4.00
  -5  13   3    4.42    6.82
   4 -13  -3   34.81    5.36
   4 -13  -3   34.47    4.53
  -4  13   3   19.57    7.33
  -4  13   3   42.92    7.69
   3 -13  -3  141.83    7.90
   3 -13  -3  161.10    9.85
  -3  13   3  149.31   11.15
  -3  13   3  166.06   12.11
   2 -13  -3  222.26   10.34
   2 -13  -3  219.06   10.45
   2 -13  -3  196.12   12.23
  -2  13   3  214.02   13.58
  -2  13   3  252.18   13.16
   1 -13  -3  288.48   14.03
   1 -13  -3  309.79   13.41
   1 -13  -3  276.41   14.80
  -1  13   3  302.52   13.77
  -1  13   3  289.08   15.41
  -1  13   3  280.78   15.15
   0 -13  -3  254.80   13.79
   0 -13  -3  261.23   13.70
   0  13   3  266.45   14.27
   0  13   3  255.88   12.08
   0  13   3  244.16   13.92
   0  13   3  260.70   13.29
  -1 -13  -3   50.37    6.80
  -1 -13  -3   53.34    6.73
   1  13   3   48.91    7.52
   1  13   3   49.08    5.13
   1  13   3   55.40    6.51
[truncated: 9,483,104 more chars]
