# Supplementary material for: Effect of methyl­ene versus ethyl­ene linkers on structural properties of tert-butyl and mesityl bis­(imidazolium) bromide salts
Source: Acta Crystallogr E Crystallogr Commun. 2022 Aug 16;78(Pt 9):905–11. doi: 10.1107/S2056989022008003 (PMC9443804; doi:10.1107/S2056989022008003)
Supplement: Supplementary file 2 [file e-78-00905-sces01006_0msup2.hkl]

data_sces01006_0m                                                               
_shelx_title ' sces01006_0m_a.res in P2(1)/c'                                   
_shelx_refln_list_code          4                                               
_shelx_F_calc_maximum      279.02                                               
_exptl_crystal_F_000       896.00                                               
_reflns_d_resolution_high  0.7800                                               
                                                                                
loop_                                                                           
 _space_group_symop_operation_xyz                                               
 'x, y, z'                                                                      
 '-x, y+1/2, -z+1/2'                                                            
 '-x, -y, -z'                                                                   
 'x, -y-1/2, z-1/2'                                                             
                                                                                
_cell_length_a     7.2109                                                       
_cell_length_b    18.3113                                                       
_cell_length_c    15.4088                                                       
_cell_angle_alpha  90.000                                                       
_cell_angle_beta  101.345                                                       
_cell_angle_gamma  90.000                                                       
                                                                                
_shelx_F_squared_multiplier     1.000                                           
                                                                                
loop_                                                                           
 _refln_index_h                                                                 
 _refln_index_k                                                                 
 _refln_index_l                                                                 
 _refln_F_squared_calc                                                          
 _refln_F_squared_meas                                                          
 _refln_F_squared_sigma                                                         
 _refln_observed_status                                                         
   1   0   0        930.76        628.22        17.19 o                         
   2   0   0       3029.95       3176.57        57.87 o                         
   3   0   0        967.26        835.99        25.02 o                         
   4   0   0       5134.40       4915.78        91.16 o                         
   5   0   0         17.83         38.35        13.17 o                         
   6   0   0       1641.88       1813.21        51.40 o                         
   7   0   0         14.78         54.14        22.01 o                         
   8   0   0       2359.20       2195.32        91.21 o                         
   9   0   0       3529.21       3418.27       121.89 o                         
   1   1   0       2156.51       2252.42        24.76 o                         
   2   1   0       5489.53       5721.45        70.42 o                         
   3   1   0        216.92        197.96         7.87 o                         
   4   1   0      20081.59      20239.06       254.18 o                         
   5   1   0      13085.07      12936.05       151.69 o                         
   6   1   0        354.15        409.80        18.01 o                         
   7   1   0        272.09        302.51        23.22 o                         
   8   1   0        573.22        513.15        32.71 o                         
   9   1   0          4.19         -5.37        28.67 o                         
   1   2   0         22.52         21.46         2.39 o                         
   2   2   0        360.23        349.06         7.42 o                         
   3   2   0       2963.53       3106.07        38.18 o                         
   4   2   0        151.68        178.46         9.39 o                         
   5   2   0         29.24         14.90         9.52 o                         
   6   2   0        485.45        505.92        21.67 o                         
   7   2   0        217.52        273.20        22.29 o                         
   8   2   0         15.73         11.67        20.61 o                         
   9   2   0         31.08         38.81        29.04 o                         
   1   3   0        156.57        190.85         4.15 o                         
   2   3   0       1793.64       1828.43        23.16 o                         
   3   3   0       3578.43       3607.38        42.03 o                         
   4   3   0       8453.84       8123.56        97.42 o                         
   5   3   0       9758.41       9660.38       128.76 o                         
   6   3   0        645.96        695.29        43.16 o                         
   7   3   0        357.88        383.07        27.22 o                         
   8   3   0         48.33         38.96        26.25 o                         
   0   4   0      38906.62      39453.88      1223.76 o                         
   1   4   0      27334.84      26906.75       639.67 o                         
   2   4   0       1588.20       1591.35        20.13 o                         
   3   4   0       1170.82       1212.06        17.95 o                         
   4   4   0         51.22         23.34         7.39 o                         
   5   4   0          9.78         21.46         9.97 o                         
   6   4   0       1566.19       1616.90        41.65 o                         
   7   4   0        122.80         67.47        17.93 o                         
   8   4   0       1130.65       1102.37        40.32 o                         
   1   5   0      10939.59      11377.39       106.74 o                         
   2   5   0       4673.68       4796.35        51.06 o                         
   3   5   0       1431.59       1399.68        19.88 o                         
   4   5   0       5561.98       5383.07        64.20 o                         
   5   5   0       6473.59       6825.76        99.63 o                         
   6   5   0       2904.87       2829.55        63.74 o                         
   7   5   0        310.31        224.45        22.09 o                         
   8   5   0        317.13        301.79        47.93 o                         
   0   6   0         17.79         55.96         7.58 o                         
   1   6   0         12.90          3.99         2.95 o                         
   2   6   0        233.43        176.94         7.72 o                         
   3   6   0       2907.49       2941.41        31.76 o                         
   4   6   0       1128.85       1198.83        20.51 o                         
   5   6   0       1845.64       1827.96        37.36 o                         
   6   6   0       1182.38       1094.09        34.55 o                         
   7   6   0        151.48        201.87        20.33 o                         
   8   6   0         20.92         35.15        20.47 o                         
   1   7   0         23.22         28.80         3.58 o                         
   2   7   0        183.80        160.74         6.08 o                         
   3   7   0       1228.95       1119.16        18.71 o                         
   4   7   0       5123.91       5050.11        62.22 o                         
   5   7   0       4288.98       4000.52        62.41 o                         
   6   7   0       2000.46       1918.13        75.58 o                         
   7   7   0        289.88        318.37        27.78 o                         
   8   7   0          3.15        -13.74        21.92 o                         
   0   8   0      17963.32      17084.62       262.07 o                         
   1   8   0      15579.18      15168.38       152.71 o                         
   2   8   0        456.88        421.19        12.99 o                         
   3   8   0        110.99         98.66         7.33 o                         
   4   8   0       1693.55       1807.00        31.70 o                         
   5   8   0       1707.05       1668.25        35.08 o                         
   6   8   0        124.35        135.78        22.73 o                         
   7   8   0        116.24        102.25        21.97 o                         
   8   8   0        705.60        647.35        49.98 o                         
   1   9   0       7041.98       7298.31        79.46 o                         
   2   9   0        594.58        610.61        13.00 o                         
   3   9   0         87.24         88.21         8.72 o                         
   4   9   0       4986.93       5214.93        74.30 o                         
   5   9   0       4881.57       5203.29        95.97 o                         
   6   9   0        310.11        425.51        32.41 o                         
   7   9   0         15.10         26.90        25.68 o                         
   8   9   0        381.13        363.64        57.65 o                         
   0  10   0       3130.39       3489.63        52.13 o                         
   1  10   0         13.97         18.21         5.92 o                         
   2  10   0       2882.21       2894.36        36.45 o                         
   3  10   0        664.11        641.00        18.10 o                         
   4  10   0       1483.71       1571.46        29.34 o                         
   5  10   0        875.70        876.40        30.18 o                         
   6  10   0       1512.61       1503.16        44.44 o                         
   7  10   0        280.63        321.40        34.09 o                         
   8  10   0          3.38         36.53        30.15 o                         
   1  11   0        576.76        580.46        11.18 o                         
   2  11   0        824.29        810.29        15.91 o                         
   3  11   0       2417.50       2436.13        32.30 o                         
   4  11   0        674.84        737.21        32.60 o                         
   5  11   0       1302.78       1308.66        38.39 o                         
   6  11   0       1958.76       1888.96        72.19 o                         
   7  11   0        419.94        441.26        42.62 o                         
   8  11   0        167.11        174.56        36.70 o                         
   0  12   0      11999.40      11680.91       170.74 o                         
   1  12   0       5248.53       4968.63        57.78 o                         
   2  12   0        655.49        569.34        23.15 o                         
   3  12   0         48.00        101.86         9.02 o                         
   4  12   0        639.11        746.52        20.38 o                         
   5  12   0        108.19         76.16        17.96 o                         
   6  12   0        339.89        298.22        25.31 o                         
   7  12   0         25.75         69.86        29.26 o                         
   1  13   0       2793.90       2746.44        38.34 o                         
   2  13   0       1899.35       1971.56        32.12 o                         
   3  13   0          5.77         12.72         7.81 o                         
   4  13   0       3886.36       3796.91        61.93 o                         
   5  13   0       2244.48       2195.82        56.27 o                         
   6  13   0        312.34        330.45        25.99 o                         
   7  13   0        167.61        204.27        31.95 o                         
   0  14   0       3987.50       4304.95        88.01 o                         
   1  14   0        390.25        380.24        15.26 o                         
   2  14   0       1321.84       1233.92        37.47 o                         
   3  14   0       2716.94       2569.93        42.76 o                         
   4  14   0        122.22        147.24        15.74 o                         
   5  14   0        274.69        295.06        21.54 o                         
   6  14   0       2228.34       2273.27        77.13 o                         
   7  14   0        571.79        639.33        41.70 o                         
   1  15   0        162.17        187.72        13.86 o                         
   2  15   0       4282.73       4192.73        62.87 o                         
   3  15   0        235.58        307.85        14.87 o                         
   4  15   0        497.31        568.28        36.06 o                         
   5  15   0        101.62        128.67        26.47 o                         
   6  15   0       1816.99       1815.10        50.36 o                         
   0  16   0        444.22        470.26        23.79 o                         
   1  16   0       2390.92       2313.75        40.18 o                         
   2  16   0        746.80        727.72        21.04 o                         
   3  16   0          0.10         15.15        16.00 o                         
   4  16   0          2.31         21.34        18.19 o                         
   5  16   0          3.49         11.53        25.45 o                         
   6  16   0         57.87         16.37        27.15 o                         
   1  17   0       1348.99       1383.02        34.18 o                         
   2  17   0         92.68         79.95        15.23 o                         
   3  17   0        255.69        303.53        24.48 o                         
   4  17   0        357.14        309.94        29.16 o                         
   5  17   0        782.30        786.70        54.96 o                         
   6  17   0         70.63         67.66        29.34 o                         
   0  18   0       1013.99        923.90        47.81 o                         
   1  18   0        427.06        470.47        28.12 o                         
   2  18   0        558.56        561.96        20.11 o                         
   3  18   0        960.33        980.72        29.83 o                         
   4  18   0        156.08        129.57        27.05 o                         
   5  18   0        533.40        525.77        37.93 o                         
   1  19   0        670.99        690.83        35.91 o                         
   2  19   0        359.44        326.19        23.25 o                         
   3  19   0        401.95        394.43        25.27 o                         
   4  19   0          1.31         32.20        25.52 o                         
   5  19   0        140.97        200.34        31.24 o                         
   0  20   0        304.98        370.81        18.68 o                         
   1  20   0        417.49        425.66        19.59 o                         
   2  20   0         43.12         43.41        16.51 o                         
   3  20   0         57.88         21.07        14.97 o                         
   4  20   0          3.49         54.01        26.27 o                         
   1  21   0        125.65        164.95        23.79 o                         
   2  21   0        546.77        569.19        28.05 o                         
   3  21   0        231.25        311.43        27.68 o                         
   4  21   0        113.96        110.25        29.26 o                         
   0  22   0         27.55        106.62        65.61 o                         
   1  22   0         78.99         71.57        21.13 o                         
   2  22   0        806.29        723.41        55.57 o                         
   3  22   0        148.18        130.18        27.66 o                         
   1  23   0        363.96        262.80        35.35 o                         
  -9   1   1         54.07         59.29        28.63 o                         
  -8   1   1          2.13         24.33        24.92 o                         
  -7   1   1       3988.96       3768.74        61.54 o                         
  -6   1   1       4180.47       4117.62        62.71 o                         
  -5   1   1       4007.54       3788.30        49.26 o                         
  -4   1   1        112.35         74.20         7.58 o                         
  -3   1   1        104.50        110.30         6.53 o                         
  -2   1   1       7286.97       7461.85        89.72 o                         
  -1   1   1       1170.26       1305.38        19.66 o                         
   1   1   1         50.08         64.24         4.27 o                         
   2   1   1      11184.40      11004.70       131.35 o                         
   3   1   1       9980.72       9932.37       115.18 o                         
   4   1   1       4581.00       4675.27        59.31 o                         
   5   1   1       1714.83       1745.89        34.81 o                         
   6   1   1        249.30        253.90        18.28 o                         
   7   1   1        117.96         77.47        18.21 o                         
   8   1   1         83.30         68.64        27.09 o                         
  -9   2   1        243.64        229.13        31.87 o                         
  -8   2   1        144.93        175.18        20.86 o                         
  -7   2   1        900.79        970.74        31.54 o                         
  -6   2   1       1193.06       1210.34        27.49 o                         
  -5   2   1        217.91        200.97        12.48 o                         
  -4   2   1        101.44        104.84         7.59 o                         
  -3   2   1        547.80        466.56        10.56 o                         
  -2   2   1      77849.70      78791.66      1626.48 o                         
  -1   2   1      13343.13      14150.67       421.24 o                         
   1   2   1        672.26        673.12        12.20 o                         
   2   2   1       8719.66       8726.94       100.23 o                         
   3   2   1       2482.57       2432.08        36.38 o                         
   4   2   1       1254.06       1411.56        30.44 o                         
   5   2   1        591.77        714.76        21.24 o                         
   6   2   1        803.88        734.61        27.09 o                         
   7   2   1       4120.97       4205.61        84.44 o                         
   8   2   1       4228.10       4350.75        92.50 o                         
  -9   3   1         16.56         17.88        20.75 o                         
  -8   3   1          4.28          6.98        18.20 o                         
  -7   3   1       2128.91       2237.98        51.23 o                         
  -6   3   1       4735.42       4834.12        82.10 o                         
  -5   3   1       7100.10       7005.45        86.37 o                         
  -4   3   1          9.85         13.76         5.75 o                         
  -3   3   1       2129.19       2113.91        27.61 o                         
  -2   3   1       3362.32       3594.63        39.91 o                         
  -1   3   1       5409.78       5583.48        61.36 o                         
   0   3   1        607.22        428.53         5.81 o                         
   1   3   1       1883.20       1978.42        22.78 o                         
   2   3   1      13825.37      14335.19       155.26 o                         
   3   3   1      35856.53      37345.57       693.14 o                         
   4   3   1       2642.84       2484.13        35.92 o                         
   5   3   1       2329.60       2563.87        43.49 o                         
   6   3   1       1588.57       1472.50        37.38 o                         
   7   3   1        571.40        529.15        37.23 o                         
   8   3   1          3.39         15.88        26.77 o                         
  -9   4   1        109.62        117.89        21.55 o                         
  -8   4   1         15.19         40.31        24.73 o                         
  -7   4   1        982.36        932.37        35.82 o                         
  -6   4   1        292.77        276.85        18.98 o                         
  -5   4   1        192.20        224.31        12.21 o                         
  -4   4   1         33.95         34.28         6.50 o                         
  -3   4   1       1318.21       1210.94        18.01 o                         
  -2   4   1        327.00        418.32         9.14 o                         
  -1   4   1       1874.67       2114.16        21.80 o                         
   0   4   1          2.31          3.88         2.07 o                         
   1   4   1       2641.96       2528.09        26.71 o                         
   2   4   1          8.90         18.21         4.66 o                         
   3   4   1        636.21        719.47        13.76 o                         
   4   4   1        127.61        139.61         9.83 o                         
   5   4   1       1035.23       1038.78        26.62 o                         
   6   4   1        142.11        139.23        18.21 o                         
   7   4   1          9.76         -1.70        18.53 o                         
   8   4   1        113.26         56.67        25.49 o                         
  -8   5   1        313.44        308.93        43.56 o                         
  -7   5   1       1752.28       1774.70        55.74 o                         
  -6   5   1       7413.86       7170.55       134.33 o                         
  -5   5   1       1087.85       1022.31        23.49 o                         
  -4   5   1       1440.59       1373.93        25.21 o                         
  -3   5   1          2.77         -1.30         4.99 o                         
  -2   5   1       1357.90       1395.14        18.24 o                         
  -1   5   1       2151.68       2248.07        23.38 o                         
   0   5   1         85.75        103.66         4.39 o                         
   1   5   1        112.74        118.55         5.56 o                         
   2   5   1       6026.10       6090.19        64.23 o                         
   3   5   1      10586.12      10495.29       116.86 o                         
   4   5   1       4728.86       4451.02        58.17 o                         
   5   5   1       3273.37       3308.56        55.27 o                         
   6   5   1         10.07         10.74        15.44 o                         
   7   5   1        272.91        337.21        24.49 o                         
   8   5   1        239.61        188.26        24.46 o                         
  -8   6   1        102.94         85.39        16.29 o                         
  -7   6   1       1285.11       1268.20        51.54 o                         
  -6   6   1        184.14        161.49        24.03 o                         
  -5   6   1        594.43        579.32        24.21 o                         
  -4   6   1         59.98         67.55         8.37 o                         
  -3   6   1        790.57        746.18        20.64 o                         
  -2   6   1      31200.78      30753.37       510.72 o                         
  -1   6   1      27972.85      27169.17       713.92 o                         
   0   6   1      16467.28      16256.90       168.24 o                         
   1   6   1       1238.70       1358.36        17.28 o                         
   2   6   1       1265.88       1250.65        16.55 o                         
   3   6   1       4047.65       4226.77        49.05 o                         
   4   6   1          0.43          8.95         6.94 o                         
   5   6   1         56.32         55.71        13.05 o                         
   6   6   1        118.80        113.99        18.76 o                         
   7   6   1       3106.16       3084.86        67.40 o                         
   8   6   1       2708.81       2736.92        72.47 o                         
  -8   7   1          8.53        -33.15        33.15 o                         
  -7   7   1         81.13        139.56        21.29 o                         
  -6   7   1       5700.32       5439.60       143.05 o                         
  -5   7   1       3124.06       3133.21        56.71 o                         
  -4   7   1        984.81       1006.60        20.91 o                         
  -3   7   1       5524.10       5915.81        66.80 o                         
  -2   7   1        547.91        473.72         9.56 o                         
  -1   7   1        927.02        877.74        12.26 o                         
   0   7   1        259.49        336.36        10.23 o                         
   1   7   1       1034.00       1072.13        15.74 o                         
   2   7   1       1764.26       1689.68        21.74 o                         
   3   7   1       7452.04       7288.60        74.65 o                         
   4   7   1      11772.98      11984.33       134.69 o                         
   5   7   1         24.78         36.98        10.33 o                         
   6   7   1        146.88        143.48        16.57 o                         
   7   7   1        562.27        540.72        40.85 o                         
   8   7   1          1.35         -9.81        17.42 o                         
  -8   8   1        495.22        579.66        48.10 o                         
  -7   8   1        618.48        641.51        45.71 o                         
  -6   8   1        247.84        222.12        33.79 o                         
  -5   8   1         66.43         59.28        12.42 o                         
  -4   8   1       2402.12       2364.81        34.80 o                         
  -3   8   1       1296.65       1048.06        18.82 o                         
  -2   8   1        504.60        493.03        11.34 o                         
  -1   8   1        878.56       1145.73        16.09 o                         
   0   8   1        109.65        110.06         6.99 o                         
   1   8   1        718.89        636.83        12.06 o                         
   2   8   1       3536.25       3698.57        40.28 o                         
   3   8   1        153.51        207.82         9.52 o                         
   4   8   1       1867.03       1754.83        25.63 o                         
   5   8   1        949.43        917.97        28.84 o                         
   6   8   1       1552.69       1619.46        43.62 o                         
   7   8   1         80.53         99.51        18.84 o                         
   8   8   1        122.87        121.13        26.76 o                         
  -8   9   1        919.94        966.90        52.60 o                         
  -7   9   1       2030.84       2021.75        64.33 o                         
  -6   9   1       2110.67       2105.68        59.65 o                         
  -5   9   1       1768.17       1688.58        36.90 o                         
  -4   9   1        554.27        562.78        17.38 o                         
  -3   9   1          2.24         -5.61         6.12 o                         
  -2   9   1         29.77         22.17         4.40 o                         
  -1   9   1         22.49         35.15         5.45 o                         
   0   9   1        630.26        587.07        12.41 o                         
   1   9   1       5343.82       5258.17        59.20 o                         
   2   9   1       3621.84       3429.14        39.88 o                         
   3   9   1       7655.69       7424.34        79.56 o                         
   4   9   1       2976.29       2761.75        38.31 o                         
   5   9   1       1423.56       1362.24        34.87 o                         
   6   9   1        338.52        338.71        28.26 o                         
   7   9   1        405.88        396.19        35.98 o                         
   8   9   1        319.58        410.06        40.60 o                         
  -8  10   1         64.11         59.72        33.82 o                         
  -7  10   1        561.72        542.16        50.03 o                         
  -6  10   1         53.26         40.85        24.97 o                         
  -5  10   1       1367.30       1345.58        36.83 o                         
  -4  10   1        231.12        205.32        15.30 o                         
  -3  10   1       4394.70       4194.91        52.95 o                         
  -2  10   1       9807.53       9280.71        90.63 o                         
  -1  10   1      19565.49      18993.76       191.03 o                         
   0  10   1       3511.61       3237.52        35.84 o                         
   1  10   1          2.42         11.95         5.97 o                         
   2  10   1       4163.80       4387.79        49.59 o                         
   3  10   1         52.51         51.36         6.26 o                         
   4  10   1         28.07         28.98        10.94 o                         
   5  10   1         16.01         11.65        17.29 o                         
   6  10   1         55.82         42.22        24.57 o                         
   7  10   1       1092.08       1125.04        51.03 o                         
   8  10   1       1786.97       1753.88        67.25 o                         
  -8  11   1         47.90         50.62        40.62 o                         
  -7  11   1        897.13        893.46        51.41 o                         
  -6  11   1       1433.17       1526.08        44.04 o                         
  -5  11   1       1103.26       1147.54        33.00 o                         
  -4  11   1         47.41         51.39         9.96 o                         
  -3  11   1       6228.82       6185.72        85.20 o                         
  -2  11   1       2996.96       2956.94        33.41 o                         
  -1  11   1       1463.61       1548.31        22.30 o                         
   0  11   1       2144.20       2139.55        26.08 o                         
   1  11   1       1423.36       1472.33        21.71 o                         
   2  11   1        904.86        894.47        17.65 o                         
   3  11   1       4737.58       4654.68        55.10 o                         
   4  11   1       2918.84       2949.16        46.18 o                         
   5  11   1        663.08        719.64        28.11 o                         
   6  11   1       1073.75       1129.15        40.44 o                         
   7  11   1        136.79        148.27        30.37 o                         
  -7  12   1       1660.04       1676.75        61.50 o                         
  -6  12   1         51.48         50.89        19.90 o                         
  -5  12   1        212.84        245.23        25.85 o                         
  -4  12   1       2016.98       1873.76        38.24 o                         
  -3  12   1       2258.92       2156.41        33.40 o                         
  -2  12   1        743.24        883.83        16.57 o                         
  -1  12   1        250.51        268.63         9.38 o                         
   0  12   1          4.04         11.45         5.42 o                         
   1  12   1       2125.64       2148.83        28.84 o                         
   2  12   1       1768.43       1762.57        26.56 o                         
   3  12   1         24.55         33.62         8.25 o                         
   4  12   1       3041.28       3075.05        51.48 o                         
   5  12   1       2607.70       2700.71        54.33 o                         
   6  12   1        343.47        368.19        27.14 o                         
   7  12   1          2.85          9.24        27.63 o                         
  -7  13   1        860.14        883.96        46.91 o                         
  -6  13   1        452.44        529.25        35.89 o                         
  -5  13   1        653.67        726.28        33.10 o                         
  -4  13   1        313.80        325.10        19.34 o                         
  -3  13   1        131.96        123.91        15.11 o                         
  -2  13   1        181.52        204.65         8.95 o                         
  -1  13   1        247.31        260.11         9.76 o                         
   0  13   1       2744.27       2712.48        31.34 o                         
   1  13   1       1689.20       1611.77        23.84 o                         
   2  13   1       1057.16       1100.06        22.24 o                         
   3  13   1        182.08        188.39        12.01 o                         
   4  13   1       3686.81       3655.02        60.23 o                         
   5  13   1        399.96        421.63        22.69 o                         
   6  13   1        492.95        484.94        29.48 o                         
   7  13   1         32.15        -22.73        26.08 o                         
  -7  14   1        326.49        309.92        34.60 o                         
  -6  14   1         48.04         61.07        29.29 o                         
  -5  14   1        197.71        194.97        18.30 o                         
  -4  14   1          3.14         17.63        14.44 o                         
  -3  14   1       1738.36       1682.82        40.92 o                         
  -2  14   1       1429.13       1406.61        32.29 o                         
  -1  14   1       4259.61       4168.29        51.50 o                         
   0  14   1       2211.78       2091.13        35.04 o                         
   1  14   1          9.34         -1.25         7.24 o                         
   2  14   1        598.76        670.51        23.93 o                         
   3  14   1         96.82         74.45        11.06 o                         
   4  14   1       1052.14       1077.16        30.74 o                         
   5  14   1        325.33        357.61        34.85 o                         
   6  14   1          3.03         33.56        19.53 o                         
   7  14   1         82.03         26.61        26.86 o                         
  -7  15   1        410.92        457.35        37.13 o                         
  -6  15   1       1228.49       1185.73        40.77 o                         
  -5  15   1        278.89        298.42        29.13 o                         
  -4  15   1        463.83        529.54        26.20 o                         
  -3  15   1       1799.54       1798.48        48.04 o                         
  -2  15   1       1525.07       1456.28        35.43 o                         
  -1  15   1        476.90        469.56        13.80 o                         
   0  15   1        356.37        366.98        12.98 o                         
   1  15   1       3224.42       3402.91        48.12 o                         
   2  15   1         61.89         40.52        10.94 o                         
   3  15   1       3116.17       3080.80        51.95 o                         
   4  15   1        822.64        810.50        26.97 o                         
   5  15   1        169.34        162.91        26.02 o                         
   6  15   1         14.63         38.50        17.94 o                         
  -6  16   1         44.15         40.13        30.77 o                         
  -5  16   1        856.93        857.25        69.07 o                         
  -4  16   1        621.60        705.14        55.53 o                         
  -3  16   1       3443.97       3521.87        74.03 o                         
  -2  16   1       1336.42       1286.32        48.40 o                         
  -1  16   1        669.77        689.70        27.59 o                         
   0  16   1        568.97        640.82        18.29 o                         
   1  16   1        307.15        336.82        13.69 o                         
   2  16   1        941.53        933.74        23.44 o                         
   3  16   1        475.35        484.99        18.55 o                         
   4  16   1       1284.61       1293.88        38.59 o                         
   5  16   1       1875.69       1887.38        59.78 o                         
   6  16   1        325.35        314.87        42.76 o                         
  -6  17   1        279.45        363.54        40.94 o                         
  -5  17   1         40.34         47.72        21.25 o                         
  -4  17   1        380.88        373.85        31.58 o                         
  -3  17   1        184.69        224.80        25.96 o                         
  -2  17   1         21.83          3.32        13.71 o                         
  -1  17   1          2.07         -6.09         6.09 o                         
   0  17   1       1212.17       1171.61        23.38 o                         
   1  17   1       1446.94       1474.74        27.18 o                         
   2  17   1        364.77        413.10        19.29 o                         
   3  17   1          6.01          6.52        12.21 o                         
   4  17   1        694.52        723.90        40.74 o                         
   5  17   1        365.77        376.14        34.57 o                         
   6  17   1        439.76        446.02        63.16 o                         
  -5  18   1         53.46         97.06        30.84 o                         
  -4  18   1        205.05        232.50        31.40 o                         
  -3  18   1        608.39        730.44        71.72 o                         
  -2  18   1        534.63        579.70        24.84 o                         
  -1  18   1       1632.19       1611.39        35.87 o                         
   0  18   1          7.28         19.81         6.96 o                         
   1  18   1        970.27        870.33        18.96 o                         
   2  18   1        224.36        309.46        20.94 o                         
   3  18   1         72.36         93.40        14.08 o                         
   4  18   1          0.86          9.96        18.91 o                         
   5  18   1         43.42         -9.01        25.75 o                         
  -5  19   1         58.18        107.78        29.44 o                         
  -4  19   1          4.88         50.35        26.50 o                         
  -3  19   1        277.94        281.85        26.33 o                         
  -2  19   1        583.66        583.57        35.75 o                         
  -1  19   1         21.41         -5.59        12.16 o                         
   0  19   1        671.02        716.25        22.86 o                         
   1  19   1        256.45        292.15        24.07 o                         
   2  19   1          6.15         -0.70        11.25 o                         
   3  19   1        365.73        332.28        28.45 o                         
   4  19   1        665.59        588.83        36.83 o                         
   5  19   1         77.22         25.47        28.07 o                         
  -4  20   1       1918.09       1853.80        59.07 o                         
  -3  20   1         99.58         91.60        21.23 o                         
  -2  20   1        152.76        116.27        22.75 o                         
  -1  20   1          4.45         28.88        14.78 o                         
   0  20   1         56.11         24.99        13.82 o                         
   1  20   1        131.05        126.38        42.54 o                         
   2  20   1       1425.64       1410.02        54.62 o                         
   3  20   1          8.97        -16.54        16.83 o                         
   4  20   1        414.87        445.79        35.58 o                         
  -4  21   1         25.66         53.81        28.43 o                         
  -3  21   1        440.67        408.68        30.99 o                         
  -2  21   1        412.93        356.63        34.48 o                         
  -1  21   1        203.47        185.88        13.86 o                         
   0  21   1        483.79        450.36        27.10 o                         
   1  21   1       1067.07       1015.74        37.54 o                         
   2  21   1         44.81         56.78        23.67 o                         
   3  21   1        167.19        208.40        22.37 o                         
  -3  22   1        215.68        188.07        31.30 o                         
  -2  22   1        435.48        433.85        21.31 o                         
  -1  22   1          2.34         32.68        17.26 o                         
   0  22   1        318.39        282.56        26.49 o                         
   1  22   1         33.59         -0.76        42.24 o                         
   2  22   1        336.09        287.94        26.18 o                         
   3  22   1         76.51         83.44        28.21 o                         
  -1  23   1          8.36         20.37        11.96 o                         
   0  23   1        235.56        272.45        34.53 o                         
   1  23   1         93.05        123.36        30.62 o                         
  -9   0   2        388.07        404.99        51.10 o                         
  -8   0   2       1357.99       1337.94        76.42 o                         
  -7   0   2         72.28         76.09        18.95 o                         
  -6   0   2         12.58          5.40        13.92 o                         
  -5   0   2        291.59        358.88        16.75 o                         
  -4   0   2       9552.16       9564.11       152.95 o                         
  -3   0   2      36798.54      37273.53      1382.23 o                         
  -2   0   2      45894.44      46467.12      1485.19 o                         
  -1   0   2       2644.22       2599.19        38.42 o                         
   0   0   2         55.30         32.67         3.98 o                         
   1   0   2      36823.89      35549.79       998.64 o                         
   2   0   2         49.48         68.16         8.83 o                         
   3   0   2       1178.70       1328.03        31.81 o                         
   4   0   2        162.81        232.28        16.83 o                         
   5   0   2       3897.00       3959.72        90.28 o                         
   6   0   2       9268.83       9614.89       269.19 o                         
   7   0   2       5125.25       5712.68       187.95 o                         
   8   0   2       1327.72       1436.82        74.22 o                         
  -9   1   2        352.90        379.78        34.23 o                         
  -8   1   2        885.68        809.77        32.03 o                         
  -7   1   2       4713.32       4705.65        68.90 o                         
  -6   1   2       1267.76       1166.76        30.12 o                         
  -5   1   2         12.55          9.01         9.55 o                         
  -4   1   2       4743.60       5126.71        60.97 o                         
  -3   1   2       1369.37       1447.70        23.80 o                         
  -2   1   2         49.37         37.83         4.97 o                         
  -1   1   2       1436.81       1456.63        19.30 o                         
   0   1   2       2492.67       2393.49        29.03 o                         
   1   1   2      39242.94      39667.10       779.17 o                         
   2   1   2      10163.94      10020.38       134.53 o                         
   3   1   2      14445.32      15305.41       174.97 o                         
   4   1   2         87.17         86.12         9.14 o                         
   5   1   2        408.26        368.02        18.14 o                         
   6   1   2       2401.09       2302.92        57.21 o                         
   7   1   2          3.18         -2.52        19.70 o                         
   8   1   2          0.91          7.84        26.50 o                         
  -9   2   2        107.29        139.09        32.32 o                         
  -8   2   2          3.88         12.96        15.85 o                         
  -7   2   2         79.09         65.61        14.26 o                         
  -6   2   2          2.66         -4.75        10.57 o                         
  -5   2   2        365.38        373.68        13.54 o                         
  -4   2   2         31.58         17.15         5.80 o                         
  -3   2   2        341.74        341.48         9.17 o                         
  -2   2   2          4.72          6.58         3.71 o                         
  -1   2   2       1813.36       1614.10        22.95 o                         
   0   2   2       1701.70       1604.89        18.76 o                         
   1   2   2       1519.73       1582.55        22.88 o                         
   2   2   2         59.05         49.94         5.71 o                         
   3   2   2         53.21        104.54         8.11 o                         
   4   2   2        821.85        987.22        20.99 o                         
   5   2   2        167.47        193.52        15.22 o                         
   6   2   2         93.75         59.48        26.67 o                         
   7   2   2         55.85         73.33        21.69 o                         
   8   2   2          0.04         -0.58        27.36 o                         
  -9   3   2        296.15        318.04        28.24 o                         
  -8   3   2       2022.49       1902.30        45.99 o                         
  -7   3   2       1771.60       1736.94        42.02 o                         
  -6   3   2       2969.00       2872.08        49.63 o                         
  -5   3   2        252.69        255.70        11.07 o                         
  -4   3   2       2542.06       2544.32        37.32 o                         
  -3   3   2       4615.07       4850.93        54.11 o                         
  -2   3   2       1277.79       1416.90        18.75 o                         
  -1   3   2       2401.59       2475.59        33.79 o                         
   0   3   2      10585.50      10336.94       111.22 o                         
   1   3   2       9207.22       9199.12       109.58 o                         
   2   3   2      13770.56      13618.20       171.11 o                         
   3   3   2      17659.42      18195.44       198.04 o                         
   4   3   2        916.26        990.06        21.29 o                         
   5   3   2       1315.15       1323.63        36.83 o                         
   6   3   2       3055.08       2956.58        62.87 o                         
   7   3   2         32.65         31.95        20.12 o                         
   8   3   2        185.25        171.82        31.60 o                         
  -9   4   2        626.54        566.23        36.33 o                         
  -8   4   2       1188.21       1273.07        38.64 o                         
  -7   4   2        750.79        845.39        37.47 o                         
  -6   4   2         89.29         92.69        19.43 o                         
  -5   4   2       1187.29       1309.67        23.90 o                         
  -4   4   2      13508.69      13966.54       154.14 o                         
  -3   4   2      14899.98      14273.45       156.06 o                         
  -2   4   2      31084.38      29686.46       882.23 o                         
  -1   4   2      29653.58      29235.35       712.32 o                         
   0   4   2       9468.47       9483.09        88.53 o                         
   1   4   2      27648.67      28046.43       659.97 o                         
   2   4   2       4837.49       4629.45        53.78 o                         
   3   4   2          8.22         20.43         6.10 o                         
   4   4   2         60.46         75.98         9.09 o                         
   5   4   2       1290.33       1298.47        41.52 o                         
   6   4   2       3763.77       3696.59        79.79 o                         
   7   4   2       7793.35       7820.64       137.73 o                         
   8   4   2       1097.40       1209.07        51.91 o                         
  -8   5   2       1420.49       1378.48        58.57 o                         
  -7   5   2       2918.81       2958.94        69.85 o                         
  -6   5   2       1871.35       1668.05        41.74 o                         
  -5   5   2       1164.79       1119.67        23.70 o                         
  -4   5   2       6710.25       6857.06        99.80 o                         
  -3   5   2       5397.97       5504.77        67.33 o                         
  -2   5   2       2468.88       2628.60        31.54 o                         
  -1   5   2      25231.78      26115.24       557.93 o                         
   0   5   2        209.94        274.99         5.35 o                         
   1   5   2       5620.91       5690.55        57.30 o                         
   2   5   2       9540.22       9523.62       105.61 o                         
   3   5   2      13958.99      14381.85       165.60 o                         
   4   5   2         38.49         46.06         8.71 o                         
   5   5   2       4089.20       3837.44        66.91 o                         
   6   5   2        278.42        334.59        23.75 o                         
   7   5   2          4.03        -17.10        18.25 o                         
   8   5   2        335.39        278.42        30.94 o                         
  -8   6   2         33.84         38.02        34.14 o                         
  -7   6   2        273.68        236.04        35.90 o                         
  -6   6   2        756.14        702.08        36.20 o                         
  -5   6   2       1648.81       1530.36        36.46 o                         
  -4   6   2        973.40        891.58        20.99 o                         
  -3   6   2        609.30        847.21        16.00 o                         
  -2   6   2        946.19       1150.56        16.51 o                         
  -1   6   2        137.38         92.79         5.43 o                         
   0   6   2       2296.30       2311.67        25.33 o                         
   1   6   2       2340.44       2347.21        24.18 o                         
   2   6   2        153.26        168.15         7.64 o                         
   3   6   2       3782.68       3874.70        48.31 o                         
   4   6   2       2627.59       2572.52        37.56 o                         
   5   6   2        241.36        252.23        20.51 o                         
   6   6   2         12.95         30.23        16.02 o                         
   7   6   2        508.55        517.38        54.45 o                         
   8   6   2         12.81         56.29        26.73 o                         
  -8   7   2       1503.80       1477.43        75.11 o                         
  -7   7   2       1435.87       1448.43        80.88 o                         
  -6   7   2        193.45        234.81        28.22 o                         
  -5   7   2        196.39        186.95        18.44 o                         
  -4   7   2        858.73        868.88        21.27 o                         
  -3   7   2        471.24        479.42        13.54 o                         
  -2   7   2        315.16        279.17        11.52 o                         
  -1   7   2       4460.21       4370.06        45.34 o                         
   0   7   2       4043.79       3913.27        40.81 o                         
   1   7   2       7605.80       7439.52        80.06 o                         
   2   7   2       6813.40       6472.71        68.43 o                         
   3   7   2       1875.61       1803.66        25.99 o                         
   4   7   2        834.22        868.93        18.65 o                         
   5   7   2       1256.50       1194.87        28.85 o                         
   6   7   2         12.93         -5.78        14.12 o                         
   7   7   2        920.89        792.13        35.90 o                         
   8   7   2        201.65        263.63        27.87 o                         
  -8   8   2        612.18        597.26        49.63 o                         
  -7   8   2        705.17        688.94        47.09 o                         
  -6   8   2         66.96         40.01        20.54 o                         
  -5   8   2        131.36        153.81        20.41 o                         
  -4   8   2       2955.43       2885.90        41.52 o                         
  -3   8   2      14565.62      14778.61       157.17 o                         
  -2   8   2      10945.75      10605.74       118.03 o                         
  -1   8   2       1946.21       1979.62        26.68 o                         
   0   8   2       3864.38       3999.93        43.92 o                         
   1   8   2       5074.55       5007.32        56.05 o                         
   2   8   2       1732.52       1699.06        21.59 o                         
   3   8   2          1.59          9.58         6.15 o                         
   4   8   2        284.04        344.60        18.01 o                         
   5   8   2        507.25        525.28        21.11 o                         
   6   8   2       4342.36       4269.64        72.09 o                         
   7   8   2       3560.60       3359.06        70.08 o                         
   8   8   2       1033.43       1090.86        41.62 o                         
  -8   9   2        442.45        566.89        66.48 o                         
  -7   9   2       2717.94       2701.43        75.47 o                         
  -6   9   2       1534.94       1589.33        46.84 o                         
  -5   9   2       1394.02       1378.40        37.50 o                         
  -4   9   2       2656.64       2552.53        42.18 o                         
  -3   9   2       1080.33        962.85        18.42 o                         
  -2   9   2       3087.55       3395.90        42.69 o                         
  -1   9   2       9530.74       9997.37       107.11 o                         
   0   9   2        199.93        229.99         7.83 o                         
   1   9   2       1386.60       1320.99        19.35 o                         
   2   9   2      17177.60      17416.92       182.99 o                         
   3   9   2       2640.24       2431.91        31.41 o                         
   4   9   2        268.45        291.82        11.88 o                         
   5   9   2       1353.85       1354.47        26.27 o                         
   6   9   2        782.71        795.05        25.46 o                         
   7   9   2          1.27         10.59        12.43 o                         
   8   9   2        763.38        842.42        50.20 o                         
  -8  10   2        278.05        221.20        37.62 o                         
  -7  10   2         65.01         38.93        28.80 o                         
  -6  10   2        190.48        197.18        23.28 o                         
  -5  10   2       4650.50       4565.23        72.57 o                         
  -4  10   2       1682.83       1657.36        31.24 o                         
  -3  10   2       1844.64       2069.20        32.52 o                         
  -2  10   2        232.06        284.00         9.22 o                         
  -1  10   2        117.11        113.76         7.46 o                         
   0  10   2        186.90        185.81         7.49 o                         
   1  10   2       3712.03       3897.78        44.26 o                         
   2  10   2         37.35         42.48         6.77 o                         
   3  10   2       2896.37       2734.66        34.74 o                         
   4  10   2       2887.34       2838.46        38.79 o                         
   5  10   2        481.08        506.28        19.91 o                         
   6  10   2        259.84        261.76        23.12 o                         
   7  10   2        345.29        382.50        31.93 o                         
  -8  11   2        871.70        890.82        51.82 o                         
  -7  11   2        207.33        235.48        33.82 o                         
  -6  11   2        602.62        627.44        53.02 o                         
  -5  11   2         72.32         86.86        13.98 o                         
  -4  11   2        113.70        150.68        12.55 o                         
  -3  11   2         19.23          5.68         9.05 o                         
  -2  11   2       1552.46       1505.12        22.82 o                         
  -1  11   2       3755.62       3622.54        43.99 o                         
   0  11   2       3957.53       3822.21        43.79 o                         
   1  11   2       1681.01       1569.04        22.26 o                         
   2  11   2       1857.22       1740.90        24.94 o                         
   3  11   2       1200.81       1084.33        26.35 o                         
   4  11   2         34.31         34.75         6.89 o                         
   5  11   2       1096.67       1095.51        35.16 o                         
   6  11   2        539.64        583.93        37.84 o                         
   7  11   2        692.81        784.69        61.41 o                         
  -7  12   2         13.78         44.59        28.13 o                         
  -6  12   2         89.03        102.43        19.43 o                         
  -5  12   2        465.08        486.28        28.07 o                         
  -4  12   2       1179.74       1238.64        30.86 o                         
  -3  12   2       7321.84       7303.10       106.74 o                         
  -2  12   2       4767.83       4527.68        59.30 o                         
  -1  12   2        356.92        368.52        12.38 o                         
   0  12   2        969.52       1055.90        17.31 o                         
   1  12   2         23.20         21.96         6.52 o                         
   2  12   2       2514.54       2657.49        35.77 o                         
   3  12   2          1.04          7.77         9.45 o                         
   4  12   2          0.67          6.37         8.71 o                         
   5  12   2        636.78        650.79        27.28 o                         
   6  12   2       2052.27       2041.48        49.27 o                         
   7  12   2       1533.10       1601.11        59.44 o                         
  -7  13   2        795.74        862.60        64.67 o                         
  -6  13   2        221.77        207.25        36.22 o                         
  -5  13   2        232.65        305.29        20.19 o                         
  -4  13   2       2296.47       2159.04        42.51 o                         
  -3  13   2        134.48        142.00        11.31 o                         
  -2  13   2        355.84        443.29        14.13 o                         
  -1  13   2        449.25        498.89        24.02 o                         
   0  13   2       2345.68       2517.60        40.31 o                         
   1  13   2       5963.63       5999.65        68.75 o                         
   2  13   2       3326.18       3154.99        44.48 o                         
   3  13   2       2208.52       2164.53        34.86 o                         
   4  13   2         15.83          0.40         6.43 o                         
   5  13   2        874.37        946.78        32.80 o                         
   6  13   2        408.88        430.72        30.07 o                         
   7  13   2         36.72         -6.36        31.33 o                         
  -7  14   2         46.32         75.42        29.11 o                         
  -6  14   2        741.31        761.52        33.64 o                         
  -5  14   2       3153.39       2950.56        64.45 o                         
  -4  14   2         20.65         27.74        11.99 o                         
  -3  14   2        326.98        387.92        18.89 o                         
  -2  14   2        630.19        652.37        17.60 o                         
  -1  14   2          3.25          1.16         9.15 o                         
   0  14   2       1547.88       1603.07        26.18 o                         
   1  14   2       1030.35       1018.55        22.71 o                         
   2  14   2        436.92        447.97        16.26 o                         
   3  14   2       1752.72       1737.89        32.62 o                         
   4  14   2       2930.55       2881.23        57.87 o                         
   5  14   2        189.37        214.23        16.77 o                         
   6  14   2         55.63         62.99        24.06 o                         
   7  14   2        194.46        194.66        26.27 o                         
  -7  15   2        174.26        172.65        32.28 o                         
  -6  15   2          1.78         -5.52        18.44 o                         
  -5  15   2         23.78         -5.37        31.25 o                         
  -4  15   2        435.14        508.56        32.55 o                         
  -3  15   2          2.56        -10.65        10.65 o                         
  -2  15   2        127.81        104.43        12.28 o                         
  -1  15   2       4105.41       4008.66        64.25 o                         
   0  15   2        971.17        964.60        19.93 o                         
   1  15   2       1284.92       1287.35        24.64 o                         
   2  15   2       1956.45       1924.81        33.87 o                         
   3  15   2          6.64         30.54        11.07 o                         
   4  15   2       1928.33       1702.85        35.90 o                         
   5  15   2         13.50         38.48        22.05 o                         
   6  15   2          2.06        -23.01        27.27 o                         
  -6  16   2          0.30        -23.95        23.95 o                         
  -5  16   2        303.15        309.05        25.22 o                         
  -4  16   2        367.01        395.32        26.04 o                         
  -3  16   2       3124.10       3073.85        66.90 o                         
  -2  16   2        282.86        285.77        15.14 o                         
  -1  16   2       2056.94       1954.07        46.82 o                         
   0  16   2        240.20        305.75        15.61 o                         
   1  16   2        158.21        210.18        12.83 o                         
   2  16   2        431.83        496.31        22.12 o                         
   3  16   2        148.21        199.33        18.65 o                         
   4  16   2          3.43         -0.92        16.93 o                         
   5  16   2         87.76         91.54        28.72 o                         
   6  16   2        365.55        407.13        37.14 o                         
  -6  17   2        187.21        173.64        30.60 o                         
  -5  17   2        317.35        387.14        53.07 o                         
  -4  17   2        910.63       1100.92        48.69 o                         
  -3  17   2        896.34        917.55        52.80 o                         
  -2  17   2        201.58        229.88        16.49 o                         
  -1  17   2       1633.84       1658.92        32.66 o                         
   0  17   2        144.51        177.61        15.21 o                         
   1  17   2        164.57        132.23        14.36 o                         
   2  17   2        472.07        440.88        20.59 o                         
   3  17   2       2372.21       2310.30        40.50 o                         
   4  17   2          2.01         11.34        21.06 o                         
   5  17   2        451.97        494.02        34.21 o                         
  -5  18   2       1235.56       1178.46        48.22 o                         
  -4  18   2         97.51        115.63        24.72 o                         
  -3  18   2          2.79          7.14        25.18 o                         
  -2  18   2         25.29         41.18        22.55 o                         
  -1  18   2         58.89         40.95        11.40 o                         
   0  18   2       1055.21       1079.62        29.71 o                         
   1  18   2       2059.32       1925.54        36.48 o                         
   2  18   2        390.42        425.43        19.94 o                         
   3  18   2       1714.30       1712.28        38.19 o                         
   4  18   2       1827.55       1876.50        50.24 o                         
   5  18   2        309.13        416.85        30.59 o                         
  -5  19   2         11.28         -1.73        27.05 o                         
  -4  19   2        234.48        225.64        29.81 o                         
  -3  19   2        135.58         96.60        25.17 o                         
  -2  19   2        366.04        391.37        22.61 o                         
  -1  19   2       1086.93       1070.41        25.28 o                         
   0  19   2       1964.23       2007.96        39.38 o                         
   1  19   2         33.85         61.74        15.72 o                         
   2  19   2         92.73        142.80        18.19 o                         
   3  19   2         41.54         63.33        14.14 o                         
   4  19   2        159.83        214.81        22.22 o                         
   5  19   2        450.60        389.50        42.42 o                         
  -4  20   2        677.73        735.06        40.98 o                         
  -3  20   2         41.32         20.07        31.20 o                         
  -2  20   2        176.95        199.94        19.98 o                         
  -1  20   2          0.77         10.33         9.46 o                         
   0  20   2         17.23         39.35        14.16 o                         
   1  20   2         11.89         10.51        21.09 o                         
   2  20   2         45.26         51.80        12.61 o                         
   3  20   2         50.29         17.21        18.21 o                         
   4  20   2          3.69        -18.44        18.44 o                         
  -4  21   2        540.06        480.33        37.48 o                         
  -3  21   2          0.92         14.37        22.05 o                         
  -2  21   2         29.65         52.31        17.59 o                         
  -1  21   2        254.85        332.07        23.29 o                         
   0  21   2        168.18        181.59        31.49 o                         
   1  21   2          0.78        -11.32        17.19 o                         
   2  21   2        359.92        289.79        24.69 o                         
   3  21   2         26.25         12.83        19.32 o                         
  -3  22   2         28.96        -11.94        26.84 o                         
  -2  22   2         84.58         54.26        22.18 o                         
  -1  22   2          1.97          0.59        12.96 o                         
   0  22   2        472.55        427.74        26.20 o                         
   1  22   2         22.23         32.40        21.67 o                         
   2  22   2         25.35         -5.18        17.33 o                         
  -1  23   2        856.66        775.86        32.82 o                         
   0  23   2        241.46        307.02        39.43 o                         
   1  23   2         23.04         -9.85        25.62 o                         
  -9   1   3        661.93        667.89        31.62 o                         
  -8   1   3       1179.13       1136.24        36.45 o                         
  -7   1   3       1016.34        975.14        35.22 o                         
  -6   1   3       2281.02       2217.08        46.71 o                         
  -5   1   3       2127.96       2137.95        30.26 o                         
  -4   1   3       6742.56       6878.20        79.52 o                         
  -3   1   3        540.12        515.54        12.36 o                         
  -2   1   3         49.24         84.69         4.29 o                         
  -1   1   3      15472.27      15289.16       179.39 o                         
   0   1   3        446.11        456.32         7.29 o                         
   1   1   3      26733.22      26957.88       574.00 o                         
   2   1   3       4463.47       4580.71        61.53 o                         
   3   1   3       2831.86       3071.72        47.91 o                         
   4   1   3       2227.26       2114.90        34.70 o                         
   5   1   3       1618.44       1583.68        36.89 o                         
   6   1   3        630.42        629.71        30.33 o                         
   7   1   3         65.63         60.44        29.25 o                         
   8   1   3         32.29         47.59        29.68 o                         
  -9   2   3       1111.14       1148.94        52.72 o                         
  -8   2   3       1070.03        999.65        37.16 o                         
  -7   2   3         70.71         70.07        12.69 o                         
  -6   2   3       2972.59       2881.04        47.42 o                         
  -5   2   3       2931.12       2897.60        39.64 o                         
  -4   2   3      17297.17      17262.49       206.38 o                         
  -3   2   3       9349.78       9396.90       120.70 o                         
  -2   2   3       1241.71       1226.41        19.97 o                         
  -1   2   3      47154.90      47141.38      1029.88 o                         
   0   2   3       1216.81       1272.15        15.72 o                         
   1   2   3      11655.64      11428.15       191.73 o                         
   2   2   3        127.86        199.93         9.84 o                         
   3   2   3        443.66        466.51        16.37 o                         
   4   2   3       3343.32       3321.40        43.98 o                         
   5   2   3      10040.93      10351.83       138.79 o                         
   6   2   3       6736.39       6910.32       122.12 o                         
   7   2   3        213.89        271.53        31.35 o                         
   8   2   3        451.31        386.40        44.96 o                         
  -9   3   3        997.82       1000.46        47.81 o                         
  -8   3   3       1162.20       1068.61        34.48 o                         
  -7   3   3        212.90        203.59        28.19 o                         
  -6   3   3        185.19        202.47        12.84 o                         
  -5   3   3       3923.04       3893.40        51.49 o                         
  -4   3   3       1860.35       1753.28        30.84 o                         
  -3   3   3         14.42         17.07         5.72 o                         
  -2   3   3        981.19       1054.48        17.34 o                         
  -1   3   3       2177.35       2360.60        31.56 o                         
   0   3   3      19625.75      20354.52       509.24 o                         
   1   3   3      18110.61      18301.55       257.23 o                         
   2   3   3       2334.41       2427.93        35.85 o                         
   3   3   3        127.62         99.44         7.83 o                         
   4   3   3       6618.10       6542.89        81.39 o                         
   5   3   3       1074.78       1015.41        26.79 o                         
   6   3   3          1.43         22.15        16.67 o                         
   7   3   3         60.31         91.45        25.79 o                         
   8   3   3         30.95         13.97        28.24 o                         
  -9   4   3         48.49          3.54        24.54 o                         
  -8   4   3          0.16        -15.89        18.15 o                         
  -7   4   3        300.98        292.45        17.12 o                         
  -6   4   3        584.76        552.36        19.07 o                         
  -5   4   3        337.34        281.15        15.31 o                         
  -4   4   3        143.35        259.14        11.41 o                         
  -3   4   3        129.05        124.56         7.17 o                         
  -2   4   3       2491.73       2722.62        37.28 o                         
  -1   4   3        248.68        306.21        10.12 o                         
   0   4   3        459.25        508.19         8.61 o                         
   1   4   3        635.92        589.12        10.71 o                         
   2   4   3       1265.79       1409.83        21.57 o                         
   3   4   3         92.55        120.07         8.40 o                         
   4   4   3          1.34          4.30         7.61 o                         
   5   4   3        290.57        276.64        20.90 o                         
   6   4   3         40.81         29.57        17.42 o                         
   7   4   3          2.34          6.59        24.66 o                         
   8   4   3          1.10         -6.64        27.42 o                         
  -9   5   3        869.26        887.49        54.93 o                         
  -8   5   3       1369.82       1435.83        61.16 o                         
  -7   5   3        115.58         85.47        18.70 o                         
  -6   5   3        846.47        829.97        44.21 o                         
  -5   5   3       2150.41       2129.34        42.19 o                         
  -4   5   3        806.28        771.29        17.77 o                         
  -3   5   3       1323.30       1293.48        19.35 o                         
  -2   5   3        934.02        994.00        16.04 o                         
  -1   5   3       1408.23       1306.86        18.41 o                         
   0   5   3      25210.60      25332.83       469.81 o                         
   1   5   3       9910.91       9321.76        98.58 o                         
   2   5   3       1719.33       1635.72        23.32 o                         
   3   5   3         86.98         87.29         8.44 o                         
   4   5   3       4874.68       4990.29        61.81 o                         
   5   5   3        566.30        610.77        24.72 o                         
   6   5   3       1640.82       1548.77        46.02 o                         
   7   5   3         66.77        123.11        26.14 o                         
   8   5   3        239.53        249.63        31.30 o                         
  -8   6   3        129.16        154.29        34.84 o                         
  -7   6   3        210.66        234.93        35.54 o                         
  -6   6   3         46.42        189.87        43.42 o                         
  -5   6   3       7689.94       7601.33       119.49 o                         
  -4   6   3      14380.18      13749.80       177.93 o                         
  -3   6   3      15533.20      15776.35       173.12 o                         
  -2   6   3        832.71        932.31        14.81 o                         
  -1   6   3        737.77        652.94        11.11 o                         
   0   6   3      28187.85      28574.37       474.38 o                         
   1   6   3       2331.05       2320.27        25.24 o                         
   2   6   3        188.50        241.75         8.57 o                         
   3   6   3        517.00        575.29        18.30 o                         
   4   6   3       2103.09       2119.96        31.92 o                         
   5   6   3      12117.75      12059.59       168.91 o                         
   6   6   3       3752.63       3662.21        69.19 o                         
   7   6   3        595.44        704.44        43.46 o                         
   8   6   3        202.37        164.15        35.03 o                         
  -8   7   3       1741.66       1812.25        75.27 o                         
  -7   7   3         36.85        -11.21        31.47 o                         
  -6   7   3       1627.20       1762.89        69.41 o                         
  -5   7   3        951.97        992.44        32.28 o                         
  -4   7   3       7342.46       7560.02        88.65 o                         
  -3   7   3       1855.38       1950.51        28.03 o                         
  -2   7   3       6717.06       7217.75        78.62 o                         
  -1   7   3       1746.03       1970.62        26.17 o                         
   0   7   3      12461.28      12869.44       129.84 o                         
   1   7   3      19417.22      19641.31       189.47 o                         
   2   7   3       5481.40       5615.59        60.70 o                         
   3   7   3       1431.03       1461.83        26.00 o                         
   4   7   3       3362.94       3226.95        43.55 o                         
   5   7   3       1961.98       1896.80        43.85 o                         
   6   7   3        157.19        176.21        19.29 o                         
   7   7   3        428.96        498.73        38.43 o                         
   8   7   3          3.00         24.95        24.69 o                         
  -8   8   3         21.45         45.75        32.92 o                         
  -7   8   3        881.94       1015.76        70.23 o                         
  -6   8   3       1612.94       1503.23        66.67 o                         
  -5   8   3         27.13         78.06        15.04 o                         
  -4   8   3          7.90          3.62         7.08 o                         
  -3   8   3        785.85        909.60        17.70 o                         
  -2   8   3       1815.41       1972.23        26.11 o                         
  -1   8   3       1164.69       1205.03        18.11 o                         
   0   8   3       1075.06       1077.89        15.56 o                         
   1   8   3       1819.18       1826.04        23.97 o                         
   2   8   3       8243.29       8236.04        89.69 o                         
   3   8   3       2211.71       2116.57        31.00 o                         
   4   8   3         86.28        134.84        10.87 o                         
   5   8   3       1000.11        971.90        25.72 o                         
   6   8   3        367.04        384.61        25.25 o                         
   7   8   3         55.23         65.16        22.13 o                         
   8   8   3        239.94        227.09        32.44 o                         
  -8   9   3        199.57        247.67        36.98 o                         
  -7   9   3        114.56        103.84        30.99 o                         
  -6   9   3         22.66         44.26        20.49 o                         
  -5   9   3        382.21        390.49        18.46 o                         
  -4   9   3        286.11        316.71        17.52 o                         
  -3   9   3       2279.08       2207.89        30.59 o                         
  -2   9   3       2932.51       2670.56        33.85 o                         
  -1   9   3       3928.56       3914.59        47.82 o                         
   0   9   3       2812.21       2527.00        29.17 o                         
   1   9   3       4745.27       4612.08        52.83 o                         
   2   9   3        511.77        404.68         9.98 o                         
   3   9   3       1039.22        969.43        18.05 o                         
   4   9   3        137.08        158.64        10.03 o                         
   5   9   3       3068.92       3076.67        50.84 o                         
   6   9   3        924.02        976.03        28.95 o                         
   7   9   3       1432.50       1368.11        89.21 o                         
  -8  10   3        104.35        126.82        33.19 o                         
  -7  10   3         94.65        141.24        31.33 o                         
  -6  10   3        849.53        899.15        40.80 o                         
  -5  10   3       3884.33       3877.88        64.06 o                         
  -4  10   3       3569.13       3463.51        56.38 o                         
  -3  10   3       4356.81       4246.56        56.96 o                         
  -2  10   3         23.15         27.42         5.86 o                         
  -1  10   3        992.25        940.77        16.55 o                         
   0  10   3       6163.22       6048.06        65.33 o                         
   1  10   3       1243.40       1277.01        20.71 o                         
   2  10   3        615.01        608.85        14.58 o                         
   3  10   3         15.82         25.95         6.85 o                         
   4  10   3       3148.57       3082.86        48.49 o                         
   5  10   3       1484.73       1473.81        31.96 o                         
   6  10   3       3398.80       3352.27        60.08 o                         
   7  10   3        461.05        473.40        42.23 o                         
  -8  11   3        402.50        417.52        42.15 o                         
  -7  11   3          1.51         14.19        28.22 o                         
  -6  11   3        456.49        476.90        30.17 o                         
  -5  11   3       2819.93       2808.89        53.85 o                         
  -4  11   3       3216.35       3371.41        56.98 o                         
  -3  11   3       1059.23       1135.08        23.89 o                         
  -2  11   3       1766.83       1755.44        28.51 o                         
  -1  11   3        487.01        570.02        13.84 o                         
   0  11   3        614.21        662.69        13.85 o                         
   1  11   3       4501.94       4500.73        54.85 o                         
   2  11   3       4229.89       4233.51        55.85 o                         
   3  11   3        489.27        505.16        17.81 o                         
   4  11   3       1338.21       1280.64        36.41 o                         
   5  11   3        258.21        303.53        15.55 o                         
   6  11   3         64.98         77.80        19.18 o                         
   7  11   3        581.69        644.91        42.23 o                         
  -7  12   3       1065.30       1037.05        50.86 o                         
  -6  12   3       1050.41        967.73        38.90 o                         
  -5  12   3        226.85        199.17        16.00 o                         
  -4  12   3         16.30         -5.14        10.21 o                         
  -3  12   3        594.14        605.84        19.34 o                         
  -2  12   3         75.69         66.42         9.36 o                         
  -1  12   3       2532.51       2585.14        39.25 o                         
   0  12   3        520.58        550.72        13.68 o                         
   1  12   3        680.08        712.32        15.45 o                         
   2  12   3       3401.61       3335.58        44.33 o                         
   3  12   3       2620.05       2727.49        64.73 o                         
   4  12   3        730.40        773.08        27.12 o                         
   5  12   3        282.31        284.43        17.72 o                         
   6  12   3        258.76        262.36        25.42 o                         
   7  12   3         23.15         55.70        27.78 o                         
  -7  13   3         98.67        138.97        32.58 o                         
  -6  13   3          3.69         36.04        16.43 o                         
  -5  13   3         31.54         52.28        13.61 o                         
  -4  13   3        266.68        284.07        21.94 o                         
  -3  13   3       1378.34       1259.16        32.61 o                         
  -2  13   3       1812.06       1798.26        34.34 o                         
  -1  13   3       2513.18       2357.79        33.74 o                         
   0  13   3       2163.87       2088.21        29.57 o                         
   1  13   3        449.31        423.85        12.98 o                         
   2  13   3        665.83        641.55        23.87 o                         
   3  13   3         18.95         53.55        12.52 o                         
   4  13   3        331.53        259.21        20.10 o                         
   5  13   3       1720.46       1762.67        60.50 o                         
   6  13   3        888.84        943.15        35.54 o                         
   7  13   3        753.91        803.54        52.34 o                         
  -7  14   3          0.55        -20.67        33.28 o                         
  -6  14   3        199.98        260.67        23.39 o                         
  -5  14   3       1847.79       1899.58        57.95 o                         
  -4  14   3       1949.86       1927.85        61.65 o                         
  -3  14   3       1665.00       1685.35        37.24 o                         
  -2  14   3        223.99        271.03        15.78 o                         
  -1  14   3        839.65        904.61        22.51 o                         
   0  14   3       1559.46       1564.35        26.24 o                         
   1  14   3       1488.50       1519.90        28.67 o                         
   2  14   3          2.61         23.05         9.51 o                         
   3  14   3          6.51         17.44        11.83 o                         
   4  14   3        113.13        126.82        15.12 o                         
   5  14   3       1186.01       1140.55        39.63 o                         
   6  14   3       1021.97        989.62        47.22 o                         
  -7  15   3         18.75         58.51        30.09 o                         
  -6  15   3       1019.29       1010.33        37.26 o                         
  -5  15   3       1487.42       1449.81        41.79 o                         
  -4  15   3         48.23         35.82        16.45 o                         
  -3  15   3         69.37        106.76        14.31 o                         
  -2  15   3       1808.28       1725.26        37.50 o                         
  -1  15   3        113.40        141.18        12.55 o                         
   0  15   3       1296.97       1204.42        27.38 o                         
   1  15   3       2757.19       2651.69        43.32 o                         
   2  15   3        949.25        912.74        22.72 o                         
   3  15   3         69.21         80.09        13.54 o                         
   4  15   3        406.59        403.90        20.97 o                         
   5  15   3        306.74        327.74        30.13 o                         
   6  15   3        211.30        233.26        29.81 o                         
  -6  16   3        454.57        487.44        42.31 o                         
  -5  16   3        839.99        849.81        35.13 o                         
  -4  16   3        904.55        845.98        30.72 o                         
  -3  16   3        252.58        215.17        19.63 o                         
  -2  16   3          0.40         13.48        13.35 o                         
  -1  16   3       1697.67       1660.13        43.22 o                         
   0  16   3         11.73         28.42        11.74 o                         
   1  16   3         80.09         96.18        13.10 o                         
   2  16   3       2511.18       2590.78        42.27 o                         
   3  16   3       2291.40       2316.47        43.32 o                         
   4  16   3         91.31         77.31        14.66 o                         
   5  16   3        380.79        370.73        30.13 o                         
   6  16   3        302.17        326.28        32.96 o                         
  -6  17   3         60.56         13.72        25.74 o                         
  -5  17   3         69.29         55.66        23.10 o                         
  -4  17   3          1.47        -22.99        22.99 o                         
  -3  17   3        812.91        773.48        49.54 o                         
  -2  17   3       2260.03       2431.45        61.31 o                         
  -1  17   3        809.77        822.94        21.56 o                         
   0  17   3       1375.41       1417.45        38.73 o                         
   1  17   3        426.85        447.48        19.56 o                         
   2  17   3        244.59        228.38        18.96 o                         
   3  17   3        160.31        150.49        15.53 o                         
   4  17   3          5.67         -3.40        12.70 o                         
   5  17   3         86.29        135.58        26.08 o                         
  -5  18   3        650.56        688.95        54.32 o                         
  -4  18   3        523.45        571.99        35.69 o                         
  -3  18   3        126.13        126.47        25.35 o                         
  -2  18   3         12.89         49.70        20.58 o                         
  -1  18   3         18.65         21.72        10.17 o                         
   0  18   3        575.94        667.30        25.02 o                         
   1  18   3         28.69         66.83        15.02 o                         
   2  18   3        107.92        119.13        13.82 o                         
   3  18   3         58.42         35.33        14.60 o                         
   4  18   3        180.63        160.78        15.38 o                         
   5  18   3         52.51         96.76        24.67 o                         
  -5  19   3        285.29        282.83        34.48 o                         
  -4  19   3         10.53        -14.62        25.18 o                         
  -3  19   3        225.61        283.44        28.99 o                         
  -2  19   3        831.76        933.08        22.86 o                         
  -1  19   3         10.36         -5.85        10.59 o                         
   0  19   3        240.34        200.88        26.90 o                         
   1  19   3        971.73        908.32        36.26 o                         
   2  19   3        952.81        949.74        23.59 o                         
   3  19   3          0.49         31.09        15.74 o                         
   4  19   3        285.39        277.95        22.06 o                         
  -4  20   3         40.24         23.38        27.71 o                         
  -3  20   3        615.39        549.90        47.70 o                         
  -2  20   3         67.68         62.49        19.60 o                         
  -1  20   3        328.07        299.78        18.48 o                         
   0  20   3        354.39        366.99        19.54 o                         
   1  20   3        242.78        262.01        21.71 o                         
   2  20   3       1417.77       1497.39        60.06 o                         
   3  20   3        580.28        638.53        27.87 o                         
   4  20   3        277.37        296.46        34.94 o                         
  -4  21   3         78.16         45.66        28.89 o                         
  -3  21   3        836.27        794.54        41.56 o                         
  -2  21   3        946.30        881.95        31.25 o                         
  -1  21   3        583.82        567.19        20.33 o                         
   0  21   3          2.67         -6.86        14.00 o                         
   1  21   3        100.18        146.96        23.12 o                         
   2  21   3        111.28        113.04        21.12 o                         
   3  21   3        363.17        365.20        34.88 o                         
  -3  22   3         89.47        114.79        27.34 o                         
  -2  22   3          9.54         22.09        17.12 o                         
  -1  22   3          0.72         -4.73        11.04 o                         
   0  22   3         59.67         26.39        15.21 o                         
   1  22   3         40.79         90.50        21.31 o                         
   2  22   3        304.08        252.75        30.16 o                         
  -1  23   3         17.43        -13.93        19.87 o                         
   0  23   3          1.97        -14.35        14.35 o                         
  -9   0   4        227.85        172.47        39.06 o                         
  -8   0   4        469.75        589.65        34.32 o                         
  -7   0   4        285.32        271.16        30.46 o                         
  -6   0   4       7028.68       7098.36       131.82 o                         
  -5   0   4       7457.61       7422.99       123.91 o                         
  -4   0   4      10314.42      10505.88       183.29 o                         
  -3   0   4        394.05        468.82        14.89 o                         
  -2   0   4      18097.86      17929.18       273.09 o                         
  -1   0   4      20140.71      20284.13       797.62 o                         
   0   0   4      28957.44      28856.97       952.26 o                         
   1   0   4        780.44        736.61        18.67 o                         
   2   0   4        592.50        569.85        22.96 o                         
   3   0   4       9022.17       9137.93       179.38 o                         
   4   0   4      13356.68      13548.74       235.82 o                         
   5   0   4       4169.27       4260.22        98.74 o                         
   6   0   4        315.02        577.20       111.18 o                         
   7   0   4       3107.02       2845.43       181.97 o                         
   8   0   4       1586.67       1622.69       180.91 o                         
  -9   1   4        914.80        831.63        32.14 o                         
  -8   1   4        108.33         85.07        21.87 o                         
  -7   1   4        377.57        456.92        29.53 o                         
  -6   1   4       6543.71       6662.89        99.07 o                         
  -5   1   4       1741.63       1668.99        26.42 o                         
  -4   1   4        939.15        982.51        25.15 o                         
  -3   1   4        398.53        394.38        13.50 o                         
  -2   1   4        116.20        167.80         5.42 o                         
  -1   1   4      16458.38      17394.28       228.30 o                         
   0   1   4      19643.95      19614.44       297.10 o                         
   1   1   4       7663.29       7904.88       107.25 o                         
   2   1   4       3640.51       3667.56        54.61 o                         
   3   1   4       3442.94       2977.11        47.58 o                         
   4   1   4       8932.84       8957.75       120.16 o                         
   5   1   4        400.51        376.68        19.93 o                         
   6   1   4        208.97        221.07        24.23 o                         
   7   1   4         94.05         90.18        39.87 o                         
   8   1   4       1154.77       1223.80        55.79 o                         
  -9   2   4         17.91         -3.90        24.09 o                         
  -8   2   4         50.18         83.54        20.76 o                         
  -7   2   4         57.49         73.27        15.82 o                         
  -6   2   4         77.21         71.86        13.09 o                         
  -5   2   4         17.60         28.54         6.48 o                         
  -4   2   4        906.42        939.31        22.15 o                         
  -3   2   4          0.09          7.51         7.06 o                         
  -2   2   4       1734.22       1859.04        24.07 o                         
  -1   2   4        555.26        606.76        10.09 o                         
   0   2   4        808.31        809.25        11.16 o                         
   1   2   4          7.09         12.16         4.55 o                         
   2   2   4       3544.97       3502.59        49.41 o                         
   3   2   4       2597.15       2755.75        39.96 o                         
   4   2   4       1134.89       1232.87        24.22 o                         
   5   2   4        173.20        200.88        15.37 o                         
   6   2   4        232.51        206.09        39.65 o                         
   7   2   4          5.65         27.21        27.06 o                         
   8   2   4          1.76         38.80        29.93 o                         
  -9   3   4        578.50        523.53        31.46 o                         
  -8   3   4         19.78         15.15        24.94 o                         
  -7   3   4       1230.33       1214.06        41.99 o                         
  -6   3   4        884.19        934.46        29.53 o                         
  -5   3   4       3244.05       3259.20        46.20 o                         
  -4   3   4        151.34        172.93        10.66 o                         
  -3   3   4        404.95        376.27        12.01 o                         
  -2   3   4      10762.82      10467.50       114.96 o                         
  -1   3   4      13294.78      13155.87       142.64 o                         
   0   3   4       7840.52       7812.11        89.17 o                         
   1   3   4       1235.73       1313.48        21.30 o                         
   2   3   4       1654.99       1519.37        27.36 o                         
   3   3   4       7643.39       7599.95       100.93 o                         
   4   3   4       3672.90       3526.80        49.29 o                         
   5   3   4        165.61        165.23        23.41 o                         
   6   3   4       1143.65       1173.39        52.20 o                         
   7   3   4         11.57         52.08        26.62 o                         
   8   3   4        850.38        921.07        64.54 o                         
  -9   4   4        219.77        117.92        38.83 o                         
  -8   4   4          1.70         13.78        41.60 o                         
  -7   4   4        973.68        959.22        39.35 o                         
  -6   4   4       2739.04       2710.42        65.02 o                         
  -5   4   4       9186.07       9011.18       138.50 o                         
  -4   4   4       3828.08       3878.82        51.51 o                         
  -3   4   4       3173.10       3341.43        45.94 o                         
  -2   4   4      10825.54      10529.89       121.68 o                         
  -1   4   4      47815.73      47189.14      1091.30 o                         
   0   4   4         98.11        180.10         5.89 o                         
   1   4   4       1081.40       1081.26        18.85 o                         
   2   4   4        166.64        231.67        10.75 o                         
   3   4   4       3682.92       3600.23        53.00 o                         
   4   4   4      12134.45      12237.54       138.71 o                         
   5   4   4       4548.04       4714.56        80.50 o                         
   6   4   4          0.92         17.07        19.84 o                         
   7   4   4       1861.96       1808.53        54.53 o                         
   8   4   4       1949.91       1779.77        63.91 o                         
  -9   5   4        287.11        280.78        40.62 o                         
  -8   5   4          6.33         27.36        31.43 o                         
  -7   5   4        502.72        622.46        37.28 o                         
  -6   5   4       8607.24       8483.94       180.16 o                         
  -5   5   4       1359.57       1424.51        30.45 o                         
  -4   5   4        630.93        703.42        18.77 o                         
  -3   5   4        642.72        785.51        14.52 o                         
  -2   5   4        266.59        358.32        11.10 o                         
  -1   5   4       1893.44       1950.54        25.68 o                         
   0   5   4      22600.54      23161.10       325.24 o                         
   1   5   4        255.94        344.13        14.07 o                         
   2   5   4       5332.53       5255.22        59.28 o                         
   3   5   4       7093.10       7107.06        86.38 o                         
   4   5   4       1144.08       1064.08        23.59 o                         
   5   5   4         42.43         44.91        15.00 o                         
   6   5   4        466.48        516.49        29.63 o                         
   7   5   4          0.81        -29.12        29.12 o                         
   8   5   4       1013.63       1063.20        74.48 o                         
  -8   6   4        796.49        733.48        46.61 o                         
  -7   6   4         47.63         75.59        28.33 o                         
  -6   6   4        365.84        300.91        31.83 o                         
  -5   6   4        187.71        235.28        12.74 o                         
  -4   6   4        201.15        229.23        14.59 o                         
  -3   6   4        207.81        291.10        13.04 o                         
  -2   6   4       2085.10       2247.11        29.88 o                         
  -1   6   4        108.85        144.38         7.84 o                         
   0   6   4       2549.13       2553.98        30.44 o                         
   1   6   4       2115.45       2262.98        25.90 o                         
   2   6   4        929.84        800.07        15.00 o                         
   3   6   4         30.05         48.41         7.77 o                         
   4   6   4        166.24        218.95        15.25 o                         
   5   6   4        674.12        764.50        25.91 o                         
   6   6   4         11.98         20.13        19.36 o                         
   7   6   4         20.82         33.15        22.72 o                         
   8   6   4          8.19         24.61        27.55 o                         
  -8   7   4         68.77        111.78        34.27 o                         
  -7   7   4        259.47        264.57        50.45 o                         
  -6   7   4       1198.32       1164.94        55.07 o                         
  -5   7   4       1447.47       1431.53        43.67 o                         
  -4   7   4       2032.11       1991.10        30.97 o                         
  -3   7   4       3867.08       3741.22        42.50 o                         
  -2   7   4       2138.02       1954.68        26.87 o                         
  -1   7   4       8938.94       8743.35        90.54 o                         
   0   7   4        184.59        117.83         7.05 o                         
   1   7   4        667.99        681.29        14.00 o                         
   2   7   4       2573.39       2692.03        34.11 o                         
   3   7   4       1371.55       1228.69        22.01 o                         
   4   7   4       2893.07       3028.23        50.36 o                         
   5   7   4       2194.73       2130.97        42.76 o                         
   6   7   4         22.80         35.51        19.02 o                         
   7   7   4        347.87        343.03        28.79 o                         
   8   7   4        218.22        292.96        32.26 o                         
  -8   8   4         79.96        103.47        34.22 o                         
  -7   8   4        797.82        783.76        49.50 o                         
  -6   8   4       1797.43       1898.51        57.61 o                         
  -5   8   4       5062.08       4941.90        91.42 o                         
  -4   8   4        833.64        883.28        19.11 o                         
  -3   8   4        708.80        693.81        14.08 o                         
  -2   8   4      10715.34      10601.09       118.39 o                         
  -1   8   4      11319.59      11484.15       122.05 o                         
   0   8   4       2089.61       2017.75        24.91 o                         
   1   8   4        399.80        361.48        11.32 o                         
   2   8   4         35.10         49.43         6.45 o                         
   3   8   4       5035.05       5072.62        62.51 o                         
   4   8   4       3169.91       3098.53        47.04 o                         
   5   8   4       5131.94       5027.56        79.51 o                         
   6   8   4         41.79         46.85        17.75 o                         
   7   8   4        558.29        627.74        31.96 o                         
  -8   9   4         57.24         51.40        34.71 o                         
  -7   9   4       1453.39       1470.01        58.24 o                         
  -6   9   4       2836.72       2845.94        82.90 o                         
  -5   9   4       1105.37       1060.34        46.21 o                         
  -4   9   4        708.99        670.04        22.47 o                         
  -3   9   4       1152.24       1039.93        18.83 o                         
  -2   9   4         30.99         58.27         6.85 o                         
  -1   9   4       4245.90       4097.24        46.28 o                         
   0   9   4      13120.58      13288.46       140.17 o                         
   1   9   4        810.84        792.14        13.10 o                         
   2   9   4        551.37        548.94        11.72 o                         
   3   9   4       6880.77       6851.17        84.59 o                         
   4   9   4        899.19        924.78        25.29 o                         
   5   9   4         82.46        128.34        14.85 o                         
   6   9   4       1027.20       1052.27        32.79 o                         
   7   9   4          1.25         -5.69        19.88 o                         
  -8  10   4        697.22        732.44        48.84 o                         
  -7  10   4       1505.74       1387.56        67.27 o                         
  -6  10   4        121.18        102.24        22.16 o                         
  -5  10   4        892.48        898.55        26.05 o                         
  -4  10   4        256.41        291.65        14.28 o                         
  -3  10   4        167.17        208.16        11.98 o                         
  -2  10   4        751.92        757.78        20.42 o                         
  -1  10   4        418.94        535.08        14.53 o                         
   0  10   4       3043.98       3185.08        36.14 o                         
   1  10   4       2264.96       2127.84        29.40 o                         
   2  10   4       5356.70       5530.09        69.76 o                         
   3  10   4        733.35        749.54        19.66 o                         
   4  10   4        513.62        528.79        18.27 o                         
   5  10   4       1044.92       1071.40        34.15 o                         
   6  10   4          5.90        -14.61        14.85 o                         
   7  10   4        100.34         99.62        19.56 o                         
  -8  11   4         26.03         42.62        35.29 o                         
  -7  11   4        428.19        499.84        39.44 o                         
  -6  11   4         89.22         61.85        33.54 o                         
  -5  11   4       1379.68       1236.00        57.39 o                         
  -4  11   4        863.53        843.12        24.76 o                         
  -3  11   4       3882.47       3891.92        49.97 o                         
  -2  11   4       2587.73       2552.02        41.12 o                         
  -1  11   4        685.73        636.69        14.82 o                         
   0  11   4       1114.74       1078.05        17.79 o                         
   1  11   4          8.26         21.14        11.13 o                         
   2  11   4          1.13         -1.84         7.83 o                         
   3  11   4       1685.73       1769.88        27.94 o                         
   4  11   4       2219.36       2192.17        47.16 o                         
   5  11   4        922.24        983.23        29.28 o                         
   6  11   4        868.16        925.73        32.30 o                         
   7  11   4        162.31        128.87        17.59 o                         
  -7  12   4        381.40        431.64        39.47 o                         
  -6  12   4       1091.23       1051.05        40.62 o                         
  -5  12   4       1626.94       1568.34        36.42 o                         
  -4  12   4        310.58        353.99        17.45 o                         
  -3  12   4         27.63         39.82         7.83 o                         
  -2  12   4       3434.94       3442.72        47.70 o                         
  -1  12   4       2700.19       2635.61        37.09 o                         
   0  12   4       1891.77       1900.01        27.94 o                         
   1  12   4         15.83         45.48         6.65 o                         
   2  12   4        983.62        950.77        23.96 o                         
   3  12   4        371.72        307.08        15.69 o                         
   4  12   4       4900.03       4748.70        71.93 o                         
   5  12   4        780.04        768.72        22.41 o                         
   6  12   4        728.01        618.86        20.07 o                         
   7  12   4        384.31        467.82        34.06 o                         
  -7  13   4         94.49        107.83        32.61 o                         
  -6  13   4       2199.46       2122.96        57.81 o                         
  -5  13   4          3.57          2.67        12.43 o                         
  -4  13   4        432.31        471.10        21.37 o                         
  -3  13   4        251.20        246.02        15.16 o                         
  -2  13   4        231.23        316.56        15.90 o                         
  -1  13   4       3265.57       3267.24        42.20 o                         
   0  13   4       4947.38       4828.16        60.81 o                         
   1  13   4       1050.38        978.24        19.38 o                         
   2  13   4        417.84        486.75        19.21 o                         
   3  13   4       1579.16       1597.55        32.95 o                         
   4  13   4        586.14        578.05        22.13 o                         
   5  13   4         71.73         68.41        18.68 o                         
   6  13   4        758.03        760.26        34.03 o                         
  -7  14   4        931.01        909.65        63.12 o                         
  -6  14   4        167.13        189.22        20.71 o                         
  -5  14   4         88.07         95.99        17.79 o                         
  -4  14   4       1874.24       1686.00        37.20 o                         
  -3  14   4        272.37        255.72        14.40 o                         
  -2  14   4        188.95        213.80        18.30 o                         
  -1  14   4        406.13        424.32        15.54 o                         
   0  14   4        508.62        563.13        18.64 o                         
   1  14   4       3376.99       3409.74        51.13 o                         
   2  14   4       3377.43       3351.79        54.39 o                         
   3  14   4        182.82        216.18        15.49 o                         
   4  14   4       1927.53       1861.31        55.01 o                         
   5  14   4        384.61        376.75        30.77 o                         
   6  14   4         46.36         39.47        18.25 o                         
  -7  15   4         82.53        131.12        32.12 o                         
  -6  15   4          0.38          0.02        17.21 o                         
  -5  15   4         35.14         34.03        15.27 o                         
  -4  15   4       2141.90       1971.25        41.35 o                         
  -3  15   4       1058.04       1090.23        27.81 o                         
  -2  15   4       3820.85       3552.22        56.84 o                         
  -1  15   4        952.85        959.07        23.37 o                         
   0  15   4        318.31        364.63        17.83 o                         
   1  15   4          0.05          3.08        12.00 o                         
   2  15   4        393.14        328.46        15.69 o                         
   3  15   4       1082.61       1162.12        47.63 o                         
   4  15   4         23.37         49.93        14.16 o                         
   5  15   4       1588.74       1639.77        41.55 o                         
   6  15   4       1334.97       1386.27        53.02 o                         
  -6  16   4        249.29        288.37        34.60 o                         
  -5  16   4        985.90        966.51        31.98 o                         
  -4  16   4         37.41         26.94        12.22 o                         
  -3  16   4         14.07         26.47        17.11 o                         
  -2  16   4       1121.82       1162.16        30.45 o                         
  -1  16   4        192.99        242.83        14.57 o                         
   0  16   4        444.71        390.81        19.64 o                         
   1  16   4          6.42         31.52        12.27 o                         
   2  16   4        872.27        829.74        25.07 o                         
   3  16   4        342.02        323.35        21.91 o                         
   4  16   4        864.35        819.99        27.06 o                         
   5  16   4        987.22        948.18        41.94 o                         
   6  16   4        104.12        159.91        29.73 o                         
  -6  17   4        140.92         93.84        27.59 o                         
  -5  17   4        102.02        114.30        18.12 o                         
  -4  17   4        621.08        692.88        52.69 o                         
  -3  17   4        451.33        455.40        19.12 o                         
  -2  17   4        147.48        122.59        14.34 o                         
  -1  17   4        257.76        227.54        14.44 o                         
   0  17   4       2230.84       2186.81        60.12 o                         
   1  17   4        194.93        217.77        23.52 o                         
   2  17   4        550.26        600.17        20.56 o                         
   3  17   4        245.90        301.95        18.05 o                         
   4  17   4         43.07         19.95        19.23 o                         
   5  17   4         84.02         65.76        26.79 o                         
  -5  18   4        147.24         71.34        42.90 o                         
  -4  18   4         27.39          2.63        23.92 o                         
  -3  18   4         66.86         78.69        13.37 o                         
  -2  18   4        476.16        456.38        24.14 o                         
  -1  18   4         12.56         -8.53        11.39 o                         
   0  18   4        612.50        684.41        25.59 o                         
   1  18   4       2599.07       2686.08        55.23 o                         
   2  18   4       1104.17       1166.40        37.71 o                         
   3  18   4          1.30          5.56        13.31 o                         
   4  18   4        175.82        166.61        27.94 o                         
   5  18   4        637.73        657.88        38.11 o                         
  -5  19   4        284.87        260.10        33.99 o                         
  -4  19   4        234.11        240.96        33.76 o                         
  -3  19   4       1187.05       1103.85        33.18 o                         
  -2  19   4        757.71        796.93        25.89 o                         
  -1  19   4         10.47         36.34        14.33 o                         
   0  19   4         72.40         59.19        15.27 o                         
   1  19   4         42.46         40.79        19.89 o                         
   2  19   4        112.10         87.66        15.83 o                         
   3  19   4         99.92         33.76        16.07 o                         
   4  19   4        488.20        503.99        30.18 o                         
  -4  20   4          2.78        -24.11        24.60 o                         
  -3  20   4        483.60        564.90        50.96 o                         
  -2  20   4          1.66         -2.01        22.41 o                         
  -1  20   4         49.23         56.77        11.32 o                         
   0  20   4        455.53        438.65        23.09 o                         
   1  20   4         43.01         19.15        17.70 o                         
   2  20   4         23.49         10.08        19.04 o                         
   3  20   4         68.91         34.64        13.87 o                         
   4  20   4         24.10        -15.94        23.12 o                         
  -3  21   4        139.12        142.62        28.01 o                         
  -2  21   4        208.77        212.47        16.22 o                         
  -1  21   4        773.92        672.92        27.70 o                         
   0  21   4         67.02         37.02        26.22 o                         
   1  21   4         97.67        101.05        24.00 o                         
   2  21   4          5.06          3.28        19.19 o                         
   3  21   4        116.35        110.62        14.82 o                         
  -2  22   4          9.00        -11.68        18.09 o                         
  -1  22   4        345.61        308.78        18.96 o                         
   0  22   4        441.10        480.39        28.14 o                         
   1  22   4        742.36        645.83        36.31 o                         
   2  22   4        683.41        718.13        37.74 o                         
  -9   1   5         49.92         79.02        15.29 o                         
  -8   1   5       1476.50       1465.69        45.22 o                         
  -7   1   5       3412.28       3341.08        48.01 o                         
  -6   1   5       1820.18       1800.78        30.99 o                         
  -5   1   5          1.90         23.66         5.36 o                         
  -4   1   5        663.86        650.06        14.87 o                         
  -3   1   5       1975.08       1926.52        26.10 o                         
  -2   1   5       2592.10       2602.63        29.60 o                         
  -1   1   5      23906.42      24690.36       373.94 o                         
   0   1   5      12318.86      12700.93       132.03 o                         
   1   1   5       8234.57       7950.22       102.44 o                         
   2   1   5      15311.00      15303.27       193.73 o                         
   3   1   5       3895.30       3699.21        54.27 o                         
   4   1   5        221.67        224.01        18.42 o                         
   5   1   5        897.97        915.16        29.65 o                         
   6   1   5        791.89        790.48        36.13 o                         
   7   1   5        522.81        605.49        44.21 o                         
   8   1   5        642.00        694.84        46.02 o                         
  -9   2   5         10.09        -21.14        21.14 o                         
  -8   2   5        786.67        773.82        29.60 o                         
  -7   2   5       1779.63       1682.08        42.73 o                         
  -6   2   5       3190.73       3210.62        60.06 o                         
  -5   2   5        284.54        263.34        14.20 o                         
  -4   2   5       4639.29       4358.49        62.70 o                         
  -3   2   5      32523.72      32551.67       428.07 o                         
  -2   2   5       9403.65       9004.26       109.49 o                         
  -1   2   5       8442.73       8328.38        88.21 o                         
   0   2   5       1516.19       1641.07        19.99 o                         
   1   2   5       1258.50       1355.43        21.32 o                         
   2   2   5       6074.14       6202.35        83.17 o                         
   3   2   5      13591.20      13492.24       164.45 o                         
   4   2   5       2120.66       2157.44        38.28 o                         
   5   2   5       2105.46       1939.24        40.72 o                         
   6   2   5       3849.35       3856.22        88.23 o                         
   7   2   5       3961.86       3894.54        95.52 o                         
   8   2   5        433.83        330.84        38.64 o                         
  -9   3   5         31.89         61.21        25.17 o                         
  -8   3   5       1887.85       1907.80        48.83 o                         
  -7   3   5       2822.36       2768.06        64.15 o                         
  -6   3   5        250.44        331.50        26.87 o                         
  -5   3   5        382.09        432.35        19.00 o                         
  -4   3   5        821.82        879.71        22.61 o                         
  -3   3   5       2511.79       2801.54        38.27 o                         
  -2   3   5       8968.97       9418.53       104.52 o                         
  -1   3   5       9456.83       9901.16       100.59 o                         
   0   3   5         66.54         57.62         4.02 o                         
   1   3   5       8099.88       7690.59        86.21 o                         
   2   3   5      15284.61      14940.19       189.49 o                         
   3   3   5       1970.94       1821.90        32.09 o                         
   4   3   5         68.53         62.57        11.61 o                         
   5   3   5        239.44        304.37        22.85 o                         
   6   3   5        491.71        500.85        36.39 o                         
   7   3   5       1290.14       1414.32        50.92 o                         
   8   3   5       1407.95       1584.56       159.48 o                         
  -9   4   5        102.05         91.66        34.11 o                         
  -8   4   5        435.82        415.10        29.15 o                         
  -7   4   5          9.12        -15.84        17.10 o                         
  -6   4   5         60.29         84.55        16.55 o                         
  -5   4   5        449.20        532.38        18.96 o                         
  -4   4   5         11.17         15.98         7.56 o                         
  -3   4   5       1107.10       1183.35        19.60 o                         
  -2   4   5        264.85        275.69         8.61 o                         
  -1   4   5       2019.98       2136.30        26.18 o                         
   0   4   5       1586.92       1500.79        19.98 o                         
   1   4   5       1631.85       1619.86        23.57 o                         
   2   4   5       1110.91       1221.97        20.75 o                         
   3   4   5       2104.06       2011.03        39.06 o                         
   4   4   5        465.22        555.31        23.70 o                         
   5   4   5        150.86        210.63        21.80 o                         
   6   4   5        962.46        847.19        41.84 o                         
   7   4   5         18.08         45.05        41.77 o                         
   8   4   5        135.77        189.60        34.13 o                         
  -9   5   5        196.35        215.11        40.06 o                         
  -8   5   5        750.30        698.27        45.75 o                         
  -7   5   5       1457.69       1442.97        43.71 o                         
  -6   5   5       1553.98       1435.05        39.35 o                         
  -5   5   5       1145.45       1140.20        25.72 o                         
  -4   5   5       1143.14       1099.67        22.25 o                         
  -3   5   5       2143.21       2027.67        26.00 o                         
  -2   5   5       5417.72       5317.73        62.34 o                         
  -1   5   5        324.11        437.69        10.31 o                         
   0   5   5         27.93         22.61         4.65 o                         
   1   5   5       3878.52       3954.86        46.89 o                         
   2   5   5       4971.59       4947.99        61.86 o                         
   3   5   5       4128.25       3925.06        61.67 o                         
   4   5   5       1409.79       1418.22        27.89 o                         
   5   5   5        429.72        475.20        32.09 o                         
   6   5   5        393.28        432.78        29.10 o                         
   7   5   5        157.28        214.14        29.18 o                         
   8   5   5        280.29        379.25        43.85 o                         
  -8   6   5         50.94         66.37        43.40 o                         
  -7   6   5       2283.06       2191.63        66.38 o                         
  -6   6   5       3248.20       3342.44        68.81 o                         
  -5   6   5         20.86         21.05         9.73 o                         
  -4   6   5       2179.91       2124.27        35.21 o                         
  -3   6   5      12039.95      11896.65       139.01 o                         
  -2   6   5      10657.27      10740.47       120.09 o                         
  -1   6   5       2232.38       2049.79        26.02 o                         
   0   6   5          6.58         15.51         5.08 o                         
   1   6   5       1298.72       1283.36        19.08 o                         
   2   6   5       6826.37       6734.66        78.10 o                         
   3   6   5       8161.61       8025.36       102.02 o                         
   4   6   5       1096.42       1079.96        30.62 o                         
   5   6   5         58.16         75.24        17.23 o                         
   6   6   5       5093.29       4874.03        94.51 o                         
   7   6   5       2316.99       2340.24        62.09 o                         
  -8   7   5       1942.10       2092.29        69.47 o                         
  -7   7   5        577.22        621.89        41.26 o                         
  -6   7   5        584.89        580.64        55.65 o                         
  -5   7   5        262.75        239.03        21.85 o                         
  -4   7   5         59.25         55.16         8.05 o                         
  -3   7   5         49.53         87.07         7.54 o                         
  -2   7   5      22018.82      23329.35       242.89 o                         
  -1   7   5        211.05        236.99        10.73 o                         
   0   7   5       1362.17       1551.60        21.49 o                         
   1   7   5       6403.27       6619.27        72.66 o                         
   2   7   5       4868.50       4632.46        54.38 o                         
   3   7   5       1700.90       1721.53        26.36 o                         
   4   7   5        442.11        497.28        18.18 o                         
   5   7   5        190.60        215.86        18.35 o                         
   6   7   5        319.61        348.67        26.53 o                         
   7   7   5       1317.64       1268.68        61.27 o                         
  -8   8   5        712.09        608.17        44.25 o                         
  -7   8   5          0.69        -27.46        27.46 o                         
  -6   8   5         32.23          0.56        23.08 o                         
  -5   8   5        554.96        550.35        24.97 o                         
  -4   8   5        329.04        413.34        19.69 o                         
  -3   8   5          5.64          5.20         6.30 o                         
  -2   8   5        584.88        647.49        14.08 o                         
  -1   8   5         20.71         16.33         4.78 o                         
   0   8   5       6880.30       7001.49        76.78 o                         
   1   8   5         19.90         29.85         4.91 o                         
   2   8   5          2.10         10.85         6.85 o                         
   3   8   5       1182.04       1303.92        24.62 o                         
   4   8   5        458.81        493.71        21.06 o                         
   5   8   5         97.75         77.33        15.59 o                         
   6   8   5          2.92        -15.70        17.84 o                         
   7   8   5         82.81         88.61        23.34 o                         
  -8   9   5        523.87        531.87        39.35 o                         
  -7   9   5        771.11        832.10        46.43 o                         
  -6   9   5        504.56        514.91        37.59 o                         
  -5   9   5        639.27        639.10        34.70 o                         
  -4   9   5        809.48        757.94        26.37 o                         
  -3   9   5       3221.12       2998.62        40.95 o                         
  -2   9   5        576.82        486.50        13.06 o                         
  -1   9   5       1583.71       1517.18        21.42 o                         
   0   9   5         30.92         38.17         6.35 o                         
   1   9   5       2747.82       2828.15        35.07 o                         
   2   9   5       4821.65       4743.79        53.97 o                         
   3   9   5       2897.94       2946.80        42.53 o                         
   4   9   5       2191.49       2215.52        53.19 o                         
   5   9   5       1264.56       1270.50        36.90 o                         
   6   9   5         14.61         31.95        18.42 o                         
   7   9   5        270.37        325.81        26.80 o                         
  -8  10   5        156.70        145.04        32.57 o                         
  -7  10   5       1380.82       1484.48        58.23 o                         
  -6  10   5        524.99        558.97        37.28 o                         
  -5  10   5        709.36        709.82        37.96 o                         
  -4  10   5       2257.33       2325.05        43.53 o                         
  -3  10   5      10120.56       9983.30       125.34 o                         
  -2  10   5       3324.07       3277.96        38.21 o                         
  -1  10   5       1201.53       1135.18        18.34 o                         
   0  10   5        204.98        242.36         9.14 o                         
   1  10   5        120.10        100.80         6.68 o                         
   2  10   5       2594.92       2486.45        31.76 o                         
   3  10   5       3326.90       3225.14        45.38 o                         
   4  10   5       3126.14       2942.32        50.98 o                         
   5  10   5        704.76        762.22        28.76 o                         
   6  10   5       1063.25       1088.24        33.98 o                         
   7  10   5       1288.20       1363.90        56.14 o                         
  -8  11   5       1466.50       1359.35        57.21 o                         
  -7  11   5       2194.98       2217.17        70.65 o                         
  -6  11   5          3.69         26.65        23.55 o                         
  -5  11   5        491.57        420.28        18.00 o                         
  -4  11   5        324.49        316.56        16.53 o                         
  -3  11   5         29.49         24.91         9.76 o                         
  -2  11   5       4413.56       4389.24        53.31 o                         
  -1  11   5       7176.17       7077.88        80.12 o                         
   0  11   5         23.25         22.44         6.94 o                         
   1  11   5       5372.71       5372.07        64.79 o                         
   2  11   5       2334.86       2256.87        38.20 o                         
   3  11   5       1483.96       1474.54        33.00 o                         
   4  11   5       1517.22       1533.27        41.69 o                         
   5  11   5        485.44        516.75        20.68 o                         
   6  11   5          5.63        -17.67        17.67 o                         
   7  11   5        679.42        632.78        33.20 o                         
  -7  12   5         29.68         70.55        39.74 o                         
  -6  12   5        701.76        599.71        41.71 o                         
  -5  12   5        271.76        321.52        25.37 o                         
  -4  12   5         21.61         25.37        11.48 o                         
  -3  12   5       1923.13       2011.15        37.43 o                         
  -2  12   5         62.63         38.63         9.37 o                         
  -1  12   5       2582.99       2646.93        35.71 o                         
   0  12   5       4749.44       4639.46        57.73 o                         
   1  12   5       2442.97       2492.50        36.91 o                         
   2  12   5         74.25        115.09        12.02 o                         
   3  12   5       2755.70       2743.62        64.43 o                         
   4  12   5        661.34        705.94        35.78 o                         
   5  12   5          2.46         30.72        12.07 o                         
   6  12   5        187.50        179.57        15.43 o                         
  -7  13   5        346.90        341.81        45.09 o                         
  -6  13   5        227.78        250.42        31.08 o                         
  -5  13   5       1364.50       1325.80        35.56 o                         
  -4  13   5       1906.52       1931.79        39.91 o                         
  -3  13   5        902.92        912.37        23.97 o                         
  -2  13   5         85.93        113.52        11.29 o                         
  -1  13   5          0.55         10.65         8.67 o                         
   0  13   5        363.83        445.05        15.96 o                         
   1  13   5        218.38        275.05        10.89 o                         
   2  13   5        370.21        394.72        23.39 o                         
   3  13   5       2125.93       2072.52        41.01 o                         
   4  13   5       2337.27       2266.09        38.32 o                         
   5  13   5       1060.30       1038.12        26.71 o                         
   6  13   5          3.05        -13.94        13.94 o                         
  -7  14   5        479.36        629.85        54.02 o                         
  -6  14   5        627.02        698.90        35.69 o                         
  -5  14   5         28.97         51.03        14.72 o                         
  -4  14   5       1935.75       1954.44        37.95 o                         
  -3  14   5        880.18        957.53        31.02 o                         
  -2  14   5       4533.29       4562.18        76.24 o                         
  -1  14   5         15.10         11.43        10.13 o                         
   0  14   5        954.66        867.14        26.59 o                         
   1  14   5          4.39         25.91        11.93 o                         
   2  14   5        517.06        497.02        20.02 o                         
   3  14   5       1960.97       1837.13        42.38 o                         
   4  14   5         54.63         53.57        14.75 o                         
   5  14   5        124.33         89.34        10.74 o                         
   6  14   5        335.11        375.48        26.99 o                         
  -7  15   5        420.73        488.23        41.35 o                         
  -6  15   5          2.07        -26.31        26.31 o                         
  -5  15   5         98.25         78.25        19.93 o                         
  -4  15   5       1516.43       1471.74        35.22 o                         
  -3  15   5        313.65        331.02        16.29 o                         
  -2  15   5       1139.14       1048.05        29.81 o                         
  -1  15   5       2184.71       2157.43        43.90 o                         
   0  15   5         53.71         59.24        12.88 o                         
   1  15   5         60.88         63.82        13.34 o                         
   2  15   5       1836.61       1833.91        37.28 o                         
   3  15   5         94.74         89.69        14.40 o                         
   4  15   5        267.08        281.35        18.88 o                         
   5  15   5        452.92        410.85        23.55 o                         
   6  15   5          2.23        -21.08        26.40 o                         
  -6  16   5        259.35        131.04        22.95 o                         
  -5  16   5        239.76        181.72        21.10 o                         
  -4  16   5         10.49         12.98        19.92 o                         
  -3  16   5        360.75        400.15        18.05 o                         
  -2  16   5         49.50         44.98        13.01 o                         
  -1  16   5        268.35        346.69        17.23 o                         
   0  16   5       4126.49       4129.42        73.87 o                         
   1  16   5        939.84       1026.06        42.65 o                         
   2  16   5        401.82        394.76        22.28 o                         
   3  16   5        752.03        695.62        24.42 o                         
   4  16   5        636.10        631.74        24.88 o                         
   5  16   5          3.46        -17.58        17.58 o                         
  -6  17   5        201.56        133.78        26.27 o                         
  -5  17   5        730.41        777.88        40.85 o                         
  -4  17   5       1617.64       1529.85        43.69 o                         
  -3  17   5        620.58        650.92        22.30 o                         
  -2  17   5          0.51        -14.08        14.08 o                         
  -1  17   5        868.73        841.81        23.62 o                         
   0  17   5         48.43         42.36        14.59 o                         
   1  17   5        363.99        455.78        36.28 o                         
   2  17   5         40.30         71.79        11.67 o                         
   3  17   5        446.30        504.49        21.65 o                         
   4  17   5       1015.41       1000.11        31.70 o                         
   5  17   5       1281.56       1216.06        47.17 o                         
  -5  18   5         23.37         66.96        33.80 o                         
  -4  18   5        253.40        290.26        27.30 o                         
  -3  18   5        193.65        227.67        16.33 o                         
  -2  18   5        465.27        485.57        21.66 o                         
  -1  18   5        219.47        197.79        18.71 o                         
   0  18   5         15.45          7.22        15.45 o                         
   1  18   5        591.14        539.41        27.84 o                         
   2  18   5        172.13        144.43        18.19 o                         
   3  18   5         20.13         13.72        16.74 o                         
   4  18   5        742.77        680.00        30.19 o                         
  -5  19   5        405.69        451.32        38.26 o                         
  -4  19   5        417.41        440.60        32.98 o                         
  -3  19   5        172.28        198.81        21.76 o                         
  -2  19   5        598.17        548.58        24.43 o                         
  -1  19   5        364.49        364.44        17.45 o                         
   0  19   5        417.86        401.33        25.01 o                         
   1  19   5        115.88        123.50        23.99 o                         
   2  19   5        428.47        457.78        32.11 o                         
   3  19   5          8.55        -11.44        14.31 o                         
   4  19   5         53.68         48.09        17.32 o                         
  -4  20   5          8.08        -19.43        19.43 o                         
  -3  20   5        258.86        172.01        16.84 o                         
  -2  20   5          1.07         13.61        13.53 o                         
  -1  20   5        817.65        885.59        40.43 o                         
   0  20   5       1059.51       1092.21        62.50 o                         
   1  20   5        260.77        310.13        23.13 o                         
   2  20   5          7.96         31.40        24.36 o                         
   3  20   5        714.96        699.38        36.87 o                         
  -3  21   5        383.58        391.38        24.88 o                         
  -2  21   5          9.59         -7.00        15.99 o                         
  -1  21   5         57.98         54.71        21.04 o                         
   0  21   5         67.13         84.92        19.29 o                         
   1  21   5         51.42         -7.76        18.82 o                         
   2  21   5         39.73        104.41        26.09 o                         
  -2  22   5         39.87         12.77        12.04 o                         
  -1  22   5          1.19         -7.96        16.55 o                         
   0  22   5        222.17        145.46        33.51 o                         
   1  22   5          6.21        -18.75        18.75 o                         
  -9   0   6         30.54         44.75        52.89 o                         
  -8   0   6       1917.21       1709.11       174.23 o                         
  -7   0   6         33.46         68.25        12.48 o                         
  -6   0   6        927.94        997.38        31.60 o                         
  -5   0   6      16633.83      16338.21       279.30 o                         
  -4   0   6       7498.69       7150.74       146.14 o                         
  -3   0   6      22585.89      22028.72       337.16 o                         
  -2   0   6       1116.87       1103.66        22.59 o                         
  -1   0   6       2856.74       2873.66        50.26 o                         
   0   0   6       2437.66       2408.14        43.39 o                         
   1   0   6      12073.76      12150.98       188.40 o                         
   2   0   6       6627.14       7049.55       140.40 o                         
   3   0   6        294.21        411.32        21.30 o                         
   4   0   6       3195.19       3124.56        87.02 o                         
   5   0   6      10118.61       9816.70       201.10 o                         
   6   0   6       5610.58       5371.55       165.94 o                         
   7   0   6        207.03        299.21        46.59 o                         
   8   0   6          8.70        -11.07        47.79 o                         
  -9   1   6       1238.22       1112.27        30.23 o                         
  -8   1   6       1138.53       1123.97        50.07 o                         
  -7   1   6       1039.19       1074.02        27.39 o                         
  -6   1   6        126.29        158.99        14.04 o                         
  -5   1   6          2.69          6.48         8.97 o                         
  -4   1   6       1290.25       1312.29        23.09 o                         
  -3   1   6       6097.58       6246.74        75.46 o                         
  -2   1   6       1493.48       1526.07        21.58 o                         
  -1   1   6       2681.00       2643.59        31.49 o                         
   0   1   6      11175.05      10789.48       109.39 o                         
   1   1   6      16394.04      16026.53       181.77 o                         
   2   1   6       3545.67       3487.88        54.20 o                         
   3   1   6        370.71        404.64        17.23 o                         
   4   1   6        115.07        123.38        15.09 o                         
   5   1   6        985.29       1049.32        35.34 o                         
   6   1   6       1112.74       1310.93        45.25 o                         
   7   1   6        685.94        721.20        43.24 o                         
   8   1   6         36.07         99.23        37.34 o                         
  -9   2   6         31.32         -1.42        17.29 o                         
  -8   2   6         30.82         25.88        14.28 o                         
  -7   2   6        112.55        166.81        18.22 o                         
  -6   2   6          4.21          5.81        12.13 o                         
  -5   2   6        215.51        250.36        14.36 o                         
  -4   2   6         66.83         97.10         9.11 o                         
  -3   2   6          4.35         22.57         6.71 o                         
  -2   2   6       1669.97       1667.24        23.26 o                         
  -1   2   6        303.31        282.35         7.82 o                         
   0   2   6       1099.07       1190.65        17.11 o                         
   1   2   6        806.15       1011.72        15.87 o                         
   2   2   6       2365.98       2608.04        40.44 o                         
   3   2   6       1074.17       1211.88        25.85 o                         
   4   2   6          5.24         30.76        12.79 o                         
   5   2   6         20.49         36.40        17.95 o                         
   6   2   6         85.58         90.68        22.91 o                         
   7   2   6        216.11        221.18        32.73 o                         
   8   2   6        257.98        269.51        45.73 o                         
  -9   3   6        819.32        730.42        68.87 o                         
  -8   3   6       1259.89       1183.91        45.11 o                         
  -7   3   6        563.72        544.44        32.02 o                         
  -6   3   6        215.93        292.34        22.54 o                         
  -5   3   6        117.87        120.54        13.42 o                         
  -4   3   6       1033.05        987.86        20.12 o                         
  -3   3   6       2167.82       2216.80        28.81 o                         
  -2   3   6          6.73         15.25         5.29 o                         
  -1   3   6        526.33        624.78        11.09 o                         
   0   3   6       9091.92       8967.00        94.85 o                         
   1   3   6      16892.99      16610.92       180.38 o                         
   2   3   6       3425.28       3294.11        48.82 o                         
   3   3   6        316.42        439.35        21.34 o                         
   4   3   6        812.51        916.03        35.53 o                         
   5   3   6         23.51         39.49        19.12 o                         
   6   3   6        871.52        952.20        39.78 o                         
   7   3   6        161.59        183.46        29.70 o                         
   8   3   6         58.98         90.93        40.58 o                         
  -9   4   6        142.95         91.53        27.87 o                         
  -8   4   6        183.19        221.10        25.72 o                         
  -7   4   6       1755.68       1626.50        48.20 o                         
  -6   4   6        500.53        529.92        37.30 o                         
  -5   4   6       4871.92       4894.80        76.44 o                         
  -4   4   6      16609.32      16630.12       184.06 o                         
  -3   4   6      14699.32      14482.04       153.17 o                         
  -2   4   6        143.59        127.37         7.48 o                         
  -1   4   6       1930.13       2100.32        27.56 o                         
   0   4   6       1344.61       1467.91        19.42 o                         
   1   4   6       6276.62       6618.10        79.00 o                         
   2   4   6       4591.67       4552.73        58.01 o                         
   3   4   6        383.72        455.28        18.73 o                         
   4   4   6       1847.52       1819.92        68.32 o                         
   5   4   6      10173.32      10084.71       171.16 o                         
   6   4   6       3636.99       3811.70        93.45 o                         
   7   4   6        292.52        318.63        32.12 o                         
  -8   5   6       2377.76       2309.99        59.56 o                         
  -7   5   6         91.87        126.26        19.76 o                         
  -6   5   6        108.33        137.32        17.80 o                         
  -5   5   6        593.15        524.76        19.27 o                         
  -4   5   6         61.44        113.44         9.99 o                         
  -3   5   6       3223.93       3387.59        43.13 o                         
  -2   5   6       4037.59       4250.69        51.30 o                         
  -1   5   6       2428.25       2583.85        31.65 o                         
   0   5   6       3331.00       3108.03        38.24 o                         
   1   5   6      16918.67      16673.65       199.35 o                         
   2   5   6       1726.61       1573.87        25.57 o                         
   3   5   6        176.74        239.54        14.94 o                         
   4   5   6         61.81         62.93        13.30 o                         
   5   5   6        113.90         99.03        19.01 o                         
   6   5   6       2207.88       2284.26        62.83 o                         
   7   5   6        885.38        893.24        42.39 o                         
  -8   6   6         22.07         30.33        32.72 o                         
  -7   6   6        450.78        496.35        37.68 o                         
  -6   6   6        555.89        607.29        27.41 o                         
  -5   6   6         20.02         27.56        14.82 o                         
  -4   6   6        174.98        256.00        11.41 o                         
  -3   6   6         54.72         87.68         7.37 o                         
  -2   6   6         95.00         65.50         7.44 o                         
  -1   6   6       1624.97       1539.32        21.40 o                         
   0   6   6       1437.95       1481.92        21.05 o                         
   1   6   6         17.56         62.68         6.96 o                         
   2   6   6        515.80        565.47        17.33 o                         
   3   6   6       1731.23       1882.36        30.69 o                         
   4   6   6         94.23         63.58        12.20 o                         
   5   6   6          6.86         24.95        16.02 o                         
   6   6   6         47.49         74.58        22.88 o                         
   7   6   6        225.64        230.76        30.02 o                         
  -8   7   6        777.38        741.06        47.70 o                         
  -7   7   6        525.21        542.97        40.71 o                         
  -6   7   6        961.22        928.40        45.06 o                         
  -5   7   6       1299.28       1273.27        36.21 o                         
  -4   7   6        539.49        545.47        15.24 o                         
  -3   7   6        771.25        785.77        17.65 o                         
  -2   7   6         74.47         75.51         8.37 o                         
  -1   7   6       5203.54       5128.42        55.13 o                         
   0   7   6       4926.79       4861.19        57.92 o                         
   1   7   6       3431.38       3188.03        39.90 o                         
   2   7   6       8147.71       8424.50       101.08 o                         
   3   7   6         44.25         50.16         9.97 o                         
   4   7   6        584.65        679.05        24.87 o                         
   5   7   6          1.24          9.74        15.92 o                         
   6   7   6        102.69        109.97        21.98 o                         
   7   7   6         11.63          1.99        23.17 o                         
  -8   8   6        296.60        335.21        36.16 o                         
  -7   8   6        476.67        427.96        34.91 o                         
  -6   8   6        324.69        297.93        30.74 o                         
  -5   8   6       4996.66       4862.07        90.49 o                         
  -4   8   6       8492.11       8299.12        92.08 o                         
  -3   8   6       4058.62       4027.11        51.61 o                         
  -2   8   6       4549.94       4726.70        66.67 o                         
  -1   8   6       1071.97       1205.28        16.53 o                         
   0   8   6        906.88        900.97        16.09 o                         
   1   8   6       1769.77       1753.45        24.12 o                         
   2   8   6       3890.80       3706.16        45.27 o                         
   3   8   6        112.75        114.93        12.32 o                         
   4   8   6       2642.59       2653.05        56.54 o                         
   5   8   6       2667.55       2713.36        52.25 o                         
   6   8   6       4417.75       4461.31        82.85 o                         
   7   8   6        200.10        215.79        26.27 o                         
  -8   9   6        323.04        323.36        37.91 o                         
  -7   9   6        341.52        453.85        35.39 o                         
  -6   9   6        180.47        110.60        25.51 o                         
  -5   9   6       1905.81       1861.85        44.35 o                         
  -4   9   6       2464.02       2713.17        38.21 o                         
  -3   9   6       2125.41       2129.04        29.51 o                         
  -2   9   6       2661.00       2613.22        36.34 o                         
  -1   9   6        235.12        268.57         8.99 o                         
   0   9   6       5780.85       5755.94        71.35 o                         
   1   9   6       6971.43       6816.31        72.90 o                         
   2   9   6        493.92        474.76        17.89 o                         
   3   9   6        559.94        659.49        21.04 o                         
   4   9   6        599.74        675.10        28.35 o                         
   5   9   6         85.63         89.43        17.18 o                         
   6   9   6       2354.88       2386.07        51.87 o                         
   7   9   6       1230.01       1205.49        43.63 o                         
  -8  10   6         33.94         81.95        32.74 o                         
  -7  10   6        776.77        742.74        41.56 o                         
  -6  10   6        199.38        219.70        37.36 o                         
  -5  10   6         58.02         30.57        19.43 o                         
  -4  10   6          5.02          9.67         5.99 o                         
  -3  10   6         30.59         39.53         8.84 o                         
  -2  10   6       1097.57       1019.90        18.19 o                         
  -1  10   6       4452.93       4383.96        54.01 o                         
   0  10   6        522.13        580.60        20.84 o                         
   1  10   6       1546.81       1649.14        26.19 o                         
   2  10   6       1091.44       1112.94        21.37 o                         
   3  10   6       2663.08       2729.30        44.68 o                         
   4  10   6          1.51          2.01        16.54 o                         
   5  10   6         78.72         85.41        18.04 o                         
   6  10   6          1.89         -6.90        17.89 o                         
   7  10   6        489.86        560.37        31.84 o                         
  -8  11   6        158.81        105.26        33.35 o                         
  -7  11   6        449.61        425.65        46.51 o                         
  -6  11   6        401.65        303.78        32.82 o                         
  -5  11   6       2287.57       2204.46        49.17 o                         
  -4  11   6        643.99        715.35        24.59 o                         
  -3  11   6        330.91        324.02        17.37 o                         
  -2  11   6        670.84        765.03        20.10 o                         
  -1  11   6       1776.80       1823.14        31.86 o                         
   0  11   6       3856.24       3903.28        55.11 o                         
   1  11   6       2093.52       2136.06        33.77 o                         
   2  11   6        895.32        941.55        20.25 o                         
   3  11   6       4303.80       4179.43        58.37 o                         
   4  11   6        270.64        287.49        18.69 o                         
   5  11   6        757.79        734.96        26.92 o                         
   6  11   6         81.18         94.52        16.59 o                         
  -7  12   6          2.51          2.40        29.46 o                         
  -6  12   6        219.34        296.50        33.26 o                         
  -5  12   6       1722.67       1733.15        36.87 o                         
  -4  12   6       3951.27       3941.71        65.84 o                         
  -3  12   6        818.43        893.45        21.68 o                         
  -2  12   6        308.31        286.57        13.59 o                         
  -1  12   6         30.97         34.48         8.10 o                         
   0  12   6        267.74        279.71        13.70 o                         
   1  12   6       2094.75       1973.22        39.22 o                         
   2  12   6       2498.52       2326.43        41.81 o                         
   3  12   6         31.69         72.20        12.83 o                         
   4  12   6        311.47        347.72        18.71 o                         
   5  12   6       2838.88       2923.26        51.04 o                         
   6  12   6       1076.15       1148.12        35.36 o                         
  -7  13   6          0.21         -9.51        31.43 o                         
  -6  13   6        825.13        663.85        42.96 o                         
  -5  13   6         96.98        103.04        18.42 o                         
  -4  13   6        121.65        154.68        14.99 o                         
  -3  13   6       2454.44       2328.71        43.67 o                         
  -2  13   6       1503.84       1545.06        31.81 o                         
  -1  13   6          8.83         22.54         8.96 o                         
   0  13   6       1743.51       1743.82        31.48 o                         
   1  13   6       3235.42       3279.09        64.23 o                         
   2  13   6          7.60          6.87        10.60 o                         
   3  13   6        164.84        203.54        16.20 o                         
   4  13   6        461.57        512.06        16.57 o                         
   5  13   6        183.65        118.53        14.71 o                         
   6  13   6       1459.12       1358.54        38.15 o                         
  -7  14   6        273.06        220.43        35.26 o                         
  -6  14   6        440.43        454.31        38.00 o                         
  -5  14   6         91.13        100.89        15.77 o                         
  -4  14   6        150.66        115.06        14.19 o                         
  -3  14   6          0.92         -3.11        10.88 o                         
  -2  14   6       3036.19       2990.93        52.62 o                         
  -1  14   6       1653.62       1706.50        42.57 o                         
   0  14   6       1148.22       1098.37        30.45 o                         
   1  14   6        953.67        982.36        34.53 o                         
   2  14   6       4038.97       4065.87        65.81 o                         
   3  14   6        124.56        130.74        14.87 o                         
   4  14   6        173.95        186.03        29.43 o                         
   5  14   6        284.48        211.73        12.02 o                         
   6  14   6          9.86          1.67        14.40 o                         
  -6  15   6        666.31        551.31        45.87 o                         
  -5  15   6        389.97        425.07        22.47 o                         
  -4  15   6       1096.98       1048.90        34.45 o                         
  -3  15   6        677.37        787.05        26.34 o                         
  -2  15   6         36.67         57.41        12.91 o                         
  -1  15   6        384.92        448.76        22.99 o                         
   0  15   6         71.88        117.08        16.55 o                         
   1  15   6        613.23        675.95        35.67 o                         
   2  15   6       1135.58       1157.77        28.85 o                         
   3  15   6       2796.48       2624.87        51.20 o                         
   4  15   6        659.60        667.11        42.96 o                         
   5  15   6          1.18         14.47        15.31 o                         
  -6  16   6        320.94        356.25        55.84 o                         
  -5  16   6        326.34        347.93        20.50 o                         
  -4  16   6        918.09       1019.39        36.64 o                         
  -3  16   6        385.68        377.66        19.82 o                         
  -2  16   6         22.82          4.67        12.24 o                         
  -1  16   6        362.90        334.96        20.77 o                         
   0  16   6        133.73        131.08        13.69 o                         
   1  16   6        340.89        296.09        27.62 o                         
   2  16   6        580.37        550.00        24.26 o                         
   3  16   6        332.96        273.08        18.82 o                         
   4  16   6         69.23         56.41        19.58 o                         
   5  16   6        368.33        350.87        20.54 o                         
  -6  17   6        332.41        396.27        64.63 o                         
  -5  17   6          3.26         27.55        17.59 o                         
  -4  17   6          8.88        -18.43        18.43 o                         
  -3  17   6        685.24        758.52        25.83 o                         
  -2  17   6        697.92        723.07        29.85 o                         
  -1  17   6          4.98         -8.25        10.54 o                         
   0  17   6        469.21        426.96        21.65 o                         
   1  17   6       1045.16        947.66        49.30 o                         
   2  17   6          4.62          2.74        15.95 o                         
   3  17   6        263.18        306.66        22.26 o                         
   4  17   6        167.53        200.58        19.53 o                         
   5  17   6          1.11          0.07        17.05 o                         
  -5  18   6        230.55        166.74        42.25 o                         
  -4  18   6          8.99         26.04        23.67 o                         
  -3  18   6         19.12         14.70        18.30 o                         
  -2  18   6        647.32        646.33        24.42 o                         
  -1  18   6       1662.04       1757.84        41.59 o                         
   0  18   6        201.36        227.62        31.26 o                         
   1  18   6         21.90         11.96        24.82 o                         
   2  18   6        849.94        911.53        44.69 o                         
   3  18   6        802.48        832.51        40.85 o                         
   4  18   6          0.07         -2.26        18.96 o                         
  -5  19   6        964.86        822.91        57.64 o                         
  -4  19   6          5.92          3.37        21.09 o                         
  -3  19   6          4.30         -3.09        14.31 o                         
  -2  19   6        372.41        456.58        21.86 o                         
  -1  19   6        298.55        358.63        24.94 o                         
   0  19   6         16.07          1.79        17.65 o                         
   1  19   6          7.47         90.48        26.90 o                         
   2  19   6        564.48        703.09        38.00 o                         
   3  19   6       1111.52       1024.18        31.08 o                         
   4  19   6        200.59        195.06        26.01 o                         
  -4  20   6        328.26        295.77        32.87 o                         
  -3  20   6          3.72        -15.72        15.72 o                         
  -2  20   6        106.05         94.79        17.52 o                         
  -1  20   6         40.40         13.10        15.48 o                         
   0  20   6        294.41        240.76        37.95 o                         
   1  20   6          2.66         29.20        26.57 o                         
   2  20   6        128.92        136.57        28.73 o                         
   3  20   6          1.87         46.95        24.13 o                         
  -3  21   6        328.63        330.82        35.19 o                         
  -2  21   6          7.94         -4.89        14.04 o                         
  -1  21   6         44.61         34.77        17.08 o                         
   0  21   6        325.64        283.87        22.87 o                         
   1  21   6         51.64         78.62        28.74 o                         
   2  21   6         26.22         21.11        25.85 o                         
  -2  22   6        267.99        251.53        24.09 o                         
  -1  22   6        703.62        749.15        60.30 o                         
   0  22   6        183.79        187.73        26.83 o                         
   1  22   6        423.10        433.88        44.50 o                         
  -9   1   7        684.49        662.37        68.52 o                         
  -8   1   7         69.62         86.66        12.25 o                         
  -7   1   7        232.87        224.19        23.51 o                         
  -6   1   7          0.65         19.55        11.66 o                         
  -5   1   7        481.88        497.37        22.85 o                         
  -4   1   7       1048.39       1108.56        21.10 o                         
  -3   1   7        499.41        442.90        13.55 o                         
  -2   1   7       4481.89       4391.13        50.42 o                         
  -1   1   7      26201.70      26504.33       273.67 o                         
   0   1   7       8629.70       8080.41        87.31 o                         
   1   1   7         65.08         46.88         5.21 o                         
   2   1   7        298.18        347.96        14.03 o                         
   3   1   7       1738.83       1750.75        33.59 o                         
   4   1   7        763.90        903.01        33.04 o                         
   5   1   7        391.77        507.59        25.93 o                         
   6   1   7        311.60        346.91        29.58 o                         
   7   1   7        448.93        492.23        43.82 o                         
  -9   2   7        101.30         70.13        36.45 o                         
  -8   2   7        172.53        176.66        16.04 o                         
  -7   2   7       1521.54       1496.38        55.69 o                         
  -6   2   7       6475.31       6297.19       102.61 o                         
  -5   2   7      15030.92      14844.73       203.74 o                         
  -4   2   7       4335.50       4256.30        58.94 o                         
  -3   2   7         85.90        105.33         9.24 o                         
  -2   2   7         50.91         52.45         6.86 o                         
  -1   2   7          0.93          1.63         4.24 o                         
   0   2   7       5029.29       5198.21        60.22 o                         
   1   2   7       2031.76       2002.94        29.53 o                         
   2   2   7        209.01        162.89        13.16 o                         
   3   2   7      14083.79      13631.50       177.12 o                         
   4   2   7      13734.89      13412.07       235.19 o                         
   5   2   7       3785.48       3811.93        84.00 o                         
   6   2   7          7.13         22.33        25.69 o                         
   7   2   7         99.16         34.20        26.91 o                         
  -9   3   7        537.14        579.49        36.67 o                         
  -8   3   7        365.12        384.52        29.11 o                         
  -7   3   7        736.06        732.04        34.51 o                         
  -6   3   7         23.36         71.82        18.79 o                         
  -5   3   7        469.67        511.86        20.16 o                         
  -4   3   7       1178.86       1243.49        28.92 o                         
  -3   3   7        673.28        819.77        15.90 o                         
  -2   3   7       3458.20       3338.11        38.47 o                         
  -1   3   7      18447.21      18368.67       198.88 o                         
   0   3   7       9378.25       9200.17       107.04 o                         
   1   3   7         91.97         96.37         6.39 o                         
   2   3   7        185.09        175.03        11.04 o                         
   3   3   7        230.52        224.95        14.68 o                         
   4   3   7        424.84        510.95        27.91 o                         
   5   3   7       3009.57       3045.63        71.90 o                         
   6   3   7        441.22        571.52        47.43 o                         
   7   3   7        249.96        289.64        35.74 o                         
  -8   4   7         18.11         40.62        19.30 o                         
  -7   4   7         28.85         39.20        17.09 o                         
  -6   4   7         23.63         14.91        14.10 o                         
  -5   4   7         27.87         43.55        11.56 o                         
  -4   4   7         42.70         43.52         9.48 o                         
  -3   4   7       2277.14       2312.33        33.40 o                         
  -2   4   7         49.36         41.50         6.62 o                         
  -1   4   7        123.09        180.72         7.04 o                         
   0   4   7       2283.56       2643.97        33.17 o                         
   1   4   7        336.15        341.12        10.51 o                         
   2   4   7        936.55       1031.31        23.52 o                         
   3   4   7        218.87        231.72        13.96 o                         
   4   4   7         35.69         41.86        17.52 o                         
   5   4   7        122.30        191.56        26.04 o                         
   6   4   7         11.71         64.48        23.86 o                         
   7   4   7        245.49        257.21        31.08 o                         
  -8   5   7        334.48        318.21        29.70 o                         
  -7   5   7        107.72        164.93        21.84 o                         
  -6   5   7          2.49         17.03        14.15 o                         
  -5   5   7        296.93        304.58        18.70 o                         
  -4   5   7        175.44        208.79        14.24 o                         
  -3   5   7         64.87         68.75         8.20 o                         
  -2   5   7       3404.35       3431.03        43.25 o                         
  -1   5   7       6462.47       6104.03        65.21 o                         
   0   5   7      18591.32      18175.54       189.32 o                         
   1   5   7       1649.28       1433.08        20.87 o                         
   2   5   7        459.26        510.26        16.73 o                         
   3   5   7         17.00         13.02        10.70 o                         
   4   5   7        110.28        178.71        19.40 o                         
   5   5   7        144.45        142.12        23.62 o                         
   6   5   7         43.65         29.14        21.33 o                         
   7   5   7        345.59        446.99        34.75 o                         
  -8   6   7         39.06         19.98        26.97 o                         
  -7   6   7       1499.36       1451.52        40.51 o                         
  -6   6   7       3568.05       3647.34        67.81 o                         
  -5   6   7       8653.19       8699.74       125.76 o                         
  -4   6   7       4939.99       4989.61        62.64 o                         
  -3   6   7        202.47        221.11        10.19 o                         
  -2   6   7       5030.00       5136.63        64.06 o                         
  -1   6   7       3166.00       3502.51        40.06 o                         
   0   6   7       1774.07       1747.20        25.55 o                         
   1   6   7       3370.74       3390.32        41.77 o                         
   2   6   7          3.11          2.01         7.51 o                         
   3   6   7       5366.46       5435.31        88.05 o                         
   4   6   7      15765.09      15471.47       246.87 o                         
   5   6   7       1720.39       1831.62        48.33 o                         
   6   6   7        669.22        749.81        51.52 o                         
   7   6   7        154.16        182.05        41.05 o                         
  -8   7   7        126.91        105.56        30.13 o                         
  -7   7   7        887.31        788.72        31.12 o                         
  -6   7   7        416.34        400.41        29.80 o                         
  -5   7   7        556.04        664.18        22.81 o                         
  -4   7   7       4417.02       4477.85        60.23 o                         
  -3   7   7         17.24         10.14         7.85 o                         
  -2   7   7         18.52         28.60         9.47 o                         
  -1   7   7      15561.84      15768.10       160.34 o                         
   0   7   7       7033.94       6933.28        76.96 o                         
   1   7   7        871.17        838.39        15.20 o                         
   2   7   7       2222.07       2220.68        32.11 o                         
   3   7   7       1421.35       1483.73        34.12 o                         
   4   7   7       2251.05       2211.34        47.56 o                         
   5   7   7       1813.45       1851.73        46.74 o                         
   6   7   7       1343.54       1438.91        45.45 o                         
   7   7   7         12.37         -8.87        22.86 o                         
  -8   8   7        144.57        159.96        33.93 o                         
  -7   8   7        277.98        332.47        32.29 o                         
  -6   8   7         84.05        157.38        25.09 o                         
  -5   8   7          8.90         50.75        14.43 o                         
  -4   8   7        115.15        148.11        12.64 o                         
  -3   8   7        363.87        374.88        22.07 o                         
  -2   8   7       8102.57       8084.66        97.82 o                         
  -1   8   7        113.39        238.59        11.43 o                         
   0   8   7        646.48        668.43        14.44 o                         
   1   8   7       5312.63       5510.31        65.96 o                         
   2   8   7        231.46        234.70        11.34 o                         
   3   8   7        473.31        539.67        23.54 o                         
   4   8   7       1107.30        955.13        31.00 o                         
   5   8   7         10.70         28.28        17.15 o                         
   6   8   7        544.38        596.41        32.20 o                         
   7   8   7        594.37        649.11        35.26 o                         
  -8   9   7        158.98        115.51        38.76 o                         
  -7   9   7        127.45        117.79        29.58 o                         
  -6   9   7        335.48        355.97        28.51 o                         
  -5   9   7        479.32        460.23        16.79 o                         
  -4   9   7        886.63        925.70        18.10 o                         
  -3   9   7         36.98         51.72        10.33 o                         
  -2   9   7       3831.28       3662.91        47.89 o                         
  -1   9   7       3581.94       3610.24        44.16 o                         
   0   9   7        950.62        943.33        18.76 o                         
   1   9   7       2416.53       2445.83        32.54 o                         
   2   9   7       1330.64       1343.10        25.64 o                         
   3   9   7        482.46        501.56        21.05 o                         
   4   9   7         23.68         55.74        18.07 o                         
   5   9   7         43.61         64.09        17.50 o                         
   6   9   7        145.76        150.51        21.52 o                         
   7   9   7         51.33         60.47        24.40 o                         
  -8  10   7          4.31        -17.38        27.83 o                         
  -7  10   7        153.69        177.81        28.21 o                         
  -6  10   7       4323.49       4486.47        92.76 o                         
  -5  10   7       2843.16       2752.13        62.84 o                         
  -4  10   7       2221.72       2315.58        38.13 o                         
  -3  10   7        124.40        138.41        10.63 o                         
  -2  10   7          2.38          4.71         8.93 o                         
  -1  10   7        172.77        178.52         9.11 o                         
   0  10   7       1275.76       1198.16        26.02 o                         
   1  10   7        785.14        783.18        21.97 o                         
   2  10   7        259.56        341.15        13.43 o                         
   3  10   7       2230.33       2253.34        39.30 o                         
   4  10   7       3784.72       3849.33        74.97 o                         
   5  10   7       2266.63       2261.41        50.94 o                         
   6  10   7        306.90        293.11        25.77 o                         
  -7  11   7        223.20        216.63        30.26 o                         
  -6  11   7         68.54         71.98        23.94 o                         
  -5  11   7        120.82        121.74        20.46 o                         
  -4  11   7       2134.47       2066.33        32.67 o                         
  -3  11   7        460.09        500.70        17.11 o                         
  -2  11   7       1235.39       1322.64        21.13 o                         
  -1  11   7       5129.86       5028.38        65.29 o                         
   0  11   7       2067.92       2082.21        36.85 o                         
   1  11   7        150.16        141.96        11.54 o                         
   2  11   7       1051.36       1071.65        27.26 o                         
   3  11   7        193.36        237.41        13.55 o                         
   4  11   7        260.75        246.36        21.20 o                         
   5  11   7       2904.80       2871.12        52.02 o                         
   6  11   7        322.34        348.66        24.84 o                         
  -7  12   7          7.28         37.69        26.62 o                         
  -6  12   7         42.45         25.31        24.00 o                         
  -5  12   7        706.29        767.19        32.82 o                         
  -4  12   7        412.91        352.42        18.08 o                         
  -3  12   7       1466.45       1494.43        33.73 o                         
  -2  12   7        912.13        859.58        23.12 o                         
  -1  12   7        149.39        166.68        15.09 o                         
   0  12   7       1463.16       1633.41        43.43 o                         
   1  12   7       3039.44       3161.59        59.56 o                         
   2  12   7        332.99        344.67        12.40 o                         
   3  12   7         65.35         15.40        10.63 o                         
   4  12   7        385.64        370.49        19.75 o                         
   5  12   7        545.66        616.17        26.57 o                         
   6  12   7        534.43        540.28        31.42 o                         
  -7  13   7        462.43        494.40        36.06 o                         
  -6  13   7        216.12        270.09        31.54 o                         
  -5  13   7         14.72          9.65        11.15 o                         
  -4  13   7          8.08          2.58         6.15 o                         
  -3  13   7       1819.67       1844.99        44.13 o                         
  -2  13   7       1133.17       1154.42        34.22 o                         
  -1  13   7        637.75        724.06        22.36 o                         
   0  13   7       1545.25       1604.27        44.03 o                         
   1  13   7       3855.21       3723.03        63.85 o                         
   2  13   7        145.06        137.95        12.21 o                         
   3  13   7        340.75        326.86        12.23 o                         
   4  13   7          2.39         18.47        19.73 o                         
   5  13   7        352.75        380.37        21.01 o                         
   6  13   7        260.46        249.78        19.37 o                         
  -7  14   7        577.65        750.13        41.27 o                         
  -6  14   7       1091.76       1201.81        42.43 o                         
  -5  14   7       1497.50       1476.85        39.11 o                         
  -4  14   7       1080.57        988.64        31.76 o                         
  -3  14   7          4.84         -5.10        11.50 o                         
  -2  14   7        254.31        271.91        19.89 o                         
  -1  14   7        373.80        452.65        20.22 o                         
   0  14   7       3083.97       2925.93        52.39 o                         
   1  14   7         68.07         75.57        23.21 o                         
   2  14   7          1.39         31.73        14.71 o                         
   3  14   7        598.20        659.29        31.04 o                         
   4  14   7       1375.18       1424.02        38.77 o                         
   5  14   7       1770.52       1764.88        57.28 o                         
  -6  15   7        109.94        131.10        32.15 o                         
  -5  15   7        180.82        166.45        25.31 o                         
  -4  15   7       1074.43       1026.04        31.68 o                         
  -3  15   7        373.64        313.91        17.40 o                         
  -2  15   7         67.18        112.18        12.87 o                         
  -1  15   7       1956.60       1867.56        32.98 o                         
   0  15   7       1224.78       1234.74        40.17 o                         
   1  15   7          9.84         15.21        21.54 o                         
   2  15   7        238.40        328.52        20.20 o                         
   3  15   7        477.98        530.05        23.94 o                         
   4  15   7        314.42        294.63        21.70 o                         
   5  15   7       1082.56       1012.36        41.46 o                         
  -6  16   7         10.11        -25.81        25.81 o                         
  -5  16   7         64.30         56.52        15.81 o                         
  -4  16   7          5.40         -8.81        16.44 o                         
  -3  16   7       1104.56       1122.91        30.67 o                         
  -2  16   7       1660.67       1565.54        34.58 o                         
  -1  16   7         72.61         87.76        11.53 o                         
   0  16   7       1349.01       1389.24        44.48 o                         
   1  16   7       1128.99       1345.39        49.34 o                         
   2  16   7       2160.92       2223.83        72.93 o                         
   3  16   7        217.23        151.77        16.36 o                         
   4  16   7         49.56         40.37        25.65 o                         
   5  16   7         85.71        111.09        18.01 o                         
  -6  17   7        567.68        560.96        45.52 o                         
  -5  17   7         17.03          0.62        19.28 o                         
  -4  17   7        171.81        112.30        19.05 o                         
  -3  17   7        793.63        817.07        27.43 o                         
  -2  17   7        542.07        685.67        24.42 o                         
  -1  17   7        101.04        135.11        11.65 o                         
   0  17   7        330.91        376.59        31.51 o                         
   1  17   7       1352.90       1275.33        49.31 o                         
   2  17   7        478.70        493.11        35.80 o                         
   3  17   7        725.89        582.77        27.39 o                         
   4  17   7        323.50        364.60        23.67 o                         
  -5  18   7         75.48         18.94        21.91 o                         
  -4  18   7        113.02         70.93        21.22 o                         
  -3  18   7         99.89         79.64        15.66 o                         
  -2  18   7         14.85         -1.44        13.62 o                         
  -1  18   7        263.12        249.47        17.20 o                         
   0  18   7          3.89         -0.33        24.74 o                         
   1  18   7        157.61        144.40        43.82 o                         
   2  18   7         61.67         46.54        27.81 o                         
   3  18   7        233.12        228.94        18.08 o                         
   4  18   7        383.71        473.07        29.85 o                         
  -4  19   7        231.73        183.62        26.54 o                         
  -3  19   7        545.37        507.07        26.10 o                         
  -2  19   7         19.64         17.88        16.14 o                         
  -1  19   7        570.29        506.23        27.59 o                         
   0  19   7        167.51        179.38        35.55 o                         
   1  19   7         41.28         75.06        27.95 o                         
   2  19   7          7.76         62.56        29.97 o                         
   3  19   7        103.95        174.03        32.58 o                         
  -4  20   7         45.48         99.30        31.86 o                         
  -3  20   7        445.25        409.86        24.46 o                         
  -2  20   7        751.76        728.45        44.33 o                         
  -1  20   7         36.74         18.70        18.65 o                         
   0  20   7        409.15        471.92        41.97 o                         
   1  20   7       1065.80       1128.06        51.01 o                         
   2  20   7        470.37        499.24        36.04 o                         
  -3  21   7        211.26        215.91        23.21 o                         
  -2  21   7        130.79        132.60        17.20 o                         
  -1  21   7         42.29        100.93        14.27 o                         
   0  21   7         46.09        101.61        29.94 o                         
   1  21   7        409.89        381.87        56.51 o                         
  -9   0   8        119.00        222.15        71.39 o                         
  -8   0   8        915.96        894.34        81.25 o                         
  -7   0   8       5027.61       4725.90       168.93 o                         
  -6   0   8       5515.84       5426.92       116.18 o                         
  -5   0   8       5014.16       5111.77       109.32 o                         
  -4   0   8        491.71        549.87        27.16 o                         
  -3   0   8        504.88        504.88        22.97 o                         
  -2   0   8          8.35         10.40         8.86 o                         
  -1   0   8         51.16         42.78         7.16 o                         
   0   0   8       3208.06       3567.54        62.83 o                         
   1   0   8       2850.16       2841.37        56.27 o                         
   2   0   8      12834.57      12175.08       211.90 o                         
   3   0   8       7679.34       7530.39       176.28 o                         
   4   0   8       6059.46       5900.58       146.16 o                         
   5   0   8        153.44        152.34        48.91 o                         
   6   0   8       1016.36       1198.76        65.55 o                         
   7   0   8          1.08         71.46        41.18 o                         
  -9   1   8        112.74         98.46        55.55 o                         
  -8   1   8        505.09        503.20        50.10 o                         
  -7   1   8          5.71         30.26        14.20 o                         
  -6   1   8         17.63          4.76        13.84 o                         
  -5   1   8        318.63        433.80        14.87 o                         
  -4   1   8        457.64        473.63        14.51 o                         
  -3   1   8       2544.21       2466.92        33.79 o                         
  -2   1   8      11943.10      11713.82       130.21 o                         
  -1   1   8       3136.99       3021.33        36.18 o                         
   0   1   8       5135.79       5438.09        61.08 o                         
   1   1   8        973.90       1046.18        16.87 o                         
   2   1   8        300.61        319.85        13.31 o                         
   3   1   8        253.87        293.09        18.03 o                         
   4   1   8        563.18        592.64        26.48 o                         
   5   1   8         19.61         39.27        20.79 o                         
   6   1   8        517.43        537.43        33.82 o                         
   7   1   8       1301.83       1203.21        53.11 o                         
  -8   2   8          1.73        -15.32        17.02 o                         
  -7   2   8        175.92        214.92        19.22 o                         
  -6   2   8        211.35        311.50        22.59 o                         
  -5   2   8         15.70         36.52        11.96 o                         
  -4   2   8          2.06         10.15         8.77 o                         
  -3   2   8         44.51         60.20         7.53 o                         
  -2   2   8         67.84         91.79         6.95 o                         
  -1   2   8         27.72         48.75         5.45 o                         
   0   2   8         12.77         18.99         5.44 o                         
   1   2   8         72.73         89.37         4.40 o                         
   2   2   8        341.13        419.71        14.45 o                         
   3   2   8         58.59         38.31        12.49 o                         
   4   2   8        227.26        212.47        24.10 o                         
   5   2   8        986.55        999.49        68.12 o                         
   6   2   8        186.20        183.99        28.18 o                         
   7   2   8          0.17         33.71        28.89 o                         
  -8   3   8          1.55         57.23        21.25 o                         
  -7   3   8        120.14        146.24        29.29 o                         
  -6   3   8        260.09        355.74        30.62 o                         
  -5   3   8         38.85         88.45        14.41 o                         
  -4   3   8        310.11        271.72        13.57 o                         
  -3   3   8       7276.68       6931.16        85.18 o                         
  -2   3   8      16444.38      15734.62       159.86 o                         
  -1   3   8        639.67        573.79        13.25 o                         
   0   3   8       3842.35       3974.99        48.39 o                         
   1   3   8       1419.70       1388.49        24.79 o                         
   2   3   8        120.12        113.17         9.55 o                         
   3   3   8         52.58         50.61        12.87 o                         
   4   3   8        494.21        499.72        30.11 o                         
   5   3   8          6.61         -9.17        22.19 o                         
   6   3   8       1391.13       1472.81        50.90 o                         
   7   3   8       1742.39       1808.89        60.69 o                         
  -8   4   8        936.37        963.52        36.17 o                         
  -7   4   8       5294.10       5348.28       102.85 o                         
  -6   4   8       6128.00       6172.50       102.18 o                         
  -5   4   8       1211.56       1228.36        32.02 o                         
  -4   4   8         30.36         29.01         9.71 o                         
  -3   4   8        750.00        706.21        21.53 o                         
  -2   4   8         61.47         65.57         7.08 o                         
  -1   4   8       2789.86       2975.94        36.26 o                         
   0   4   8        310.75        359.13        12.37 o                         
   1   4   8       1612.21       1484.72        22.57 o                         
   2   4   8      20661.11      20089.26       230.32 o                         
   3   4   8       8767.20       8663.62       134.03 o                         
   4   4   8       3240.75       3165.67        65.97 o                         
   5   4   8          1.72        -12.48        20.63 o                         
   6   4   8        964.96       1048.00        43.94 o                         
   7   4   8          5.85         31.88        40.15 o                         
  -8   5   8         11.24          8.50        18.29 o                         
  -7   5   8        433.77        415.42        25.39 o                         
  -6   5   8        303.77        288.73        23.28 o                         
  -5   5   8        376.86        421.32        21.84 o                         
  -4   5   8        278.23        262.99        13.79 o                         
  -3   5   8       6231.67       6229.76        80.97 o                         
  -2   5   8       9937.82       9956.60       108.31 o                         
  -1   5   8      10433.11      10582.31       113.68 o                         
   0   5   8         41.34         72.01         5.42 o                         
   1   5   8       1726.14       1722.61        24.48 o                         
   2   5   8        335.30        372.02        13.72 o                         
   3   5   8         81.20        111.85        14.17 o                         
   4   5   8       1989.36       1959.24        47.33 o                         
   5   5   8        310.92        356.90        30.52 o                         
   6   5   8        545.95        597.95        37.08 o                         
   7   5   8       1888.42       1764.15        58.90 o                         
  -8   6   8        143.96        145.80        19.22 o                         
  -7   6   8          1.91         30.17        17.76 o                         
  -6   6   8        250.23        290.12        20.75 o                         
  -5   6   8          0.41         21.68        13.96 o                         
  -4   6   8       1095.17       1029.37        25.47 o                         
  -3   6   8        316.96        333.68        14.52 o                         
  -2   6   8         14.55         39.48         7.38 o                         
  -1   6   8        593.00        667.60        12.49 o                         
   0   6   8       1639.50       1540.63        24.66 o                         
   1   6   8       2470.32       2526.71        32.69 o                         
   2   6   8       1678.39       1609.56        26.72 o                         
   3   6   8          1.47          6.67        12.14 o                         
   4   6   8         37.38         63.06        18.41 o                         
   5   6   8        431.96        500.52        29.51 o                         
   6   6   8         25.12         49.57        20.87 o                         
   7   6   8          2.57         32.21        25.06 o                         
  -8   7   8         64.65         94.01        29.65 o                         
  -7   7   8         73.74         93.36        29.85 o                         
  -6   7   8         35.65         54.39        15.52 o                         
  -5   7   8         13.07         34.69        13.61 o                         
  -4   7   8       2736.78       2702.69        43.29 o                         
  -3   7   8       5402.79       5332.77        68.95 o                         
  -2   7   8       2087.08       1992.74        34.48 o                         
  -1   7   8       9144.98       9041.22        95.54 o                         
   0   7   8        593.90        614.98        14.48 o                         
   1   7   8         20.62         19.71         4.28 o                         
   2   7   8        125.90        184.20        11.25 o                         
   3   7   8        312.35        325.91        17.45 o                         
   4   7   8          2.80        -15.59        18.16 o                         
   5   7   8        711.77        879.09        31.44 o                         
   6   7   8        128.63        209.40        25.87 o                         
   7   7   8        434.87        563.83        36.28 o                         
  -8   8   8       1046.95       1012.80        57.26 o                         
  -7   8   8       3167.23       3123.32        69.62 o                         
  -6   8   8       3082.67       3200.46        59.82 o                         
  -5   8   8       2176.37       2249.94        42.44 o                         
  -4   8   8        417.15        414.19        13.86 o                         
  -3   8   8         99.65        118.15        10.86 o                         
  -2   8   8         33.22         21.77         7.44 o                         
  -1   8   8        328.63        327.28        11.58 o                         
   0   8   8        312.77        338.11        11.63 o                         
   1   8   8       1964.12       2026.79        39.93 o                         
   2   8   8       6309.37       6154.31        80.92 o                         
   3   8   8       9777.66       9459.45       135.32 o                         
   4   8   8       2170.23       2193.51        47.64 o                         
   5   8   8         18.03         49.27        17.92 o                         
   6   8   8        161.24        178.84        30.26 o                         
  -8   9   8        182.93        137.54        30.23 o                         
  -7   9   8        250.17        232.86        32.65 o                         
  -6   9   8       1150.59       1158.86        71.71 o                         
  -5   9   8         17.53         21.42        10.95 o                         
  -4   9   8        984.31        964.77        24.63 o                         
  -3   9   8       3582.06       3580.96        52.05 o                         
  -2   9   8       4130.59       4080.40        56.93 o                         
  -1   9   8       5319.45       5068.32        59.73 o                         
   0   9   8         98.92        143.95         9.26 o                         
   1   9   8       1446.11       1473.40        32.78 o                         
   2   9   8         49.59         69.53        10.88 o                         
   3   9   8       1072.14       1107.11        27.89 o                         
   4   9   8       1016.23        997.96        32.53 o                         
   5   9   8       1454.55       1553.58        42.77 o                         
   6   9   8        376.32        369.17        28.42 o                         
  -8  10   8         82.84        117.38        32.46 o                         
  -7  10   8         74.26         38.11        39.22 o                         
  -6  10   8         72.26        103.41        24.83 o                         
  -5  10   8         30.06         21.29         7.79 o                         
  -4  10   8       2464.53       2342.48        34.60 o                         
  -3  10   8        491.56        513.66        19.50 o                         
  -2  10   8         52.85         86.50         8.58 o                         
  -1  10   8       1218.16       1301.74        24.88 o                         
   0  10   8       3256.95       3420.80        47.11 o                         
   1  10   8       2086.55       2131.51        36.85 o                         
   2  10   8        595.35        569.40        16.10 o                         
   3  10   8         23.93         16.18        11.56 o                         
   4  10   8         25.23         42.63        17.48 o                         
   5  10   8        243.94        285.44        23.21 o                         
   6  10   8        212.01        212.73        23.95 o                         
  -7  11   8        355.68        395.10        33.14 o                         
  -6  11   8          1.07        -18.90        22.15 o                         
  -5  11   8        653.75        653.31        37.08 o                         
  -4  11   8       2253.40       2245.59        45.40 o                         
  -3  11   8       1500.23       1525.91        33.98 o                         
  -2  11   8       4293.36       4331.33        58.73 o                         
  -1  11   8        349.46        347.51        20.13 o                         
   0  11   8       1545.59       1523.35        26.68 o                         
   1  11   8        508.18        455.57        16.28 o                         
   2  11   8         26.17         60.71        12.60 o                         
   3  11   8          4.09         15.57        10.48 o                         
   4  11   8       1919.59       1954.38        44.41 o                         
   5  11   8         19.49          1.72        17.43 o                         
   6  11   8        644.13        788.14        40.54 o                         
  -7  12   8        776.77        850.08        42.27 o                         
  -6  12   8       1905.31       1940.39        54.35 o                         
  -5  12   8         46.87         39.48        17.40 o                         
  -4  12   8          0.28          8.88        10.54 o                         
  -3  12   8         82.33        106.19        10.95 o                         
  -2  12   8        960.00        877.94        19.03 o                         
  -1  12   8        109.54        138.53        14.00 o                         
   0  12   8        288.77        259.36        15.98 o                         
   1  12   8        122.96        225.98        18.57 o                         
   2  12   8       4732.79       4774.76        73.95 o                         
   3  12   8       2028.56       2064.33        35.70 o                         
   4  12   8       2163.77       1988.50        40.50 o                         
   5  12   8        121.95        114.73        17.18 o                         
   6  12   8          5.87         15.47        19.82 o                         
  -7  13   8         23.07          8.81        27.25 o                         
  -6  13   8         35.39         33.69        24.30 o                         
  -5  13   8        789.71        684.70        31.71 o                         
  -4  13   8        136.67        132.37        16.46 o                         
  -3  13   8        453.22        502.17        15.08 o                         
  -2  13   8       2618.74       2626.27        40.99 o                         
  -1  13   8        868.29        864.44        24.72 o                         
   0  13   8          9.79         18.56        11.79 o                         
   1  13   8        474.30        557.65        22.07 o                         
   2  13   8        154.83        200.44        12.29 o                         
   3  13   8        743.71        727.36        32.07 o                         
   4  13   8       1328.10       1230.64        31.74 o                         
   5  13   8       1145.94       1158.55        38.76 o                         
  -7  14   8         19.67         28.04        27.60 o                         
  -6  14   8         26.87          2.81        21.43 o                         
  -5  14   8        250.60        220.58        19.38 o                         
  -4  14   8        185.41        185.46        18.13 o                         
  -3  14   8       1161.89       1179.35        33.94 o                         
  -2  14   8         21.89         50.15        12.82 o                         
  -1  14   8       1516.38       1536.37        35.37 o                         
   0  14   8       2686.77       2775.08        55.39 o                         
   1  14   8        351.78        392.86        29.81 o                         
   2  14   8          9.27         31.57        18.26 o                         
   3  14   8          5.30         31.27        14.92 o                         
   4  14   8         24.33         15.06         8.33 o                         
   5  14   8        376.77        357.83        20.61 o                         
  -6  15   8         48.23          7.76        21.42 o                         
  -5  15   8        250.81        221.30        17.51 o                         
  -4  15   8        737.43        697.74        25.77 o                         
  -3  15   8       1347.83       1462.85        29.77 o                         
  -2  15   8         76.65        134.85        15.97 o                         
  -1  15   8       1968.95       1990.47        41.64 o                         
   0  15   8         18.37         44.52        13.58 o                         
   1  15   8        566.62        522.35        43.84 o                         
   2  15   8        592.84        554.64        38.14 o                         
   3  15   8        735.03        849.85        29.17 o                         
   4  15   8         89.54        103.99        22.91 o                         
   5  15   8        121.48        155.52        23.46 o                         
  -6  16   8        165.03        148.06        41.23 o                         
  -5  16   8          1.39          3.02        22.01 o                         
  -4  16   8          5.42        -13.58        16.92 o                         
  -3  16   8         21.75         40.54        15.01 o                         
  -2  16   8        266.27        229.27        12.77 o                         
  -1  16   8        397.02        425.23        36.37 o                         
   0  16   8          0.20         -2.08        23.53 o                         
   1  16   8        118.62         80.99        26.18 o                         
   2  16   8        790.83        862.61        49.76 o                         
   3  16   8       1663.62       1702.32        49.51 o                         
   4  16   8        647.72        620.79        43.93 o                         
  -5  17   8        878.04        828.46        39.27 o                         
  -4  17   8         57.77         81.30        15.49 o                         
  -3  17   8        222.13        236.28        22.61 o                         
  -2  17   8       1266.88       1180.20        28.57 o                         
  -1  17   8         57.63         60.81        22.10 o                         
   0  17   8         52.88         45.64        23.39 o                         
   1  17   8       1000.46       1259.94        58.22 o                         
   2  17   8          5.36         -9.66        28.74 o                         
   3  17   8        339.82        306.05        28.00 o                         
   4  17   8       1082.95        992.57        51.05 o                         
  -5  18   8          2.48         18.94        24.63 o                         
  -4  18   8        713.19        669.25        31.84 o                         
  -3  18   8        391.44        376.72        22.64 o                         
  -2  18   8          0.28         -5.99         9.00 o                         
  -1  18   8       1081.92       1172.86        45.34 o                         
   0  18   8       1805.64       1889.92        60.79 o                         
   1  18   8        180.65        171.53        29.58 o                         
   2  18   8        129.90        119.03        29.56 o                         
   3  18   8         71.26         60.43        30.23 o                         
  -4  19   8        655.34        705.83        42.12 o                         
  -3  19   8         61.54        109.02        20.01 o                         
  -2  19   8         11.90         46.06        11.91 o                         
  -1  19   8         56.87         93.63        27.28 o                         
   0  19   8        443.05        474.01        37.30 o                         
   1  19   8        837.93        688.26        41.45 o                         
   2  19   8         18.80         13.37        29.15 o                         
   3  19   8          5.31         36.97        31.91 o                         
  -3  20   8         30.95         20.65        17.24 o                         
  -2  20   8         61.45         51.28        16.84 o                         
  -1  20   8         69.04         59.20        38.54 o                         
   0  20   8         69.76         96.84        30.49 o                         
   1  20   8        191.30        233.19        33.24 o                         
   2  20   8         64.98         93.43        31.81 o                         
  -2  21   8         35.09         29.44        21.10 o                         
  -1  21   8        164.21        176.73        29.96 o                         
   0  21   8         10.88        -29.44        29.71 o                         
  -8   1   9        246.56        187.13        39.27 o                         
  -7   1   9        271.03        302.92        20.22 o                         
  -6   1   9        561.59        501.27        44.35 o                         
  -5   1   9        719.84        635.14        21.96 o                         
  -4   1   9       5399.84       5194.96        73.57 o                         
  -3   1   9       8001.90       7961.59        85.12 o                         
  -2   1   9       4032.89       4211.88        52.14 o                         
  -1   1   9         20.49         29.49         4.46 o                         
   0   1   9       3851.99       3967.00        49.62 o                         
   1   1   9        429.61        425.84        21.48 o                         
   2   1   9         82.27        154.34        10.16 o                         
   3   1   9         25.07         30.11        12.46 o                         
   4   1   9        121.56        133.00        17.81 o                         
   5   1   9       1195.69       1324.17        41.53 o                         
   6   1   9       2811.44       2972.30        91.74 o                         
   7   1   9        988.05       1059.81        49.71 o                         
  -8   2   9       2759.36       2604.29        80.82 o                         
  -7   2   9       3987.69       3891.97        78.61 o                         
  -6   2   9        171.97        213.52        22.06 o                         
  -5   2   9        450.99        421.88        21.43 o                         
  -4   2   9       2576.39       2461.22        44.01 o                         
  -3   2   9        119.32        110.14         8.80 o                         
  -2   2   9        801.52        928.22        15.65 o                         
  -1   2   9         38.38         28.17         5.32 o                         
   0   2   9       8812.94       8829.48       104.94 o                         
   1   2   9      12680.84      12155.24       166.30 o                         
   2   2   9      18951.27      18060.30       207.93 o                         
   3   2   9       2188.90       2131.99        48.23 o                         
   4   2   9       2057.77       2076.16        53.20 o                         
   5   2   9       1309.38       1292.74        46.44 o                         
   6   2   9        154.27        132.78        27.98 o                         
   7   2   9        168.01        159.51        32.80 o                         
  -8   3   9          8.06          9.62        17.56 o                         
  -7   3   9        196.40        180.01        20.84 o                         
  -6   3   9        725.00        745.21        33.40 o                         
  -5   3   9        455.57        383.00        22.11 o                         
  -4   3   9       4838.02       4805.44        74.70 o                         
  -3   3   9       9060.28       8973.35       103.41 o                         
  -2   3   9       4434.42       4497.69        54.71 o                         
  -1   3   9        328.99        351.73        12.70 o                         
   0   3   9       2496.52       2491.99        35.05 o                         
   1   3   9        804.97        760.50        19.12 o                         
   2   3   9          4.34         15.18         8.13 o                         
   3   3   9       4844.36       4849.80        96.72 o                         
   4   3   9         72.29         85.09        20.82 o                         
   5   3   9       1522.43       1458.13        56.16 o                         
   6   3   9       2629.10       2609.96        78.00 o                         
   7   3   9       1250.39       1190.10        51.76 o                         
  -8   4   9          1.06         15.56        23.71 o                         
  -7   4   9         71.78        130.55        21.28 o                         
  -6   4   9        284.73        266.02        23.70 o                         
  -5   4   9        208.20        290.76        20.92 o                         
  -4   4   9        155.70        183.68        14.35 o                         
  -3   4   9        490.60        572.90        17.42 o                         
  -2   4   9        591.57        608.84        16.55 o                         
  -1   4   9       7251.27       7439.38        89.05 o                         
   0   4   9        256.47        320.28        11.56 o                         
   1   4   9         80.96         93.78         7.01 o                         
   2   4   9         12.72         12.61        12.04 o                         
   3   4   9         66.72         72.72        14.88 o                         
   4   4   9          2.13         -4.29        19.14 o                         
   5   4   9        216.44        210.44        37.79 o                         
   6   4   9        166.45        166.65        33.89 o                         
   7   4   9        236.94        251.67        31.43 o                         
  -8   5   9          1.13          6.00        25.19 o                         
  -7   5   9         36.95         65.52        18.93 o                         
  -6   5   9         88.24         99.41        17.23 o                         
  -5   5   9       2688.77       2596.18        61.09 o                         
  -4   5   9       4669.87       4599.77        70.74 o                         
  -3   5   9       2257.29       2180.84        32.20 o                         
  -2   5   9       9030.79       9191.26       105.02 o                         
  -1   5   9       1942.76       1986.35        25.96 o                         
   0   5   9         47.96         63.24         7.09 o                         
   1   5   9        550.92        632.14        16.66 o                         
   2   5   9         70.64         64.37         9.80 o                         
   3   5   9        805.68        865.04        29.90 o                         
   4   5   9        151.35        163.82        22.14 o                         
   5   5   9       1697.90       1770.70       114.16 o                         
   6   5   9       1427.63       1621.74        50.22 o                         
   7   5   9        716.04        645.95        41.67 o                         
  -8   6   9       2132.69       2165.38        62.38 o                         
  -7   6   9       1807.15       1937.01        50.03 o                         
  -6   6   9        214.31        285.57        22.90 o                         
  -5   6   9       1060.93       1022.94        31.54 o                         
  -4   6   9        388.07        374.07        14.88 o                         
  -3   6   9          3.40         85.39        10.67 o                         
  -2   6   9         41.89         49.88         8.06 o                         
  -1   6   9        249.67        308.06        10.82 o                         
   0   6   9       8892.72       8705.20       100.09 o                         
   1   6   9      10048.05       9698.96       110.48 o                         
   2   6   9       8403.36       8099.24       108.44 o                         
   3   6   9       1548.63       1515.08        50.51 o                         
   4   6   9        996.94       1070.46        39.24 o                         
   5   6   9        252.95        248.08        23.20 o                         
   6   6   9          9.21         -1.93        21.74 o                         
  -8   7   9          2.32        -17.59        25.70 o                         
  -7   7   9         11.36         30.47        16.60 o                         
  -6   7   9       1035.81        982.04        33.36 o                         
  -5   7   9        462.71        449.18        22.38 o                         
  -4   7   9       2845.46       2905.77        46.76 o                         
  -3   7   9       6512.00       6596.70        91.50 o                         
  -2   7   9       1205.93       1219.31        24.16 o                         
  -1   7   9        494.03        523.12        15.99 o                         
   0   7   9       1879.79       1838.77        25.62 o                         
   1   7   9         81.43         80.12         9.12 o                         
   2   7   9       1698.95       1784.15        29.46 o                         
   3   7   9       1909.31       1945.97        42.60 o                         
   4   7   9        486.84        467.95        27.17 o                         
   5   7   9       3164.51       3178.10        60.50 o                         
   6   7   9       1381.68       1394.10        45.74 o                         
  -8   8   9        218.90        296.05        37.74 o                         
  -7   8   9          4.25         39.06        12.95 o                         
  -6   8   9        152.62        128.21        17.38 o                         
  -5   8   9        185.76        203.56        17.14 o                         
  -4   8   9        728.75        740.26        21.51 o                         
  -3   8   9        418.36        514.71        19.50 o                         
  -2   8   9       3179.02       3186.97        53.24 o                         
  -1   8   9       2314.95       2362.78        30.51 o                         
   0   8   9         95.22         90.49         8.73 o                         
   1   8   9         13.35         38.39        10.83 o                         
   2   8   9       1876.00       1800.32        31.14 o                         
   3   8   9        901.93        956.32        27.71 o                         
   4   8   9        278.00        320.14        24.95 o                         
   5   8   9        151.74        137.02        20.49 o                         
   6   8   9        191.99        158.26        25.87 o                         
  -8   9   9         48.06         17.98        28.31 o                         
  -7   9   9        120.06        113.69        27.83 o                         
  -6   9   9        881.89        916.83        34.42 o                         
  -5   9   9        395.39        396.86        19.02 o                         
  -4   9   9       2792.74       2726.64        56.01 o                         
  -3   9   9       1722.82       1718.76        35.54 o                         
  -2   9   9        698.72        643.08        17.58 o                         
  -1   9   9        840.13        832.53        18.91 o                         
   0   9   9         58.66         84.99         9.15 o                         
   1   9   9        393.08        461.58        17.41 o                         
   2   9   9       1405.33       1409.29        29.21 o                         
   3   9   9         31.83         83.56        13.42 o                         
   4   9   9        686.83        775.39        30.38 o                         
   5   9   9        507.70        654.11        31.11 o                         
   6   9   9        462.86        579.99        33.40 o                         
  -7  10   9        914.32        943.93        66.95 o                         
  -6  10   9         32.91         12.68        25.21 o                         
  -5  10   9        199.98        199.28        20.37 o                         
  -4  10   9         23.59          8.14        12.11 o                         
  -3  10   9       1954.17       1984.72        37.76 o                         
  -2  10   9        881.48        826.65        16.69 o                         
  -1  10   9         55.91         72.97         9.59 o                         
   0  10   9       2247.01       2235.12        41.66 o                         
   1  10   9       5665.28       5644.96        84.77 o                         
   2  10   9       5484.84       5356.33        68.12 o                         
   3  10   9        691.02        678.65        22.39 o                         
   4  10   9        182.11        137.21        19.21 o                         
   5  10   9        853.67        935.63        43.24 o                         
   6  10   9         71.29         76.65        25.56 o                         
  -7  11   9         31.02          4.93        25.39 o                         
  -6  11   9        832.99        749.97        37.10 o                         
  -5  11   9          0.07         15.95        20.20 o                         
  -4  11   9       1733.17       1783.45        36.11 o                         
  -3  11   9       4483.16       4458.72        71.14 o                         
  -2  11   9       1124.75       1092.76        23.95 o                         
  -1  11   9         81.96         90.95        13.83 o                         
   0  11   9        548.89        602.71        18.55 o                         
   1  11   9        738.34        753.41        23.36 o                         
   2  11   9        314.42        350.62        24.54 o                         
   3  11   9       3782.70       3811.52        59.61 o                         
   4  11   9         14.45         28.42        15.36 o                         
   5  11   9        442.01        399.16        26.73 o                         
   6  11   9       1330.48       1248.94        49.97 o                         
  -7  12   9        122.63         59.25        28.39 o                         
  -6  12   9         45.53         30.45        24.72 o                         
  -5  12   9        457.55        429.32        25.01 o                         
  -4  12   9        130.57        148.33        12.95 o                         
  -3  12   9          5.12         12.79        11.49 o                         
  -2  12   9       1845.04       1871.58        35.02 o                         
  -1  12   9       4454.45       4435.12        69.51 o                         
   0  12   9          8.52         24.54        12.57 o                         
   1  12   9         53.91         38.77        12.79 o                         
   2  12   9        270.09        249.23        16.06 o                         
   3  12   9         12.81          5.59        10.92 o                         
   4  12   9        779.37        755.62        27.93 o                         
   5  12   9        137.84        141.11        19.41 o                         
  -7  13   9         16.33        -27.18        27.18 o                         
  -6  13   9        639.22        607.66        35.57 o                         
  -5  13   9       2072.87       2144.78        72.98 o                         
  -4  13   9        573.03        679.41        26.01 o                         
  -3  13   9        807.33        849.71        30.29 o                         
  -2  13   9         55.83         55.04        17.62 o                         
  -1  13   9        667.00        606.85        22.21 o                         
   0  13   9         46.08         44.13        13.94 o                         
   1  13   9         32.17         18.25        16.25 o                         
   2  13   9        886.96        895.16        39.84 o                         
   3  13   9        558.35        601.27        26.35 o                         
   4  13   9       1210.21       1284.02        38.77 o                         
   5  13   9         37.95         48.37        19.38 o                         
  -6  14   9         43.85         -3.31        27.52 o                         
  -5  14   9          1.02         11.67        10.27 o                         
  -4  14   9         60.97         79.36        14.15 o                         
  -3  14   9         87.71         79.97        13.47 o                         
  -2  14   9         22.44         28.89        16.81 o                         
  -1  14   9        147.95        211.38        20.80 o                         
   0  14   9       1324.02       1378.63        36.84 o                         
   1  14   9       1797.62       1871.82        42.13 o                         
   2  14   9       1628.23       1582.99        35.21 o                         
   3  14   9        813.21        682.43        17.73 o                         
   4  14   9         35.16         87.68        29.78 o                         
   5  14   9          2.44          9.98        14.35 o                         
  -6  15   9        109.15         53.76        31.24 o                         
  -5  15   9         22.62         17.30        13.90 o                         
  -4  15   9        505.58        503.88        17.33 o                         
  -3  15   9       1272.15       1182.01        36.87 o                         
  -2  15   9        831.72        795.52        30.61 o                         
  -1  15   9         94.83        136.23        18.33 o                         
   0  15   9        829.10        939.84        31.63 o                         
   1  15   9        154.19        121.70        19.37 o                         
   2  15   9        111.34        146.68        28.00 o                         
   3  15   9       1783.61       1808.81        94.88 o                         
   4  15   9         50.32         85.81        20.72 o                         
  -6  16   9         44.10         33.93        29.11 o                         
  -5  16   9        902.11        806.00        38.33 o                         
  -4  16   9        125.61        117.97        18.25 o                         
  -3  16   9        174.32        210.75        16.03 o                         
  -2  16   9       1477.46       1446.01        40.99 o                         
  -1  16   9       1904.26       2021.82        53.24 o                         
   0  16   9        280.02        308.35        20.20 o                         
   1  16   9        103.30         88.38        27.88 o                         
   2  16   9        114.06         66.00        29.24 o                         
   3  16   9         28.90         17.13        21.21 o                         
   4  16   9        780.69        753.84        41.49 o                         
  -5  17   9       1040.58       1217.95        47.27 o                         
  -4  17   9        360.68        496.18        23.13 o                         
  -3  17   9        171.56        178.54        23.96 o                         
  -2  17   9        101.07        149.32        26.47 o                         
  -1  17   9        177.19        153.02        26.26 o                         
   0  17   9        637.34        487.30        32.76 o                         
   1  17   9         82.80         86.68        27.91 o                         
   2  17   9        535.08        670.78        41.29 o                         
   3  17   9        626.62        569.86        41.63 o                         
  -4  18   9         79.72         29.48        24.02 o                         
  -3  18   9         52.12         16.94        21.13 o                         
  -2  18   9         14.18         -6.74        22.13 o                         
  -1  18   9         25.37         99.16        25.99 o                         
   0  18   9        112.26        179.65        38.26 o                         
   1  18   9        791.24        905.50        46.76 o                         
   2  18   9        530.84        579.10        40.93 o                         
   3  18   9        161.25        114.19        33.81 o                         
  -4  19   9        151.43        133.17        21.98 o                         
  -3  19   9         77.71         86.69        25.24 o                         
  -2  19   9        332.17        332.87        27.49 o                         
  -1  19   9        273.78        377.32        32.69 o                         
   0  19   9         18.81         47.25        28.45 o                         
   1  19   9         30.13         44.25        30.07 o                         
   2  19   9        448.31        395.85        38.54 o                         
  -3  20   9         60.06         47.73        13.07 o                         
  -2  20   9       1003.60       1057.19        45.89 o                         
  -1  20   9        507.75        543.32        43.81 o                         
   0  20   9         95.84         98.62        31.64 o                         
   1  20   9          1.67         -9.57        29.74 o                         
  -8   0  10       2468.13       2414.89       129.11 o                         
  -7   0  10        725.06        543.39        93.23 o                         
  -6   0  10        950.43        826.77        34.98 o                         
  -5   0  10       1992.04       1843.53        52.77 o                         
  -4   0  10        466.55        444.30        23.03 o                         
  -3   0  10        113.07        155.85        13.09 o                         
  -2   0  10         66.39         56.17        12.59 o                         
  -1   0  10       6305.74       5957.57        98.51 o                         
   0   0  10      18284.78      17574.34       299.85 o                         
   1   0  10      12812.48      12307.41       240.95 o                         
   2   0  10        311.51        368.19        27.50 o                         
   3   0  10        764.88        764.07        34.07 o                         
   4   0  10       3829.83       3913.93       137.48 o                         
   5   0  10         24.35         57.30        27.26 o                         
   6   0  10        118.42        147.23        41.77 o                         
  -8   1  10         20.74         61.95        39.53 o                         
  -7   1  10         73.31         79.48        24.84 o                         
  -6   1  10        515.01        577.43        26.70 o                         
  -5   1  10       2707.95       2707.49        57.77 o                         
  -4   1  10       7639.49       7768.23       100.31 o                         
  -3   1  10        657.23        714.61        17.37 o                         
  -2   1  10       1553.50       1581.83        24.23 o                         
  -1   1  10       1403.24       1268.74        24.95 o                         
   0   1  10       2682.66       2609.08        42.16 o                         
   1   1  10        511.15        562.03        22.11 o                         
   2   1  10        203.81        242.23        14.20 o                         
   3   1  10        447.68        443.73        20.53 o                         
   4   1  10       1751.02       1740.21        44.80 o                         
   5   1  10       4562.66       4445.53       118.98 o                         
   6   1  10        287.04        308.19        33.35 o                         
  -8   2  10         32.74         78.69        36.95 o                         
  -7   2  10         25.37         62.63        17.90 o                         
  -6   2  10          2.34         44.00        16.11 o                         
  -5   2  10        477.80        511.74        25.55 o                         
  -4   2  10        535.79        637.53        23.30 o                         
  -3   2  10         26.46         35.41         8.27 o                         
  -2   2  10        101.62        120.70         8.79 o                         
  -1   2  10         31.03         42.64         7.43 o                         
   0   2  10         22.24         45.22         7.30 o                         
   1   2  10        770.93        782.96        19.78 o                         
   2   2  10         24.40         12.70        10.60 o                         
   3   2  10        587.50        581.29        35.20 o                         
   4   2  10         27.08         35.69        22.57 o                         
   5   2  10          1.35         63.09        29.75 o                         
   6   2  10        217.73        169.01        30.69 o                         
  -8   3  10        433.19        401.12        32.04 o                         
  -7   3  10        239.69        253.62        28.15 o                         
  -6   3  10        747.73        780.22        32.45 o                         
  -5   3  10       3572.76       3701.38        79.55 o                         
  -4   3  10       2805.98       2831.41        48.53 o                         
  -3   3  10         50.89         64.85         8.38 o                         
  -2   3  10         26.33         32.96         7.50 o                         
  -1   3  10        810.25        788.69        15.28 o                         
   0   3  10        121.56        122.01         9.46 o                         
   1   3  10       2056.79       2141.83        40.87 o                         
   2   3  10        170.30        181.87        12.29 o                         
   3   3  10        825.19        827.19        26.05 o                         
   4   3  10       3035.99       3124.11        70.92 o                         
   5   3  10        923.01        959.79        41.25 o                         
   6   3  10        408.39        382.76        35.32 o                         
  -8   4  10        267.72        313.41        37.72 o                         
  -7   4  10         69.18         95.82        19.86 o                         
  -6   4  10        922.74        903.47        46.96 o                         
  -5   4  10       1108.14       1057.63        35.54 o                         
  -4   4  10        574.30        539.41        18.47 o                         
  -3   4  10          1.22          5.07         8.45 o                         
  -2   4  10       1558.86       1509.62        23.64 o                         
  -1   4  10       5075.64       4812.70        64.88 o                         
   0   4  10      11769.14      11703.44       137.56 o                         
   1   4  10       5656.58       5422.20        75.73 o                         
   2   4  10         27.18         16.68         8.57 o                         
   3   4  10       1383.26       1367.47        33.71 o                         
   4   4  10        582.43        585.35        43.10 o                         
   5   4  10        617.60        578.99        42.10 o                         
   6   4  10         89.08         98.29        29.01 o                         
  -8   5  10        149.67        127.83        23.78 o                         
  -7   5  10          1.73         20.31        19.63 o                         
  -6   5  10        476.39        499.86        40.25 o                         
  -5   5  10       3771.30       3864.59        70.82 o                         
  -4   5  10       2648.87       2695.18        47.20 o                         
  -3   5  10       1303.56       1361.28        28.06 o                         
  -2   5  10        165.57        191.37        10.52 o                         
  -1   5  10       2533.37       2464.87        32.28 o                         
   0   5  10        883.38        857.25        17.95 o                         
   1   5  10       1124.23       1191.54        27.16 o                         
   2   5  10        109.65        157.47        13.61 o                         
   3   5  10        573.51        606.69        25.89 o                         
   4   5  10       1441.02       1337.08        40.95 o                         
   5   5  10       3864.76       3742.81        88.14 o                         
   6   5  10        209.85        244.15        27.10 o                         
  -8   6  10          2.40         14.16        20.44 o                         
  -7   6  10          0.14         10.94        27.86 o                         
  -6   6  10         25.20         32.38        18.43 o                         
  -5   6  10        456.07        527.33        25.33 o                         
  -4   6  10        118.38        130.40        11.57 o                         
  -3   6  10       2905.35       2954.71        47.26 o                         
  -2   6  10         42.69         49.68         9.08 o                         
  -1   6  10        503.39        563.93        16.54 o                         
   0   6  10        295.50        352.67        12.63 o                         
   1   6  10         38.17         45.33         9.95 o                         
   2   6  10         35.67         18.37         9.68 o                         
   3   6  10        246.60        218.57        19.65 o                         
   4   6  10          0.07         24.56        18.28 o                         
   5   6  10        316.53        423.89        27.98 o                         
   6   6  10        815.45        842.38        41.12 o                         
  -8   7  10        120.02        115.67        23.31 o                         
  -7   7  10        321.84        351.30        24.45 o                         
  -6   7  10       3260.41       3181.56        69.41 o                         
  -5   7  10        987.40       1126.78        37.43 o                         
  -4   7  10       4332.36       4090.38        65.29 o                         
  -3   7  10         75.59        110.77        12.71 o                         
  -2   7  10        209.83        251.23        16.19 o                         
  -1   7  10        684.11        708.94        20.83 o                         
   0   7  10       1346.37       1479.38        37.28 o                         
   1   7  10        174.57        216.89         9.59 o                         
   2   7  10       1255.14       1293.55        42.86 o                         
   3   7  10        346.35        395.71        23.02 o                         
   4   7  10        921.26       1055.33        51.57 o                         
   5   7  10       1959.77       1942.57        48.26 o                         
   6   7  10        210.83        211.55        26.04 o                         
  -8   8  10        377.25        399.60        37.61 o                         
  -7   8  10          4.92          7.71        15.29 o                         
  -6   8  10        312.32        354.98        24.52 o                         
  -5   8  10       1143.63       1151.87        35.43 o                         
  -4   8  10         68.02         98.90        14.47 o                         
  -3   8  10       1137.52       1169.04        29.76 o                         
  -2   8  10       6006.05       6050.14        89.13 o                         
  -1   8  10        948.34        931.25        22.12 o                         
   0   8  10      12039.82      11959.79       140.86 o                         
   1   8  10       5485.49       5199.92        78.88 o                         
   2   8  10         46.65         46.70         9.77 o                         
   3   8  10        620.78        723.70        24.91 o                         
   4   8  10       1543.78       1688.98        47.36 o                         
   5   8  10         99.28        120.21        21.22 o                         
   6   8  10         66.20         -4.00        22.81 o                         
  -7   9  10          2.52          3.19        27.35 o                         
  -6   9  10        121.96        187.32        23.11 o                         
  -5   9  10       1696.59       1690.05        51.05 o                         
  -4   9  10       2076.53       2081.71        51.02 o                         
  -3   9  10        606.74        622.23        30.50 o                         
  -2   9  10        277.18        336.73        12.83 o                         
  -1   9  10       1282.66       1328.58        26.58 o                         
   0   9  10        550.21        585.65        18.06 o                         
   1   9  10       2395.78       2385.99        46.27 o                         
   2   9  10        450.16        479.97        16.26 o                         
   3   9  10         61.88         45.25        14.64 o                         
   4   9  10        858.75        910.70        36.14 o                         
   5   9  10       2493.15       2368.32        51.77 o                         
   6   9  10        570.57        564.70        33.35 o                         
  -7  10  10         40.63         42.34        26.29 o                         
  -6  10  10        205.37        194.63        27.90 o                         
  -5  10  10         10.45         25.10        12.02 o                         
  -4  10  10          5.54          0.02        12.05 o                         
  -3  10  10       5230.10       5140.96        79.14 o                         
  -2  10  10        154.77        182.26        16.23 o                         
  -1  10  10        712.70        766.35        21.74 o                         
   0  10  10        316.65        330.66        15.83 o                         
   1  10  10        132.81        117.72        15.80 o                         
   2  10  10         12.43          5.85        13.93 o                         
   3  10  10        499.03        477.75        21.30 o                         
   4  10  10         78.88        130.36        18.40 o                         
   5  10  10        548.70        654.10        40.51 o                         
  -7  11  10       1029.27       1076.45        46.37 o                         
  -6  11  10        917.09       1055.39        47.07 o                         
  -5  11  10       1533.05       1586.49        33.77 o                         
  -4  11  10        522.65        539.74        20.86 o                         
  -3  11  10        112.80        132.55        14.10 o                         
  -2  11  10         51.25         59.55        11.79 o                         
  -1  11  10        157.72        220.00        13.61 o                         
   0  11  10        715.14        796.02        26.04 o                         
   1  11  10        668.66        823.71        27.04 o                         
   2  11  10        954.84       1046.64        38.94 o                         
   3  11  10        880.03        972.95        27.82 o                         
   4  11  10        481.84        556.56        29.34 o                         
   5  11  10        145.77        146.87        22.46 o                         
  -7  12  10        176.07        137.38        30.82 o                         
  -6  12  10        117.17        139.82        26.95 o                         
  -5  12  10        419.77        494.65        21.21 o                         
  -4  12  10         19.16         12.69        11.54 o                         
  -3  12  10          5.14          7.65        11.70 o                         
  -2  12  10          9.16         22.63        15.12 o                         
  -1  12  10       4446.97       4247.47        79.55 o                         
   0  12  10       2371.19       2448.00        49.03 o                         
   1  12  10       2201.49       2158.37        44.64 o                         
   2  12  10        915.70        822.35        28.50 o                         
   3  12  10        479.31        521.06        23.61 o                         
   4  12  10        444.45        499.95        24.38 o                         
   5  12  10         77.17        103.95        18.73 o                         
  -6  13  10         80.65        137.76        30.42 o                         
  -5  13  10       1100.94       1098.21        36.90 o                         
  -4  13  10       1218.23       1154.60        31.33 o                         
  -3  13  10        247.39        244.95        19.45 o                         
  -2  13  10        865.36        969.05        30.39 o                         
  -1  13  10        289.17        330.61        23.68 o                         
   0  13  10        377.81        363.18        32.78 o                         
   1  13  10       2163.11       2095.51        44.07 o                         
   2  13  10       1580.10       1637.68        44.33 o                         
   3  13  10         17.91         20.52        14.29 o                         
   4  13  10        652.03        628.73        26.54 o                         
   5  13  10       1241.47       1187.42        42.63 o                         
  -6  14  10        196.02        158.88        25.09 o                         
  -5  14  10        136.18        119.74        13.44 o                         
  -4  14  10        611.79        575.56        19.62 o                         
  -3  14  10       1159.07       1142.68        35.10 o                         
  -2  14  10       2176.18       2223.12        49.79 o                         
  -1  14  10         24.89         24.71        17.04 o                         
   0  14  10        358.44        325.07        20.17 o                         
   1  14  10        630.22        606.41        27.76 o                         
   2  14  10        103.16         77.76        28.08 o                         
   3  14  10        337.60        335.73        23.40 o                         
   4  14  10          4.61         17.91        12.54 o                         
  -6  15  10       1254.02       1323.16        74.83 o                         
  -5  15  10        210.52        256.86        30.67 o                         
  -4  15  10          4.94          3.24         9.83 o                         
  -3  15  10        153.64        134.30        13.70 o                         
  -2  15  10          1.33         -0.36        17.34 o                         
  -1  15  10         83.52         33.37        18.05 o                         
   0  15  10        105.68        108.96        18.20 o                         
   1  15  10        565.20        645.27        30.67 o                         
   2  15  10        977.69       1057.60        54.10 o                         
   3  15  10        540.71        536.08        35.04 o                         
   4  15  10        100.21        130.10        35.01 o                         
  -5  16  10         19.62         20.65        13.99 o                         
  -4  16  10         19.87         32.12        14.85 o                         
  -3  16  10         29.45         38.76         8.25 o                         
  -2  16  10        284.04        297.29        23.42 o                         
  -1  16  10        867.35        874.58        36.24 o                         
   0  16  10        492.04        445.18        33.48 o                         
   1  16  10       1015.26        987.59        45.33 o                         
   2  16  10         27.69         19.21        33.21 o                         
   3  16  10        147.46         98.50        30.64 o                         
  -5  17  10        336.27        268.24        37.09 o                         
  -4  17  10        832.47        709.63        29.47 o                         
  -3  17  10         47.01        119.59        29.91 o                         
  -2  17  10          2.21         -0.74        17.82 o                         
  -1  17  10        146.31        183.72        21.66 o                         
   0  17  10         40.42         50.54        26.04 o                         
   1  17  10        299.05        347.60        34.95 o                         
   2  17  10        424.20        509.09        39.08 o                         
   3  17  10         58.56         86.26        38.10 o                         
  -4  18  10        241.41        164.05        22.86 o                         
  -3  18  10       1228.76       1221.72        46.18 o                         
  -2  18  10        333.74        395.73        28.13 o                         
  -1  18  10        131.26        159.01        27.44 o                         
   0  18  10        305.33        262.15        37.71 o                         
   1  18  10        447.35        417.77        36.27 o                         
   2  18  10        476.50        532.58        41.60 o                         
  -3  19  10         83.50         55.92        29.41 o                         
  -2  19  10         68.48         32.60        31.44 o                         
  -1  19  10          7.38          9.12        26.00 o                         
   0  19  10          4.78        -30.85        30.85 o                         
   1  19  10        403.02        479.19        39.83 o                         
  -2  20  10         90.27        105.15        28.52 o                         
  -1  20  10         83.58         84.05        28.08 o                         
   0  20  10        679.47        734.46        53.54 o                         
  -8   1  11        202.13        200.90        43.09 o                         
  -7   1  11        504.58        488.23        28.17 o                         
  -6   1  11       3733.97       3715.07        83.29 o                         
  -5   1  11        509.47        708.29        43.70 o                         
  -4   1  11        334.25        428.39        20.48 o                         
  -3   1  11       1019.42        882.58        19.19 o                         
  -2   1  11       4146.42       3956.17        46.79 o                         
  -1   1  11       1702.69       1612.71        24.77 o                         
   0   1  11         14.84         16.29         9.03 o                         
   1   1  11        155.66        138.48        16.29 o                         
   2   1  11        716.31        743.22        18.64 o                         
   3   1  11       3321.67       3371.22        65.27 o                         
   4   1  11       2404.14       2367.66        54.76 o                         
   5   1  11         38.67         39.99        20.48 o                         
   6   1  11        151.42        186.64        35.74 o                         
  -8   2  11         44.99         29.76        39.47 o                         
  -7   2  11       1391.44       1330.16        47.06 o                         
  -6   2  11       2124.14       2164.08        58.90 o                         
  -5   2  11         62.92         35.71        17.11 o                         
  -4   2  11         48.79         58.83        12.26 o                         
  -3   2  11        870.38        764.70        18.63 o                         
  -2   2  11       8139.19       8134.37        98.09 o                         
  -1   2  11      15100.16      14752.58       171.18 o                         
   0   2  11       2232.58       2142.22        37.66 o                         
   1   2  11        232.51        280.75        14.91 o                         
   2   2  11       4268.93       4098.90        63.42 o                         
   3   2  11       6059.96       5780.20       101.04 o                         
   4   2  11          2.63         11.30        21.54 o                         
   5   2  11        102.99         99.58        37.36 o                         
   6   2  11          0.66          6.07        28.45 o                         
  -8   3  11         13.32         -0.99        20.02 o                         
  -7   3  11        647.02        677.78        41.09 o                         
  -6   3  11       2437.45       2482.37        57.80 o                         
  -5   3  11       2255.95       2371.58        54.00 o                         
  -4   3  11         19.43         14.30        10.07 o                         
  -3   3  11       1409.18       1358.37        26.62 o                         
  -2   3  11       4700.14       4435.51        60.45 o                         
  -1   3  11        142.75        161.21        10.85 o                         
   0   3  11        449.46        520.70        17.50 o                         
   1   3  11        641.77        694.98        22.87 o                         
   2   3  11        549.91        513.65        20.98 o                         
   3   3  11       5641.69       5531.36       103.17 o                         
   4   3  11       2015.94       1965.32        48.59 o                         
   5   3  11        726.32        691.73        37.51 o                         
   6   3  11        460.09        451.31        38.68 o                         
  -8   4  11          5.47         20.46        22.79 o                         
  -7   4  11        292.03        280.39        25.70 o                         
  -6   4  11        103.16         73.32        19.06 o                         
  -5   4  11        124.00        144.80        19.02 o                         
  -4   4  11        245.55        279.04        15.16 o                         
  -3   4  11       1315.47       1370.76        32.76 o                         
  -2   4  11        336.44        421.36        15.13 o                         
  -1   4  11         40.22         33.79         8.28 o                         
   0   4  11        591.31        621.51        18.98 o                         
   1   4  11        503.15        528.05        32.95 o                         
   2   4  11         31.18         39.98         7.14 o                         
   3   4  11        101.96         83.76        12.83 o                         
   4   4  11       1056.06       1081.51        33.18 o                         
   5   4  11        117.77        159.80        23.31 o                         
   6   4  11        312.11        324.65        32.37 o                         
  -8   5  11        121.86        146.09        24.87 o                         
  -7   5  11       1320.98       1250.65        43.07 o                         
  -6   5  11       1292.35       1312.60        66.57 o                         
  -5   5  11        438.45        523.57        29.35 o                         
  -4   5  11         69.68         87.65        12.83 o                         
  -3   5  11        409.84        423.98        18.38 o                         
  -2   5  11       1575.24       1633.68        30.03 o                         
  -1   5  11       2003.74       1946.70        32.68 o                         
   0   5  11        270.04        340.18        14.11 o                         
   1   5  11       1101.17       1090.22        31.50 o                         
   2   5  11        489.80        474.10        17.21 o                         
   3   5  11       2172.58       2197.87        51.74 o                         
   4   5  11        616.04        678.24        28.88 o                         
   5   5  11        220.37        328.85        30.61 o                         
   6   5  11         65.79         55.45        31.95 o                         
  -8   6  11        212.62        181.87        25.81 o                         
  -7   6  11        958.02        921.46        36.39 o                         
  -6   6  11       1529.96       1524.78        42.31 o                         
  -5   6  11        111.63        127.32        18.05 o                         
  -4   6  11        458.62        453.02        21.87 o                         
  -3   6  11        129.01        124.85        19.41 o                         
  -2   6  11       4940.22       4806.80        73.34 o                         
  -1   6  11       5235.79       5144.91        82.51 o                         
   0   6  11       3565.67       3544.07        53.58 o                         
   1   6  11          7.12          8.14         7.63 o                         
   2   6  11       4146.40       4207.82        67.25 o                         
   3   6  11        728.18        787.14        28.27 o                         
   4   6  11        860.58        861.89        35.43 o                         
   5   6  11        236.26        250.35        30.20 o                         
   6   6  11          1.20         -1.22        23.53 o                         
  -8   7  11         47.77         21.38        26.37 o                         
  -7   7  11        414.74        446.50        28.29 o                         
  -6   7  11        656.26        654.66        33.06 o                         
  -5   7  11       2720.17       2761.16        56.98 o                         
  -4   7  11        107.88         99.79        18.30 o                         
  -3   7  11        727.31        793.90        26.02 o                         
  -2   7  11       5160.14       5143.65        84.51 o                         
  -1   7  11        181.07        205.10        19.07 o                         
   0   7  11         35.85         64.12        13.99 o                         
   1   7  11        212.52        230.34        11.72 o                         
   2   7  11        258.61        259.90        14.85 o                         
   3   7  11       3242.67       3051.40        58.35 o                         
   4   7  11       3863.04       3669.19        75.59 o                         
   5   7  11        351.80        347.30        25.29 o                         
   6   7  11        295.60        262.65        27.85 o                         
  -7   8  11        125.77        124.98        21.47 o                         
  -6   8  11        282.52        321.38        32.35 o                         
  -5   8  11       2840.66       2693.28        56.31 o                         
  -4   8  11         32.76         38.19        12.66 o                         
  -3   8  11       1088.15       1112.21        29.70 o                         
  -2   8  11        672.53        737.23        19.89 o                         
  -1   8  11       1895.47       1918.27        35.56 o                         
   0   8  11       1199.14       1159.34        26.56 o                         
   1   8  11        291.45        319.71        17.72 o                         
   2   8  11         27.76         22.36        10.69 o                         
   3   8  11          0.77         19.25        11.76 o                         
   4   8  11        498.76        590.83        30.00 o                         
   5   8  11        383.80        499.16        28.18 o                         
  -7   9  11        283.57        356.62        34.87 o                         
  -6   9  11       1207.38       1272.41        43.73 o                         
  -5   9  11        131.27        147.17        19.29 o                         
  -4   9  11        245.60        250.37        19.33 o                         
  -3   9  11         66.58         77.09        13.82 o                         
  -2   9  11        473.11        491.09        22.31 o                         
  -1   9  11       1010.67       1060.44        34.39 o                         
   0   9  11        720.05        749.07        26.64 o                         
   1   9  11        231.39        295.97        18.11 o                         
   2   9  11       2657.26       2746.98        44.13 o                         
   3   9  11        352.87        373.18        18.26 o                         
   4   9  11        302.44        338.36        25.94 o                         
   5   9  11        138.03        146.88        22.17 o                         
  -7  10  11        509.42        522.92        37.96 o                         
  -6  10  11        531.32        536.83        24.46 o                         
  -5  10  11         13.60         24.18        14.14 o                         
  -4  10  11        276.20        317.07        19.41 o                         
  -3  10  11        923.72        973.41        26.84 o                         
  -2  10  11       1716.90       1663.66        33.55 o                         
  -1  10  11       7760.32       7362.01        96.39 o                         
   0  10  11        312.34        305.55        15.08 o                         
   1  10  11        105.89        103.39        14.68 o                         
   2  10  11        606.73        793.28        35.27 o                         
   3  10  11       2226.89       2269.37        52.04 o                         
   4  10  11        202.23        199.61        25.11 o                         
   5  10  11         41.34         48.61        21.34 o                         
  -7  11  11        152.83        142.38        31.98 o                         
  -6  11  11        845.23        844.85        37.81 o                         
  -5  11  11       1594.21       1526.71        38.02 o                         
  -4  11  11          1.88          0.82        13.22 o                         
  -3  11  11        150.30        227.84        19.38 o                         
  -2  11  11       2596.11       2628.01        45.39 o                         
  -1  11  11        316.27        319.26        19.03 o                         
   0  11  11        660.98        663.79        21.69 o                         
   1  11  11        343.77        407.37        33.39 o                         
   2  11  11          5.74          2.22        15.19 o                         
   3  11  11       3162.81       3054.81        58.81 o                         
   4  11  11       2280.50       2202.74        46.43 o                         
   5  11  11         94.23         85.34        24.20 o                         
  -6  12  11          4.22         33.05        30.51 o                         
  -5  12  11        368.95        377.44        19.93 o                         
  -4  12  11       1472.00       1405.67        35.48 o                         
  -3  12  11       1323.97       1361.08        27.69 o                         
  -2  12  11        205.59        195.06        14.93 o                         
  -1  12  11        802.41        724.37        24.53 o                         
   0  12  11        292.71        295.39        17.05 o                         
   1  12  11          0.21         12.62        16.52 o                         
   2  12  11        259.61        195.72        19.44 o                         
   3  12  11          1.10         16.13        16.80 o                         
   4  12  11        542.83        558.60        24.89 o                         
  -6  13  11        117.83        204.40        42.20 o                         
  -5  13  11         58.79         57.96        14.10 o                         
  -4  13  11         30.89         17.03        12.14 o                         
  -3  13  11        109.86        151.13        10.36 o                         
  -2  13  11         32.48         36.73        17.51 o                         
  -1  13  11        174.86        265.73        20.42 o                         
   0  13  11       1879.38       1895.73        45.03 o                         
   1  13  11       2161.01       2258.34        50.82 o                         
   2  13  11        134.54        178.47        18.65 o                         
   3  13  11         37.39         38.02        19.91 o                         
   4  13  11        439.59        443.57        19.32 o                         
  -6  14  11         16.74          6.07        36.77 o                         
  -5  14  11         33.53         39.97         8.13 o                         
  -4  14  11        478.85        548.01        23.93 o                         
  -3  14  11        219.91        215.67        15.08 o                         
  -2  14  11       1079.48       1240.83        60.34 o                         
  -1  14  11       1057.32        960.91        46.22 o                         
   0  14  11       1621.56       1435.09        42.66 o                         
   1  14  11         15.10         56.60        18.13 o                         
   2  14  11        171.42        252.84        28.35 o                         
   3  14  11        164.83        210.76        19.33 o                         
   4  14  11        131.09        123.63        23.80 o                         
  -5  15  11        202.07        137.76        26.92 o                         
  -4  15  11        176.77        158.18        10.76 o                         
  -3  15  11        348.42        360.53        31.11 o                         
  -2  15  11        190.95        178.41        22.05 o                         
  -1  15  11          4.43          4.39        20.20 o                         
   0  15  11        495.93        512.98        26.84 o                         
   1  15  11        464.87        525.59        27.92 o                         
   2  15  11         31.82         40.07        26.94 o                         
   3  15  11        756.13        729.08        30.24 o                         
  -5  16  11        195.43        130.79        15.13 o                         
  -4  16  11       1435.07       1410.75        49.35 o                         
  -3  16  11        570.92        623.39        38.36 o                         
  -2  16  11          0.05        -11.84        17.52 o                         
  -1  16  11        555.71        482.97        30.61 o                         
   0  16  11         69.44         49.70        23.81 o                         
   1  16  11          4.32         29.48        20.10 o                         
   2  16  11         91.31         79.04        29.40 o                         
   3  16  11         16.43          3.53        29.65 o                         
  -4  17  11         67.22         47.49        17.69 o                         
  -3  17  11          9.51         24.42        33.18 o                         
  -2  17  11         36.44          3.75        22.08 o                         
  -1  17  11        298.73        338.62        26.29 o                         
   0  17  11        736.74        788.42        43.88 o                         
   1  17  11       1016.90       1082.70        50.67 o                         
   2  17  11        236.29        236.11        38.21 o                         
  -3  18  11        520.51        632.95        37.31 o                         
  -2  18  11        368.74        413.16        30.08 o                         
  -1  18  11        489.66        397.84        27.36 o                         
   0  18  11         26.27        -20.58        29.07 o                         
   1  18  11        327.67        286.01        35.55 o                         
  -2  19  11         11.41         64.87        27.99 o                         
  -1  19  11         19.53          7.15        28.03 o                         
   0  19  11        632.95        764.47        45.80 o                         
  -8   0  12       1078.85       1155.47        94.91 o                         
  -7   0  12       1441.08       1574.08       101.72 o                         
  -6   0  12         39.38        108.65        78.77 o                         
  -5   0  12        504.14        495.96        37.78 o                         
  -4   0  12       1905.81       1753.92        66.89 o                         
  -3   0  12       3163.00       3291.50        69.79 o                         
  -2   0  12       5228.99       5446.93       113.08 o                         
  -1   0  12         50.70         48.03        15.21 o                         
   0   0  12       1858.62       1961.51        84.56 o                         
   1   0  12       6937.09       6752.79       163.96 o                         
   2   0  12       1099.23       1009.95        60.68 o                         
   3   0  12         19.81          0.83        18.98 o                         
   4   0  12          5.54         21.76        22.63 o                         
   5   0  12        124.73        115.14        32.61 o                         
   6   0  12       1194.48       1239.27        91.41 o                         
  -8   1  12        305.98        336.86        46.73 o                         
  -7   1  12        492.66        586.38        49.53 o                         
  -6   1  12        481.06        588.40        32.35 o                         
  -5   1  12         10.62        -10.58        22.44 o                         
  -4   1  12       3859.11       3654.65        60.61 o                         
  -3   1  12        566.00        598.46        18.33 o                         
  -2   1  12        904.60        941.28        26.22 o                         
  -1   1  12         22.81         36.10        11.23 o                         
   0   1  12        437.16        502.86        32.05 o                         
   1   1  12        932.11        915.53        57.39 o                         
   2   1  12       3658.48       3433.26        72.17 o                         
   3   1  12        661.89        555.09        31.49 o                         
   4   1  12          4.71         -7.58        21.94 o                         
   5   1  12       1196.95       1200.73        50.36 o                         
   6   1  12        638.77        656.89        46.75 o                         
  -8   2  12        106.04        183.72        44.61 o                         
  -7   2  12        240.68        277.01        40.51 o                         
  -6   2  12          2.48         25.55        19.67 o                         
  -5   2  12         45.24         54.88        21.07 o                         
  -4   2  12        449.67        442.04        22.34 o                         
  -3   2  12        148.08        191.45        12.16 o                         
  -2   2  12        179.94        220.48        11.81 o                         
  -1   2  12        149.13        170.32        11.63 o                         
   0   2  12         47.65         43.88        14.15 o                         
   1   2  12         35.23         36.49        18.30 o                         
   2   2  12        293.98        347.31        21.05 o                         
   3   2  12          2.30          9.13        12.47 o                         
   4   2  12         21.31         35.65        17.22 o                         
   5   2  12          0.34         14.29        20.29 o                         
   6   2  12          7.85        -18.32        32.11 o                         
  -8   3  12       1137.06       1116.44        62.14 o                         
  -7   3  12        130.37        209.76        26.32 o                         
  -6   3  12        412.41        494.21        33.00 o                         
  -5   3  12        114.15        109.70        22.42 o                         
  -4   3  12       1697.39       1611.80        33.12 o                         
  -3   3  12       3812.15       3797.62        54.61 o                         
  -2   3  12        810.25        795.49        23.62 o                         
  -1   3  12        138.03        160.57        11.87 o                         
   0   3  12         12.99         38.05         9.69 o                         
   1   3  12       2178.01       2183.79        46.24 o                         
   2   3  12        334.04        348.30        26.00 o                         
   3   3  12       2085.63       2034.20        62.98 o                         
   4   3  12          4.62          1.63        16.37 o                         
   5   3  12        864.69        904.56        42.62 o                         
   6   3  12        386.57        411.13        41.52 o                         
  -8   4  12       2143.52       2068.42        96.04 o                         
  -7   4  12        319.42        432.48        47.01 o                         
  -6   4  12        917.95        923.09        43.26 o                         
  -5   4  12         19.95         47.79        16.77 o                         
  -4   4  12       1229.48       1178.09        28.57 o                         
  -3   4  12       5418.05       5477.53        78.62 o                         
  -2   4  12       2556.55       2515.78        40.61 o                         
  -1   4  12       2692.26       2674.97        47.29 o                         
   0   4  12       2493.18       2417.69        43.60 o                         
   1   4  12       5705.17       5641.26       165.94 o                         
   2   4  12       2611.15       2588.25        54.74 o                         
   3   4  12        341.40        303.36        21.50 o                         
   4   4  12        250.78        261.57        21.51 o                         
   5   4  12         98.09         84.28        21.78 o                         
  -8   5  12        239.88        259.39        35.95 o                         
  -7   5  12       1361.08       1270.25        45.45 o                         
  -6   5  12        119.27        131.39        20.97 o                         
  -5   5  12        243.70        275.92        25.55 o                         
  -4   5  12       3577.88       3380.52        58.22 o                         
  -3   5  12       1153.72       1153.48        31.23 o                         
  -2   5  12        119.31        127.35        14.68 o                         
  -1   5  12         47.64         28.81        14.90 o                         
   0   5  12        779.60        794.97        42.13 o                         
   1   5  12       1493.13       1386.46        42.26 o                         
   2   5  12       5159.12       4953.17        90.03 o                         
   3   5  12       1561.61       1369.16        34.49 o                         
   4   5  12          3.50         29.78        15.22 o                         
   5   5  12        425.99        530.42        30.82 o                         
  -7   6  12         17.42         40.11        20.84 o                         
  -6   6  12          4.46         -0.17        18.25 o                         
  -5   6  12        986.23       1004.93        41.69 o                         
  -4   6  12        208.98        225.89        15.22 o                         
  -3   6  12         98.23        137.83        14.84 o                         
  -2   6  12       1092.47       1094.45        26.05 o                         
  -1   6  12         36.90         36.50        11.58 o                         
   0   6  12        227.52        236.29        18.73 o                         
   1   6  12        107.14         87.79        12.41 o                         
   2   6  12         65.22         85.17         9.06 o                         
   3   6  12        207.04        312.50        25.11 o                         
   4   6  12       1219.12       1199.64        49.26 o                         
   5   6  12          5.66         33.61        21.14 o                         
  -7   7  12        231.07        328.63        32.28 o                         
  -6   7  12         60.05         70.15        20.42 o                         
  -5   7  12        215.09        228.43        21.93 o                         
  -4   7  12        610.61        638.25        28.05 o                         
  -3   7  12       3209.03       3140.88        57.36 o                         
  -2   7  12         54.19         65.95        15.01 o                         
  -1   7  12       2862.03       2881.13        50.19 o                         
   0   7  12        635.87        708.84        24.69 o                         
   1   7  12        409.65        452.45        31.15 o                         
   2   7  12       1618.24       1566.33        34.92 o                         
   3   7  12         96.73         90.12        15.06 o                         
   4   7  12          1.08         -8.95        16.94 o                         
   5   7  12        310.69        414.59        30.27 o                         
  -7   8  12        339.20        342.55        29.22 o                         
  -6   8  12         38.75         99.07        22.53 o                         
  -5   8  12        524.01        559.20        28.37 o                         
  -4   8  12        298.79        322.72        19.62 o                         
  -3   8  12       4022.92       3980.81        69.46 o                         
  -2   8  12       4199.61       4074.46        64.33 o                         
  -1   8  12         38.16         37.98        15.14 o                         
   0   8  12        408.38        466.00        24.63 o                         
   1   8  12       3825.27       3921.80        63.38 o                         
   2   8  12       1035.02       1073.90        32.24 o                         
   3   8  12        270.95        271.61        18.10 o                         
   4   8  12         18.57         43.58        20.03 o                         
   5   8  12          1.78          9.70        20.56 o                         
  -7   9  12       1199.23       1182.80        50.94 o                         
  -6   9  12        346.44        361.34        28.51 o                         
  -5   9  12          8.33          5.65        22.11 o                         
  -4   9  12       1293.81       1291.61        38.84 o                         
  -3   9  12        614.45        665.58        24.91 o                         
  -2   9  12         53.02         59.44        13.26 o                         
  -1   9  12        143.26        159.48        14.90 o                         
   0   9  12       1078.37       1087.82        29.95 o                         
   1   9  12       1239.04       1160.25        42.82 o                         
   2   9  12       2347.02       2222.20        47.63 o                         
   3   9  12       2629.13       2499.39        53.38 o                         
   4   9  12          2.06         23.94        18.29 o                         
   5   9  12        148.31        228.69        24.02 o                         
  -7  10  12         10.94         19.90        20.95 o                         
  -6  10  12         78.22         99.56        34.99 o                         
  -5  10  12       1432.98       1456.39        44.83 o                         
  -4  10  12        244.14        218.10        18.53 o                         
  -3  10  12         25.93         13.56        13.67 o                         
  -2  10  12        633.64        629.73        23.75 o                         
  -1  10  12        245.69        267.86        24.24 o                         
   0  10  12         27.08         28.97        12.66 o                         
   1  10  12        273.92        249.19        16.85 o                         
   2  10  12        401.71        461.22        24.03 o                         
   3  10  12        525.46        606.97        26.62 o                         
   4  10  12       1486.07       1562.08        40.83 o                         
  -6  11  12          8.78          9.85        14.36 o                         
  -5  11  12        161.40        173.19        23.17 o                         
  -4  11  12        408.41        520.64        24.11 o                         
  -3  11  12         37.95         78.81        17.97 o                         
  -2  11  12       2493.74       2543.68        48.55 o                         
  -1  11  12        227.35        323.72        18.64 o                         
   0  11  12       1454.83       1519.74        35.42 o                         
   1  11  12        536.37        589.37        37.44 o                         
   2  11  12        129.31        102.29        17.51 o                         
   3  11  12         58.15         52.90        17.46 o                         
   4  11  12          0.27        -14.71        14.71 o                         
  -6  12  12        304.74        329.92        24.77 o                         
  -5  12  12          5.19         15.66        15.50 o                         
  -4  12  12        441.68        505.82        24.02 o                         
  -3  12  12       2951.95       2971.51        58.80 o                         
  -2  12  12        880.44        901.48        33.00 o                         
  -1  12  12         75.26         62.89        13.14 o                         
   0  12  12        154.96        223.72        19.63 o                         
   1  12  12        924.26       1048.85        36.45 o                         
   2  12  12        480.29        567.99        33.86 o                         
   3  12  12        305.21        348.80        27.57 o                         
   4  12  12         99.50         91.58        18.45 o                         
  -6  13  12        177.18        157.28        28.56 o                         
  -5  13  12          7.06          9.29        16.73 o                         
  -4  13  12       1325.89       1317.32        43.57 o                         
  -3  13  12          9.82         13.48        15.30 o                         
  -2  13  12         30.53         36.66        14.55 o                         
  -1  13  12        734.35        802.57        37.78 o                         
   0  13  12        350.93        417.74        23.27 o                         
   1  13  12        491.00        508.21        24.31 o                         
   2  13  12       1999.16       1846.41        44.69 o                         
   3  13  12        486.58        498.49        33.66 o                         
   4  13  12        473.48        418.45        44.38 o                         
  -5  14  12        520.67        458.28        31.79 o                         
  -4  14  12        312.83        319.20        17.72 o                         
  -3  14  12        154.78        127.20        30.69 o                         
  -2  14  12        317.36        313.78        23.21 o                         
  -1  14  12        366.38        372.26        16.65 o                         
   0  14  12         16.71         12.30        12.62 o                         
   1  14  12         59.08         38.58        24.78 o                         
   2  14  12        148.60        217.25        35.10 o                         
   3  14  12        737.82        817.11        31.67 o                         
  -5  15  12        202.27        231.27        22.47 o                         
  -4  15  12         50.00         35.06        12.69 o                         
  -3  15  12        476.24        580.05        43.65 o                         
  -2  15  12        319.77        384.35        45.03 o                         
  -1  15  12        695.80        728.99        32.64 o                         
   0  15  12        592.36        632.88        33.59 o                         
   1  15  12        142.31        131.26        20.79 o                         
   2  15  12         95.66         84.62        22.78 o                         
   3  15  12         34.64         44.69        19.51 o                         
  -4  16  12        350.02        399.56        37.31 o                         
  -3  16  12        527.32        598.88        45.73 o                         
  -2  16  12        351.51        369.73        31.47 o                         
  -1  16  12        227.64        235.67        28.43 o                         
   0  16  12         16.88         41.62        20.24 o                         
   1  16  12        229.44        319.71        28.56 o                         
   2  16  12        278.89        344.80        22.85 o                         
  -4  17  12        250.62        339.14        42.08 o                         
  -3  17  12        369.07        472.78        82.92 o                         
  -2  17  12        219.41        240.53        30.66 o                         
  -1  17  12        201.82        259.26        26.21 o                         
   0  17  12         95.11        140.72        23.38 o                         
   1  17  12          2.78         15.72        35.74 o                         
  -2  18  12        288.70        337.45        46.99 o                         
  -1  18  12        468.69        495.65        37.25 o                         
   0  18  12         14.63          0.26        29.74 o                         
  -8   1  13        134.43        175.69        43.52 o                         
  -7   1  13        466.79        498.94        47.70 o                         
  -6   1  13       1118.03       1013.61        41.76 o                         
  -5   1  13       1926.13       1851.51        53.34 o                         
  -4   1  13        978.30        957.31        32.63 o                         
  -3   1  13       1513.81       1440.09        25.80 o                         
  -2   1  13          0.53          5.15         7.20 o                         
  -1   1  13         57.10         71.39        13.29 o                         
   0   1  13        563.09        575.79        28.59 o                         
   1   1  13       2645.98       2603.56        61.85 o                         
   2   1  13        655.25        681.73        46.38 o                         
   3   1  13        409.33        466.80        33.46 o                         
   4   1  13        688.74        692.00        30.46 o                         
   5   1  13       1893.96       1743.47        59.66 o                         
  -7   2  13        306.55        345.72        33.04 o                         
  -6   2  13         62.86         84.94        31.99 o                         
  -5   2  13        693.14        700.46        36.34 o                         
  -4   2  13       1649.62       1734.55        37.08 o                         
  -3   2  13       3957.98       4049.13        58.46 o                         
  -2   2  13        222.53        175.11         9.47 o                         
  -1   2  13       3129.38       2942.37        50.43 o                         
   0   2  13       6380.31       6191.16       119.26 o                         
   1   2  13       3627.69       3307.61        73.58 o                         
   2   2  13        121.05        112.38        17.07 o                         
   3   2  13        114.85        106.99         9.05 o                         
   4   2  13         76.57         44.22        14.92 o                         
   5   2  13       1003.90        954.24        46.20 o                         
  -7   3  13        179.17        230.67        27.44 o                         
  -6   3  13       1005.44        900.74        46.49 o                         
  -5   3  13        807.70        896.95        37.34 o                         
  -4   3  13       2516.83       2493.28        50.54 o                         
  -3   3  13        347.17        381.53        16.93 o                         
  -2   3  13        112.62        150.30         9.68 o                         
  -1   3  13         78.02        114.10        13.03 o                         
   0   3  13       1880.61       1827.82        53.82 o                         
   1   3  13       1714.69       1741.67        54.41 o                         
   2   3  13        504.02        475.76        31.87 o                         
   3   3  13        157.57        157.24         8.14 o                         
   4   3  13       2905.65       2760.03        55.31 o                         
   5   3  13        410.10        453.25        43.90 o                         
  -7   4  13         11.16         64.40        26.70 o                         
  -6   4  13        695.11        731.09        49.59 o                         
  -5   4  13         16.88         20.05        19.92 o                         
  -4   4  13         31.87         62.76        13.56 o                         
  -3   4  13         13.40         22.96        16.74 o                         
  -2   4  13        533.03        489.96        22.27 o                         
  -1   4  13          0.05         -8.40        11.15 o                         
   0   4  13         38.71         75.78        16.97 o                         
   1   4  13        322.66        326.41        19.51 o                         
   2   4  13       1194.38       1195.85        47.65 o                         
   3   4  13         32.39         60.26        14.03 o                         
   4   4  13         14.93         -7.81        13.80 o                         
   5   4  13         42.32         18.55        20.52 o                         
  -7   5  13         61.09         12.34        39.09 o                         
  -6   5  13        257.28        269.39        31.82 o                         
  -5   5  13       2207.48       2293.81        57.57 o                         
  -4   5  13        594.15        645.49        29.04 o                         
  -3   5  13        902.44        886.61        28.83 o                         
  -2   5  13        348.97        385.41        15.21 o                         
  -1   5  13        306.20        349.49        23.13 o                         
   0   5  13        543.21        613.09        23.77 o                         
   1   5  13       1078.09       1110.55        39.45 o                         
   2   5  13        311.60        277.97        20.49 o                         
   3   5  13        755.12        800.70        21.42 o                         
   4   5  13        865.39        891.80        42.89 o                         
   5   5  13        921.01        984.83        64.36 o                         
  -7   6  13         20.07         35.03        25.51 o                         
  -6   6  13         28.47         54.65        23.75 o                         
  -5   6  13        678.98        777.98        37.50 o                         
  -4   6  13       1951.73       1993.92        42.15 o                         
  -3   6  13       1065.32       1080.33        36.87 o                         
  -2   6  13        258.33        307.76        18.47 o                         
  -1   6  13       5848.92       5788.91       101.41 o                         
   0   6  13       3852.79       3741.47        70.08 o                         
   1   6  13       2290.33       2383.51        56.22 o                         
   2   6  13         10.72         20.87        15.84 o                         
   3   6  13        197.82        227.96        23.28 o                         
   4   6  13         76.78         39.39        15.68 o                         
   5   6  13        701.32        660.23        39.35 o                         
  -7   7  13        424.26        480.38        30.92 o                         
  -6   7  13        529.68        452.14        28.48 o                         
  -5   7  13       1328.89       1373.08        46.11 o                         
  -4   7  13       1264.43       1308.39        34.46 o                         
  -3   7  13        351.22        411.54        25.56 o                         
  -2   7  13       2146.50       2127.78        47.37 o                         
  -1   7  13          4.22        -17.80        17.80 o                         
   0   7  13        855.07        866.14        34.84 o                         
   1   7  13       2551.59       2415.08        46.60 o                         
   2   7  13       3030.94       2851.34        73.25 o                         
   3   7  13        251.20        245.18        25.67 o                         
   4   7  13        904.24        887.61        28.71 o                         
   5   7  13        821.46        823.23        43.16 o                         
  -7   8  13        678.96        551.73        38.51 o                         
  -6   8  13        149.65        130.30        23.05 o                         
  -5   8  13        188.41        192.12        22.30 o                         
  -4   8  13        600.99        594.17        25.11 o                         
  -3   8  13        409.90        417.78        20.83 o                         
  -2   8  13       1117.17       1090.79        52.73 o                         
  -1   8  13        342.38        316.89        18.80 o                         
   0   8  13         57.10         66.16        16.33 o                         
   1   8  13         68.85        120.60        25.21 o                         
   2   8  13        850.97        916.64        52.80 o                         
   3   8  13        486.91        496.10        20.37 o                         
   4   8  13        169.79        203.36        40.28 o                         
  -7   9  13        171.66        168.71        31.27 o                         
  -6   9  13        264.66        238.58        26.20 o                         
  -5   9  13        362.10        433.39        28.70 o                         
  -4   9  13        648.20        726.58        34.47 o                         
  -3   9  13       1207.92       1300.24        36.56 o                         
  -2   9  13        436.81        544.08        28.23 o                         
  -1   9  13        776.34        858.40        33.79 o                         
   0   9  13        603.64        575.28        29.83 o                         
   1   9  13         67.33         60.27        27.79 o                         
   2   9  13          2.09        -12.09        21.50 o                         
   3   9  13         35.36         32.23        12.26 o                         
   4   9  13        296.16        311.62        27.68 o                         
  -6  10  13        123.36        146.85        25.43 o                         
  -5  10  13        634.13        649.12        32.76 o                         
  -4  10  13       1082.44       1021.93        35.32 o                         
  -3  10  13        109.56         88.49        12.68 o                         
  -2  10  13          5.55         39.15        15.39 o                         
  -1  10  13        832.26        954.76        30.11 o                         
   0  10  13       1360.75       1478.33        52.84 o                         
   1  10  13       1769.31       1806.09        47.36 o                         
   2  10  13          6.43         22.96        22.33 o                         
   3  10  13         12.90          0.61        12.28 o                         
   4  10  13        109.50         72.61        19.42 o                         
  -6  11  13        119.49         97.13        18.99 o                         
  -5  11  13        217.79        266.63        22.54 o                         
  -4  11  13        706.91        778.38        28.83 o                         
  -3  11  13          0.18         14.23        14.59 o                         
  -2  11  13        100.49        114.22        19.41 o                         
  -1  11  13        223.97        247.92        19.04 o                         
   0  11  13       1506.35       1318.61        38.69 o                         
   1  11  13       1650.24       1581.41        56.09 o                         
   2  11  13        619.66        555.71        26.12 o                         
   3  11  13        242.22        224.97        29.62 o                         
   4  11  13        552.27        493.09        36.03 o                         
  -6  12  13        578.12        561.41        33.52 o                         
  -5  12  13         84.49         96.55        16.95 o                         
  -4  12  13        247.70        193.17        18.03 o                         
  -3  12  13        659.32        788.79        29.19 o                         
  -2  12  13        622.28        654.80        32.20 o                         
  -1  12  13          0.56         15.23        15.10 o                         
   0  12  13          1.49         -4.45        17.78 o                         
   1  12  13         27.77          5.62        15.79 o                         
   2  12  13       1175.08       1271.05        54.62 o                         
   3  12  13        428.06        479.97        30.85 o                         
  -5  13  13        506.93        554.81        21.91 o                         
  -4  13  13        117.90        143.14        16.02 o                         
  -3  13  13        241.29        293.12        23.88 o                         
  -2  13  13       1188.67       1140.60        34.90 o                         
  -1  13  13        708.56        708.33        35.94 o                         
   0  13  13         70.97         76.46        16.59 o                         
   1  13  13        106.95         60.35        16.87 o                         
   2  13  13         84.90        171.68        21.46 o                         
   3  13  13         60.89         84.12        22.27 o                         
  -5  14  13        860.73        803.72        28.84 o                         
  -4  14  13        229.76        171.85        18.19 o                         
  -3  14  13        447.71        341.61        23.88 o                         
  -2  14  13          2.48         25.51        26.21 o                         
  -1  14  13        478.87        565.70        28.36 o                         
   0  14  13        660.57        772.40        34.01 o                         
   1  14  13        310.11        309.14        22.15 o                         
   2  14  13        156.01        154.36        31.29 o                         
  -4  15  13         33.43         50.55        23.46 o                         
  -3  15  13          9.88         62.10        28.36 o                         
  -2  15  13        323.71        340.01        33.64 o                         
  -1  15  13          1.24        -16.50        21.53 o                         
   0  15  13        332.49        346.45        33.19 o                         
   1  15  13       1211.84       1137.57        53.84 o                         
   2  15  13       1056.14       1002.15        41.66 o                         
  -4  16  13         27.56         68.73        29.07 o                         
  -3  16  13       1493.61       1467.98        67.09 o                         
  -2  16  13         15.76         44.62        29.39 o                         
  -1  16  13         20.04         10.61        21.30 o                         
   0  16  13          1.80         27.17        20.48 o                         
   1  16  13        101.06        141.50        29.77 o                         
  -3  17  13         23.41          7.53        28.94 o                         
  -2  17  13        787.32        779.67        46.76 o                         
  -1  17  13        560.52        611.05        42.68 o                         
   0  17  13        133.56        129.38        23.58 o                         
  -7   0  14        282.01        398.49        72.54 o                         
  -6   0  14         11.96        -38.15        42.47 o                         
  -5   0  14       1836.55       1893.59        69.31 o                         
  -4   0  14        209.51        300.68        32.89 o                         
  -3   0  14       1324.82       1118.99        33.87 o                         
  -2   0  14       2661.38       2666.55        54.45 o                         
  -1   0  14       8142.32       7839.10       186.89 o                         
   0   0  14       1062.37       1087.99        60.08 o                         
   1   0  14        109.38        154.84        52.99 o                         
   2   0  14        808.63        819.29        93.76 o                         
   3   0  14        737.17        726.84       118.07 o                         
   4   0  14        389.49        332.06        32.65 o                         
   5   0  14       1378.98       1160.93        80.88 o                         
  -7   1  14        459.26        384.72        44.11 o                         
  -6   1  14       1264.58       1240.14        60.01 o                         
  -5   1  14       1263.42       1386.24        48.58 o                         
  -4   1  14        273.23        284.51        19.92 o                         
  -3   1  14         17.98         12.08         9.18 o                         
  -2   1  14          4.58         14.83         5.93 o                         
  -1   1  14        581.92        675.42        31.04 o                         
   0   1  14       1274.39       1207.14        83.32 o                         
   1   1  14        173.43        157.88        26.34 o                         
   2   1  14        622.78        690.29        58.05 o                         
   3   1  14       2293.93       2319.16        63.75 o                         
   4   1  14        901.96        909.11        37.72 o                         
   5   1  14         34.29         68.25        21.34 o                         
  -7   2  14          6.03         20.16        21.74 o                         
  -6   2  14         55.68         94.39        25.24 o                         
  -5   2  14         12.63         94.18        22.72 o                         
  -4   2  14        413.85        448.89        34.56 o                         
  -3   2  14          5.16         21.53        14.58 o                         
  -2   2  14        114.61        157.09        21.09 o                         
  -1   2  14        278.15        309.23        20.20 o                         
   0   2  14        276.45        320.79        31.49 o                         
   1   2  14        381.74        328.22        40.02 o                         
   2   2  14        596.22        594.89        42.09 o                         
   3   2  14         19.05          4.17        30.58 o                         
   4   2  14         56.44        105.72        22.99 o                         
   5   2  14         18.95          5.07        24.84 o                         
  -7   3  14        951.62        828.03        42.46 o                         
  -6   3  14        232.71        318.38        47.47 o                         
  -5   3  14       3386.83       3204.20        70.68 o                         
  -4   3  14          8.07          9.31        13.83 o                         
  -3   3  14         37.63         23.32        11.82 o                         
  -2   3  14        865.60        913.53        28.94 o                         
  -1   3  14        237.25        246.99        24.83 o                         
   0   3  14        386.38        445.97        30.61 o                         
   1   3  14          3.14         11.79        19.96 o                         
   2   3  14       1281.15       1417.67        42.00 o                         
   3   3  14       1273.69       1380.65        50.13 o                         
   4   3  14        908.40        939.71        58.42 o                         
   5   3  14         66.23        119.58        38.22 o                         
  -7   4  14          3.92         19.48        23.70 o                         
  -6   4  14        584.58        602.38        35.37 o                         
  -5   4  14        903.05       1004.79        40.20 o                         
  -4   4  14        266.73        309.35        19.53 o                         
  -3   4  14       1207.45       1101.55        35.77 o                         
  -2   4  14       3658.15       3525.60        59.29 o                         
  -1   4  14       5442.37       5439.17        96.04 o                         
   0   4  14       1525.92       1463.06        65.97 o                         
   1   4  14        411.88        432.04        31.74 o                         
   2   4  14         31.46         38.82        21.18 o                         
   3   4  14         48.37         13.54        29.92 o                         
   4   4  14       1919.61       1768.04        57.00 o                         
  -7   5  14        123.78         91.49        27.73 o                         
  -6   5  14       1337.10       1310.89        64.71 o                         
  -5   5  14        558.74        662.60        35.72 o                         
  -4   5  14         12.15         14.48        14.12 o                         
  -3   5  14        142.13        183.00        16.62 o                         
  -2   5  14        178.34        174.12        11.91 o                         
  -1   5  14       1494.85       1407.64        36.42 o                         
   0   5  14       1951.90       1780.11        45.01 o                         
   1   5  14        173.43        203.29        29.02 o                         
   2   5  14        552.94        579.71        27.09 o                         
   3   5  14       2316.49       2148.67        67.24 o                         
   4   5  14        933.73        919.25       148.01 o                         
  -7   6  14         55.49         61.35        26.43 o                         
  -6   6  14         35.11         38.17        24.64 o                         
  -5   6  14          5.31         14.33        24.58 o                         
  -4   6  14        883.95        883.42        40.34 o                         
  -3   6  14          6.71         10.97        13.14 o                         
  -2   6  14        126.20        124.76        12.45 o                         
  -1   6  14        164.11        170.80        17.04 o                         
   0   6  14        498.82        548.71        23.46 o                         
   1   6  14        198.22        270.60        18.75 o                         
   2   6  14        325.54        372.04        29.84 o                         
   3   6  14        441.84        416.08        34.61 o                         
   4   6  14        102.76         75.36        26.51 o                         
  -7   7  14        335.83        466.10        43.04 o                         
  -6   7  14       1293.86       1289.18        55.05 o                         
  -5   7  14        293.77        332.42        31.78 o                         
  -4   7  14        472.45        532.69        24.63 o                         
  -3   7  14        795.77        730.94        26.10 o                         
  -2   7  14         62.22         60.12        17.25 o                         
  -1   7  14        672.42        695.03        33.23 o                         
   0   7  14         33.24         26.04        18.71 o                         
   1   7  14        180.59        210.10        15.13 o                         
   2   7  14        132.85        167.84        17.43 o                         
   3   7  14       1556.28       1540.42        51.90 o                         
   4   7  14        399.14        447.41        39.45 o                         
  -6   8  14        180.32        211.80        29.47 o                         
  -5   8  14        753.19        764.68        29.19 o                         
  -4   8  14        242.14        249.44        19.81 o                         
  -3   8  14        234.19        267.96        17.83 o                         
  -2   8  14       3003.50       2989.70        66.40 o                         
  -1   8  14       2812.59       3002.99        65.27 o                         
   0   8  14        920.96        906.41        39.56 o                         
   1   8  14        111.09        143.96        21.90 o                         
   2   8  14         23.54         41.52        10.41 o                         
   3   8  14        153.67         98.80        17.30 o                         
   4   8  14        900.36        839.79        28.70 o                         
  -6   9  14        825.55        829.87        55.16 o                         
  -5   9  14        508.36        495.94        34.46 o                         
  -4   9  14         22.19         -3.94        15.16 o                         
  -3   9  14        597.72        639.04        27.30 o                         
  -2   9  14        306.67        300.52        27.91 o                         
  -1   9  14        357.57        355.70        31.97 o                         
   0   9  14       2350.92       2329.44        61.74 o                         
   1   9  14       1221.69       1116.67        44.70 o                         
   2   9  14        743.59        740.76        38.27 o                         
   3   9  14        934.54        905.08        27.93 o                         
   4   9  14        409.79        348.12        19.25 o                         
  -6  10  14          2.15         -6.86        43.23 o                         
  -5  10  14        265.02        265.69        26.53 o                         
  -4  10  14        499.70        468.07        50.21 o                         
  -3  10  14        130.20        148.30        18.59 o                         
  -2  10  14         16.79         16.65        15.67 o                         
  -1  10  14         47.32         46.78        20.24 o                         
   0  10  14        328.79        403.34        26.40 o                         
   1  10  14        850.04        915.85        36.72 o                         
   2  10  14        216.94        220.96        35.78 o                         
   3  10  14          2.86         48.34        35.01 o                         
  -6  11  14        160.38        196.41        38.58 o                         
  -5  11  14        381.73        351.29        19.14 o                         
  -4  11  14        629.82        620.67        28.27 o                         
  -3  11  14         67.16        102.28        19.27 o                         
  -2  11  14        681.45        623.10        28.00 o                         
  -1  11  14         21.81         54.62        14.74 o                         
   0  11  14         15.72         15.99        21.49 o                         
   1  11  14         55.53         94.99        24.85 o                         
   2  11  14        238.72        312.73        37.15 o                         
   3  11  14        120.14        139.67        31.07 o                         
  -5  12  14         70.52         46.02        14.35 o                         
  -4  12  14        596.05        545.99        26.17 o                         
  -3  12  14        654.83        750.81        30.98 o                         
  -2  12  14        512.61        584.06        27.08 o                         
  -1  12  14       1811.69       1852.64        44.61 o                         
   0  12  14        601.90        644.41        35.52 o                         
   1  12  14         44.36         24.41        17.93 o                         
   2  12  14          1.03         -1.20        18.58 o                         
   3  12  14        306.64        260.24        28.53 o                         
  -5  13  14        200.37        217.36        25.27 o                         
  -4  13  14         54.74         51.52        23.38 o                         
  -3  13  14        110.89         96.05        23.78 o                         
  -2  13  14         14.40         28.45        16.87 o                         
  -1  13  14        481.84        407.00        23.70 o                         
   0  13  14       1311.52       1277.28        47.44 o                         
   1  13  14        481.76        440.24        27.05 o                         
   2  13  14          0.62         12.04        20.13 o                         
  -4  14  14        780.95        703.40        45.85 o                         
  -3  14  14          8.65         47.08        18.55 o                         
  -2  14  14         93.44         94.71        22.12 o                         
  -1  14  14         79.65         83.83        19.14 o                         
   0  14  14         47.16        104.14        19.43 o                         
   1  14  14        462.17        506.84        25.91 o                         
   2  14  14        601.69        572.92        31.92 o                         
  -4  15  14         26.01         83.90        29.20 o                         
  -3  15  14       1025.14        940.06        47.73 o                         
  -2  15  14        112.70        124.45        31.90 o                         
  -1  15  14         85.88         73.13        25.20 o                         
   0  15  14        321.61        343.59        27.72 o                         
   1  15  14         33.70         62.10        26.83 o                         
  -2  16  14        497.49        589.70        43.75 o                         
  -1  16  14        313.09        320.86        37.73 o                         
   0  16  14        102.96        104.46        35.69 o                         
  -7   1  15        804.47        921.16        59.74 o                         
  -6   1  15        562.41        651.34        38.39 o                         
  -5   1  15         26.41         16.70        21.58 o                         
  -4   1  15          5.94          2.99        15.28 o                         
  -3   1  15          7.28         22.01        11.81 o                         
  -2   1  15        630.01        686.71        19.24 o                         
  -1   1  15        199.83        238.79        24.73 o                         
   0   1  15         34.25         43.74        22.66 o                         
   1   1  15       1229.87       1335.19        80.23 o                         
   2   1  15       2133.83       2131.04       101.29 o                         
   3   1  15       1396.75       1360.64       110.48 o                         
   4   1  15          9.31         -4.34        22.70 o                         
  -7   2  15        202.72        172.69        28.42 o                         
  -6   2  15        233.88        285.82        30.25 o                         
  -5   2  15         38.41         22.05        23.69 o                         
  -4   2  15        435.04        428.15        21.80 o                         
  -3   2  15       5621.31       5509.66        87.50 o                         
  -2   2  15       4171.94       4001.45        96.33 o                         
  -1   2  15       1019.42       1079.69        40.38 o                         
   0   2  15         59.69         85.81        24.98 o                         
   1   2  15        365.56        388.46        37.82 o                         
   2   2  15        233.03        167.80        35.58 o                         
   3   2  15        624.03        542.91        51.89 o                         
   4   2  15        330.52        279.33        43.65 o                         
  -7   3  15       1203.49       1267.67        48.59 o                         
  -6   3  15        903.81        943.47        41.20 o                         
  -5   3  15        133.20        127.77        26.78 o                         
  -4   3  15         33.92         44.39        16.57 o                         
  -3   3  15        309.72        349.05        17.61 o                         
  -2   3  15        937.27        893.60        28.01 o                         
  -1   3  15        433.43        467.48        29.19 o                         
   0   3  15        218.06        229.02        25.89 o                         
   1   3  15       1260.43       1313.53        49.85 o                         
   2   3  15       2311.88       2271.67        78.46 o                         
   3   3  15        698.07        732.94        67.62 o                         
   4   3  15         19.27         10.22        27.81 o                         
  -7   4  15         15.72         41.75        28.09 o                         
  -6   4  15        309.69        266.66        28.61 o                         
  -5   4  15         64.42         85.69        23.13 o                         
  -4   4  15        125.18        156.47        17.42 o                         
  -3   4  15         94.11        136.20        20.08 o                         
  -2   4  15         22.13         33.34        13.81 o                         
  -1   4  15         48.47         49.60        14.12 o                         
   0   4  15        928.04        951.25        41.96 o                         
   1   4  15         12.14          2.96        37.75 o                         
   2   4  15         46.33         73.52        24.88 o                         
   3   4  15        196.57        210.45        25.32 o                         
   4   4  15        318.82        285.70        31.85 o                         
  -6   5  15         41.10         47.83        25.17 o                         
  -5   5  15        427.47        503.77        35.99 o                         
  -4   5  15          6.43         20.21        16.15 o                         
  -3   5  15        199.49        205.15        20.58 o                         
  -2   5  15          2.88         21.36        13.33 o                         
  -1   5  15          0.68         -0.69        12.59 o                         
   0   5  15        308.67        339.10        27.12 o                         
   1   5  15       1177.64       1362.31        94.02 o                         
   2   5  15        870.95        885.99        40.17 o                         
   3   5  15        597.99        564.55        33.88 o                         
   4   5  15         93.80         62.82        26.76 o                         
  -6   6  15        150.12        144.89        31.14 o                         
  -5   6  15         27.96         12.97        16.34 o                         
  -4   6  15       1141.32       1097.31        41.71 o                         
  -3   6  15       2256.79       2271.83        49.20 o                         
  -2   6  15       4282.91       4250.97        80.31 o                         
  -1   6  15         92.88         83.40        21.47 o                         
   0   6  15          2.91         20.02        20.07 o                         
   1   6  15         20.91          0.88        17.41 o                         
   2   6  15         65.17         52.90        20.27 o                         
   3   6  15        910.93        849.88        51.16 o                         
   4   6  15        218.09        251.45        86.28 o                         
  -6   7  15        447.34        470.95        34.90 o                         
  -5   7  15         12.18         -3.74        15.33 o                         
  -4   7  15        102.14        133.17        19.94 o                         
  -3   7  15        172.05        154.91        15.58 o                         
  -2   7  15         31.09         41.21        22.37 o                         
  -1   7  15       2170.78       2075.11        64.28 o                         
   0   7  15         10.29         28.73        20.41 o                         
   1   7  15       1020.66       1032.73        34.69 o                         
   2   7  15       1148.97       1117.45        45.17 o                         
   3   7  15        259.64        234.25        37.27 o                         
  -6   8  15        316.40        351.41        32.98 o                         
  -5   8  15        205.46        193.53        20.58 o                         
  -4   8  15        427.83        382.21        22.75 o                         
  -3   8  15        141.47        155.94        18.09 o                         
  -2   8  15        139.61        152.83        17.75 o                         
  -1   8  15          6.44        -18.89        19.00 o                         
   0   8  15        110.97        150.83        24.74 o                         
   1   8  15         59.12         87.03        22.70 o                         
   2   8  15         35.18         53.23        16.15 o                         
   3   8  15        621.23        548.48        32.66 o                         
  -6   9  15        421.41        466.85        41.19 o                         
  -5   9  15         33.60         37.62        26.02 o                         
  -4   9  15        107.11        142.54        18.21 o                         
  -3   9  15        141.91        182.36        20.75 o                         
  -2   9  15          7.88         17.12        20.27 o                         
  -1   9  15         27.06         50.17        20.79 o                         
   0   9  15        427.58        484.33        32.99 o                         
   1   9  15        586.69        784.17        54.42 o                         
   2   9  15        966.07       1091.73        49.19 o                         
   3   9  15        636.77        848.64        54.98 o                         
  -5  10  15         44.87         29.50        26.32 o                         
  -4  10  15        349.75        411.91        28.08 o                         
  -3  10  15       2459.56       2535.50        81.52 o                         
  -2  10  15        768.72        812.55        49.31 o                         
  -1  10  15       1204.95       1230.40        43.08 o                         
   0  10  15        130.48        115.06        26.05 o                         
   1  10  15         10.43         -6.07        22.71 o                         
   2  10  15        282.16        182.41        44.39 o                         
   3  10  15        105.79        113.54        40.26 o                         
  -5  11  15          0.99          9.78        15.79 o                         
  -4  11  15         90.10        125.33        17.59 o                         
  -3  11  15         22.77         39.94        22.07 o                         
  -2  11  15       1575.73       1455.37        39.90 o                         
  -1  11  15        810.85        780.57        48.80 o                         
   0  11  15        202.07        210.90        28.39 o                         
   1  11  15         98.93         60.40        25.90 o                         
   2  11  15       1867.14       1843.78        70.83 o                         
  -5  12  15        151.04        158.87        28.84 o                         
  -4  12  15        488.81        522.11        29.94 o                         
  -3  12  15         29.22         23.74        18.95 o                         
  -2  12  15        141.61         65.93        22.21 o                         
  -1  12  15         76.62         90.27        23.37 o                         
   0  12  15        811.60        950.63        58.78 o                         
   1  12  15         48.39         81.82        25.55 o                         
   2  12  15         41.29         42.04        36.48 o                         
  -4  13  15        298.22        237.39        24.16 o                         
  -3  13  15         29.28         28.30        21.67 o                         
  -2  13  15          1.54         -7.59        16.96 o                         
  -1  13  15        207.44        263.84        26.03 o                         
   0  13  15        477.57        626.42        53.07 o                         
   1  13  15        286.56        357.45        33.56 o                         
  -3  14  15        390.94        473.96        34.73 o                         
  -2  14  15        407.01        410.82        29.75 o                         
  -1  14  15        125.64        133.83        21.92 o                         
   0  14  15        131.21        114.51        29.18 o                         
  -2  15  15        751.36        720.98        46.43 o                         
  -1  15  15        541.84        486.71        27.45 o                         
  -6   0  16         60.53         36.65        51.26 o                         
  -5   0  16       1497.72       1411.99        65.71 o                         
  -4   0  16       5978.46       5551.67       121.91 o                         
  -3   0  16        749.09        837.19        33.88 o                         
  -2   0  16        426.89        491.05        41.47 o                         
  -1   0  16        892.52        878.67        93.35 o                         
   0   0  16        236.64        379.02        73.56 o                         
   1   0  16        227.28        128.86        61.42 o                         
   2   0  16        452.04        388.71        84.63 o                         
   3   0  16        309.80        181.43        55.06 o                         
  -6   1  16        142.55        187.73        33.10 o                         
  -5   1  16        305.69        332.93        28.09 o                         
  -4   1  16         27.06         40.74        14.10 o                         
  -3   1  16        262.76        281.76        19.47 o                         
  -2   1  16        204.79        231.03        23.17 o                         
  -1   1  16        436.47        516.19        42.01 o                         
   0   1  16       3095.40       3246.93        86.46 o                         
   1   1  16       1085.49       1129.20       107.48 o                         
   2   1  16       1046.92       1090.11       105.65 o                         
   3   1  16        528.66        620.94       103.14 o                         
  -6   2  16         61.34         48.03        27.15 o                         
  -5   2  16        135.09        139.60        27.19 o                         
  -4   2  16         30.45         37.35        16.07 o                         
  -3   2  16          0.74         46.42        18.68 o                         
  -2   2  16         54.96         78.67        15.99 o                         
  -1   2  16         10.49         32.76        20.57 o                         
   0   2  16        246.81        261.72        29.41 o                         
   1   2  16        625.20        550.40        38.32 o                         
   2   2  16        138.07         85.56        48.44 o                         
   3   2  16          7.32         51.10        43.53 o                         
  -6   3  16         75.79         46.16        24.91 o                         
  -5   3  16         13.23         61.23        22.89 o                         
  -4   3  16          8.31         14.33        15.47 o                         
  -3   3  16         27.75         52.68        14.09 o                         
  -2   3  16          1.72         11.53        18.77 o                         
  -1   3  16        536.63        557.94        33.23 o                         
   0   3  16        524.58        528.48        36.12 o                         
   1   3  16       3214.37       3416.11       109.93 o                         
   2   3  16         73.84         66.05        27.90 o                         
   3   3  16         29.46         27.74        40.56 o                         
  -6   4  16        176.17        125.59        26.40 o                         
  -5   4  16       1091.10       1021.60        46.68 o                         
  -4   4  16       2739.69       2642.35        54.13 o                         
  -3   4  16       2817.42       2900.63        58.51 o                         
  -2   4  16          2.58         30.00        13.43 o                         
  -1   4  16         53.44         83.55        21.98 o                         
   0   4  16        122.74        266.93        39.02 o                         
   1   4  16          8.44         -9.80        23.80 o                         
   2   4  16        841.28        704.32        68.89 o                         
   3   4  16          6.83        -14.00        73.82 o                         
  -6   5  16          0.40         -0.76        30.01 o                         
  -5   5  16        135.20        132.51        22.37 o                         
  -4   5  16         14.90         -3.98        15.33 o                         
  -3   5  16        397.12        415.59        27.37 o                         
  -2   5  16        324.10        364.87        19.59 o                         
  -1   5  16         55.86         67.95        18.75 o                         
   0   5  16       1020.79       1083.77        44.53 o                         
   1   5  16       2101.47       2056.87       107.09 o                         
   2   5  16        571.19        514.32        34.64 o                         
   3   5  16        170.04        145.11        33.11 o                         
  -6   6  16        283.80        344.32        32.99 o                         
  -5   6  16          9.11         -8.76        18.61 o                         
  -4   6  16         12.89         50.97        16.76 o                         
  -3   6  16        150.20        122.94        22.84 o                         
  -2   6  16        157.85        216.26        26.73 o                         
  -1   6  16          9.90         23.88        22.43 o                         
   0   6  16         63.50        -12.20        34.52 o                         
   1   6  16        298.18        286.99        24.42 o                         
   2   6  16        301.93        320.97        34.55 o                         
   3   6  16        472.08        414.26        33.03 o                         
  -6   7  16        160.60        187.91        30.06 o                         
  -5   7  16         43.85         49.94        18.71 o                         
  -4   7  16          0.36         -5.27        15.51 o                         
  -3   7  16          0.33         -1.64        13.99 o                         
  -2   7  16        228.05        198.77        29.26 o                         
  -1   7  16        346.18        411.74        29.54 o                         
   0   7  16        958.42       1099.34        46.24 o                         
   1   7  16        820.26        869.73        60.65 o                         
   2   7  16        279.83        292.44        21.28 o                         
   3   7  16        171.59        109.70        33.54 o                         
  -5   8  16       1389.27       1251.71        47.17 o                         
  -4   8  16       1687.40       1716.65        60.70 o                         
  -3   8  16        956.23        931.36        31.90 o                         
  -2   8  16        303.31        328.75        29.85 o                         
  -1   8  16         44.35         72.02        22.18 o                         
   0   8  16        178.87        240.46        26.46 o                         
   1   8  16        235.02        192.57        34.68 o                         
   2   8  16        173.40        113.53        37.71 o                         
  -5   9  16        106.87         73.09        30.06 o                         
  -4   9  16         83.29         33.91        19.92 o                         
  -3   9  16        286.78        241.36        27.66 o                         
  -2   9  16       1098.90       1166.03        43.31 o                         
  -1   9  16         60.74         56.21        22.75 o                         
   0   9  16       1034.70       1056.85        45.49 o                         
   1   9  16       1034.04        910.06        62.25 o                         
   2   9  16        294.39        254.33        41.62 o                         
  -5  10  16         14.87         97.69        26.24 o                         
  -4  10  16         34.46        -20.35        20.35 o                         
  -3  10  16         57.85         72.66        20.02 o                         
  -2  10  16        300.13        317.18        24.87 o                         
  -1  10  16         52.25         73.63        23.19 o                         
   0  10  16         12.75         25.04        23.86 o                         
   1  10  16         77.25         91.79        27.55 o                         
   2  10  16        981.24        914.68        56.24 o                         
  -4  11  16         53.17         52.82        25.09 o                         
  -3  11  16          4.34         18.11        31.94 o                         
  -2  11  16        345.16        393.85        23.42 o                         
  -1  11  16        514.36        572.79        33.85 o                         
   0  11  16        419.02        496.97        35.55 o                         
   1  11  16        269.89        340.03        45.35 o                         
  -4  12  16        592.33        689.05        36.93 o                         
  -3  12  16       1210.47       1278.32        49.99 o                         
  -2  12  16          4.62          5.84        18.42 o                         
  -1  12  16         18.38         27.38        23.70 o                         
   0  12  16          9.49         61.86        26.29 o                         
   1  12  16         16.60        -22.97        30.28 o                         
  -3  13  16        516.44        489.26        34.63 o                         
  -2  13  16        533.87        528.50        27.74 o                         
  -1  13  16          1.46         17.31        22.97 o                         
   0  13  16        443.46        430.83        34.05 o                         
  -6   1  17         98.44        104.91        38.09 o                         
  -5   1  17          6.25         23.10        20.09 o                         
  -4   1  17          1.48         25.10        13.46 o                         
  -3   1  17         74.23         71.29        12.83 o                         
  -2   1  17        226.85        235.23        28.96 o                         
  -1   1  17       1844.19       1998.24       127.13 o                         
   0   1  17        932.93       1080.55        79.93 o                         
   1   1  17         73.88         26.02        62.97 o                         
   2   1  17          4.65         23.35        51.06 o                         
   3   1  17        357.52        343.56        47.42 o                         
  -6   2  17       1637.46       1518.37        51.68 o                         
  -5   2  17       1685.71       1805.70        55.25 o                         
  -4   2  17        501.93        539.04        24.19 o                         
  -3   2  17        163.72        159.00        17.05 o                         
  -2   2  17        760.48        683.35        36.02 o                         
  -1   2  17        126.67        149.99        28.30 o                         
   0   2  17         11.65          1.15        24.71 o                         
   1   2  17        143.73        138.09        48.90 o                         
   2   2  17         63.75         15.73        40.69 o                         
  -6   3  17         11.95         15.79        25.23 o                         
  -5   3  17         98.74        117.35        25.19 o                         
  -4   3  17        132.06        147.18        16.89 o                         
  -3   3  17         14.89         22.09        23.63 o                         
  -2   3  17        420.75        410.21        26.79 o                         
  -1   3  17        976.66        942.22        61.14 o                         
   0   3  17       1785.53       1794.49        79.56 o                         
   1   3  17        125.44         88.80        33.74 o                         
   2   3  17        220.33        257.11        70.70 o                         
  -5   4  17        331.24        318.41        29.09 o                         
  -4   4  17         78.33        133.47        19.93 o                         
  -3   4  17         50.79         28.23        19.21 o                         
  -2   4  17        146.40        183.02        24.67 o                         
  -1   4  17        111.34        121.98        23.00 o                         
   0   4  17          2.09         57.78        23.93 o                         
   1   4  17        567.59        519.97        58.13 o                         
   2   4  17        108.32        115.75        26.59 o                         
  -5   5  17         14.94          4.19        22.54 o                         
  -4   5  17         85.90        101.64        25.84 o                         
  -3   5  17         82.00         58.63        20.08 o                         
  -2   5  17        332.61        342.32        23.21 o                         
  -1   5  17       1699.36       1735.11        61.94 o                         
   0   5  17        540.60        635.02        39.68 o                         
   1   5  17        277.60        259.24        28.25 o                         
   2   5  17         26.91         -4.94        44.15 o                         
  -5   6  17       1374.63       1435.12        67.07 o                         
  -4   6  17       1337.28       1307.39        49.01 o                         
  -3   6  17        259.51        171.24        22.41 o                         
  -2   6  17         21.79         13.59        20.19 o                         
  -1   6  17       1039.97       1089.98        60.55 o                         
   0   6  17         37.23        -23.39        41.30 o                         
   1   6  17        304.92        275.26        26.90 o                         
   2   6  17         57.83         30.27        41.13 o                         
  -5   7  17         67.58         80.47        20.90 o                         
  -4   7  17        568.80        520.08        27.99 o                         
  -3   7  17         14.20         23.18        10.89 o                         
  -2   7  17         40.65         -4.91        21.06 o                         
  -1   7  17        980.86        958.98        45.83 o                         
   0   7  17       1757.41       1772.98        70.77 o                         
   1   7  17         75.42         -3.68        33.02 o                         
   2   7  17          3.96         -3.70        32.78 o                         
  -4   8  17         41.56         18.76        23.39 o                         
  -3   8  17        129.43        108.25        20.99 o                         
  -2   8  17        294.16        358.38        31.38 o                         
  -1   8  17          6.79         16.99        20.34 o                         
   0   8  17        246.22        276.98        37.49 o                         
   1   8  17        602.43        661.10        56.49 o                         
  -4   9  17        141.53        187.93        32.16 o                         
  -3   9  17        499.95        467.78        53.84 o                         
  -2   9  17        976.55        885.20        48.03 o                         
  -1   9  17        398.04        474.77        46.45 o                         
   0   9  17        403.80        551.30        68.38 o                         
   1   9  17         14.10         20.34        35.98 o                         
  -4  10  17         87.31        101.98        17.79 o                         
  -3  10  17        192.40        131.48        24.96 o                         
  -2  10  17        468.01        467.43        36.87 o                         
  -1  10  17         47.36         29.25        25.19 o                         
   0  10  17         54.56         67.23        34.60 o                         
  -3  11  17         88.64        127.72        35.48 o                         
  -2  11  17         53.11         41.50        24.34 o                         
  -1  11  17        415.85        404.92        49.25 o                         
   0  11  17       1076.68       1073.15        58.06 o                         
  -5   0  18        294.20        303.53        94.69 o                         
  -4   0  18          6.90         14.03        25.16 o                         
  -3   0  18        900.17       1014.13        78.93 o                         
  -2   0  18        461.91        411.52        84.23 o                         
  -1   0  18         16.52        138.15        71.84 o                         
   0   0  18        133.22        126.01        71.11 o                         
   1   0  18        567.51        534.68        88.38 o                         
   2   0  18        828.08       1030.34       118.03 o                         
  -5   1  18         34.33         59.15        23.45 o                         
  -4   1  18         20.45         22.38        12.13 o                         
  -3   1  18       1388.92       1238.66        58.91 o                         
  -2   1  18        547.22        610.86        37.48 o                         
  -1   1  18        446.58        339.66        56.99 o                         
   0   1  18        212.01        139.42        72.54 o                         
   1   1  18        387.16        327.42        58.15 o                         
   2   1  18        399.03        472.70        67.69 o                         
  -5   2  18         97.57         95.03        20.34 o                         
  -4   2  18         13.14         27.00        12.16 o                         
  -3   2  18         12.45         29.90        13.73 o                         
  -2   2  18          0.92         29.08        25.68 o                         
  -1   2  18         58.52         70.36        68.64 o                         
   0   2  18          1.42        -11.49        47.73 o                         
   1   2  18          7.93         26.37        50.22 o                         
  -5   3  18          1.99         10.63        23.49 o                         
  -4   3  18        234.79        200.72        17.67 o                         
  -3   3  18        456.13        460.78        41.61 o                         
  -2   3  18       1270.89       1279.13        61.92 o                         
  -1   3  18        655.13        626.29        66.49 o                         
   0   3  18         61.80         19.09        26.23 o                         
   1   3  18         15.03        -17.33        28.46 o                         
  -5   4  18         91.59        111.47        34.66 o                         
  -4   4  18         78.30         43.31        14.04 o                         
  -3   4  18        749.65        751.32        32.72 o                         
  -2   4  18        186.25        239.80        38.76 o                         
  -1   4  18        113.28         22.70        31.94 o                         
   0   4  18         26.76         31.21        24.40 o                         
   1   4  18         32.54         29.54        37.61 o                         
  -4   5  18          8.59         -1.20        13.10 o                         
  -3   5  18        131.04        120.05        21.31 o                         
  -2   5  18       1918.66       1749.55        80.25 o                         
  -1   5  18        969.05        970.40        45.44 o                         
   0   5  18          1.93         -7.92        21.77 o                         
   1   5  18        424.72        457.87        46.04 o                         
  -4   6  18         69.24         66.91        17.24 o                         
  -3   6  18         12.22         23.14        18.87 o                         
  -2   6  18         27.64         84.61        20.65 o                         
  -1   6  18        479.02        453.34        51.24 o                         
   0   6  18         67.21         75.09        38.21 o                         
   1   6  18        588.27        609.67        33.64 o                         
  -4   7  18        110.21         74.68        18.11 o                         
  -3   7  18        735.03        780.58        40.81 o                         
  -2   7  18        205.98        308.37        27.59 o                         
  -1   7  18        144.06         91.72        45.00 o                         
   0   7  18        174.65        269.30        41.92 o                         
  -3   8  18        544.06        543.79        45.39 o                         
  -2   8  18         11.98         58.12        24.85 o                         
  -1   8  18          2.18         29.74        21.25 o                         
   0   8  18          0.18        -25.87        34.20 o                         
  -3   9  18         17.24         50.43        26.96 o                         
  -2   9  18       1847.81       1731.37        55.80 o                         
  -1   9  18        351.91        346.29        40.47 o                         
  -4   1  19        131.77        141.10        33.50 o                         
  -3   1  19        525.62        724.29        53.01 o                         
  -2   1  19        187.93        251.47        42.15 o                         
  -1   1  19          8.46        -20.11        54.41 o                         
   0   1  19        896.13       1062.23        97.30 o                         
  -4   2  19        487.98        488.57        23.95 o                         
  -3   2  19         86.95         80.35        33.08 o                         
  -2   2  19        149.99        173.91        40.02 o                         
  -1   2  19         16.01         28.08        52.58 o                         
   0   2  19        238.06        268.02        58.62 o                         
  -3   3  19        235.17        261.17        32.46 o                         
  -2   3  19        902.23        921.88        53.56 o                         
  -1   3  19         81.17         73.83        29.58 o                         
   0   3  19        200.66        262.74        61.62 o                         
  -3   4  19          0.74         45.39        28.74 o                         
  -2   4  19          6.57          1.40        23.17 o                         
  -1   4  19        303.63        246.67        49.40 o                         
   0   4  19          7.32         -3.17        40.50 o                         
  -3   5  19        412.67        416.87        31.51 o                         
  -2   5  19         39.28         66.25        35.28 o                         
  -1   5  19          3.42          7.71        28.36 o                         
  -2   6  19          8.88         25.42        34.71 o                         
  -1   6  19          9.23         77.14        40.73 o                         
                                                                                
