# Supplementary material for: Effect of methyl­ene versus ethyl­ene linkers on structural properties of tert-butyl and mesityl bis­(imidazolium) bromide salts
Source: Acta Crystallogr E Crystallogr Commun. 2022 Aug 16;78(Pt 9):905–11. doi: 10.1107/S2056989022008003 (PMC9443804; doi:10.1107/S2056989022008003)
Supplement: Supplementary file 3 [file e-78-00905-est01043_0msup3.hkl]

data_est01043_0m                                                                
_shelx_title ' est01043_0m_a.res in P2(1)/n'                                    
_shelx_refln_list_code          4                                               
_shelx_F_calc_maximum      275.98                                               
_exptl_crystal_F_000       968.00                                               
_reflns_d_resolution_high  0.7800                                               
                                                                                
loop_                                                                           
 _space_group_symop_operation_xyz                                               
 'x, y, z'                                                                      
 '-x+1/2, y+1/2, -z+1/2'                                                        
 '-x, -y, -z'                                                                   
 'x-1/2, -y-1/2, z-1/2'                                                         
                                                                                
_cell_length_a    17.1577                                                       
_cell_length_b     7.3180                                                       
_cell_length_c    18.2712                                                       
_cell_angle_alpha  90.000                                                       
_cell_angle_beta  112.786                                                       
_cell_angle_gamma  90.000                                                       
                                                                                
_shelx_F_squared_multiplier     1.000                                           
                                                                                
loop_                                                                           
 _refln_index_h                                                                 
 _refln_index_k                                                                 
 _refln_index_l                                                                 
 _refln_F_squared_calc                                                          
 _refln_F_squared_meas                                                          
 _refln_F_squared_sigma                                                         
 _refln_observed_status                                                         
   2   0   0       3964.52       3695.50       110.53 o                         
   4   0   0      76165.52      80723.50      3862.43 o                         
   6   0   0       1411.29       1373.66        33.21 o                         
   8   0   0       2640.28       3036.42        80.37 o                         
  10   0   0         62.62        102.92        13.10 o                         
  12   0   0         62.29        227.72        39.43 o                         
  14   0   0       8814.27       8820.24       349.61 o                         
  16   0   0        676.46        658.27        48.31 o                         
  18   0   0       9288.67      10035.10       422.81 o                         
  20   0   0         30.73        100.81        85.36 o                         
   1   1   0        193.55        276.32         6.45 o                         
   2   1   0       5202.51       5407.92       128.26 o                         
   3   1   0       2483.79       2504.13        51.53 o                         
   4   1   0       5948.18       6085.12       113.27 o                         
   5   1   0      11475.98      11604.63       214.77 o                         
   6   1   0       6384.53       6442.78       112.39 o                         
   7   1   0       4606.39       4653.44        84.74 o                         
   8   1   0       6950.47       6657.83       116.51 o                         
   9   1   0       2224.68       2246.38        44.76 o                         
  10   1   0       6445.77       6468.49       127.93 o                         
  11   1   0       3206.89       3171.03        76.44 o                         
  12   1   0       2282.15       2312.47        57.61 o                         
  13   1   0       6247.21       6302.90       164.75 o                         
  14   1   0        923.45        958.75        40.76 o                         
  15   1   0        388.61        424.72        36.52 o                         
  16   1   0        439.21        454.41        39.98 o                         
  17   1   0        739.72        765.10        45.93 o                         
  18   1   0        416.35        404.57        36.22 o                         
  19   1   0       1805.95       1754.68        85.50 o                         
  20   1   0        255.58        350.31        63.71 o                         
   0   2   0      12450.37      13359.82       515.49 o                         
   1   2   0         99.86        139.60         5.47 o                         
   2   2   0      15878.24      16677.47       371.29 o                         
   3   2   0       9202.31       9602.52       214.75 o                         
   4   2   0         32.43         72.16         6.44 o                         
   5   2   0       4540.13       4479.86        88.20 o                         
   6   2   0      21957.08      21675.56       436.58 o                         
   7   2   0       3665.21       3758.23        78.47 o                         
   8   2   0       2107.53       1937.73        39.24 o                         
   9   2   0       5960.55       5641.03       111.36 o                         
  10   2   0       7154.25       6845.75       147.46 o                         
  11   2   0        395.82        433.22        22.54 o                         
  12   2   0       2119.05       1994.14        58.17 o                         
  13   2   0        473.68        491.26        30.60 o                         
  14   2   0        569.24        581.82        29.48 o                         
  15   2   0        307.03        322.82        24.89 o                         
  16   2   0         70.71        104.19        35.47 o                         
  17   2   0        492.90        563.88        37.92 o                         
  18   2   0        454.79        653.48        40.85 o                         
  19   2   0        186.40        240.21        44.03 o                         
   1   3   0        163.57        183.83         8.01 o                         
   2   3   0      19606.83      19434.20       491.23 o                         
   3   3   0       3766.07       3975.25        96.11 o                         
   4   3   0       5225.60       5318.61       114.66 o                         
   5   3   0        316.99        422.92        19.14 o                         
   6   3   0         96.65        119.74         8.14 o                         
   7   3   0       7307.44       7584.99       143.04 o                         
   8   3   0        526.58        546.84        22.92 o                         
   9   3   0          0.19          8.49         6.73 o                         
  10   3   0       1334.00       1327.53        34.87 o                         
  11   3   0       2013.00       1944.40        53.71 o                         
  12   3   0       2408.62       2342.15        73.85 o                         
  13   3   0          3.52          6.33        17.79 o                         
  14   3   0       1648.57       1706.17        77.21 o                         
  15   3   0        772.27        831.63        43.38 o                         
  16   3   0       6205.80       6032.03       215.65 o                         
  17   3   0         28.08         14.80        23.64 o                         
  18   3   0         24.03         -1.52        32.37 o                         
  19   3   0        156.23        162.61        45.10 o                         
   0   4   0      13529.25      13872.15       465.90 o                         
   1   4   0      17391.38      17936.38       379.87 o                         
   2   4   0       2747.96       2946.77        68.89 o                         
   3   4   0      11937.81      11854.07       265.99 o                         
   4   4   0       3793.43       3654.54        80.57 o                         
   5   4   0         54.41         62.58         8.63 o                         
   6   4   0       1036.60        968.40        29.30 o                         
   7   4   0       1466.30       1516.05        39.72 o                         
   8   4   0       1364.35       1446.56        36.58 o                         
   9   4   0       3467.83       3330.75        78.48 o                         
  10   4   0        591.84        675.44        30.03 o                         
  11   4   0       2882.28       2869.82        80.22 o                         
  12   4   0        192.28        212.18        20.30 o                         
  13   4   0         20.03         60.79        32.74 o                         
  14   4   0        355.79        414.92        37.83 o                         
  15   4   0       3960.06       3835.46       178.06 o                         
  16   4   0          5.97         23.05        36.42 o                         
  17   4   0        920.91       1168.68        80.68 o                         
  18   4   0         84.91        133.46        40.84 o                         
   1   5   0          7.13         17.53         7.70 o                         
   2   5   0        573.94        678.30        21.02 o                         
   3   5   0       2627.02       2700.85        64.51 o                         
   4   5   0       5023.27       4879.95       128.31 o                         
   5   5   0         39.40         49.67        11.04 o                         
   6   5   0        436.74        493.46        28.00 o                         
   7   5   0       8405.02       8564.55       221.30 o                         
   8   5   0       3156.33       3157.15        95.83 o                         
   9   5   0         24.47         20.59        15.47 o                         
  10   5   0       3155.17       3235.42        96.49 o                         
  11   5   0       3876.62       3932.36       139.42 o                         
  12   5   0         66.51         44.60        20.01 o                         
  13   5   0        342.71        339.95        26.75 o                         
  14   5   0        367.92        368.23        39.75 o                         
  15   5   0        688.40        764.56        52.38 o                         
  16   5   0        665.13        732.25        53.98 o                         
  17   5   0         62.96         34.42        39.51 o                         
   0   6   0      12316.23      12612.67       380.54 o                         
   1   6   0       4496.03       4605.87       101.52 o                         
   2   6   0         15.83         36.99        13.15 o                         
   3   6   0        592.84        683.12        47.10 o                         
   4   6   0       2591.81       2494.66        96.02 o                         
   5   6   0       7098.44       6994.03       243.81 o                         
   6   6   0        847.60        984.99        61.96 o                         
   7   6   0        290.61        318.95        32.92 o                         
   8   6   0        181.44        167.55        36.50 o                         
   9   6   0       1950.31       1831.36        70.08 o                         
  10   6   0          1.73          6.71        28.19 o                         
  11   6   0         76.75         59.52        22.73 o                         
  12   6   0        574.23        619.64        58.51 o                         
  13   6   0       2034.01       1904.69        69.38 o                         
  14   6   0       2612.22       2534.70       100.18 o                         
  15   6   0        168.86        203.77        39.97 o                         
   1   7   0       5013.06       5073.84       146.05 o                         
   2   7   0       4941.24       4845.42       130.67 o                         
   3   7   0        808.02        856.05        40.55 o                         
   4   7   0       1039.96       1065.87        69.65 o                         
   5   7   0       3496.07       3574.36       135.16 o                         
   6   7   0        355.38        355.54        36.37 o                         
   7   7   0          5.97         47.23        30.29 o                         
   8   7   0        184.82        201.28        31.35 o                         
   9   7   0        363.24        423.09        42.86 o                         
  10   7   0        181.35        233.56        37.75 o                         
  11   7   0         11.80        105.59        69.28 o                         
  12   7   0        591.26        590.53        41.13 o                         
  13   7   0       2325.70       2387.36        85.91 o                         
   0   8   0       1078.19       1240.24       116.22 o                         
   1   8   0       1008.82       1181.40        58.11 o                         
   2   8   0        743.06        784.92        43.21 o                         
   3   8   0        152.54        234.62        21.95 o                         
   4   8   0         65.82         75.43        28.37 o                         
   5   8   0       1737.49       1761.30        76.36 o                         
   6   8   0       2244.72       2276.18        99.18 o                         
   7   8   0         29.22         35.48        37.20 o                         
   8   8   0       1122.74       1194.49        67.51 o                         
   9   8   0        831.03        806.84        59.57 o                         
  10   8   0        478.06        583.35        54.30 o                         
   1   9   0          8.67         62.37        47.35 o                         
   2   9   0       1498.98       1634.76        90.50 o                         
   3   9   0       1564.38       1472.98        66.38 o                         
   4   9   0         67.13        125.84        21.51 o                         
   5   9   0         43.50         72.83        48.98 o                         
 -19   0   1         50.10         59.51        37.68 o                         
 -17   0   1        885.17       1035.87        85.33 o                         
 -15   0   1       5024.95       5313.92       190.70 o                         
 -13   0   1         42.94         51.26        23.88 o                         
 -11   0   1      18490.63      18405.93       504.68 o                         
  -9   0   1       6630.57       6514.15       167.79 o                         
  -7   0   1      10993.07      10808.19       274.46 o                         
  -5   0   1       8322.24       8451.73       214.36 o                         
  -3   0   1        357.67        362.11        13.30 o                         
   3   0   1      24920.99      27091.73      1879.46 o                         
   5   0   1       6411.57       6810.13       173.49 o                         
   7   0   1      16146.36      15407.54       389.47 o                         
   9   0   1       9446.65       8964.38       228.63 o                         
  11   0   1       1143.84       1189.38        37.57 o                         
  13   0   1        669.43        747.39        39.76 o                         
  15   0   1        167.39        252.57        32.12 o                         
  17   0   1       3373.29       3435.42       182.22 o                         
  19   0   1          4.75         63.50        66.20 o                         
 -20   1   1         24.61         33.88        37.84 o                         
 -19   1   1        807.01        964.53        74.27 o                         
 -18   1   1       1369.87       1371.33        69.50 o                         
 -17   1   1        441.12        468.28        39.24 o                         
 -16   1   1       2133.55       2272.89        78.32 o                         
 -15   1   1       5693.12       5753.69       152.46 o                         
 -14   1   1        362.99        411.85        24.72 o                         
 -13   1   1        496.18        493.25        23.88 o                         
 -12   1   1       2075.64       2022.54        54.75 o                         
 -11   1   1       3530.03       3678.51        86.36 o                         
 -10   1   1       9103.93       8865.66       166.62 o                         
  -9   1   1       7973.34       8168.59       147.72 o                         
  -8   1   1         78.89         96.41         7.18 o                         
  -7   1   1        382.14        468.04        11.11 o                         
  -6   1   1       9038.44       9005.37       150.84 o                         
  -5   1   1      36183.39      37196.91      1753.18 o                         
  -4   1   1       5767.32       6032.17       122.44 o                         
  -3   1   1       6117.09       6408.39       135.92 o                         
  -2   1   1       1380.81       1470.10        29.23 o                         
  -1   1   1       2908.74       3341.95        64.75 o                         
   0   1   1       1266.43       1266.83        32.92 o                         
   1   1   1       1606.33       1478.81        41.58 o                         
   2   1   1       4217.23       4372.57        93.09 o                         
   3   1   1      22460.60      23038.31       580.39 o                         
   4   1   1       5741.22       5814.43       113.15 o                         
   5   1   1       1276.95       1337.53        27.09 o                         
   6   1   1        335.35        344.27        10.29 o                         
   7   1   1       3777.44       4111.11        75.79 o                         
   8   1   1       6981.97       6776.91       133.45 o                         
   9   1   1       6132.65       5937.07       108.97 o                         
  10   1   1       2710.46       2647.63        55.47 o                         
  11   1   1       2060.82       2123.87        48.26 o                         
  12   1   1        196.95        225.27        14.78 o                         
  13   1   1       4500.05       4513.60       113.34 o                         
  14   1   1       3345.18       3352.26       101.58 o                         
  15   1   1         23.69         43.27        24.39 o                         
  16   1   1       1423.01       1392.09        79.43 o                         
  17   1   1       4156.93       4253.05       132.03 o                         
  18   1   1          6.57         27.47        31.51 o                         
  19   1   1        225.80        280.57        37.98 o                         
 -20   2   1       2733.84       2840.19       121.11 o                         
 -19   2   1        603.15        584.72        52.48 o                         
 -18   2   1        923.89        974.95        61.32 o                         
 -17   2   1       4940.58       4784.85       174.93 o                         
 -16   2   1       1482.13       1462.95        64.17 o                         
 -15   2   1        129.32        143.52        22.30 o                         
 -14   2   1        827.28        823.55        49.45 o                         
 -13   2   1       3121.14       2967.72        88.46 o                         
 -12   2   1         19.11         45.77        16.12 o                         
 -11   2   1        108.37        118.84        12.62 o                         
 -10   2   1        241.73        304.43        20.88 o                         
  -9   2   1        168.58        197.53        10.26 o                         
  -8   2   1       2671.70       2538.59        48.35 o                         
  -7   2   1       2976.57       2869.74        55.75 o                         
  -6   2   1       3454.96       3394.80        64.46 o                         
  -5   2   1       2906.39       2949.83        58.72 o                         
  -4   2   1       1971.48       2163.51        53.19 o                         
  -3   2   1       8323.66       8528.43       181.06 o                         
  -2   2   1      14745.00      15495.89       298.87 o                         
  -1   2   1       3168.18       3350.03        71.93 o                         
   0   2   1      10532.51      11087.08       262.11 o                         
   1   2   1      15865.83      16170.53       407.07 o                         
   2   2   1        228.09        259.05        10.66 o                         
   3   2   1        114.20        154.22         7.49 o                         
   4   2   1        272.16        290.88        11.44 o                         
   5   2   1       1650.04       1704.02        39.06 o                         
   6   2   1       4665.96       5004.60        98.41 o                         
   7   2   1       2614.44       2691.51        59.61 o                         
   8   2   1        384.81        495.20        15.20 o                         
   9   2   1       2068.41       2009.02        48.01 o                         
  10   2   1        806.33        712.71        24.68 o                         
  11   2   1       7742.33       7259.81       165.38 o                         
  12   2   1       5595.76       5208.35       120.85 o                         
  13   2   1        471.79        519.07        30.12 o                         
  14   2   1          6.55         17.81        15.57 o                         
  15   2   1       7028.94       6807.13       236.90 o                         
  16   2   1       1621.24       1611.04        72.18 o                         
  17   2   1         27.76         24.27        25.27 o                         
  18   2   1        444.16        602.53        47.74 o                         
  19   2   1       1579.45       1698.51        86.00 o                         
 -19   3   1        173.21        213.71        60.63 o                         
 -18   3   1        543.35        636.61        43.34 o                         
 -17   3   1        944.02       1115.21        74.96 o                         
 -16   3   1        156.00        180.76        35.47 o                         
 -15   3   1         42.12         74.64        21.47 o                         
 -14   3   1        685.92        722.29        38.53 o                         
 -13   3   1      14330.12      13730.73       416.58 o                         
 -12   3   1         54.14         60.42        13.94 o                         
 -11   3   1       3619.67       3448.47        86.82 o                         
 -10   3   1       1083.91       1085.02        30.29 o                         
  -9   3   1      23114.12      23200.67       467.80 o                         
  -8   3   1       1334.98       1336.55        31.31 o                         
  -7   3   1      12409.76      12594.49       234.57 o                         
  -6   3   1       2503.15       2740.08        58.32 o                         
  -5   3   1      17060.70      18420.69       411.19 o                         
  -4   3   1      10005.84      10483.15       212.47 o                         
  -3   3   1        105.93        170.99         8.33 o                         
  -2   3   1        635.26        653.15        16.93 o                         
  -1   3   1         10.06         19.42         4.92 o                         
   0   3   1       2602.09       2573.15        63.14 o                         
   1   3   1       9762.33       9495.34       241.35 o                         
   2   3   1          8.21          9.59         3.98 o                         
   3   3   1         31.20         34.83         3.93 o                         
   4   3   1        114.18        117.28         9.19 o                         
   5   3   1      24581.45      24159.66       537.93 o                         
   6   3   1       1212.09       1275.93        32.06 o                         
   7   3   1       1889.28       1656.74        40.28 o                         
   8   3   1         12.65         14.93        12.83 o                         
   9   3   1       4968.00       4972.77       114.12 o                         
  10   3   1       3169.46       3171.38        87.74 o                         
  11   3   1       1085.56       1145.32        37.54 o                         
  12   3   1         26.00         59.28        13.86 o                         
  13   3   1          1.65          8.85        13.97 o                         
  14   3   1       2749.61       2600.08        82.71 o                         
  15   3   1       1169.37       1130.81        52.12 o                         
  16   3   1        214.91        313.51        61.42 o                         
  17   3   1        281.87        290.93        31.80 o                         
  18   3   1        729.65        646.09        55.64 o                         
 -18   4   1        137.85        153.18        40.10 o                         
 -17   4   1        890.87       1045.90        62.17 o                         
 -16   4   1        152.41        169.95        39.65 o                         
 -15   4   1       1190.22       1279.38        70.89 o                         
 -14   4   1       1031.14       1144.82        58.13 o                         
 -13   4   1        105.20        105.45        36.48 o                         
 -12   4   1       5706.16       5463.26       159.55 o                         
 -11   4   1       2395.80       2366.60        64.11 o                         
 -10   4   1         88.42        109.86        12.23 o                         
  -9   4   1          3.49         14.19        10.65 o                         
  -8   4   1       6327.97       6112.65       140.01 o                         
  -7   4   1       9308.71       9503.78       227.71 o                         
  -6   4   1       2261.99       2455.09        62.81 o                         
  -5   4   1        138.20        164.89        10.62 o                         
  -4   4   1        659.01        644.40        23.05 o                         
  -3   4   1       9772.65      10217.59       217.77 o                         
  -2   4   1       3218.28       3370.63        74.08 o                         
  -1   4   1       2858.46       3016.27        66.62 o                         
   0   4   1       1071.52       1043.03        28.79 o                         
   1   4   1       4010.76       4152.50       117.50 o                         
   2   4   1       2424.13       2363.97        60.33 o                         
   3   4   1        580.21        587.99        22.29 o                         
   4   4   1       3549.30       3491.24        93.51 o                         
   5   4   1        423.37        478.56        19.20 o                         
   6   4   1      13191.12      13074.38       312.29 o                         
   7   4   1        716.81        674.91        26.43 o                         
   8   4   1        302.19        386.28        17.84 o                         
   9   4   1        559.21        619.77        31.38 o                         
  10   4   1       4714.54       4891.36       121.53 o                         
  11   4   1       2061.33       2108.41        68.93 o                         
  12   4   1       1464.87       1436.59        57.34 o                         
  13   4   1        567.60        620.08        36.68 o                         
  14   4   1        249.25        213.14        48.22 o                         
  15   4   1       1431.19       1308.72        91.52 o                         
  16   4   1        177.61        179.32        37.31 o                         
  17   4   1       1835.87       1847.72        84.05 o                         
 -17   5   1         79.49        111.16        42.53 o                         
 -16   5   1       1026.26       1108.79        63.02 o                         
 -15   5   1       2598.00       2447.13       108.80 o                         
 -14   5   1        248.00        225.72        37.29 o                         
 -13   5   1        470.44        462.50        55.38 o                         
 -12   5   1        817.41        920.30        51.86 o                         
 -11   5   1        618.39        693.14        45.02 o                         
 -10   5   1       1110.97        998.09        34.99 o                         
  -9   5   1        139.35        130.83        14.92 o                         
  -8   5   1       2282.03       2203.74        63.04 o                         
  -7   5   1       2689.35       2494.75        70.29 o                         
  -6   5   1        404.90        480.49        36.36 o                         
  -5   5   1       6507.81       6479.34       181.72 o                         
  -4   5   1      12627.67      12771.23       325.84 o                         
  -3   5   1       3291.71       3319.33        82.92 o                         
  -2   5   1       2948.09       2875.06        68.22 o                         
  -1   5   1       8431.74       8152.68       184.43 o                         
   0   5   1       2709.52       2559.97        55.10 o                         
   1   5   1        365.94        505.64        22.99 o                         
   2   5   1       3052.73       3240.06        94.65 o                         
   3   5   1       3813.51       3881.48       112.04 o                         
   4   5   1       1675.85       1697.32        60.67 o                         
   5   5   1        195.47        241.97        22.26 o                         
   6   5   1        810.76        879.91        35.02 o                         
   7   5   1       1043.44       1099.23        38.03 o                         
   8   5   1        165.64        225.11        22.34 o                         
   9   5   1       1251.99       1263.49        43.56 o                         
  10   5   1       3427.53       3272.79        95.82 o                         
  11   5   1       3283.31       3104.81        82.16 o                         
  12   5   1          1.90         13.89        15.03 o                         
  13   5   1       3965.72       4013.84       138.29 o                         
  14   5   1       3086.77       3210.15       115.43 o                         
  15   5   1        122.77        121.93        37.20 o                         
  16   5   1       1985.14       2108.73       100.37 o                         
 -15   6   1        613.50        660.25        53.43 o                         
 -14   6   1        862.08        831.12        77.03 o                         
 -13   6   1         41.93         35.08        31.99 o                         
 -12   6   1        516.93        568.79        42.76 o                         
 -11   6   1       2972.23       2658.03        97.30 o                         
 -10   6   1          7.72        -14.25        18.62 o                         
  -9   6   1       3699.05       3572.64       106.73 o                         
  -8   6   1         33.58          5.94        23.93 o                         
  -7   6   1       1611.93       1525.02        52.70 o                         
  -6   6   1       1775.56       1744.81        57.79 o                         
  -5   6   1       1242.15       1247.33        44.69 o                         
  -4   6   1        818.76        946.57        42.31 o                         
  -3   6   1        294.73        324.38        24.44 o                         
  -2   6   1       5266.60       5096.40       133.42 o                         
  -1   6   1         57.00         48.65         9.36 o                         
   0   6   1       1192.58       1252.51        38.06 o                         
   1   6   1        988.89       1061.53        34.37 o                         
   2   6   1       2609.31       2574.08        73.42 o                         
   3   6   1       3725.58       3887.99       113.60 o                         
   4   6   1         22.57         29.43        19.79 o                         
   5   6   1        666.90        807.03        41.69 o                         
   6   6   1         29.70         49.47        22.36 o                         
   7   6   1       5248.04       5369.82       155.67 o                         
   8   6   1        692.88        703.63        32.16 o                         
   9   6   1       1417.51       1426.23        49.71 o                         
  10   6   1        409.77        470.27        39.92 o                         
  11   6   1          6.55         13.72        23.78 o                         
  12   6   1       3518.57       3531.09       108.58 o                         
  13   6   1        825.04        927.17        56.04 o                         
  14   6   1        170.56        159.42        37.44 o                         
  15   6   1          9.92         20.12        37.56 o                         
 -13   7   1        320.18        306.31        39.26 o                         
 -12   7   1        595.33        671.41        47.73 o                         
 -11   7   1         65.57         77.66        24.82 o                         
 -10   7   1       9845.03       9702.50       299.31 o                         
  -9   7   1        812.23        925.83        57.50 o                         
  -8   7   1        489.70        729.13        91.87 o                         
  -7   7   1         29.94         41.89        28.50 o                         
  -6   7   1       4437.41       4590.63       167.39 o                         
  -5   7   1        599.02        725.95        47.16 o                         
  -4   7   1         60.29         81.95        35.10 o                         
  -3   7   1         21.77         29.54        18.89 o                         
  -2   7   1         21.15         23.48         7.33 o                         
  -1   7   1        227.16        243.57        19.42 o                         
   0   7   1        403.69        404.46        22.77 o                         
   1   7   1        133.94        159.22        19.21 o                         
   2   7   1       2562.57       2527.56        73.57 o                         
   3   7   1        510.47        590.18        32.42 o                         
   4   7   1       7392.10       7637.88       308.48 o                         
   5   7   1        641.70        783.91        49.62 o                         
   6   7   1       2753.31       2761.85       110.89 o                         
   7   7   1        144.18        100.87        29.05 o                         
   8   7   1       6639.78       6613.21       237.44 o                         
   9   7   1        207.46        286.32        40.67 o                         
  10   7   1        211.13        181.73        39.02 o                         
  11   7   1         11.00         39.31        27.08 o                         
  12   7   1        266.62        320.64        30.83 o                         
  13   7   1         21.48         26.73        31.49 o                         
 -10   8   1        113.90         95.50        35.93 o                         
  -9   8   1         60.58        119.76        37.62 o                         
  -8   8   1        451.22        508.71        50.57 o                         
  -7   8   1         99.87         89.73        33.73 o                         
  -6   8   1       1428.27       1470.01       158.54 o                         
  -5   8   1       2455.14       2464.30       102.95 o                         
  -4   8   1        965.39       1173.28        85.99 o                         
  -3   8   1       1425.89       1506.26        59.89 o                         
  -2   8   1       2854.38       2947.80       107.24 o                         
  -1   8   1        366.84        436.72        50.05 o                         
   0   8   1        639.11        690.93        38.17 o                         
   1   8   1        974.14        992.80        55.90 o                         
   2   8   1       1425.12       1457.73        49.95 o                         
   3   8   1       2269.10       2319.88        80.00 o                         
   4   8   1          1.62          4.73        28.51 o                         
   5   8   1         31.79         65.59        31.36 o                         
   6   8   1        262.63        389.08        48.09 o                         
   7   8   1        128.38        154.50        34.42 o                         
   8   8   1        144.29        145.18        48.74 o                         
   9   8   1       1360.30       1376.18        77.61 o                         
  10   8   1        218.38        261.29        49.23 o                         
  -6   9   1        666.56        757.11        50.17 o                         
  -5   9   1        285.95        349.64        38.05 o                         
  -4   9   1       3133.29       3098.41       127.03 o                         
  -3   9   1         61.84         69.60        46.51 o                         
  -2   9   1       1001.40       1078.84        82.48 o                         
  -1   9   1        581.34        792.13        65.66 o                         
   0   9   1       3205.62       3189.25       136.05 o                         
   1   9   1        255.93        437.55        55.48 o                         
   2   9   1        396.80        405.53        37.07 o                         
   3   9   1         56.50         99.14        20.03 o                         
   4   9   1         64.04         76.53        31.13 o                         
   5   9   1        888.91        950.98        57.11 o                         
 -20   0   2       4324.17       4318.88       294.26 o                         
 -18   0   2       3256.55       3404.73       151.83 o                         
 -16   0   2       2162.67       2244.99        91.90 o                         
 -14   0   2         10.88         10.82        20.26 o                         
 -12   0   2          4.56         12.85        15.63 o                         
 -10   0   2        808.40        704.66        24.88 o                         
  -8   0   2      18006.94      17291.79       409.13 o                         
  -6   0   2      37491.34      35719.07      2218.40 o                         
  -4   0   2      10499.98      10624.63       318.02 o                         
  -2   0   2       4352.21       4892.09       163.81 o                         
   4   0   2      14547.56      15938.68       433.98 o                         
   6   0   2       7177.20       7448.65       225.89 o                         
   8   0   2       2341.04       2263.18        57.77 o                         
  10   0   2      34969.34      34233.07       806.85 o                         
  12   0   2      13196.18      12840.66       388.61 o                         
  14   0   2      12644.24      12519.68       425.12 o                         
  16   0   2        206.84        301.44        56.34 o                         
  18   0   2         16.01         58.76        57.18 o                         
 -20   1   2        237.52        277.56        55.99 o                         
 -19   1   2       1422.61       1593.22        71.79 o                         
 -18   1   2         98.78        114.21        28.91 o                         
 -17   1   2        188.88        246.55        34.20 o                         
 -16   1   2       3937.57       3967.65       109.28 o                         
 -15   1   2       2594.89       2621.29        75.83 o                         
 -14   1   2        191.32        241.92        18.58 o                         
 -13   1   2       1911.33       1910.34        49.38 o                         
 -12   1   2       6841.87       6803.44       165.23 o                         
 -11   1   2       1073.04       1184.65        32.55 o                         
 -10   1   2        974.85        949.78        21.07 o                         
  -9   1   2       5160.52       5300.22       100.75 o                         
  -8   1   2       5658.05       5571.04       101.23 o                         
  -7   1   2      15655.71      15730.63       291.54 o                         
  -6   1   2         49.49         86.33         6.15 o                         
  -5   1   2       1221.44       1242.19        27.37 o                         
  -4   1   2        611.57        620.36        13.48 o                         
  -3   1   2      35848.66      37005.30      1462.55 o                         
  -2   1   2       3150.21       3330.11        60.16 o                         
  -1   1   2      22688.05      23267.87       796.74 o                         
   0   1   2        446.41        446.28        12.41 o                         
   1   1   2      18407.84      18611.86       879.43 o                         
   2   1   2      13348.12      13887.06       309.39 o                         
   3   1   2       5154.41       5447.65       106.13 o                         
   4   1   2        393.83        420.35        11.21 o                         
   5   1   2        982.98        827.43        18.51 o                         
   6   1   2      11126.07      11132.83       207.45 o                         
   7   1   2       2168.75       2183.74        42.33 o                         
   8   1   2         61.59         82.89         7.74 o                         
   9   1   2       1062.91       1042.34        23.84 o                         
  10   1   2       2104.19       2084.73        44.05 o                         
  11   1   2       2362.86       2287.05        51.39 o                         
  12   1   2       1006.45        969.30        27.88 o                         
  13   1   2       1470.41       1460.20        47.83 o                         
  14   1   2          3.35         16.41        18.88 o                         
  15   1   2       1723.63       1742.44        70.23 o                         
  16   1   2       1919.86       1987.01        85.07 o                         
  17   1   2       2247.82       2336.78       112.07 o                         
  18   1   2         10.40         -3.28        30.42 o                         
  19   1   2         56.92         96.61        45.79 o                         
 -20   2   2         56.10        104.38        42.35 o                         
 -19   2   2        126.07        154.21        41.74 o                         
 -18   2   2       1156.13       1173.34        82.82 o                         
 -17   2   2       1456.10       1520.80        74.30 o                         
 -16   2   2         80.65         82.81        35.81 o                         
 -15   2   2       1627.72       1591.39        62.11 o                         
 -14   2   2       8062.50       7977.30       246.21 o                         
 -13   2   2       1721.26       1697.61        62.26 o                         
 -12   2   2       2233.62       2247.51        68.70 o                         
 -11   2   2       7014.08       6709.95       162.62 o                         
 -10   2   2      12083.81      11324.14       241.34 o                         
  -9   2   2         13.54         20.78         7.26 o                         
  -8   2   2        147.10        179.12        11.26 o                         
  -7   2   2       2018.09       2088.55        41.64 o                         
  -6   2   2       2017.96       2083.70        42.87 o                         
  -5   2   2       1184.86       1179.67        25.29 o                         
  -4   2   2       4004.52       4249.22        90.92 o                         
  -3   2   2       5210.38       5414.81       101.27 o                         
  -2   2   2       1527.29       1611.86        30.11 o                         
  -1   2   2        109.18        115.32         5.14 o                         
   0   2   2      71973.84      76487.55      2970.83 o                         
   1   2   2      24554.54      23818.40       867.80 o                         
   2   2   2       3930.70       4102.06        98.71 o                         
   3   2   2       9865.72      10001.64       224.22 o                         
   4   2   2      48056.44      47804.18      1425.37 o                         
   5   2   2       2736.98       2767.93        55.82 o                         
   6   2   2       5838.28       6254.15       127.86 o                         
   7   2   2      10922.14      10824.90       202.19 o                         
   8   2   2      17494.46      17579.14       355.42 o                         
   9   2   2        242.99        279.30        13.97 o                         
  10   2   2        624.89        630.52        25.43 o                         
  11   2   2       1047.50       1046.28        33.50 o                         
  12   2   2       2179.94       2209.58        60.79 o                         
  13   2   2        385.98        443.51        23.16 o                         
  14   2   2       1278.52       1167.03        40.00 o                         
  15   2   2       1341.10       1302.00        52.96 o                         
  16   2   2        574.45        586.02        47.25 o                         
  17   2   2         22.07         19.04        34.99 o                         
  18   2   2       1628.81       1537.66        79.90 o                         
  19   2   2       1084.73       1139.06        70.10 o                         
 -19   3   2         23.72         56.13        37.57 o                         
 -18   3   2       4069.83       3830.46       118.90 o                         
 -17   3   2        202.97        226.80        26.76 o                         
 -16   3   2          2.13          4.75        24.89 o                         
 -15   3   2        704.63        680.73        37.04 o                         
 -14   3   2       1232.96       1147.84        41.04 o                         
 -13   3   2        407.79        446.23        30.22 o                         
 -12   3   2        361.14        367.74        20.44 o                         
 -11   3   2        816.00        819.38        28.10 o                         
 -10   3   2       3946.20       3899.36        86.73 o                         
  -9   3   2       1562.04       1484.97        39.17 o                         
  -8   3   2       3748.58       3689.36        81.60 o                         
  -7   3   2        197.65        233.15         8.86 o                         
  -6   3   2      12812.59      12851.24       248.76 o                         
  -5   3   2        360.28        437.52        14.27 o                         
  -4   3   2      22834.30      22935.09       441.69 o                         
  -3   3   2        289.15        318.22        12.68 o                         
  -2   3   2       1438.04       1481.60        32.14 o                         
  -1   3   2       2293.53       2281.91        53.09 o                         
   0   3   2      13591.48      13708.13       324.70 o                         
   1   3   2        561.20        530.58        19.41 o                         
   2   3   2          5.87         10.99         6.08 o                         
   3   3   2       1781.43       1819.65        44.14 o                         
   4   3   2        327.83        441.20        17.47 o                         
   5   3   2       1239.42       1091.98        33.81 o                         
   6   3   2         15.48         22.87         8.37 o                         
   7   3   2       4134.31       4286.69       105.05 o                         
   8   3   2       5178.35       4987.49       121.40 o                         
   9   3   2         53.18         30.09        13.10 o                         
  10   3   2       6244.22       6411.23       207.89 o                         
  11   3   2          3.98         -1.72        12.09 o                         
  12   3   2       4904.10       4835.71       139.93 o                         
  13   3   2        329.58        369.63        39.18 o                         
  14   3   2       6508.74       6461.57       203.74 o                         
  15   3   2        542.84        588.68        43.96 o                         
  16   3   2         11.83         26.73        23.50 o                         
  17   3   2        583.78        590.55        40.72 o                         
  18   3   2        730.52        810.57        61.26 o                         
 -18   4   2       1046.71       1103.10        50.87 o                         
 -17   4   2       1727.94       1890.33        76.02 o                         
 -16   4   2        316.33        349.49        27.55 o                         
 -15   4   2        754.62        858.89        50.35 o                         
 -14   4   2       2996.20       3018.93       104.47 o                         
 -13   4   2        110.29        141.86        18.41 o                         
 -12   4   2        456.88        510.24        29.09 o                         
 -11   4   2         19.46         23.98        13.88 o                         
 -10   4   2       7277.15       7166.52       174.53 o                         
  -9   4   2       5045.20       4798.59       112.61 o                         
  -8   4   2        200.19        238.68        14.27 o                         
  -7   4   2         94.26        124.49        14.14 o                         
  -6   4   2       4191.73       4071.28        89.30 o                         
  -5   4   2      17064.82      16522.63       333.76 o                         
  -4   4   2        896.59        846.19        23.60 o                         
  -3   4   2       3387.40       3326.05        69.73 o                         
  -2   4   2       2908.29       2861.17        60.46 o                         
  -1   4   2       9638.84       9647.19       195.82 o                         
   0   4   2       6065.37       6152.96       148.20 o                         
   1   4   2       4571.48       4427.79       108.02 o                         
   2   4   2          2.86         10.58         7.94 o                         
   3   4   2       1214.82       1183.17        34.02 o                         
   4   4   2       2754.39       2763.92        75.34 o                         
   5   4   2         11.81          5.77         9.77 o                         
   6   4   2         99.58        161.22        15.19 o                         
   7   4   2       1388.53       1415.52        41.31 o                         
   8   4   2       4722.47       4829.00       128.41 o                         
   9   4   2       6837.77       6626.90       171.92 o                         
  10   4   2         87.49        108.94        24.55 o                         
  11   4   2          6.17         11.01        18.32 o                         
  12   4   2        893.90       1012.00        49.14 o                         
  13   4   2       6814.49       6833.58       216.10 o                         
  14   4   2       1513.41       1430.30        55.75 o                         
  15   4   2        148.63        133.19        38.58 o                         
  16   4   2          0.37         -0.26        49.06 o                         
  17   4   2        216.79        248.74        47.97 o                         
 -17   5   2        253.20        288.57        44.69 o                         
 -16   5   2       2636.73       2646.15       101.25 o                         
 -15   5   2       1306.18       1296.13        69.86 o                         
 -14   5   2        274.31        303.88        30.02 o                         
 -13   5   2       1143.76       1216.69        54.13 o                         
 -12   5   2       8903.03       8497.99       241.26 o                         
 -11   5   2        243.22        319.81        24.66 o                         
 -10   5   2       1671.16       1687.25        45.57 o                         
  -9   5   2       2543.79       2467.15        64.80 o                         
  -8   5   2       2806.92       2622.56        68.02 o                         
  -7   5   2         54.99         59.53        11.17 o                         
  -6   5   2       1889.67       1932.25        55.15 o                         
  -5   5   2         12.79         20.51        14.42 o                         
  -4   5   2        213.36        220.50        12.97 o                         
  -3   5   2        225.64        215.95        14.97 o                         
  -2   5   2        837.85        782.92        22.21 o                         
  -1   5   2       2559.64       2666.99        60.01 o                         
   0   5   2        213.34        182.33        13.19 o                         
   1   5   2       1428.24       1382.48        42.84 o                         
   2   5   2      11301.49      10963.59       303.12 o                         
   3   5   2       2734.44       2812.15       105.00 o                         
   4   5   2       1094.57       1200.16        54.03 o                         
   5   5   2       4031.40       3891.23       141.13 o                         
   6   5   2       7378.96       7316.41       190.80 o                         
   7   5   2       1621.81       1580.72        54.67 o                         
   8   5   2       3835.46       3661.00       101.09 o                         
   9   5   2        338.80        408.69        23.52 o                         
  10   5   2       1045.36       1002.93        46.81 o                         
  11   5   2         25.02         27.10        15.94 o                         
  12   5   2        135.44        111.14        26.18 o                         
  13   5   2        311.57        321.13        27.07 o                         
  14   5   2        213.29        291.80        25.70 o                         
  15   5   2        161.21        163.74        38.64 o                         
  16   5   2        724.63        758.18        54.32 o                         
 -16   6   2        798.88        837.48        58.88 o                         
 -15   6   2        851.84        896.89        73.77 o                         
 -14   6   2        482.96        483.09        49.94 o                         
 -13   6   2        363.16        475.77        41.77 o                         
 -12   6   2         61.47         16.30        29.45 o                         
 -11   6   2       4037.03       3965.29       113.17 o                         
 -10   6   2         12.17         23.67        15.07 o                         
  -9   6   2         53.69         32.79        16.11 o                         
  -8   6   2       2021.86       2014.25        65.14 o                         
  -7   6   2       1925.51       1916.92        62.09 o                         
  -6   6   2       2915.67       2951.32        89.31 o                         
  -5   6   2         58.45         94.86        20.36 o                         
  -4   6   2       3090.79       2934.26        88.20 o                         
  -3   6   2       2974.14       2893.85        78.81 o                         
  -2   6   2       4842.75       4673.57       114.82 o                         
  -1   6   2        721.20        776.28        31.75 o                         
   0   6   2         99.14        118.82        13.62 o                         
   1   6   2       7906.59       8003.29       208.18 o                         
   2   6   2        115.25        136.93        17.84 o                         
   3   6   2        567.43        659.37        55.92 o                         
   4   6   2        942.20       1022.98        49.84 o                         
   5   6   2       2219.80       2140.53        77.97 o                         
   6   6   2        906.99        990.61        82.41 o                         
   7   6   2       4816.44       4950.52       158.71 o                         
   8   6   2        646.18        691.25        34.71 o                         
   9   6   2        922.86        988.49        46.94 o                         
  10   6   2       2847.26       2804.68        76.57 o                         
  11   6   2        559.45        595.73        34.54 o                         
  12   6   2       2238.95       2192.00        74.42 o                         
  13   6   2        355.73        391.79        33.33 o                         
  14   6   2        677.17        750.71        71.01 o                         
 -14   7   2         79.99        148.41        38.70 o                         
 -13   7   2          7.13         16.03        32.22 o                         
 -12   7   2         11.25         18.30        33.92 o                         
 -11   7   2        222.91        215.86        24.39 o                         
 -10   7   2         15.93          1.59        21.61 o                         
  -9   7   2        474.83        558.83        59.62 o                         
  -8   7   2         24.35         73.18        29.06 o                         
  -7   7   2       5708.19       5676.48       163.77 o                         
  -6   7   2        405.84        481.53        28.21 o                         
  -5   7   2         28.99         41.76        17.94 o                         
  -4   7   2         80.70         84.98        18.38 o                         
  -3   7   2       7449.13       7345.71       206.17 o                         
  -2   7   2       1310.73       1330.51        50.93 o                         
  -1   7   2       1672.70       1672.66        53.48 o                         
   0   7   2        471.08        514.96        31.21 o                         
   1   7   2       1585.43       1621.75        53.13 o                         
   2   7   2         59.04         57.03        16.99 o                         
   3   7   2        256.16        258.22        21.11 o                         
   4   7   2        858.41        882.23        46.77 o                         
   5   7   2         44.15         62.51        26.76 o                         
   6   7   2         10.65         29.60        25.02 o                         
   7   7   2       3251.49       3382.73       106.00 o                         
   8   7   2          2.85         25.54        29.68 o                         
   9   7   2        516.20        616.28        40.38 o                         
  10   7   2       1621.92       1666.27        74.29 o                         
  11   7   2       4355.91       4320.52       130.99 o                         
  12   7   2       1213.59       1210.45        58.82 o                         
 -11   8   2       2994.54       2994.34       131.79 o                         
 -10   8   2        669.90        788.43        53.50 o                         
  -9   8   2        767.41        897.29        63.20 o                         
  -8   8   2        959.59        950.95        77.71 o                         
  -7   8   2       1805.71       1927.52        86.24 o                         
  -6   8   2        147.42        225.95        32.05 o                         
  -5   8   2       1443.96       1513.68        95.28 o                         
  -4   8   2         57.32        106.79        24.99 o                         
  -3   8   2         99.51        150.55        47.17 o                         
  -2   8   2       1338.89       1424.78        59.00 o                         
  -1   8   2       1857.31       1941.70        66.65 o                         
   0   8   2       1472.77       1470.78        64.26 o                         
   1   8   2        603.32        723.41        38.42 o                         
   2   8   2        216.61        253.74        26.33 o                         
   3   8   2       2332.01       2510.29        85.61 o                         
   4   8   2       2380.52       2445.48       104.53 o                         
   5   8   2        855.74       1042.39        84.00 o                         
   6   8   2        534.60        548.80        40.96 o                         
   7   8   2       1163.21       1272.65        62.13 o                         
   8   8   2        305.26        378.53        51.98 o                         
   9   8   2        494.18        498.42        47.69 o                         
  -6   9   2        493.20        491.35        69.67 o                         
  -5   9   2         35.39         23.12        46.87 o                         
  -4   9   2        172.30        304.76        67.90 o                         
  -3   9   2         98.15        116.41        46.76 o                         
  -2   9   2         85.42        126.35        47.28 o                         
  -1   9   2       1058.46       1337.64        84.35 o                         
   0   9   2        148.58        203.84        49.02 o                         
   1   9   2        858.75        852.62        91.91 o                         
   2   9   2        363.83        382.12        44.60 o                         
   3   9   2       1343.13       1485.05        71.23 o                         
   4   9   2        236.91        245.29        37.55 o                         
 -21   0   3        122.82        191.01        44.88 o                         
 -19   0   3       1831.95       2116.19       119.50 o                         
 -17   0   3       6369.59       6805.75       239.45 o                         
 -15   0   3        141.23        218.91        28.40 o                         
 -13   0   3      19424.10      19499.15       656.71 o                         
 -11   0   3       1130.32       1058.00        36.87 o                         
  -9   0   3       6289.82       6023.18       154.88 o                         
  -7   0   3       1403.21       1477.31        44.63 o                         
  -5   0   3       1095.02       1040.56        31.52 o                         
  -3   0   3       5063.44       5132.79       121.98 o                         
  -1   0   3       5118.49       5750.79       136.60 o                         
   1   0   3      36425.55      26688.49      1839.63 o                         
   3   0   3         61.21         83.00         6.71 o                         
   5   0   3      20430.89      20904.46       527.36 o                         
   7   0   3        754.63        778.98        28.72 o                         
   9   0   3        207.38        311.54        16.06 o                         
  11   0   3        409.22        392.53        21.17 o                         
  13   0   3       2391.89       2315.71        89.28 o                         
  15   0   3       6449.67       6366.02       259.19 o                         
  17   0   3       1191.34       1338.29       104.90 o                         
  19   0   3       4176.15       4624.98       317.43 o                         
 -21   1   3       2478.04       2455.96       107.97 o                         
 -20   1   3        384.75        541.32        65.50 o                         
 -19   1   3       1011.03       1144.39        61.00 o                         
 -18   1   3       2308.90       2364.19        79.56 o                         
 -17   1   3       2527.28       2551.63        88.04 o                         
 -16   1   3        981.28       1017.66        47.75 o                         
 -15   1   3       7163.81       7053.77       199.52 o                         
 -14   1   3       3670.48       3577.39        98.06 o                         
 -13   1   3       3792.37       3932.78        93.58 o                         
 -12   1   3       6426.76       6314.50       152.50 o                         
 -11   1   3       2333.85       2229.55        51.26 o                         
 -10   1   3        189.55        203.73        10.16 o                         
  -9   1   3      13511.58      13841.38       267.77 o                         
  -8   1   3       2832.70       2832.59        55.26 o                         
  -7   1   3       2473.43       2518.27        49.00 o                         
  -6   1   3       5412.94       5358.96        97.35 o                         
  -5   1   3      30671.62      30738.88      1182.85 o                         
  -4   1   3       1334.72       1383.89        24.48 o                         
  -3   1   3      23810.48      22019.55       732.42 o                         
  -2   1   3        290.44        316.86         8.89 o                         
  -1   1   3      14588.99      15515.51       326.66 o                         
   0   1   3       8142.31       8760.24       176.24 o                         
   1   1   3       5282.53       5536.38       128.80 o                         
   2   1   3       6980.50       7112.82       137.93 o                         
   3   1   3      41017.97      42791.74      1426.22 o                         
   4   1   3       2239.56       2387.68        50.76 o                         
   5   1   3      11376.34      11746.56       227.97 o                         
   6   1   3       5118.38       5098.76        97.20 o                         
   7   1   3       2343.70       2428.72        51.05 o                         
   8   1   3       2631.99       2558.30        49.76 o                         
   9   1   3       6098.65       5819.71       115.95 o                         
  10   1   3        209.79        223.04        13.35 o                         
  11   1   3        351.09        442.04        18.86 o                         
  12   1   3       2199.54       2096.60        49.19 o                         
  13   1   3       3058.31       3021.94        74.96 o                         
  14   1   3       3728.97       3482.07        92.68 o                         
  15   1   3        421.78        476.18        34.82 o                         
  16   1   3         79.42        100.48        25.96 o                         
  17   1   3        866.80        948.80        92.87 o                         
  18   1   3       2446.13       2441.49       105.80 o                         
 -20   2   3        240.92        305.24        41.18 o                         
 -19   2   3       1930.13       1882.25        77.94 o                         
 -18   2   3        134.71        186.59        39.82 o                         
 -17   2   3         33.50         46.77        33.15 o                         
 -16   2   3       3850.75       3803.53       146.64 o                         
 -15   2   3         13.46         41.25        20.86 o                         
 -14   2   3       1030.97        986.30        39.62 o                         
 -13   2   3        133.83        188.02        16.40 o                         
 -12   2   3        209.33        256.18        20.58 o                         
 -11   2   3       6232.72       6086.54       131.62 o                         
 -10   2   3       1349.96       1206.36        28.03 o                         
  -9   2   3        414.20        417.69        13.71 o                         
  -8   2   3       9168.38       9385.16       176.12 o                         
  -7   2   3      17004.10      17006.20       316.10 o                         
  -6   2   3         55.02         52.73         7.30 o                         
  -5   2   3       6276.66       6521.30       117.64 o                         
  -4   2   3       3537.91       3334.23        66.13 o                         
  -3   2   3       9036.28       9423.57       175.35 o                         
  -2   2   3        536.25        483.10        11.78 o                         
  -1   2   3       5216.21       5392.91       109.74 o                         
   0   2   3        537.27        507.69        14.65 o                         
   1   2   3       1745.95       1777.19        48.17 o                         
   2   2   3       5663.85       5631.65       144.98 o                         
   3   2   3       3048.65       3063.79        67.47 o                         
   4   2   3       2137.87       2031.77        43.96 o                         
   5   2   3       2035.14       2107.67        43.84 o                         
   6   2   3       1554.08       1445.61        32.00 o                         
   7   2   3       9115.86       8677.70       169.73 o                         
   8   2   3        319.98        330.52        13.62 o                         
   9   2   3       2202.45       2141.37        56.81 o                         
  10   2   3      10410.42      10402.62       234.88 o                         
  11   2   3       5508.83       5429.46       134.16 o                         
  12   2   3        576.68        542.20        27.84 o                         
  13   2   3       2166.81       2166.23        64.91 o                         
  14   2   3        450.80        467.42        27.53 o                         
  15   2   3       1184.21       1194.95        54.14 o                         
  16   2   3       1703.08       1601.56        62.10 o                         
  17   2   3         53.14        111.63        38.29 o                         
  18   2   3          7.23         27.32        38.67 o                         
 -20   3   3        731.70        911.90        65.38 o                         
 -19   3   3        770.17        878.84        55.98 o                         
 -18   3   3        443.56        475.27        36.78 o                         
 -17   3   3         91.20        116.26        24.63 o                         
 -16   3   3        315.17        380.12        37.11 o                         
 -15   3   3       8717.93       8203.15       229.05 o                         
 -14   3   3        110.14        149.20        16.06 o                         
 -13   3   3         67.39         85.77        17.44 o                         
 -12   3   3        374.06        403.74        19.72 o                         
 -11   3   3       4621.56       4431.25       109.94 o                         
 -10   3   3        306.62        300.59        15.75 o                         
  -9   3   3        748.13        765.51        23.86 o                         
  -8   3   3       1520.18       1549.92        40.15 o                         
  -7   3   3       1010.19       1137.02        27.67 o                         
  -6   3   3        996.52        889.08        21.18 o                         
  -5   3   3        761.82        704.88        16.32 o                         
  -4   3   3       1601.93       1684.05        33.89 o                         
  -3   3   3      14658.16      15146.51       305.73 o                         
  -2   3   3       1008.09        960.66        23.45 o                         
  -1   3   3      15220.24      14674.26       310.82 o                         
   0   3   3        416.99        418.87        17.90 o                         
   1   3   3        305.76        270.88        13.92 o                         
   2   3   3       1739.44       1946.99        53.32 o                         
   3   3   3      32972.15      32593.71       887.89 o                         
   4   3   3       2882.69       2980.52        66.70 o                         
   5   3   3          3.58          9.05         5.87 o                         
   6   3   3        107.62        108.56         8.53 o                         
   7   3   3       2983.38       2986.65        70.20 o                         
   8   3   3       3514.56       3305.60        96.53 o                         
   9   3   3          9.81         47.12        15.10 o                         
  10   3   3        325.73        377.43        24.34 o                         
  11   3   3       2845.06       2915.13        89.67 o                         
  12   3   3        507.03        549.63        31.25 o                         
  13   3   3        529.04        636.35        44.74 o                         
  14   3   3         57.07         33.45        20.82 o                         
  15   3   3       2356.50       2199.41        75.86 o                         
  16   3   3          3.79          2.53        23.27 o                         
  17   3   3       3586.03       3633.23       143.76 o                         
 -19   4   3        100.41        138.60        40.46 o                         
 -18   4   3        101.58        108.35        28.09 o                         
 -17   4   3         42.10         51.48        22.75 o                         
 -16   4   3       5515.17       5425.72       159.72 o                         
 -15   4   3         14.71         20.32        14.48 o                         
 -14   4   3       4724.96       4465.75       113.01 o                         
 -13   4   3        331.28        355.55        23.66 o                         
 -12   4   3       4982.09       4929.84       122.99 o                         
 -11   4   3        275.11        294.45        13.76 o                         
 -10   4   3       6207.97       6165.03       151.22 o                         
  -9   4   3        102.08         94.74        15.41 o                         
  -8   4   3         65.95        106.95         9.26 o                         
  -7   4   3       2443.75       2449.73        53.54 o                         
  -6   4   3        298.60        388.97        14.33 o                         
  -5   4   3        155.82        122.06         8.55 o                         
  -4   4   3         22.04         17.83         6.78 o                         
  -3   4   3        560.94        542.23        19.08 o                         
  -2   4   3       9399.64       9331.45       199.21 o                         
  -1   4   3         28.31         17.70         7.86 o                         
   0   4   3       4679.24       4785.69       124.70 o                         
   1   4   3        211.25        228.10        13.83 o                         
   2   4   3      11838.23      11773.40       280.74 o                         
   3   4   3        521.34        576.87        22.05 o                         
   4   4   3       5510.07       5549.79       145.06 o                         
   5   4   3       2117.66       2049.49        58.55 o                         
   6   4   3         79.63        106.21        15.11 o                         
   7   4   3       2476.77       2423.59        81.48 o                         
   8   4   3       2213.39       2249.48        63.67 o                         
   9   4   3        142.41        154.05        12.35 o                         
  10   4   3         80.40        101.53        18.37 o                         
  11   4   3       1920.68       1948.03        72.50 o                         
  12   4   3       1080.31       1135.95        56.27 o                         
  13   4   3         87.37        110.80        31.68 o                         
  14   4   3          1.88         19.84        24.34 o                         
  15   4   3        571.19        676.42        48.78 o                         
  16   4   3       4324.69       4222.48       165.08 o                         
  17   4   3          1.27          9.54        42.81 o                         
 -18   5   3         86.49        121.13        42.46 o                         
 -17   5   3       1499.97       1584.66        77.06 o                         
 -16   5   3       1360.90       1353.37        80.72 o                         
 -15   5   3          9.09         22.55        23.57 o                         
 -14   5   3        618.49        653.99        38.47 o                         
 -13   5   3       2011.85       1924.92        73.07 o                         
 -12   5   3       1461.52       1393.30        59.03 o                         
 -11   5   3         35.69          3.57        18.90 o                         
 -10   5   3       5460.33       5323.25       142.17 o                         
  -9   5   3       9848.07       9328.32       201.31 o                         
  -8   5   3        919.77        912.09        29.41 o                         
  -7   5   3       1476.63       1468.86        41.85 o                         
  -6   5   3       5285.94       5261.05       128.85 o                         
  -5   5   3       5621.06       5572.53       144.83 o                         
  -4   5   3          7.16         11.55         8.36 o                         
  -3   5   3       3888.14       3915.01        96.73 o                         
  -2   5   3       5378.65       5539.02       126.89 o                         
  -1   5   3       1382.66       1417.80        40.08 o                         
   0   5   3        161.37        174.69        17.57 o                         
   1   5   3        284.83        346.89        19.13 o                         
   2   5   3        806.75        960.92        38.54 o                         
   3   5   3        144.75        191.08        25.63 o                         
   4   5   3       2004.31       2128.79        83.81 o                         
   5   5   3       6686.55       6755.00       209.97 o                         
   6   5   3       3793.34       3944.31       115.82 o                         
   7   5   3         39.36         31.01        14.74 o                         
   8   5   3       3719.02       3668.23       101.43 o                         
   9   5   3       5211.19       5315.81       124.56 o                         
  10   5   3       1255.19       1285.72        42.76 o                         
  11   5   3       1906.28       1854.45        73.27 o                         
  12   5   3       1140.85       1237.78        53.10 o                         
  13   5   3        425.95        546.77        37.54 o                         
  14   5   3        199.17        330.25        39.72 o                         
  15   5   3        450.54        495.22        43.29 o                         
 -16   6   3        158.83        117.75        28.87 o                         
 -15   6   3         65.46         74.92        36.83 o                         
 -14   6   3          0.33        -14.01        32.30 o                         
 -13   6   3       2963.16       2896.05       119.95 o                         
 -12   6   3        511.01        473.58        39.65 o                         
 -11   6   3          8.92        -18.51        20.00 o                         
 -10   6   3        339.24        309.89        20.69 o                         
  -9   6   3         70.58        126.35        21.35 o                         
  -8   6   3       4605.19       4441.96       120.90 o                         
  -7   6   3        310.65        387.56        23.75 o                         
  -6   6   3        492.32        567.06        28.97 o                         
  -5   6   3       1436.95       1454.98        44.38 o                         
  -4   6   3       4845.50       4730.27       125.66 o                         
  -3   6   3       1471.51       1433.49        46.75 o                         
  -2   6   3         16.64         31.96        11.55 o                         
  -1   6   3        952.11        995.85        37.62 o                         
   0   6   3        820.53        833.56        30.25 o                         
   1   6   3      10310.77      10311.51       287.59 o                         
   2   6   3        503.32        548.22        28.91 o                         
   3   6   3        240.06        266.73        26.49 o                         
   4   6   3        247.68        331.62        34.48 o                         
   5   6   3       5511.18       5432.32       172.94 o                         
   6   6   3       1845.80       1839.42        65.49 o                         
   7   6   3        110.42        180.88        29.21 o                         
   8   6   3         49.48         82.69        16.47 o                         
   9   6   3         44.67         68.44        17.20 o                         
  10   6   3       4033.52       4096.01       124.36 o                         
  11   6   3        202.25        210.14        19.88 o                         
  12   6   3         64.98         91.19        26.18 o                         
  13   6   3        746.36        771.13        46.08 o                         
  14   6   3        469.10        501.22        53.44 o                         
 -14   7   3       2613.72       2508.61       103.82 o                         
 -13   7   3         61.06         45.67        34.30 o                         
 -12   7   3       1735.40       1706.41        89.99 o                         
 -11   7   3        446.07        457.84        28.14 o                         
 -10   7   3        439.13        401.02        33.17 o                         
  -9   7   3        111.32        135.89        19.27 o                         
  -8   7   3         66.02         77.36        19.27 o                         
  -7   7   3         53.31         78.23        18.21 o                         
  -6   7   3        539.39        578.62        38.31 o                         
  -5   7   3        104.73        119.11        17.52 o                         
  -4   7   3       2648.11       2748.24        94.44 o                         
  -3   7   3          0.73          2.95        15.60 o                         
  -2   7   3        483.17        477.26        27.20 o                         
  -1   7   3        438.92        491.24        49.37 o                         
   0   7   3       9590.80       9406.36       245.41 o                         
   1   7   3         40.50         79.69        20.13 o                         
   2   7   3       4270.50       4379.18       130.73 o                         
   3   7   3        564.86        699.87        41.27 o                         
   4   7   3       4408.06       4556.73       137.75 o                         
   5   7   3        185.84        241.10        29.22 o                         
   6   7   3        905.36        943.47        44.72 o                         
   7   7   3         13.59         29.20        27.57 o                         
   8   7   3          1.25         10.12        28.14 o                         
   9   7   3         86.16        128.33        34.79 o                         
  10   7   3        361.93        425.41        37.87 o                         
  11   7   3          0.80         -4.45        23.83 o                         
  12   7   3        442.14        397.59        30.95 o                         
 -11   8   3       2611.31       2543.87       116.64 o                         
 -10   8   3          1.21         32.15        31.60 o                         
  -9   8   3          5.69         53.68        31.81 o                         
  -8   8   3       2807.96       2773.00       102.66 o                         
  -7   8   3       1080.65       1173.57        62.07 o                         
  -6   8   3         19.41         38.31        24.62 o                         
  -5   8   3       2209.02       2227.03       107.37 o                         
  -4   8   3       1978.02       1931.36        81.34 o                         
  -3   8   3         53.04         41.55        35.84 o                         
  -2   8   3         58.66         62.91        36.94 o                         
  -1   8   3       2851.20       2708.12        98.27 o                         
   0   8   3        842.36        864.39        90.84 o                         
   1   8   3         18.71         55.39        20.66 o                         
   2   8   3        522.04        658.97        30.29 o                         
   3   8   3         33.01         34.98        28.20 o                         
   4   8   3          2.84         58.02        26.92 o                         
   5   8   3         74.22        118.86        28.91 o                         
   6   8   3       1243.39       1264.80        58.26 o                         
   7   8   3       2813.91       2986.27        93.61 o                         
   8   8   3        125.65        133.93        43.35 o                         
   9   8   3         84.75         98.10        38.02 o                         
  -6   9   3       2442.53       2438.00        84.03 o                         
  -5   9   3         83.88        122.75        45.28 o                         
  -4   9   3        132.67         91.25        44.07 o                         
  -3   9   3        496.24        493.24        58.35 o                         
  -2   9   3       1361.92       1514.21        81.51 o                         
  -1   9   3        383.70        390.37        35.99 o                         
   0   9   3          3.13         33.82        25.46 o                         
   1   9   3         79.96        139.91        29.90 o                         
   2   9   3         11.72         24.31        22.02 o                         
   3   9   3        645.53        770.13        48.83 o                         
   4   9   3       1115.78       1274.14        63.05 o                         
 -20   0   4        534.29        704.91        62.27 o                         
 -18   0   4        517.24        589.98        54.19 o                         
 -16   0   4       4015.85       3977.74       145.88 o                         
 -14   0   4       1265.94       1298.31        57.24 o                         
 -12   0   4       2173.41       2378.69        71.95 o                         
 -10   0   4      29798.10      28208.90       664.53 o                         
  -8   0   4       7458.61       7271.56       201.59 o                         
  -6   0   4      15250.27      14494.51       394.54 o                         
  -4   0   4       9546.36       9519.29       212.16 o                         
  -2   0   4       1799.77       1833.70        45.22 o                         
   0   0   4       3470.48       3743.92       128.44 o                         
   2   0   4       8008.94       8243.75       209.83 o                         
   4   0   4      42108.64      42290.46      1261.07 o                         
   6   0   4        421.36        507.11        19.33 o                         
   8   0   4      30545.21      31116.10       735.67 o                         
  10   0   4        532.11        487.98        20.70 o                         
  12   0   4       1216.33       1125.27        46.13 o                         
  14   0   4        629.57        831.52       111.10 o                         
  16   0   4        815.57        938.61        66.14 o                         
  18   0   4        565.92        591.21        78.86 o                         
 -21   1   4        468.31        610.19        47.02 o                         
 -20   1   4        484.12        541.27        44.76 o                         
 -19   1   4        235.20        248.16        25.50 o                         
 -18   1   4       2909.21       2949.71        86.82 o                         
 -17   1   4        205.49        259.76        24.31 o                         
 -16   1   4       1314.78       1458.31        60.11 o                         
 -15   1   4       2387.43       2459.19        67.08 o                         
 -14   1   4       3262.83       3238.50        83.48 o                         
 -13   1   4          3.14         14.43        10.53 o                         
 -12   1   4        394.91        479.13        20.16 o                         
 -11   1   4       5488.11       5458.05       133.83 o                         
 -10   1   4       1100.84       1069.49        24.53 o                         
  -9   1   4       3977.28       3475.65        65.19 o                         
  -8   1   4       1902.55       1815.16        36.80 o                         
  -7   1   4       1393.13       1485.91        29.34 o                         
  -6   1   4       2330.82       2359.38        47.99 o                         
  -5   1   4      12143.04      12268.56       219.80 o                         
  -4   1   4       9369.15       9407.80       163.01 o                         
  -3   1   4      16426.14      16354.13       314.91 o                         
  -2   1   4       3630.90       3788.13        68.92 o                         
  -1   1   4       9763.86       9777.70       181.64 o                         
   0   1   4      22977.39      24477.57       614.85 o                         
   1   1   4       7176.95       7683.66       197.72 o                         
   2   1   4       1875.07       1928.75        39.69 o                         
   3   1   4      22700.95      24096.19       506.74 o                         
   4   1   4      10755.96      11066.99       198.20 o                         
   5   1   4        390.64        482.68        13.65 o                         
   6   1   4       1575.76       1554.29        37.82 o                         
   7   1   4      10595.24      11058.83       207.48 o                         
   8   1   4        169.10        227.74        12.18 o                         
   9   1   4       3498.77       3299.42        72.13 o                         
  10   1   4       1768.51       1715.44        39.88 o                         
  11   1   4         85.24        106.79        13.49 o                         
  12   1   4       1342.08       1297.50        46.68 o                         
  13   1   4       1018.64        975.13        40.64 o                         
  14   1   4       2212.55       2161.91        61.34 o                         
  15   1   4        258.74        216.87        23.73 o                         
  16   1   4        681.09        759.40        52.42 o                         
  17   1   4       1721.05       1690.85        73.90 o                         
  18   1   4       1994.49       2122.18       126.02 o                         
 -20   2   4       2161.20       2166.39        88.69 o                         
 -19   2   4       2133.38       2078.74        83.20 o                         
 -18   2   4       3552.41       3419.09       118.02 o                         
 -17   2   4         26.16         17.72        29.18 o                         
 -16   2   4       1966.06       1961.52        70.85 o                         
 -15   2   4       1502.42       1522.10        53.08 o                         
 -14   2   4        864.30        897.65        32.25 o                         
 -13   2   4       1654.07       1626.75        50.51 o                         
 -12   2   4       4295.95       4243.24        96.77 o                         
 -11   2   4          1.04         13.34         9.20 o                         
 -10   2   4       1606.86       1638.77        41.89 o                         
  -9   2   4        123.53        149.83         9.44 o                         
  -8   2   4        381.03        414.16        13.89 o                         
  -7   2   4       1625.68       1605.43        33.28 o                         
  -6   2   4       9579.07       9517.12       171.28 o                         
  -5   2   4       6158.55       6100.40       106.63 o                         
  -4   2   4       3661.92       3423.56        68.07 o                         
  -3   2   4        434.57        470.33        13.51 o                         
  -2   2   4      41647.80      43123.02      2877.65 o                         
  -1   2   4      13764.93      14219.67       286.99 o                         
   0   2   4       6539.21       6533.22       147.44 o                         
   1   2   4       2560.22       2461.29        57.83 o                         
   2   2   4       5746.33       5415.42       123.71 o                         
   3   2   4        864.57        879.14        22.91 o                         
   4   2   4        915.81       1005.80        25.48 o                         
   5   2   4       1449.10       1381.24        47.52 o                         
   6   2   4         12.03         27.23         7.46 o                         
   7   2   4       1500.41       1505.15        34.17 o                         
   8   2   4       1081.82       1111.21        34.35 o                         
   9   2   4        361.49        393.28        17.37 o                         
  10   2   4       7986.94       8200.04       186.84 o                         
  11   2   4       2718.49       2723.14        72.18 o                         
  12   2   4       1688.19       1746.84        47.91 o                         
  13   2   4       3773.64       3621.79        84.15 o                         
  14   2   4       7646.97       7147.29       202.19 o                         
  15   2   4         97.92        107.97        27.43 o                         
  16   2   4       1427.37       1382.52        58.88 o                         
  17   2   4       1119.10       1299.09        64.08 o                         
  18   2   4        222.33        216.17        43.59 o                         
 -20   3   4        742.94        787.64        58.69 o                         
 -19   3   4         95.84        125.80        37.18 o                         
 -18   3   4          1.34         66.22        33.50 o                         
 -17   3   4        812.97        861.92        45.02 o                         
 -16   3   4        933.54        835.08        32.40 o                         
 -15   3   4        756.40        772.25        46.60 o                         
 -14   3   4        580.10        591.78        38.21 o                         
 -13   3   4         27.77         32.92        14.02 o                         
 -12   3   4      12055.98      11562.53       276.95 o                         
 -11   3   4         35.65         25.56        10.64 o                         
 -10   3   4       1877.37       1930.40        52.36 o                         
  -9   3   4        161.86        257.85        13.85 o                         
  -8   3   4      16949.78      16603.07       352.51 o                         
  -7   3   4        367.67        375.82        13.41 o                         
  -6   3   4       7553.91       7699.49       134.75 o                         
  -5   3   4        179.74        229.12         8.88 o                         
  -4   3   4       5780.85       5952.82       108.41 o                         
  -3   3   4       3546.55       3477.33        69.51 o                         
  -2   3   4       6156.70       6277.72       128.36 o                         
  -1   3   4        141.88        187.07        15.29 o                         
   0   3   4        345.38        378.90        15.39 o                         
   1   3   4       4816.26       4627.87       112.17 o                         
   2   3   4       4829.36       4590.29       100.46 o                         
   3   3   4       2831.10       2980.56        70.62 o                         
   4   3   4        874.69        914.06        25.82 o                         
   5   3   4        830.44        804.75        23.47 o                         
   6   3   4      20855.06      19904.34       470.77 o                         
   7   3   4         16.10         22.81         7.64 o                         
   8   3   4       1457.32       1357.38        44.80 o                         
   9   3   4         64.12         84.97        13.31 o                         
  10   3   4       8269.73       8274.32       215.01 o                         
  11   3   4        155.05        136.54        21.27 o                         
  12   3   4        727.78        744.13        55.33 o                         
  13   3   4         33.21         31.37        20.94 o                         
  14   3   4        273.18        345.20        47.78 o                         
  15   3   4        554.75        596.80        43.32 o                         
  16   3   4          4.55         22.15        28.29 o                         
  17   3   4         76.07        158.76        49.52 o                         
 -19   4   4        168.17        161.41        27.84 o                         
 -18   4   4        726.63        796.79        45.83 o                         
 -17   4   4        170.00        204.91        21.04 o                         
 -16   4   4       1134.76       1149.98        47.07 o                         
 -15   4   4         69.45         71.48        14.63 o                         
 -14   4   4        183.98        245.33        17.87 o                         
 -13   4   4       2915.18       2956.18        77.69 o                         
 -12   4   4       1023.79       1024.02        34.28 o                         
 -11   4   4       3737.78       3649.78        93.18 o                         
 -10   4   4       1862.71       1829.72        44.73 o                         
  -9   4   4       3780.36       3709.11        88.32 o                         
  -8   4   4         82.32         97.22        11.32 o                         
  -7   4   4      15774.22      15835.98       336.89 o                         
  -6   4   4       4570.82       4441.80        93.25 o                         
  -5   4   4         51.58         69.63         8.02 o                         
  -4   4   4        898.38        880.87        24.32 o                         
  -3   4   4       1909.45       1821.96        42.99 o                         
  -2   4   4       3799.39       3604.48        76.12 o                         
  -1   4   4        387.76        453.96        16.90 o                         
   0   4   4       5030.75       4975.23       114.78 o                         
   1   4   4       6643.57       6657.21       161.23 o                         
   2   4   4       1772.72       1589.23        39.29 o                         
   3   4   4       1279.75       1236.35        37.05 o                         
   4   4   4       3719.24       3696.51        98.63 o                         
   5   4   4      13820.89      13550.97       458.12 o                         
   6   4   4          5.00         16.39        11.63 o                         
   7   4   4       7638.73       7551.81       211.63 o                         
   8   4   4       4504.64       4543.82       120.73 o                         
   9   4   4       4751.54       4501.42       143.39 o                         
  10   4   4        845.55        869.06        50.85 o                         
  11   4   4       6027.75       5935.99       171.80 o                         
  12   4   4       2351.99       2405.87        85.46 o                         
  13   4   4         17.26         52.82        27.73 o                         
  14   4   4        978.63       1011.88        54.05 o                         
  15   4   4          6.44         23.07        27.38 o                         
  16   4   4        410.33        496.25        42.90 o                         
 -18   5   4       2000.09       2023.64        88.37 o                         
 -17   5   4       2233.51       2133.17        77.41 o                         
 -16   5   4        721.79        807.23        63.32 o                         
 -15   5   4       1116.24       1196.31        52.40 o                         
 -14   5   4       1816.02       1749.66        66.27 o                         
 -13   5   4       1577.16       1576.31        56.63 o                         
 -12   5   4        456.76        462.33        40.02 o                         
 -11   5   4        598.26        644.23        35.44 o                         
 -10   5   4         11.06         -1.95        14.60 o                         
  -9   5   4        133.79        112.37        13.45 o                         
  -8   5   4        180.05        198.34        15.77 o                         
  -7   5   4        316.73        366.95        22.19 o                         
  -6   5   4       4026.32       3747.78        94.50 o                         
  -5   5   4          1.51         -2.38        11.49 o                         
  -4   5   4       3271.54       3292.49        78.78 o                         
  -3   5   4       4543.04       4341.98       100.87 o                         
  -2   5   4       6524.49       6627.35       160.95 o                         
  -1   5   4        588.01        690.92        33.00 o                         
   0   5   4       9877.33       9838.87       272.67 o                         
   1   5   4       4100.24       3974.69       106.67 o                         
   2   5   4       2619.50       2725.94        76.47 o                         
   3   5   4       2555.00       2549.25        72.63 o                         
   4   5   4       1844.54       1897.59        67.43 o                         
   5   5   4       1820.79       1915.34        64.60 o                         
   6   5   4          7.97          9.75        13.53 o                         
   7   5   4         14.73         38.07        15.95 o                         
   8   5   4        173.20        163.25        20.85 o                         
   9   5   4        191.07        241.97        18.22 o                         
  10   5   4        714.10        658.28        32.40 o                         
  11   5   4        899.84        937.12        41.45 o                         
  12   5   4       3221.57       3276.89       115.16 o                         
  13   5   4          1.15         28.09        26.80 o                         
  14   5   4       1864.01       1796.32        70.08 o                         
  15   5   4       2056.48       2135.60        75.17 o                         
 -16   6   4        549.33        683.86        52.61 o                         
 -15   6   4       1707.20       1600.76        75.81 o                         
 -14   6   4        793.81        919.52        55.62 o                         
 -13   6   4        613.08        772.13        50.56 o                         
 -12   6   4          2.54          3.00        23.36 o                         
 -11   6   4       3486.92       3265.78       102.10 o                         
 -10   6   4       7225.64       6920.68       160.42 o                         
  -9   6   4        887.49        933.10        35.32 o                         
  -8   6   4        990.03        949.76        33.69 o                         
  -7   6   4       3389.83       3167.71        77.48 o                         
  -6   6   4       4436.03       4321.43       102.49 o                         
  -5   6   4       4357.54       4084.65       121.55 o                         
  -4   6   4       1689.63       1649.13        47.55 o                         
  -3   6   4       1733.31       1731.51        50.43 o                         
  -2   6   4          0.06        -11.72        11.72 o                         
  -1   6   4       6505.72       6333.98       179.05 o                         
   0   6   4          8.19         10.96        16.98 o                         
   1   6   4       5209.02       5125.87       148.12 o                         
   2   6   4        248.68        342.15        22.64 o                         
   3   6   4       4099.23       3992.44       110.06 o                         
   4   6   4       3245.64       3347.32       103.66 o                         
   5   6   4       1593.52       1535.49        58.94 o                         
   6   6   4         89.59         67.38        25.88 o                         
   7   6   4        182.04        152.22        30.42 o                         
   8   6   4       5416.83       5456.06       148.57 o                         
   9   6   4       1303.47       1361.54        53.07 o                         
  10   6   4        425.98        480.82        28.60 o                         
  11   6   4        128.81        170.56        27.78 o                         
  12   6   4        303.51        274.74        31.90 o                         
  13   6   4       1018.44       1016.66        51.57 o                         
 -14   7   4          3.11         52.69        36.05 o                         
 -13   7   4        962.45       1040.97        60.00 o                         
 -12   7   4         79.26        138.71        41.68 o                         
 -11   7   4       2353.42       2173.30        73.82 o                         
 -10   7   4        285.19        261.43        34.29 o                         
  -9   7   4       5271.21       5139.98       152.13 o                         
  -8   7   4       2336.38       2189.46        67.51 o                         
  -7   7   4        232.02        273.87        21.79 o                         
  -6   7   4        658.33        660.87        76.74 o                         
  -5   7   4       6538.77       6443.89       169.95 o                         
  -4   7   4         87.04         84.57        12.59 o                         
  -3   7   4          5.89          1.12        16.11 o                         
  -2   7   4        954.66       1000.53        64.74 o                         
  -1   7   4         31.02         34.96        20.58 o                         
   0   7   4        306.17        361.57        37.91 o                         
   1   7   4         70.22         68.05        17.45 o                         
   2   7   4         66.95         79.79        19.19 o                         
   3   7   4       2544.52       2614.09        88.68 o                         
   4   7   4        228.75        262.72        35.59 o                         
   5   7   4       3068.18       2979.20        98.39 o                         
   6   7   4         25.04         48.22        23.52 o                         
   7   7   4       2749.48       2845.64        95.97 o                         
   8   7   4         11.28         16.33        29.53 o                         
   9   7   4       3448.66       3562.35       116.05 o                         
  10   7   4        329.01        381.54        37.69 o                         
  11   7   4         68.68         64.53        36.92 o                         
 -11   8   4        632.50        650.45        58.70 o                         
 -10   8   4        656.38        686.44        38.61 o                         
  -9   8   4         57.20         46.52        21.35 o                         
  -8   8   4        301.52        325.01        26.29 o                         
  -7   8   4        480.71        515.23        36.78 o                         
  -6   8   4         18.32         38.21        30.16 o                         
  -5   8   4       2434.46       2320.37        76.36 o                         
  -4   8   4       1965.59       1871.19        78.06 o                         
  -3   8   4         28.50         66.18        22.65 o                         
  -2   8   4       1186.04       1201.92        53.59 o                         
  -1   8   4       3803.62       3805.21       134.30 o                         
   0   8   4        329.57        349.50        25.38 o                         
   1   8   4        170.09        232.67        24.88 o                         
   2   8   4       2184.36       2206.50        72.98 o                         
   3   8   4       1980.12       2062.05        84.01 o                         
   4   8   4        678.76        807.25        43.61 o                         
   5   8   4        800.15        886.09        49.82 o                         
   6   8   4        232.16        230.14        30.67 o                         
   7   8   4        709.48        744.97        45.29 o                         
   8   8   4        727.31        791.80        45.67 o                         
  -6   9   4        347.11        415.71        54.55 o                         
  -5   9   4          0.43         20.03        42.77 o                         
  -4   9   4         74.02        120.52        43.51 o                         
  -3   9   4       2935.80       2855.23        88.23 o                         
  -2   9   4        162.87        156.22        26.23 o                         
  -1   9   4         62.43         80.65        21.10 o                         
   0   9   4        514.09        577.02        42.13 o                         
   1   9   4       3164.60       3162.88       109.16 o                         
   2   9   4        262.49        324.21        28.99 o                         
   3   9   4        265.32        273.24        41.87 o                         
 -21   0   5       3906.67       4120.76       237.41 o                         
 -19   0   5       5193.87       5288.31       190.88 o                         
 -17   0   5       1400.61       1565.83        71.90 o                         
 -15   0   5       9406.08       9418.33       322.80 o                         
 -13   0   5         16.58         45.09        17.57 o                         
 -11   0   5         51.48         60.98        14.91 o                         
  -9   0   5        673.32        706.49        24.17 o                         
  -7   0   5      11040.17      10763.35       273.22 o                         
  -5   0   5       4834.90       4879.99       110.22 o                         
  -3   0   5      24220.15      23530.47       781.91 o                         
  -1   0   5      24519.04      24756.46       956.03 o                         
   1   0   5       6635.86       6713.15       203.56 o                         
   3   0   5       5965.61       6183.49       188.69 o                         
   5   0   5         93.35        168.11        11.69 o                         
   7   0   5       4166.28       4175.61       120.54 o                         
   9   0   5        897.82        945.30        31.01 o                         
  11   0   5      11792.92      11258.79       312.13 o                         
  13   0   5       4431.20       4396.76       204.98 o                         
  15   0   5       4686.53       4504.98       211.82 o                         
  17   0   5       1938.65       2255.83       144.28 o                         
 -21   1   5        214.81        235.18        37.35 o                         
 -20   1   5       2781.72       2886.48        88.18 o                         
 -19   1   5        470.80        545.23        30.13 o                         
 -18   1   5        348.00        423.73        26.04 o                         
 -17   1   5         88.00         95.45        18.67 o                         
 -16   1   5       2272.33       2417.52        66.91 o                         
 -15   1   5       7574.48       7226.42       173.10 o                         
 -14   1   5       3605.27       3673.48       105.16 o                         
 -13   1   5       2331.93       2373.41        56.84 o                         
 -12   1   5        568.49        590.96        20.76 o                         
 -11   1   5       7973.39       7193.69       174.20 o                         
 -10   1   5       2073.17       2099.10        41.64 o                         
  -9   1   5       1498.69       1634.86        32.89 o                         
  -8   1   5       4881.00       4693.10        89.62 o                         
  -7   1   5      17175.71      16677.84       309.94 o                         
  -6   1   5       3469.62       3555.63        65.73 o                         
  -5   1   5       8047.92       8439.51       157.53 o                         
  -4   1   5       4942.15       5106.05        92.88 o                         
  -3   1   5       1114.43       1124.75        22.45 o                         
  -2   1   5      15839.30      16193.36       299.83 o                         
  -1   1   5      58316.61      62825.38      2469.41 o                         
   0   1   5         76.65         88.66         6.95 o                         
   1   1   5      13934.83      14620.94       345.39 o                         
   2   1   5        544.99        578.67        15.97 o                         
   3   1   5      18246.78      19014.31       383.32 o                         
   4   1   5       1349.90       1306.46        29.06 o                         
   5   1   5       6978.47       7674.92       144.54 o                         
   6   1   5       2606.68       2522.74        48.71 o                         
   7   1   5      11668.56      11627.52       227.51 o                         
   8   1   5        237.75        268.58        14.38 o                         
   9   1   5         78.33        101.32        11.35 o                         
  10   1   5       1801.74       1740.62        39.01 o                         
  11   1   5       2006.40       2107.87        56.07 o                         
  12   1   5       3232.26       3000.68        68.17 o                         
  13   1   5        166.93        185.95        18.35 o                         
  14   1   5         52.06         49.38        18.47 o                         
  15   1   5         16.46         18.05        18.00 o                         
  16   1   5       1607.36       1623.00        57.20 o                         
  17   1   5       2304.68       2327.58        71.86 o                         
 -21   2   5         89.88        150.10        39.69 o                         
 -20   2   5          4.88         49.67        35.41 o                         
 -19   2   5         28.95         81.12        38.15 o                         
 -18   2   5        378.85        475.97        34.06 o                         
 -17   2   5        307.65        420.74        32.55 o                         
 -16   2   5       1647.57       1602.74        62.05 o                         
 -15   2   5        974.36        984.70        37.63 o                         
 -14   2   5       2503.69       2326.38        59.30 o                         
 -13   2   5       7324.00       7012.38       170.30 o                         
 -12   2   5       5602.97       5579.35       128.61 o                         
 -11   2   5        187.27        236.01        15.10 o                         
 -10   2   5       6720.81       6545.79       142.04 o                         
  -9   2   5      10963.83      10144.81       190.53 o                         
  -8   2   5       5602.99       5883.41       111.98 o                         
  -7   2   5       1681.56       1744.71        35.61 o                         
  -6   2   5       5925.65       5973.98       108.97 o                         
  -5   2   5       4377.48       4304.71        76.51 o                         
  -4   2   5       3074.70       3103.17        57.84 o                         
  -3   2   5        699.63        781.39        17.83 o                         
  -2   2   5       2923.41       3478.47        69.31 o                         
  -1   2   5         13.51         16.97         5.04 o                         
   0   2   5        186.76        221.75         9.25 o                         
   1   2   5       5142.91       5058.80       109.70 o                         
   2   2   5       8808.64       8823.86       199.16 o                         
   3   2   5        935.82        903.11        23.87 o                         
   4   2   5       7080.31       7370.02       159.05 o                         
   5   2   5      13549.33      13173.65       272.53 o                         
   6   2   5       3261.59       3249.59        73.79 o                         
   7   2   5          5.13          0.67         9.41 o                         
   8   2   5       2872.20       2788.70        69.19 o                         
   9   2   5       5833.52       5570.79       129.79 o                         
  10   2   5        228.37        258.24        16.53 o                         
  11   2   5         95.97         97.48        14.63 o                         
  12   2   5        327.39        371.35        20.74 o                         
  13   2   5         14.17         50.87        20.60 o                         
  14   2   5        230.70        286.66        28.43 o                         
  15   2   5        869.35        845.28        45.72 o                         
  16   2   5        440.92        385.72        38.83 o                         
  17   2   5        752.21        752.51        51.74 o                         
 -20   3   5         92.99        100.72        39.10 o                         
 -19   3   5       2718.60       2873.34       118.60 o                         
 -18   3   5          2.13         -9.28        24.27 o                         
 -17   3   5       9041.84       8311.91       203.00 o                         
 -16   3   5       1476.92       1402.74        44.54 o                         
 -15   3   5       2611.15       2453.04        76.87 o                         
 -14   3   5       1116.81       1037.14        35.86 o                         
 -13   3   5       3353.30       3249.10        83.47 o                         
 -12   3   5       3026.33       2936.99        76.03 o                         
 -11   3   5          1.77         12.70        12.31 o                         
 -10   3   5       1405.49       1381.80        40.12 o                         
  -9   3   5        877.48        748.62        23.77 o                         
  -8   3   5       5613.57       5569.81       116.13 o                         
  -7   3   5       2479.14       2515.20        50.26 o                         
  -6   3   5       1824.72       1824.65        36.20 o                         
  -5   3   5      12768.82      12078.84       225.48 o                         
  -4   3   5       2409.89       2681.85        55.10 o                         
  -3   3   5      15618.71      15901.05       295.39 o                         
  -2   3   5       1119.95       1123.49        23.56 o                         
  -1   3   5      16977.34      17093.49       362.00 o                         
   0   3   5       1843.22       1861.34        48.45 o                         
   1   3   5       6390.91       6205.16       134.39 o                         
   2   3   5       1108.82       1127.30        29.91 o                         
   3   3   5       2694.42       2831.34        61.53 o                         
   4   3   5       3461.18       3425.95        76.64 o                         
   5   3   5        559.34        563.92        20.62 o                         
   6   3   5        445.31        436.78        19.87 o                         
   7   3   5        136.03        152.57        11.88 o                         
   8   3   5        260.70        305.83        18.72 o                         
   9   3   5       5045.50       4891.05       140.94 o                         
  10   3   5        112.43        134.85        16.80 o                         
  11   3   5       1282.79       1286.00        45.09 o                         
  12   3   5          3.32         13.48        26.26 o                         
  13   3   5       3077.21       3111.26        98.28 o                         
  14   3   5         14.00         27.32        29.72 o                         
  15   3   5       4951.55       4793.09       163.60 o                         
  16   3   5        174.84        181.48        36.45 o                         
 -19   4   5        530.50        584.15        40.52 o                         
 -18   4   5       3192.91       2918.11        80.61 o                         
 -17   4   5        325.95        363.16        26.33 o                         
 -16   4   5        918.44        943.13        43.23 o                         
 -15   4   5        775.61        745.23        42.84 o                         
 -14   4   5        173.76        180.53        17.76 o                         
 -13   4   5       3478.64       3433.48        89.02 o                         
 -12   4   5       2178.34       2126.40        58.59 o                         
 -11   4   5        324.83        367.66        22.77 o                         
 -10   4   5       3523.37       3424.87        82.30 o                         
  -9   4   5       2732.68       2610.57        68.48 o                         
  -8   4   5       2167.99       2242.23        52.43 o                         
  -7   4   5        640.68        740.99        21.13 o                         
  -6   4   5       6193.56       6379.35       121.72 o                         
  -5   4   5       2092.78       2144.52        45.69 o                         
  -4   4   5      11843.68      11676.48       249.64 o                         
  -3   4   5        541.79        480.61        16.75 o                         
  -2   4   5        202.90        269.76        11.79 o                         
  -1   4   5       1252.64       1342.44        35.99 o                         
   0   4   5       9895.19       9601.08       246.97 o                         
   1   4   5       2600.36       2465.28        68.67 o                         
   2   4   5        678.94        675.32        26.45 o                         
   3   4   5         59.44         65.50         9.91 o                         
   4   4   5         40.58         58.47        10.36 o                         
   5   4   5       5298.41       5284.19       164.78 o                         
   6   4   5        162.81        189.88        12.70 o                         
   7   4   5        219.97        261.23        27.05 o                         
   8   4   5       1374.62       1341.18        51.30 o                         
   9   4   5       1655.69       1635.37        61.98 o                         
  10   4   5       6414.08       6398.24       201.24 o                         
  11   4   5         11.39         -1.77        19.31 o                         
  12   4   5       1288.20       1344.21        54.17 o                         
  13   4   5        525.34        576.08        35.71 o                         
  14   4   5       4378.65       4388.72       148.16 o                         
  15   4   5        744.15        730.27        51.90 o                         
  16   4   5        132.64        200.78        37.50 o                         
 -18   5   5        256.18        239.69        33.30 o                         
 -17   5   5        520.18        553.78        38.58 o                         
 -16   5   5        429.80        414.44        43.04 o                         
 -15   5   5       2273.50       2190.63        71.42 o                         
 -14   5   5       1356.05       1323.60        49.70 o                         
 -13   5   5        911.92        952.55        52.66 o                         
 -12   5   5        780.06        907.09        45.40 o                         
 -11   5   5       3545.26       3458.72        96.31 o                         
 -10   5   5        148.35        165.48        14.14 o                         
  -9   5   5        474.80        497.83        19.92 o                         
  -8   5   5       3511.78       3504.57        79.42 o                         
  -7   5   5       4777.46       4629.04       108.24 o                         
  -6   5   5        564.49        561.32        22.69 o                         
  -5   5   5        752.85        816.45        27.66 o                         
  -4   5   5         57.39         67.65        10.57 o                         
  -3   5   5         22.40         26.69         9.14 o                         
  -2   5   5         20.53         22.64        12.10 o                         
  -1   5   5       1585.62       1635.59        45.91 o                         
   0   5   5      12053.20      11941.96       305.82 o                         
   1   5   5       4700.09       4701.11       125.74 o                         
   2   5   5        114.13        130.37        20.07 o                         
   3   5   5       6038.54       5953.18       147.12 o                         
   4   5   5       7202.93       7170.84       164.35 o                         
   5   5   5        301.27        339.13        22.51 o                         
   6   5   5       1113.68       1138.37        44.23 o                         
   7   5   5       3152.25       3259.66        91.11 o                         
   8   5   5        631.10        652.77        39.39 o                         
   9   5   5        630.17        676.44        28.82 o                         
  10   5   5        939.35       1037.43        47.14 o                         
  11   5   5        376.92        459.24        41.32 o                         
  12   5   5         70.84         26.70        30.01 o                         
  13   5   5        117.94        164.62        33.58 o                         
  14   5   5         31.03         56.66        31.68 o                         
 -16   6   5        485.48        531.96        49.27 o                         
 -15   6   5       1167.51       1191.11        66.73 o                         
 -14   6   5        462.85        526.60        35.68 o                         
 -13   6   5        176.16        204.28        28.30 o                         
 -12   6   5       2797.63       2582.50        85.56 o                         
 -11   6   5          2.48         -6.39        20.18 o                         
 -10   6   5       2516.79       2493.71        69.71 o                         
  -9   6   5        700.45        752.32        53.89 o                         
  -8   6   5       2439.93       2344.57        59.66 o                         
  -7   6   5       1963.17       1823.77        54.34 o                         
  -6   6   5       1042.67        994.74        33.83 o                         
  -5   6   5       2111.82       2120.80        58.14 o                         
  -4   6   5        188.55        222.95        19.15 o                         
  -3   6   5       5594.16       5441.46       156.44 o                         
  -2   6   5         30.83         45.57        14.39 o                         
  -1   6   5       1560.34       1569.66        54.57 o                         
   0   6   5       1072.07       1118.25        38.38 o                         
   1   6   5        533.00        557.73        35.25 o                         
   2   6   5       2442.69       2417.00        71.85 o                         
   3   6   5        436.45        570.85        28.29 o                         
   4   6   5       1677.20       1704.40        57.80 o                         
   5   6   5        317.68        464.57        32.35 o                         
   6   6   5       2385.35       2476.79       103.15 o                         
   7   6   5        637.68        688.54        42.84 o                         
   8   6   5       1895.76       1871.41        67.18 o                         
   9   6   5        119.55        111.93        20.02 o                         
  10   6   5        862.40        857.30        33.56 o                         
  11   6   5       1525.93       1567.32        64.60 o                         
  12   6   5          1.40         25.11        28.59 o                         
  13   6   5       1374.12       1439.54        64.02 o                         
 -14   7   5        618.63        691.41        52.46 o                         
 -13   7   5          7.67         32.23        40.36 o                         
 -12   7   5          1.61         33.32        39.54 o                         
 -11   7   5         45.76         66.30        33.13 o                         
 -10   7   5         54.65         45.23        24.93 o                         
  -9   7   5         33.33         23.47        18.09 o                         
  -8   7   5        413.33        450.88        26.45 o                         
  -7   7   5         64.06         95.20        22.36 o                         
  -6   7   5       4782.57       4632.46       136.89 o                         
  -5   7   5        336.02        390.09        26.13 o                         
  -4   7   5        184.92        222.75        28.48 o                         
  -3   7   5        223.97        249.82        23.38 o                         
  -2   7   5       9609.62       9154.17       258.76 o                         
  -1   7   5        802.86        926.48        49.51 o                         
   0   7   5        155.56        191.08        30.15 o                         
   1   7   5          5.23         10.32        26.00 o                         
   2   7   5       1492.97       1554.50        54.95 o                         
   3   7   5        328.52        369.66        36.54 o                         
   4   7   5         25.22         -8.26        25.20 o                         
   5   7   5         89.14        108.76        27.24 o                         
   6   7   5        450.90        543.97        33.66 o                         
   7   7   5        149.65        178.42        29.74 o                         
   8   7   5        318.33        368.89        33.81 o                         
   9   7   5        121.86        133.42        32.20 o                         
  10   7   5        524.80        583.72        40.53 o                         
 -11   8   5        123.59         92.15        38.53 o                         
 -10   8   5        790.45        908.29        63.97 o                         
  -9   8   5        631.52        762.54        47.52 o                         
  -8   8   5        879.63        852.66        56.78 o                         
  -7   8   5        695.99        727.07        60.06 o                         
  -6   8   5         91.26         96.90        17.25 o                         
  -5   8   5        501.38        480.66        37.07 o                         
  -4   8   5        502.75        557.82        40.42 o                         
  -3   8   5         75.75         88.58        21.59 o                         
  -2   8   5        169.06        127.11        22.18 o                         
  -1   8   5       3710.74       3590.26       106.65 o                         
   0   8   5       1098.73       1138.39        49.17 o                         
   1   8   5       1762.46       1707.45        61.46 o                         
   2   8   5       1998.08       1982.32        73.92 o                         
   3   8   5       1347.08       1407.89        69.45 o                         
   4   8   5        986.28       1069.27        60.67 o                         
   5   8   5       2456.16       2389.48        75.78 o                         
   6   8   5       1332.71       1426.13        57.17 o                         
   7   8   5        206.16        246.72        34.64 o                         
  -5   9   5        802.06       1002.28        99.37 o                         
  -4   9   5        381.38        484.17        53.34 o                         
  -3   9   5        370.81        370.36        50.88 o                         
  -2   9   5        380.91        368.19        50.61 o                         
  -1   9   5         94.42        188.01        48.03 o                         
   0   9   5        774.51       1015.04        94.59 o                         
   1   9   5        531.92        568.16        39.37 o                         
 -20   0   6         92.12        185.66        36.98 o                         
 -18   0   6        197.20        400.80        37.93 o                         
 -16   0   6       6349.78       6290.71       220.55 o                         
 -14   0   6        214.59        331.26        22.84 o                         
 -12   0   6      31998.79      31092.06       847.29 o                         
 -10   0   6       8810.74       9201.48       235.25 o                         
  -8   0   6       2466.00       2265.44        63.53 o                         
  -6   0   6         53.56        104.19         7.76 o                         
  -4   0   6      12576.54      12399.82       277.16 o                         
  -2   0   6      21855.37      22439.66       565.90 o                         
   0   0   6       5266.97       5163.17       176.82 o                         
   2   0   6      60010.36      60896.04      2871.17 o                         
   4   0   6       5808.29       6245.11       174.94 o                         
   6   0   6      10397.17      10633.92       272.14 o                         
   8   0   6          2.65          4.26        11.75 o                         
  10   0   6        920.81        892.67        40.80 o                         
  12   0   6         40.96         60.84        18.27 o                         
  14   0   6       3590.73       3495.63       134.25 o                         
  16   0   6       2683.93       2853.72       135.86 o                         
 -21   1   6        205.52        204.69        38.92 o                         
 -20   1   6        573.55        610.43        38.73 o                         
 -19   1   6       1688.04       1749.59        66.47 o                         
 -18   1   6       1350.54       1423.42        46.97 o                         
 -17   1   6       1322.92       1429.30        47.79 o                         
 -16   1   6        190.41        258.97        19.38 o                         
 -15   1   6         38.41         87.80        14.15 o                         
 -14   1   6        283.83        377.16        19.96 o                         
 -13   1   6       1070.73       1049.87        35.84 o                         
 -12   1   6        735.47        724.85        27.92 o                         
 -11   1   6       8474.14       8261.14       194.01 o                         
 -10   1   6       1267.61       1281.56        26.55 o                         
  -9   1   6       1759.69       1815.83        34.78 o                         
  -8   1   6      11144.69      11306.89       229.33 o                         
  -7   1   6       7906.71       8362.86       150.92 o                         
  -6   1   6       3144.07       3215.52        60.01 o                         
  -5   1   6       5894.65       5711.13       103.94 o                         
  -4   1   6      14974.70      15262.84       263.62 o                         
  -3   1   6       1015.46        878.76        20.81 o                         
  -2   1   6       4286.24       4432.86        87.54 o                         
  -1   1   6      15128.71      15419.82       310.91 o                         
   0   1   6      10380.26      10404.65       221.29 o                         
   1   1   6       3988.54       3940.88        86.49 o                         
   2   1   6          7.41         14.10         6.45 o                         
   3   1   6       4035.20       4098.38        86.49 o                         
   4   1   6       1617.73       1643.68        39.40 o                         
   5   1   6       2936.40       2893.56        62.82 o                         
   6   1   6       5469.70       5466.53       114.29 o                         
   7   1   6      11341.23      11503.34       234.83 o                         
   8   1   6        614.20        645.51        21.56 o                         
   9   1   6        657.66        625.96        20.53 o                         
  10   1   6       8417.10       8211.77       179.46 o                         
  11   1   6       1183.05       1270.73        38.70 o                         
  12   1   6        495.55        506.99        23.64 o                         
  13   1   6       2652.22       2473.45        59.06 o                         
  14   1   6       3257.88       3136.50        78.75 o                         
  15   1   6         49.62         38.64        21.14 o                         
  16   1   6         44.40         64.00        22.93 o                         
  17   1   6        505.39        540.37        46.44 o                         
 -21   2   6       1589.82       1567.67        75.27 o                         
 -20   2   6       2761.98       2797.92       104.94 o                         
 -19   2   6        219.11        223.88        27.90 o                         
 -18   2   6       1990.58       1881.28        73.91 o                         
 -17   2   6       1406.29       1404.53        59.93 o                         
 -16   2   6        173.71        188.43        25.21 o                         
 -15   2   6       2359.24       2366.07        64.92 o                         
 -14   2   6       1806.12       1709.36        49.41 o                         
 -13   2   6         43.86         50.39        11.57 o                         
 -12   2   6       1439.06       1452.20        42.06 o                         
 -11   2   6         20.24         27.56        14.31 o                         
 -10   2   6      11614.77      11797.69       252.57 o                         
  -9   2   6       5160.48       5078.57        97.65 o                         
  -8   2   6        379.02        371.50        14.21 o                         
  -7   2   6       4116.74       3999.17        74.72 o                         
  -6   2   6      25589.56      25015.02       446.60 o                         
  -5   2   6       2896.80       3046.37        55.37 o                         
  -4   2   6        184.39        190.20         8.64 o                         
  -3   2   6       5596.20       5591.47       102.01 o                         
  -2   2   6       5958.34       5687.54       111.80 o                         
  -1   2   6       1408.09       1467.80        32.08 o                         
   0   2   6       4399.60       4731.97        94.06 o                         
   1   2   6       1120.89       1201.01        28.52 o                         
   2   2   6        397.53        468.02        17.19 o                         
   3   2   6       2976.31       3018.00        64.97 o                         
   4   2   6         27.34         38.20         8.97 o                         
   5   2   6       2069.05       1975.39        53.06 o                         
   6   2   6        259.52        287.25        18.10 o                         
   7   2   6        132.04        153.97        14.09 o                         
   8   2   6       7053.91       6647.18       163.24 o                         
   9   2   6       2399.81       2253.57        62.15 o                         
  10   2   6         71.64         56.72        16.01 o                         
  11   2   6       2528.91       2443.75        64.17 o                         
  12   2   6       4649.11       4503.41       108.66 o                         
  13   2   6        111.17        156.11        21.55 o                         
  14   2   6         58.79         51.98        20.93 o                         
  15   2   6        941.89        927.79        46.95 o                         
  16   2   6        234.08        248.91        35.10 o                         
 -20   3   6        585.90        612.96        50.47 o                         
 -19   3   6        562.81        597.99        40.00 o                         
 -18   3   6        745.70        731.01        40.53 o                         
 -17   3   6        225.36        289.08        31.97 o                         
 -16   3   6       1534.65       1441.00        45.58 o                         
 -15   3   6        148.79        137.98        16.84 o                         
 -14   3   6       5647.17       5352.27       133.03 o                         
 -13   3   6        438.96        489.54        25.58 o                         
 -12   3   6        203.79        261.31        18.37 o                         
 -11   3   6         38.95         56.67        18.53 o                         
 -10   3   6      10598.41      10274.38       247.62 o                         
  -9   3   6        976.07       1060.37        31.72 o                         
  -8   3   6        293.03        288.91        14.80 o                         
  -7   3   6        149.37        254.88        11.86 o                         
  -6   3   6        161.15        251.31        10.94 o                         
  -5   3   6      11539.17      11748.93       219.03 o                         
  -4   3   6         24.20         28.35         6.49 o                         
  -3   3   6        872.77       1034.93        25.90 o                         
  -2   3   6      12252.04      12621.81       245.43 o                         
  -1   3   6       3482.67       3527.86        78.56 o                         
   0   3   6      13416.95      13007.66       264.77 o                         
   1   3   6        268.73        314.55        13.70 o                         
   2   3   6       6876.33       6720.33       146.53 o                         
   3   3   6        150.54        206.20        13.31 o                         
   4   3   6      18216.80      17539.37       446.07 o                         
   5   3   6        282.89        353.06        19.17 o                         
   6   3   6        772.70        812.11        27.25 o                         
   7   3   6        195.15        210.42        13.04 o                         
   8   3   6       6077.10       5799.40       154.53 o                         
   9   3   6        271.87        314.87        21.04 o                         
  10   3   6          6.32         10.72        16.66 o                         
  11   3   6        531.86        569.68        30.87 o                         
  12   3   6        185.07        228.71        22.08 o                         
  13   3   6        992.14       1111.54        57.92 o                         
  14   3   6        230.12        278.10        32.20 o                         
  15   3   6         14.59         32.55        33.91 o                         
  16   3   6       2195.19       2216.44        84.50 o                         
 -19   4   6        224.80        224.11        32.04 o                         
 -18   4   6         10.81         14.35        23.63 o                         
 -17   4   6        418.21        431.18        26.07 o                         
 -16   4   6        243.31        265.73        20.14 o                         
 -15   4   6       4682.22       4284.20       121.71 o                         
 -14   4   6         10.01          1.92        13.31 o                         
 -13   4   6       2967.06       2797.76        74.40 o                         
 -12   4   6       2320.41       2242.45        66.37 o                         
 -11   4   6       7251.60       6900.98       181.15 o                         
 -10   4   6       4710.71       4552.07       113.61 o                         
  -9   4   6       1233.71       1183.92        30.12 o                         
  -8   4   6        127.13        154.75        11.06 o                         
  -7   4   6        159.71        220.28        13.27 o                         
  -6   4   6      10995.02      10971.64       224.46 o                         
  -5   4   6       1159.83       1139.40        27.18 o                         
  -4   4   6          9.86         21.81         7.60 o                         
  -3   4   6        904.82        881.32        25.56 o                         
  -2   4   6       4983.73       4750.25       110.33 o                         
  -1   4   6       8123.83       7628.76       196.89 o                         
   0   4   6          8.23         16.61        11.37 o                         
   1   4   6        334.41        384.18        16.74 o                         
   2   4   6       3174.29       3009.91        72.14 o                         
   3   4   6      11505.01      10736.99       257.88 o                         
   4   4   6        499.03        500.40        21.51 o                         
   5   4   6       5626.02       5375.55       142.69 o                         
   6   4   6        755.04        774.12        37.45 o                         
   7   4   6        616.45        652.59        30.31 o                         
   8   4   6       1137.44       1208.86        38.86 o                         
   9   4   6       1474.16       1410.04        49.39 o                         
  10   4   6         11.20          0.94        18.49 o                         
  11   4   6       1268.05       1240.82        64.46 o                         
  12   4   6       1332.93       1462.33        57.92 o                         
  13   4   6        855.26        947.76        54.81 o                         
  14   4   6         54.18         49.60        25.09 o                         
  15   4   6        935.51       1082.64        61.10 o                         
 -18   5   6        214.16        233.48        31.24 o                         
 -17   5   6          4.73         18.21        20.82 o                         
 -16   5   6        386.30        453.64        40.34 o                         
 -15   5   6        410.67        442.82        26.39 o                         
 -14   5   6        226.28        260.43        19.09 o                         
 -13   5   6         36.34         35.01        12.41 o                         
 -12   5   6        372.61        384.56        22.77 o                         
 -11   5   6        657.82        674.90        33.49 o                         
 -10   5   6        220.75        234.93        15.78 o                         
  -9   5   6        886.84        851.34        30.24 o                         
  -8   5   6      12423.11      12258.55       277.24 o                         
  -7   5   6        431.60        419.88        21.78 o                         
  -6   5   6        781.19        771.10        27.28 o                         
  -5   5   6       7696.79       7558.74       184.09 o                         
  -4   5   6       7847.26       7782.83       188.99 o                         
  -3   5   6        738.74        720.23        24.37 o                         
  -2   5   6       6096.35       5797.68       152.74 o                         
  -1   5   6       3705.58       3675.83        92.88 o                         
   0   5   6        233.57        232.04        21.09 o                         
   1   5   6        346.19        398.76        32.63 o                         
   2   5   6       2679.59       2521.48        67.83 o                         
   3   5   6         18.55         25.31        12.57 o                         
   4   5   6        949.30        991.25        39.87 o                         
   5   5   6       1819.32       1792.78        46.94 o                         
   6   5   6        278.93        352.57        22.02 o                         
   7   5   6       1775.52       1770.42        67.24 o                         
   8   5   6         55.67         61.84        16.46 o                         
   9   5   6       2238.31       2153.30        69.76 o                         
  10   5   6       4073.57       4102.85       123.75 o                         
  11   5   6        459.16        488.34        32.82 o                         
  12   5   6         27.42         21.59        30.80 o                         
  13   5   6       2433.43       2373.10        84.61 o                         
  14   5   6        712.09        719.19        50.37 o                         
 -16   6   6       1238.85       1220.72        54.97 o                         
 -15   6   6         45.63         60.85        23.79 o                         
 -14   6   6        627.68        653.22        42.25 o                         
 -13   6   6        494.68        556.94        46.94 o                         
 -12   6   6       4924.22       4621.38       144.33 o                         
 -11   6   6       1476.23       1395.14        64.24 o                         
 -10   6   6         82.84         82.13        13.91 o                         
  -9   6   6       4914.17       4516.65       123.31 o                         
  -8   6   6        526.55        581.63        47.49 o                         
  -7   6   6       2417.81       2374.16        69.15 o                         
  -6   6   6        144.51        171.68        16.31 o                         
  -5   6   6       4172.72       3974.68       108.28 o                         
  -4   6   6       1052.76       1030.69        36.30 o                         
  -3   6   6       3803.54       3696.25       110.84 o                         
  -2   6   6        406.04        477.85        25.74 o                         
  -1   6   6       1405.65       1337.28        45.38 o                         
   0   6   6       3272.44       3396.19       102.43 o                         
   1   6   6        252.04        259.73        22.12 o                         
   2   6   6       5339.67       5260.68       141.80 o                         
   3   6   6       3846.45       3658.41        96.77 o                         
   4   6   6       1616.34       1603.25        50.91 o                         
   5   6   6       1952.05       1982.82        65.24 o                         
   6   6   6       2817.01       2872.81        93.85 o                         
   7   6   6       2406.11       2378.32        73.63 o                         
   8   6   6         35.78         37.13        14.56 o                         
   9   6   6       3049.61       2882.28        87.36 o                         
  10   6   6          3.53          1.40        19.39 o                         
  11   6   6       2800.43       2622.32        81.90 o                         
  12   6   6         32.60         66.79        33.15 o                         
 -14   7   6       1069.81       1096.64        62.60 o                         
 -13   7   6       3283.80       3173.02       132.86 o                         
 -12   7   6         10.84         55.84        39.69 o                         
 -11   7   6       2289.00       2209.86        75.08 o                         
 -10   7   6        121.17        168.63        36.62 o                         
  -9   7   6       1011.51       1134.65        57.16 o                         
  -8   7   6        610.55        598.83        31.01 o                         
  -7   7   6       1336.31       1284.69        45.71 o                         
  -6   7   6        985.32        950.34        40.68 o                         
  -5   7   6         17.66         23.44        14.55 o                         
  -4   7   6         86.17         93.54        19.82 o                         
  -3   7   6       2142.64       2099.31        71.63 o                         
  -2   7   6         19.95         42.82        26.39 o                         
  -1   7   6        167.53        199.30        24.07 o                         
   0   7   6       1181.64       1179.08        53.31 o                         
   1   7   6       6269.75       6121.71       165.94 o                         
   2   7   6       1551.36       1545.29        54.60 o                         
   3   7   6        974.92       1017.59        55.74 o                         
   4   7   6       1351.52       1332.28        54.65 o                         
   5   7   6       4905.22       4875.53       137.61 o                         
   6   7   6        249.33        316.09        35.40 o                         
   7   7   6       1170.23       1187.97        51.88 o                         
   8   7   6        336.21        390.72        34.12 o                         
   9   7   6        272.00        271.20        31.65 o                         
  10   7   6        224.47        273.80        36.87 o                         
 -11   8   6       1241.56       1331.33        78.12 o                         
 -10   8   6        492.28        568.81        43.24 o                         
  -9   8   6        666.18        682.76        53.45 o                         
  -8   8   6        118.14        112.06        22.00 o                         
  -7   8   6       3427.30       3264.55       115.18 o                         
  -6   8   6       2227.63       2048.13        75.60 o                         
  -5   8   6       1586.12       1478.65        56.78 o                         
  -4   8   6        435.57        478.48        37.06 o                         
  -3   8   6       1767.03       1691.21        73.34 o                         
  -2   8   6        306.07        355.71        63.02 o                         
  -1   8   6        475.18        524.74        40.80 o                         
   0   8   6        890.36        907.34        43.89 o                         
   1   8   6       1018.76       1032.84        47.62 o                         
   2   8   6        400.76        498.95        45.50 o                         
   3   8   6        125.70        121.05        33.73 o                         
   4   8   6         47.99         51.71        31.84 o                         
   5   8   6         73.04         84.64        31.18 o                         
   6   8   6        377.29        486.46        42.76 o                         
   7   8   6        549.91        568.88        42.39 o                         
  -4   9   6        412.92        550.85        55.65 o                         
  -3   9   6        200.37        227.18        46.94 o                         
  -2   9   6         25.54         29.18        31.88 o                         
  -1   9   6       1744.16       1711.44        74.51 o                         
   0   9   6          4.59         35.55        34.10 o                         
 -21   0   7        850.88       1009.99        76.03 o                         
 -19   0   7       1094.32       1258.51       114.62 o                         
 -17   0   7       1086.58       1202.83        59.10 o                         
 -15   0   7        264.56        317.19        28.95 o                         
 -13   0   7       3264.60       3173.04       135.63 o                         
 -11   0   7       2351.91       2390.15       100.86 o                         
  -9   0   7      25102.39      23289.38       586.93 o                         
  -7   0   7        174.94        236.60        10.99 o                         
  -5   0   7      34899.60      34132.03       927.23 o                         
  -3   0   7       3924.02       3948.12       102.78 o                         
  -1   0   7       5542.49       5851.50       206.69 o                         
   1   0   7         34.23         25.35        12.87 o                         
   3   0   7        328.73        311.45        19.57 o                         
   5   0   7      12657.90      12785.69       353.35 o                         
   7   0   7        443.86        479.58        31.39 o                         
   9   0   7      15158.42      15371.72       464.85 o                         
  11   0   7        303.60        327.83        24.01 o                         
  13   0   7       3490.65       3494.32       135.13 o                         
  15   0   7        200.38        256.68        43.25 o                         
 -21   1   7        218.46        261.23        29.94 o                         
 -20   1   7        159.35        197.35        26.29 o                         
 -19   1   7       1647.57       1765.78        62.49 o                         
 -18   1   7        838.58        878.78        38.29 o                         
 -17   1   7       3835.78       3891.79        93.74 o                         
 -16   1   7       2076.61       2047.09        52.08 o                         
 -15   1   7       5175.74       4957.56       104.23 o                         
 -14   1   7       1527.30       1508.53        38.33 o                         
 -13   1   7       2263.93       2277.55        50.96 o                         
 -12   1   7        712.86        734.90        24.09 o                         
 -11   1   7       1954.88       1830.53        42.12 o                         
 -10   1   7       8575.29       8343.02       157.15 o                         
  -9   1   7       2729.09       3174.15        60.02 o                         
  -8   1   7       4436.43       4472.67        90.01 o                         
  -7   1   7      10312.18      10520.86       189.39 o                         
  -6   1   7       3882.96       3909.87        69.94 o                         
  -5   1   7       2639.37       2427.29        43.22 o                         
  -4   1   7       8862.26       8705.51       157.14 o                         
  -3   1   7        444.00        410.00        14.59 o                         
  -2   1   7       1677.95       1695.74        34.96 o                         
  -1   1   7      13010.22      13551.29       287.26 o                         
   0   1   7        527.13        553.78        16.80 o                         
   1   1   7        441.42        380.81        15.98 o                         
   2   1   7       4241.17       4207.56        84.85 o                         
   3   1   7        747.23        661.37        19.93 o                         
   4   1   7       2594.49       2468.95        52.38 o                         
   5   1   7       2374.57       2432.41        54.27 o                         
   6   1   7         62.76         68.15        10.45 o                         
   7   1   7       5139.04       5234.52       115.99 o                         
   8   1   7       3764.18       3621.44        86.92 o                         
   9   1   7       1834.06       1761.47        51.39 o                         
  10   1   7       2627.46       2589.95        62.97 o                         
  11   1   7       2274.79       2327.65        58.71 o                         
  12   1   7          0.61          3.81        15.90 o                         
  13   1   7       2937.75       2761.16        68.35 o                         
  14   1   7        676.65        675.04        31.09 o                         
  15   1   7        462.59        524.95        63.84 o                         
  16   1   7       1047.65        859.50        46.95 o                         
 -21   2   7        880.30        953.88        52.23 o                         
 -20   2   7        803.07        820.79        51.54 o                         
 -19   2   7       1347.05       1394.60        59.44 o                         
 -18   2   7       1345.66       1266.27        53.13 o                         
 -17   2   7       2463.47       2368.45        71.05 o                         
 -16   2   7        360.91        375.00        24.51 o                         
 -15   2   7       9636.47       9063.33       220.36 o                         
 -14   2   7       3429.29       3336.99        86.31 o                         
 -13   2   7       1454.86       1465.66        48.02 o                         
 -12   2   7        457.88        480.63        26.06 o                         
 -11   2   7       8542.46       8224.33       212.89 o                         
 -10   2   7        132.41        198.05        14.58 o                         
  -9   2   7        326.79        350.69        16.39 o                         
  -8   2   7        562.01        533.98        16.80 o                         
  -7   2   7       1681.42       1802.01        36.51 o                         
  -6   2   7       9332.40       9615.77       174.08 o                         
  -5   2   7        441.24        453.63        12.74 o                         
  -4   2   7       6556.22       7023.74       127.92 o                         
  -3   2   7       2970.99       2719.92        50.23 o                         
  -2   2   7       1164.94       1146.95        25.49 o                         
  -1   2   7       5000.08       4849.11        96.56 o                         
   0   2   7      17738.56      17730.26       343.20 o                         
   1   2   7       4886.92       4651.26       114.79 o                         
   2   2   7       2121.19       2186.71        47.14 o                         
   3   2   7      12161.47      12198.04       248.87 o                         
   4   2   7       3285.81       3185.47        89.55 o                         
   5   2   7       1701.81       1635.50        46.93 o                         
   6   2   7        723.47        679.74        27.07 o                         
   7   2   7        715.26        720.45        31.91 o                         
   8   2   7        265.69        313.09        19.16 o                         
   9   2   7        633.08        652.49        29.60 o                         
  10   2   7         99.43         96.05        16.91 o                         
  11   2   7       1402.15       1397.18        51.42 o                         
  12   2   7       1562.49       1486.01        50.21 o                         
  13   2   7        738.90        779.98        43.32 o                         
  14   2   7       2489.14       2436.55        76.43 o                         
  15   2   7       2505.19       2443.31        84.27 o                         
  16   2   7        282.42        273.51        36.80 o                         
 -20   3   7        311.20        306.23        34.01 o                         
 -19   3   7       1345.13       1357.34        61.41 o                         
 -18   3   7         74.88         77.87        30.42 o                         
 -17   3   7        102.60        132.82        19.85 o                         
 -16   3   7       2877.97       2754.68        74.38 o                         
 -15   3   7       1791.76       1694.61        57.15 o                         
 -14   3   7        959.05        916.44        49.69 o                         
 -13   3   7       5619.04       5471.13       144.69 o                         
 -12   3   7       1476.22       1477.81        48.80 o                         
 -11   3   7      10307.88       9774.11       253.36 o                         
 -10   3   7         72.07         44.81        17.14 o                         
  -9   3   7       1219.56       1162.92        35.70 o                         
  -8   3   7        384.22        399.37        17.09 o                         
  -7   3   7      28734.14      27953.05       517.83 o                         
  -6   3   7       1634.03       1730.43        37.70 o                         
  -5   3   7         13.84         27.80         7.18 o                         
  -4   3   7        103.58        136.47         8.72 o                         
  -3   3   7      14910.27      15229.25       295.48 o                         
  -2   3   7       4500.52       4701.20        98.59 o                         
  -1   3   7        154.48        262.29        13.09 o                         
   0   3   7       1304.03       1333.49        32.39 o                         
   1   3   7       2548.45       2612.86        57.73 o                         
   2   3   7       1251.88       1207.42        42.88 o                         
   3   3   7       2382.41       2422.33        68.28 o                         
   4   3   7        278.41        307.49        17.13 o                         
   5   3   7       2380.26       2479.49        64.89 o                         
   6   3   7        592.24        633.25        31.23 o                         
   7   3   7      12255.04      12236.57       314.23 o                         
   8   3   7        484.94        540.88        25.71 o                         
   9   3   7         63.41         91.20        16.17 o                         
  10   3   7         23.15         32.53        16.08 o                         
  11   3   7       8258.02       8177.68       202.02 o                         
  12   3   7       1366.36       1450.14        51.67 o                         
  13   3   7         69.06         95.25        22.35 o                         
  14   3   7         62.39         73.85        41.21 o                         
  15   3   7        272.90        274.58        37.73 o                         
 -19   4   7        487.98        516.53        35.39 o                         
 -18   4   7       1022.53       1092.05        67.59 o                         
 -17   4   7        872.18        844.34        36.93 o                         
 -16   4   7        203.05        255.02        24.84 o                         
 -15   4   7        849.60        863.54        54.69 o                         
 -14   4   7        587.34        556.42        32.56 o                         
 -13   4   7       2293.26       2304.15        84.35 o                         
 -12   4   7       1180.89       1158.69        53.22 o                         
 -11   4   7        114.44        133.22        24.51 o                         
 -10   4   7       2981.65       2913.81        88.88 o                         
  -9   4   7       2121.39       2020.64        55.19 o                         
  -8   4   7       6434.48       6271.77       144.49 o                         
  -7   4   7         10.41         11.88         9.01 o                         
  -6   4   7       7497.32       7266.29       157.31 o                         
  -5   4   7       4397.07       4276.19       100.13 o                         
  -4   4   7         75.57         76.63         9.53 o                         
  -3   4   7       2823.79       2684.17        61.71 o                         
  -2   4   7       7023.98       6779.74       155.24 o                         
  -1   4   7       4562.96       4487.02       105.43 o                         
   0   4   7        950.33        961.16        36.79 o                         
   1   4   7       3850.59       3813.33       112.55 o                         
   2   4   7        512.69        551.97        23.24 o                         
   3   4   7       2855.37       2883.81        75.83 o                         
   4   4   7         19.47          8.01        10.41 o                         
   5   4   7       2041.59       2035.81        55.95 o                         
   6   4   7       6035.17       5859.97       136.35 o                         
   7   4   7        150.74        186.43        21.15 o                         
   8   4   7       2742.37       2715.64        83.91 o                         
   9   4   7       1796.26       1775.69        60.13 o                         
  10   4   7       2150.50       2196.46        72.07 o                         
  11   4   7         28.11         12.93        19.49 o                         
  12   4   7       1638.47       1588.17        62.22 o                         
  13   4   7        934.94        956.36        49.20 o                         
  14   4   7          9.10          9.30        31.41 o                         
 -18   5   7         39.95         72.75        18.07 o                         
 -17   5   7       1502.91       1465.80        51.90 o                         
 -16   5   7       3233.54       3073.12       104.64 o                         
 -15   5   7       2639.37       2599.10        71.36 o                         
 -14   5   7         59.21         74.70        14.79 o                         
 -13   5   7       5055.66       5056.97       148.62 o                         
 -12   5   7       4668.22       4668.37       166.15 o                         
 -11   5   7        100.72        119.85        27.33 o                         
 -10   5   7       1168.33       1131.53        41.89 o                         
  -9   5   7       2825.36       2738.11        72.69 o                         
  -8   5   7       1364.73       1308.98        47.24 o                         
  -7   5   7          7.44          5.52        12.02 o                         
  -6   5   7       1658.49       1611.13        45.81 o                         
  -5   5   7       2033.68       2004.64        54.81 o                         
  -4   5   7         33.07         57.63        11.78 o                         
  -3   5   7        550.62        656.41        28.02 o                         
  -2   5   7       3489.23       3326.98        91.19 o                         
  -1   5   7       4704.61       4587.30       145.93 o                         
   0   5   7        166.53        194.91        22.85 o                         
   1   5   7       2106.37       2049.37        63.20 o                         
   2   5   7       1812.35       1809.66        57.79 o                         
   3   5   7        703.96        762.00        48.10 o                         
   4   5   7        803.92        780.15        26.88 o                         
   5   5   7       3633.39       3643.94        99.77 o                         
   6   5   7       2939.69       2920.90        76.93 o                         
   7   5   7        124.39        155.72        16.72 o                         
   8   5   7          2.00          9.19        14.58 o                         
   9   5   7         58.98        108.57        21.83 o                         
  10   5   7         41.09         28.31        19.64 o                         
  11   5   7         17.37         33.56        21.07 o                         
  12   5   7       1099.77       1087.60        53.03 o                         
  13   5   7       2004.37       2021.99        74.49 o                         
 -16   6   7        162.19        170.37        47.64 o                         
 -15   6   7        405.17        393.56        43.38 o                         
 -14   6   7       2905.49       2720.78       106.52 o                         
 -13   6   7       1106.27       1108.14        59.96 o                         
 -12   6   7        703.23        729.17        35.94 o                         
 -11   6   7        564.82        585.88        32.49 o                         
 -10   6   7       1526.84       1470.33        56.78 o                         
  -9   6   7       3300.99       3230.34        91.14 o                         
  -8   6   7          1.30        -14.93        15.62 o                         
  -7   6   7        404.92        405.34        23.37 o                         
  -6   6   7         12.40          8.52        15.05 o                         
  -5   6   7       4752.83       4679.08       141.77 o                         
  -4   6   7        982.20       1025.24        48.46 o                         
  -3   6   7       1187.05       1251.83        53.45 o                         
  -2   6   7          2.09          9.30        17.38 o                         
  -1   6   7         18.21         32.28        17.84 o                         
   0   6   7       7243.08       6947.65       197.58 o                         
   1   6   7       1140.93       1119.82        54.98 o                         
   2   6   7         16.62         -7.21        15.97 o                         
   3   6   7        635.90        691.60        32.32 o                         
   4   6   7       2749.28       2808.87        77.81 o                         
   5   6   7       2532.41       2635.41        89.64 o                         
   6   6   7          0.03        -16.36        22.21 o                         
   7   6   7        126.19        170.72        21.29 o                         
   8   6   7        167.19        164.70        16.82 o                         
   9   6   7       4182.65       4091.06       100.69 o                         
  10   6   7        424.43        446.09        26.41 o                         
  11   6   7         10.95        -10.67        18.02 o                         
 -14   7   7        449.22        494.03        76.02 o                         
 -13   7   7          1.76         11.64        42.64 o                         
 -12   7   7        942.34       1025.92        66.94 o                         
 -11   7   7        247.78        188.51        28.19 o                         
 -10   7   7       2212.39       2135.37        65.54 o                         
  -9   7   7         17.79         -2.18        21.36 o                         
  -8   7   7       6578.33       6196.99       166.10 o                         
  -7   7   7        916.73        975.29        44.47 o                         
  -6   7   7       2777.35       2606.45        84.01 o                         
  -5   7   7        103.12        118.74        26.90 o                         
  -4   7   7       5394.03       5280.26       174.43 o                         
  -3   7   7        626.61        669.80        44.72 o                         
  -2   7   7         15.54         10.34        31.30 o                         
  -1   7   7        163.37        160.12        26.31 o                         
   0   7   7        107.77        211.19        29.93 o                         
   1   7   7         96.63         95.80        21.60 o                         
   2   7   7        495.34        554.09        33.24 o                         
   3   7   7         87.54        100.09        20.64 o                         
   4   7   7       1869.96       1931.36        68.07 o                         
   5   7   7         45.12         36.15        29.09 o                         
   6   7   7       1030.18       1092.31        58.13 o                         
   7   7   7        224.78        272.48        37.11 o                         
   8   7   7       3561.54       3703.58       111.17 o                         
   9   7   7         11.89         -6.36        25.04 o                         
 -11   8   7       1307.09       1274.25        76.45 o                         
 -10   8   7        969.45        919.27        53.19 o                         
  -9   8   7       1022.24       1068.92        55.48 o                         
  -8   8   7        288.90        278.98        23.85 o                         
  -7   8   7          1.95         23.92        15.91 o                         
  -6   8   7        101.02        127.43        28.12 o                         
  -5   8   7        257.67        316.02        35.14 o                         
  -4   8   7       1087.66       1180.16        65.86 o                         
  -3   8   7       1772.99       1764.06        83.65 o                         
  -2   8   7        206.60        280.09        39.87 o                         
  -1   8   7         94.72        103.55        31.60 o                         
   0   8   7       2787.16       2714.32        86.31 o                         
   1   8   7         26.68         20.54        24.70 o                         
   2   8   7          8.02         36.00        21.05 o                         
   3   8   7       1099.40       1145.78        58.31 o                         
   4   8   7       1612.73       1748.39        68.71 o                         
   5   8   7          2.40         -1.60        32.82 o                         
   6   8   7         72.95        125.31        32.02 o                         
 -20   0   8       9799.39      10237.39       455.39 o                         
 -18   0   8       1620.00       1771.37       127.99 o                         
 -16   0   8      14698.75      14430.99       451.45 o                         
 -14   0   8       5188.26       5376.82       188.71 o                         
 -12   0   8       1179.91       1144.28        53.67 o                         
 -10   0   8        552.41        619.19        44.17 o                         
  -8   0   8       2834.36       2971.67        74.19 o                         
  -6   0   8       4829.46       4146.62        95.41 o                         
  -4   0   8       6208.87       6250.72       150.71 o                         
  -2   0   8      24000.42      23104.36       583.41 o                         
   0   0   8       5692.03       5610.51       173.41 o                         
   2   0   8      24014.65      25491.38       696.14 o                         
   4   0   8        905.64        871.97        37.94 o                         
   6   0   8       1970.13       1837.38        73.14 o                         
   8   0   8        501.24        473.30        38.59 o                         
  10   0   8        345.55        339.35        27.94 o                         
  12   0   8       7609.16       7100.92       202.70 o                         
  14   0   8         33.82          5.49        38.79 o                         
  16   0   8       1832.01       1713.96        92.82 o                         
 -21   1   8        928.14       1011.29        46.71 o                         
 -20   1   8       1049.23       1160.87        48.66 o                         
 -19   1   8       1552.59       1521.41        46.76 o                         
 -18   1   8        202.59        236.25        24.41 o                         
 -17   1   8        327.71        353.45        27.78 o                         
 -16   1   8          9.80         31.52        15.58 o                         
 -15   1   8       3657.21       3596.79        81.93 o                         
 -14   1   8       2508.32       2433.23        57.33 o                         
 -13   1   8       1497.02       1446.59        40.08 o                         
 -12   1   8        142.39        178.20        12.43 o                         
 -11   1   8        301.43        415.42        24.74 o                         
 -10   1   8       9149.91       9112.64       206.11 o                         
  -9   1   8         22.70         36.71         8.26 o                         
  -8   1   8        233.55        299.39        12.67 o                         
  -7   1   8       4907.18       4711.95        90.46 o                         
  -6   1   8       7815.25       7628.68       125.57 o                         
  -5   1   8       8825.92       8840.49       154.43 o                         
  -4   1   8         62.04         79.48         7.11 o                         
  -3   1   8       2974.87       2982.39        56.47 o                         
  -2   1   8        997.12       1030.78        24.07 o                         
  -1   1   8      26055.08      27867.12       592.79 o                         
   0   1   8       3779.00       3885.11        97.96 o                         
   1   1   8       5514.15       6006.34       147.14 o                         
   2   1   8       1222.77       1233.59        31.79 o                         
   3   1   8      10757.06      10624.72       228.22 o                         
   4   1   8       8985.56       8838.75       191.14 o                         
   5   1   8       1840.49       1823.01        50.16 o                         
   6   1   8       1513.93       1468.00        49.83 o                         
   7   1   8         86.31         97.63        13.11 o                         
   8   1   8       7424.85       7303.47       192.24 o                         
   9   1   8        181.52        194.92        19.07 o                         
  10   1   8       1165.56       1146.73        37.59 o                         
  11   1   8       1902.13       1897.86        51.43 o                         
  12   1   8       1255.47       1250.17        60.37 o                         
  13   1   8       1081.84       1047.40        39.35 o                         
  14   1   8        528.50        499.41        27.27 o                         
  15   1   8         60.52         82.28        33.11 o                         
  16   1   8         34.69         62.31        34.16 o                         
 -21   2   8          0.46         -1.65        23.92 o                         
 -20   2   8         57.35         71.88        19.46 o                         
 -19   2   8        336.00        328.26        27.34 o                         
 -18   2   8        275.80        275.27        33.06 o                         
 -17   2   8        337.06        346.75        21.38 o                         
 -16   2   8       2000.69       1976.11        58.37 o                         
 -15   2   8        993.57        967.74        37.43 o                         
 -14   2   8        235.27        253.17        20.94 o                         
 -13   2   8         44.28         59.47        18.52 o                         
 -12   2   8      12796.74      12599.96       301.67 o                         
 -11   2   8       5971.12       5810.02       153.62 o                         
 -10   2   8       4266.89       4478.75       111.89 o                         
  -9   2   8       1724.13       1693.96        40.41 o                         
  -8   2   8       8009.71       7352.57       129.66 o                         
  -7   2   8       1095.97       1038.24        25.32 o                         
  -6   2   8          8.42          7.66         5.36 o                         
  -5   2   8       5018.57       5090.61        97.94 o                         
  -4   2   8       3211.65       3273.21        60.37 o                         
  -3   2   8        402.13        409.65        13.67 o                         
  -2   2   8        596.41        585.77        17.69 o                         
  -1   2   8         20.71         23.31         7.36 o                         
   0   2   8         83.72        173.80        13.29 o                         
   1   2   8         37.92         43.50        10.80 o                         
   2   2   8      27961.51      27957.94       564.09 o                         
   3   2   8       9996.12       9914.95       238.22 o                         
   4   2   8       7263.93       7257.68       166.15 o                         
   5   2   8        240.43        252.29        16.35 o                         
   6   2   8      12606.31      12492.56       321.71 o                         
   7   2   8       4776.69       4747.92       140.11 o                         
   8   2   8        727.11        802.55        38.04 o                         
   9   2   8       1807.77       1788.68        57.74 o                         
  10   2   8       4838.41       4721.28       130.42 o                         
  11   2   8        123.86        153.00        21.03 o                         
  12   2   8         49.91         49.02        20.74 o                         
  13   2   8        835.34        800.51        45.34 o                         
  14   2   8        222.16        259.41        33.12 o                         
  15   2   8        449.76        423.42        35.57 o                         
 -20   3   8        119.62        109.17        30.47 o                         
 -19   3   8        363.36        370.50        25.12 o                         
 -18   3   8       4191.57       3992.52       121.99 o                         
 -17   3   8        177.07        187.01        33.56 o                         
 -16   3   8       2719.03       2686.87        97.19 o                         
 -15   3   8        157.47        206.73        32.02 o                         
 -14   3   8       1209.54       1190.28        49.85 o                         
 -13   3   8        991.79       1031.97        44.56 o                         
 -12   3   8       1992.79       2003.59        67.23 o                         
 -11   3   8       1341.42       1382.34        50.50 o                         
 -10   3   8        149.22        210.12        21.08 o                         
  -9   3   8        809.47        787.33        24.69 o                         
  -8   3   8       4044.53       3844.54        78.94 o                         
  -7   3   8       1951.66       1899.94        39.99 o                         
  -6   3   8         32.03         33.37         7.58 o                         
  -5   3   8       1595.86       1666.81        34.26 o                         
  -4   3   8      11995.02      11244.88       219.44 o                         
  -3   3   8        387.35        499.94        16.63 o                         
  -2   3   8       6937.93       6904.56       131.57 o                         
  -1   3   8         12.57          7.72         8.51 o                         
   0   3   8      15031.06      14602.72       328.99 o                         
   1   3   8        300.77        358.19        27.28 o                         
   2   3   8       7728.32       7585.50       236.45 o                         
   3   3   8         91.50        106.79        18.21 o                         
   4   3   8       1009.08       1032.38        46.77 o                         
   5   3   8       4236.18       4245.54       125.46 o                         
   6   3   8        434.55        468.67        24.90 o                         
   7   3   8       1095.91       1062.44        39.36 o                         
   8   3   8        620.94        638.77        35.38 o                         
   9   3   8       2442.48       2476.49        97.54 o                         
  10   3   8       4263.93       4229.81       138.18 o                         
  11   3   8        322.72        357.69        24.34 o                         
  12   3   8          2.75        -20.04        20.56 o                         
  13   3   8        407.37        462.33        33.60 o                         
  14   3   8       4090.03       4036.63       115.95 o                         
  15   3   8         17.54          4.08        39.27 o                         
 -19   4   8        292.81        341.54        43.80 o                         
 -18   4   8        315.34        297.72        40.79 o                         
 -17   4   8       6462.69       5922.73       173.85 o                         
 -16   4   8       1015.49       1042.15        52.69 o                         
 -15   4   8        503.60        502.13        32.84 o                         
 -14   4   8          7.70        -27.11        27.11 o                         
 -13   4   8       3113.92       3164.10       109.41 o                         
 -12   4   8       3965.30       3995.88       132.43 o                         
 -11   4   8        918.23        985.81        46.86 o                         
 -10   4   8       1020.29       1032.01        42.20 o                         
  -9   4   8       1472.67       1420.09        42.02 o                         
  -8   4   8        539.36        541.08        25.34 o                         
  -7   4   8        564.69        641.02        21.90 o                         
  -6   4   8        290.19        322.76        15.44 o                         
  -5   4   8       5920.60       6023.45       125.39 o                         
  -4   4   8        339.02        374.86        15.29 o                         
  -3   4   8       7710.91       7456.40       170.42 o                         
  -2   4   8       1479.53       1529.48        46.68 o                         
  -1   4   8        986.05        969.84        35.41 o                         
   0   4   8        235.99        350.94        19.58 o                         
   1   4   8      12045.52      11673.07       300.37 o                         
   2   4   8       5573.27       5658.84       140.72 o                         
   3   4   8        126.15        165.01        20.66 o                         
   4   4   8       2252.91       2162.74        59.40 o                         
   5   4   8         35.05         47.34         8.12 o                         
   6   4   8       2628.32       2571.39        76.96 o                         
   7   4   8          3.75         24.08        19.94 o                         
   8   4   8        646.67        695.40        37.46 o                         
   9   4   8       1944.43       2059.11        77.43 o                         
  10   4   8        621.58        704.99        53.03 o                         
  11   4   8        455.95        503.73        34.23 o                         
  12   4   8        211.51        239.83        37.93 o                         
  13   4   8       1447.12       1509.76        73.52 o                         
  14   4   8         39.43         22.51        39.13 o                         
 -18   5   8         75.33         52.33        22.16 o                         
 -17   5   8        172.35        153.65        25.53 o                         
 -16   5   8         15.39          0.44        27.03 o                         
 -15   5   8          4.34         -5.50        15.99 o                         
 -14   5   8        682.06        780.21        40.87 o                         
 -13   5   8       3162.99       3117.65        99.09 o                         
 -12   5   8        327.23        356.17        29.32 o                         
 -11   5   8        619.25        748.61        37.89 o                         
 -10   5   8       4741.15       4504.04       122.61 o                         
  -9   5   8       3962.65       3941.49        94.90 o                         
  -8   5   8          9.30         13.99        12.64 o                         
  -7   5   8       3668.98       3566.65        91.16 o                         
  -6   5   8        776.76        757.26        45.31 o                         
  -5   5   8       4001.17       4029.88       101.26 o                         
  -4   5   8       2003.03       2028.34        58.60 o                         
  -3   5   8         96.50        106.09        14.32 o                         
  -2   5   8          4.35         -3.77        18.48 o                         
  -1   5   8         19.32         31.51        19.69 o                         
   0   5   8       1098.53       1094.54        44.36 o                         
   1   5   8        479.92        525.26        28.89 o                         
   2   5   8       3965.85       3852.32       108.19 o                         
   3   5   8        157.23        188.88        12.23 o                         
   4   5   8       8201.39       8040.99       196.06 o                         
   5   5   8       2199.92       2275.16        57.54 o                         
   6   5   8       3258.15       3175.68        89.25 o                         
   7   5   8        891.73        924.40        32.16 o                         
   8   5   8       6808.69       6830.05       179.00 o                         
   9   5   8       1729.89       1732.20        68.31 o                         
  10   5   8         42.66         36.99        22.89 o                         
  11   5   8        301.80        370.25        40.75 o                         
  12   5   8       1326.97       1322.75        69.34 o                         
 -16   6   8       1248.01       1315.07        69.53 o                         
 -15   6   8       2008.28       1889.47        82.99 o                         
 -14   6   8        820.94        898.00        52.09 o                         
 -13   6   8         19.55         48.12        25.31 o                         
 -12   6   8         22.84         66.87        30.57 o                         
 -11   6   8       3511.56       3405.79       105.62 o                         
 -10   6   8          1.28        -15.54        18.12 o                         
  -9   6   8        454.88        540.42        26.99 o                         
  -8   6   8       1172.55       1153.82        42.44 o                         
  -7   6   8        393.42        497.18        27.20 o                         
  -6   6   8       2308.16       2398.02        85.81 o                         
  -5   6   8        646.62        657.84        39.60 o                         
  -4   6   8          1.77         -2.78        21.67 o                         
  -3   6   8        546.53        632.41        50.80 o                         
  -2   6   8       5274.01       5067.32       149.36 o                         
  -1   6   8        334.35        403.65        31.07 o                         
   0   6   8       1397.01       1395.97        53.44 o                         
   1   6   8          7.63         11.22        17.00 o                         
   2   6   8       1129.72       1055.47        44.36 o                         
   3   6   8       4048.01       3878.74       103.35 o                         
   4   6   8        319.01        346.78        21.47 o                         
   5   6   8         91.01        104.70        20.01 o                         
   6   6   8        417.00        473.20        36.56 o                         
   7   6   8       1440.76       1481.50        59.23 o                         
   8   6   8        102.09        131.63        19.25 o                         
   9   6   8        386.75        359.98        22.37 o                         
  10   6   8        168.41        164.16        19.42 o                         
  11   6   8         17.36         25.72        29.36 o                         
 -14   7   8        318.28        391.39        55.36 o                         
 -13   7   8        150.99        230.83        44.79 o                         
 -12   7   8        371.31        387.44        61.00 o                         
 -11   7   8        205.53        219.90        37.57 o                         
 -10   7   8        262.60        325.79        23.55 o                         
  -9   7   8          8.27         -9.10        17.08 o                         
  -8   7   8         27.05         59.85        19.78 o                         
  -7   7   8        932.23        880.12        40.74 o                         
  -6   7   8         18.53         38.59        16.60 o                         
  -5   7   8       3853.68       3760.41       127.09 o                         
  -4   7   8        237.84        345.63        33.71 o                         
  -3   7   8       1897.22       1876.96        86.22 o                         
  -2   7   8       1976.04       1775.84        71.97 o                         
  -1   7   8       6744.29       6688.06       196.45 o                         
   0   7   8       1463.38       1498.79        54.81 o                         
   1   7   8          7.30          4.90        20.68 o                         
   2   7   8         41.48         43.19        19.72 o                         
   3   7   8       3742.98       3632.38        92.32 o                         
   4   7   8          7.93          1.49        26.87 o                         
   5   7   8         12.69         35.21        28.51 o                         
   6   7   8          6.83         -5.11        21.57 o                         
   7   7   8         48.08         80.13        28.64 o                         
   8   7   8          9.62         -2.61        26.08 o                         
 -10   8   8        513.11        493.90        38.76 o                         
  -9   8   8        135.35        166.23        21.53 o                         
  -8   8   8       1876.19       1894.13        77.05 o                         
  -7   8   8        497.05        532.23        39.70 o                         
  -6   8   8        237.54        274.07        33.76 o                         
  -5   8   8         79.66         70.73        30.22 o                         
  -4   8   8        224.85        273.06        36.04 o                         
  -3   8   8        366.08        401.96        39.30 o                         
  -2   8   8        737.10        773.80        54.13 o                         
  -1   8   8        295.19        312.00        38.83 o                         
   0   8   8        417.56        557.84        42.87 o                         
   1   8   8        973.78       1081.46        47.86 o                         
   2   8   8         13.45         16.99        21.20 o                         
   3   8   8       3451.61       3455.71       109.68 o                         
   4   8   8        801.90        895.63        49.53 o                         
   5   8   8        335.75        262.62        38.61 o                         
 -21   0   9         22.92         28.99        57.61 o                         
 -19   0   9         37.15        108.99        31.94 o                         
 -17   0   9       3888.56       3858.81       142.50 o                         
 -15   0   9       3504.93       3534.58       129.73 o                         
 -13   0   9       8345.28       8283.30       287.88 o                         
 -11   0   9      17948.62      17269.08       518.92 o                         
  -9   0   9       1538.31       1449.28        48.84 o                         
  -7   0   9      16218.71      15961.17       357.13 o                         
  -5   0   9          9.30         15.87         8.97 o                         
  -3   0   9         27.72         61.59        10.46 o                         
  -1   0   9       1739.60       1660.37        64.68 o                         
   1   0   9       9774.79       9170.89       281.37 o                         
   3   0   9      12033.82      11958.62       404.51 o                         
   5   0   9       7903.38       8190.48       281.11 o                         
   7   0   9       9217.52       9139.18       365.45 o                         
   9   0   9        269.92        265.50        29.42 o                         
  11   0   9        553.16        552.29        47.92 o                         
  13   0   9          2.15        -18.58        35.06 o                         
  15   0   9       1616.82       1572.36        83.91 o                         
 -21   1   9       1967.42       2034.40        99.98 o                         
 -20   1   9        441.09        521.25        33.72 o                         
 -19   1   9        283.41        274.27        21.47 o                         
 -18   1   9       2675.93       2789.07        71.03 o                         
 -17   1   9       1443.29       1484.08        46.81 o                         
 -16   1   9       1483.73       1467.96        40.29 o                         
 -15   1   9         76.65         97.80        14.75 o                         
 -14   1   9        802.87        865.74        37.56 o                         
 -13   1   9        606.11        668.36        25.74 o                         
 -12   1   9       6477.22       6491.00       158.38 o                         
 -11   1   9        914.48        964.76        36.95 o                         
 -10   1   9       1944.12       1929.17        52.57 o                         
  -9   1   9          9.47         25.26         9.11 o                         
  -8   1   9       2527.95       2506.63        52.59 o                         
  -7   1   9      24702.13      24289.44       392.95 o                         
  -6   1   9       3911.96       3689.09        62.90 o                         
  -5   1   9        322.33        382.28        11.62 o                         
  -4   1   9       1346.65       1309.57        30.02 o                         
  -3   1   9      28834.53      28321.96       630.79 o                         
  -2   1   9         48.27         75.51         8.87 o                         
  -1   1   9        220.38        303.46        16.34 o                         
   0   1   9       4762.19       4900.03       133.52 o                         
   1   1   9       3413.47       3497.16        74.23 o                         
   2   1   9       3659.63       3685.13        84.12 o                         
   3   1   9          5.50          9.87        11.93 o                         
   4   1   9          0.04         14.54        13.58 o                         
   5   1   9       1462.68       1484.16        54.77 o                         
   6   1   9       2677.14       2630.55        74.12 o                         
   7   1   9       3050.57       2968.73        89.34 o                         
   8   1   9       1285.09       1325.98        48.50 o                         
   9   1   9       2170.90       2178.73        74.26 o                         
  10   1   9        102.68         84.49        27.36 o                         
  11   1   9       1748.42       1700.95        53.44 o                         
  12   1   9        442.04        489.57        29.48 o                         
  13   1   9          1.22        -10.01        28.94 o                         
  14   1   9        976.70        954.41        54.00 o                         
  15   1   9       1416.17       1369.31        69.25 o                         
 -21   2   9         71.74        117.98        52.83 o                         
 -20   2   9       2245.47       2264.83        66.51 o                         
 -19   2   9       2694.90       2745.12        76.87 o                         
 -18   2   9          3.36         21.39        15.99 o                         
 -17   2   9        505.57        529.97        27.35 o                         
 -16   2   9       2132.18       2150.03        81.61 o                         
 -15   2   9       1884.24       1935.34        78.82 o                         
 -14   2   9       4530.21       4289.66       127.31 o                         
 -13   2   9          0.66         22.46        13.34 o                         
 -12   2   9        106.93        166.33        17.53 o                         
 -11   2   9         38.49         77.27        17.18 o                         
 -10   2   9       1256.21       1336.00        39.00 o                         
  -9   2   9       4652.21       4705.77       104.43 o                         
  -8   2   9        582.61        558.51        20.67 o                         
  -7   2   9        142.19        157.07        12.73 o                         
  -6   2   9         21.56         59.76         8.60 o                         
  -5   2   9      26285.74      26902.92       498.94 o                         
  -4   2   9        460.23        422.67        15.69 o                         
  -3   2   9        747.75        771.09        19.95 o                         
  -2   2   9       2715.84       2404.98        47.67 o                         
  -1   2   9      20065.20      19851.22       421.17 o                         
   0   2   9        593.35        649.42        30.53 o                         
   1   2   9        115.14        150.20        16.69 o                         
   2   2   9        440.45        493.14        21.67 o                         
   3   2   9       5479.41       5392.20       154.33 o                         
   4   2   9       4657.79       4517.15       122.02 o                         
   5   2   9       1875.73       1788.91        51.32 o                         
   6   2   9       1077.39        971.91        34.88 o                         
   7   2   9         12.70         27.26        24.92 o                         
   8   2   9         19.79         27.34        34.42 o                         
   9   2   9       5008.81       5055.47       150.88 o                         
  10   2   9       1715.26       1766.18        72.91 o                         
  11   2   9          5.00        -20.75        27.26 o                         
  12   2   9        684.46        635.59        39.86 o                         
  13   2   9       5017.74       4781.90       136.69 o                         
  14   2   9        479.64        514.96        43.21 o                         
 -20   3   9        215.35        218.96        42.33 o                         
 -19   3   9        514.44        575.52        47.94 o                         
 -18   3   9        845.70        999.74        56.55 o                         
 -17   3   9          9.69        -17.14        28.81 o                         
 -16   3   9        131.42        127.73        29.31 o                         
 -15   3   9       2998.18       3122.14       100.33 o                         
 -14   3   9        372.89        407.88        31.72 o                         
 -13   3   9       3365.53       3367.10       103.95 o                         
 -12   3   9        557.22        715.48        37.22 o                         
 -11   3   9        855.97        865.46        38.88 o                         
 -10   3   9         65.79         95.11        16.41 o                         
  -9   3   9      17962.84      17680.54       396.60 o                         
  -8   3   9        863.51        890.44        29.13 o                         
  -7   3   9        344.88        357.93        16.15 o                         
  -6   3   9       2062.53       2014.18        45.94 o                         
  -5   3   9        640.16        609.08        18.42 o                         
  -4   3   9        908.31        819.33        23.59 o                         
  -3   3   9          1.73         33.88        10.19 o                         
  -2   3   9       2382.92       2232.15        51.09 o                         
  -1   3   9       7903.27       7613.73       174.75 o                         
   0   3   9        319.49        351.73        20.49 o                         
   1   3   9         39.58         57.49        15.64 o                         
   2   3   9         75.64        138.94        24.34 o                         
   3   3   9       3192.61       3091.19        95.42 o                         
   4   3   9         83.30        132.75        20.34 o                         
   5   3   9       6250.76       6365.35       231.19 o                         
   6   3   9         65.50         63.51        19.27 o                         
   7   3   9       2045.52       1995.29        69.84 o                         
   8   3   9        699.86        763.21        41.11 o                         
   9   3   9        825.61        950.36        48.84 o                         
  10   3   9        129.66        146.96        28.52 o                         
  11   3   9         80.62         59.82        40.26 o                         
  12   3   9        403.89        402.77        36.04 o                         
  13   3   9        737.20        732.81        45.76 o                         
  14   3   9         61.31         86.84        32.80 o                         
 -19   4   9        831.81        959.93        59.52 o                         
 -18   4   9        322.54        361.13        42.57 o                         
 -17   4   9          1.02         16.52        33.26 o                         
 -16   4   9        430.45        429.97        40.87 o                         
 -15   4   9        754.16        867.93        52.57 o                         
 -14   4   9       7850.32       7459.42       261.41 o                         
 -13   4   9         40.79         71.53        27.38 o                         
 -12   4   9         88.87        110.72        33.89 o                         
 -11   4   9        709.22        792.69        43.53 o                         
 -10   4   9      10983.78      10553.58       270.80 o                         
  -9   4   9        330.36        340.29        20.19 o                         
  -8   4   9       2220.24       2136.87        51.37 o                         
  -7   4   9       2244.53       2249.11        56.58 o                         
  -6   4   9         58.81         69.54        11.47 o                         
  -5   4   9       5664.11       5642.18       123.89 o                         
  -4   4   9       1835.26       1883.53        48.98 o                         
  -3   4   9        157.74        181.63        14.20 o                         
  -2   4   9         95.88        104.49        14.68 o                         
  -1   4   9       1493.88       1505.18        47.71 o                         
   0   4   9       5925.55       5726.27       151.84 o                         
   1   4   9         17.24         20.37        14.22 o                         
   2   4   9        154.83        178.88        18.02 o                         
   3   4   9        939.52        904.99        36.78 o                         
   4   4   9      10167.14       9967.65       281.47 o                         
   5   4   9        520.46        539.09        28.57 o                         
   6   4   9        207.49        178.79        30.47 o                         
   7   4   9        124.75        134.74        19.45 o                         
   8   4   9       2016.53       2032.49        72.35 o                         
   9   4   9       1654.71       1646.29        77.14 o                         
  10   4   9       1295.03       1310.47        68.20 o                         
  11   4   9        102.76        139.61        30.00 o                         
  12   4   9         48.94         51.10        28.29 o                         
  13   4   9       1413.97       1558.49        82.01 o                         
 -18   5   9       1619.23       1491.19        69.03 o                         
 -17   5   9       1790.75       1783.72        69.56 o                         
 -16   5   9         44.08        104.47        26.93 o                         
 -15   5   9        902.68        967.62        47.55 o                         
 -14   5   9         78.14         89.49        24.78 o                         
 -13   5   9          9.56         -1.55        22.44 o                         
 -12   5   9        610.25        678.60        40.27 o                         
 -11   5   9        466.58        461.83        30.66 o                         
 -10   5   9       1399.97       1316.24        46.06 o                         
  -9   5   9        626.58        647.66        26.05 o                         
  -8   5   9       4922.11       4513.33       113.34 o                         
  -7   5   9       8110.21       7530.45       183.64 o                         
  -6   5   9       6048.44       5655.68       139.58 o                         
  -5   5   9        387.82        438.21        25.11 o                         
  -4   5   9       5365.71       5172.06       148.21 o                         
  -3   5   9      12341.61      11949.16       331.31 o                         
  -2   5   9       5456.76       5288.72       152.89 o                         
  -1   5   9        328.56        339.07        20.66 o                         
   0   5   9       5206.45       4930.52       138.05 o                         
   1   5   9       3281.14       3174.70        79.53 o                         
   2   5   9        484.82        507.12        24.88 o                         
   3   5   9        341.03        375.44        25.67 o                         
   4   5   9         39.51         49.77        11.91 o                         
   5   5   9          6.62          7.36        10.26 o                         
   6   5   9        489.51        532.56        31.52 o                         
   7   5   9       1894.87       1885.90        83.23 o                         
   8   5   9       2460.35       2446.94        79.74 o                         
   9   5   9        510.42        496.82        33.12 o                         
  10   5   9        497.08        475.96        47.05 o                         
  11   5   9       1867.09       1926.81        85.93 o                         
  12   5   9        891.24        868.40        57.30 o                         
 -16   6   9       1039.78       1025.60        58.46 o                         
 -15   6   9        256.45        209.30        26.60 o                         
 -14   6   9         31.74         37.84        34.51 o                         
 -13   6   9       1615.40       1492.68        59.95 o                         
 -12   6   9        159.10        151.36        24.62 o                         
 -11   6   9       2337.14       2160.16        72.02 o                         
 -10   6   9        377.46        424.73        35.39 o                         
  -9   6   9        170.25        173.55        20.68 o                         
  -8   6   9       1256.29       1199.39        42.71 o                         
  -7   6   9       3148.42       3058.48       101.58 o                         
  -6   6   9       1693.01       1693.76        75.36 o                         
  -5   6   9         46.87         47.92        25.19 o                         
  -4   6   9       1329.60       1245.31        63.65 o                         
  -3   6   9        892.07        977.33        50.09 o                         
  -2   6   9       4443.05       4381.92       144.63 o                         
  -1   6   9        158.91        211.97        24.00 o                         
   0   6   9       1565.47       1406.20        52.67 o                         
   1   6   9       2037.45       2066.61        63.78 o                         
   2   6   9        536.66        641.94        31.33 o                         
   3   6   9       2331.33       2256.86        61.70 o                         
   4   6   9        528.12        549.58        36.04 o                         
   5   6   9       1644.91       1618.02        46.04 o                         
   6   6   9        250.23        299.99        21.72 o                         
   7   6   9       1656.45       1739.30        77.96 o                         
   8   6   9        768.52        973.64        99.61 o                         
   9   6   9          6.64         14.55        27.73 o                         
  10   6   9       1032.06       1049.07        58.65 o                         
 -14   7   9        151.91        164.51        49.70 o                         
 -13   7   9        181.77        203.06        21.37 o                         
 -12   7   9       5725.92       5278.29       197.12 o                         
 -11   7   9        499.04        496.16        34.61 o                         
 -10   7   9        300.20        344.36        26.86 o                         
  -9   7   9        316.27        383.12        25.76 o                         
  -8   7   9       4746.59       4528.06       135.50 o                         
  -7   7   9        367.17        440.99        35.85 o                         
  -6   7   9         17.21         12.75        26.12 o                         
  -5   7   9         46.74         35.89        27.16 o                         
  -4   7   9         63.32         67.39        28.62 o                         
  -3   7   9         96.29        118.55        34.82 o                         
  -2   7   9       2287.41       2332.04        96.69 o                         
  -1   7   9         50.31         84.24        28.99 o                         
   0   7   9         16.32         39.24        21.20 o                         
   1   7   9        128.13        131.92        30.80 o                         
   2   7   9       6448.27       6149.07       157.80 o                         
   3   7   9        176.57        217.59        20.44 o                         
   4   7   9         91.74         86.53        29.34 o                         
   5   7   9        205.52        182.15        24.30 o                         
   6   7   9       4874.60       4785.95       134.91 o                         
   7   7   9        264.87        244.41        35.68 o                         
 -10   8   9       1050.47       1007.83        82.88 o                         
  -9   8   9        378.21        306.80        26.00 o                         
  -8   8   9        257.33        286.07        26.73 o                         
  -7   8   9        291.38        293.86        34.04 o                         
  -6   8   9       1813.37       1766.17        75.55 o                         
  -5   8   9       3187.00       3259.40       116.64 o                         
  -4   8   9        671.80        730.32        54.15 o                         
  -3   8   9         18.82         16.38        31.35 o                         
  -2   8   9       2211.81       2145.45        82.63 o                         
  -1   8   9       1657.90       1638.85        70.79 o                         
   0   8   9       1123.21       1071.81        48.00 o                         
   1   8   9       1527.48       1494.87        63.96 o                         
   2   8   9        298.83        302.80        27.77 o                         
   3   8   9          6.52         24.78        30.78 o                         
 -20   0  10        242.31        276.03        37.76 o                         
 -18   0  10       1240.69       1316.10        79.19 o                         
 -16   0  10        336.73        361.23        43.75 o                         
 -14   0  10        329.45        386.92        63.57 o                         
 -12   0  10       3246.36       3192.61       103.92 o                         
 -10   0  10       1358.45       1277.53        47.66 o                         
  -8   0  10      29432.06      28179.53       625.36 o                         
  -6   0  10       6566.58       6807.98       176.71 o                         
  -4   0  10      31890.18      31125.22       848.34 o                         
  -2   0  10         85.19         66.98        12.63 o                         
   0   0  10       1323.58       1155.94        47.61 o                         
   2   0  10        197.59        229.08        23.64 o                         
   4   0  10       4936.64       4926.28       197.99 o                         
   6   0  10       4378.66       4299.31       193.79 o                         
   8   0  10        174.40        179.93        27.42 o                         
  10   0  10      14902.61      14243.81       486.24 o                         
  12   0  10        287.78        224.24        45.88 o                         
  14   0  10       5076.54       5100.96       209.44 o                         
 -21   1  10        443.35        417.66        45.54 o                         
 -20   1  10        379.01        421.31        33.14 o                         
 -19   1  10        844.46        842.83        33.01 o                         
 -18   1  10       1163.87       1236.71        50.32 o                         
 -17   1  10       1293.68       1381.33        61.38 o                         
 -16   1  10       1788.36       1763.93        63.96 o                         
 -15   1  10         73.65         92.33        16.09 o                         
 -14   1  10       3275.75       3324.17        93.27 o                         
 -13   1  10       1189.91       1242.66        51.39 o                         
 -12   1  10       4351.94       4375.08       118.12 o                         
 -11   1  10       1301.69       1383.39        44.41 o                         
 -10   1  10       3338.98       3346.32        81.16 o                         
  -9   1  10       5597.87       5597.41       123.00 o                         
  -8   1  10       1142.96       1153.69        25.96 o                         
  -7   1  10       2386.53       2327.37        43.07 o                         
  -6   1  10       3163.53       3061.84        53.27 o                         
  -5   1  10        323.71        326.34        13.33 o                         
  -4   1  10       2296.83       2157.74        45.14 o                         
  -3   1  10       6287.19       6121.72       122.28 o                         
  -2   1  10       4807.39       4921.40       104.11 o                         
  -1   1  10        480.72        550.84        18.40 o                         
   0   1  10       9137.44       9531.83       220.29 o                         
   1   1  10         54.08         49.43        10.85 o                         
   2   1  10       4356.50       4473.22       127.53 o                         
   3   1  10       5704.76       5758.14       142.44 o                         
   4   1  10       7265.06       7336.53       179.90 o                         
   5   1  10       4720.58       4827.36       139.96 o                         
   6   1  10       1759.12       1647.15        57.48 o                         
   7   1  10       1869.85       1849.28        65.12 o                         
   8   1  10       2443.43       2343.78        65.88 o                         
   9   1  10       6078.92       5773.10       144.77 o                         
  10   1  10        108.74         38.23        25.24 o                         
  11   1  10        518.49        437.90        34.29 o                         
  12   1  10        217.56        187.74        33.35 o                         
  13   1  10        869.06        804.30        46.83 o                         
  14   1  10       1425.77       1314.88        56.09 o                         
 -21   2  10          0.99          5.24        33.91 o                         
 -20   2  10       1207.21       1204.51        62.96 o                         
 -19   2  10        937.92       1003.45        52.03 o                         
 -18   2  10        298.32        329.24        35.04 o                         
 -17   2  10       2203.13       2199.23        80.15 o                         
 -16   2  10       9585.73       9160.49       320.18 o                         
 -15   2  10        472.29        538.48        34.58 o                         
 -14   2  10       1919.67       2067.16        63.46 o                         
 -13   2  10       6443.63       6559.85       173.55 o                         
 -12   2  10       8510.58       8288.57       215.90 o                         
 -11   2  10        424.62        507.95        26.32 o                         
 -10   2  10       2164.89       2113.56        68.01 o                         
  -9   2  10       1241.28       1260.55        38.63 o                         
  -8   2  10       1367.15       1265.33        33.87 o                         
  -7   2  10       1186.65       1193.88        34.70 o                         
  -6   2  10        109.49        103.50        16.62 o                         
  -5   2  10       1057.49        974.36        25.34 o                         
  -4   2  10        546.84        581.24        21.32 o                         
  -3   2  10        382.51        415.21        15.12 o                         
  -2   2  10      10688.02      10984.76       215.58 o                         
  -1   2  10       4039.82       4177.00       106.49 o                         
   0   2  10        303.70        359.86        24.22 o                         
   1   2  10       3906.83       3839.47       124.98 o                         
   2   2  10      15101.24      15475.85       395.11 o                         
   3   2  10        889.10        947.06        36.71 o                         
   4   2  10        192.91        266.06        21.43 o                         
   5   2  10       1469.19       1341.00        47.53 o                         
   6   2  10        739.66        787.21        47.34 o                         
   7   2  10        908.12        992.90        58.99 o                         
   8   2  10       1034.82       1080.44        83.08 o                         
   9   2  10          4.94        -31.98        41.52 o                         
  10   2  10        609.62        640.64        48.53 o                         
  11   2  10         48.85         33.03        37.35 o                         
  12   2  10       1328.45       1253.59        56.80 o                         
  13   2  10        684.54        763.42        56.05 o                         
  14   2  10        332.92        330.07        47.17 o                         
 -20   3  10       4559.23       4402.73       151.84 o                         
 -19   3  10        111.44        158.86        43.22 o                         
 -18   3  10        658.52        750.41        56.10 o                         
 -17   3  10         16.03         44.32        29.45 o                         
 -16   3  10        798.66        921.44        56.56 o                         
 -15   3  10       1093.01       1050.43        56.15 o                         
 -14   3  10         14.97         13.85        24.30 o                         
 -13   3  10        227.10        290.21        28.49 o                         
 -12   3  10         45.36         67.09        15.45 o                         
 -11   3  10        338.21        378.87        25.40 o                         
 -10   3  10       4242.82       4041.81       109.69 o                         
  -9   3  10        432.87        478.86        24.14 o                         
  -8   3  10        457.06        466.51        21.79 o                         
  -7   3  10        596.85        614.77        30.46 o                         
  -6   3  10      15045.36      14787.72       315.32 o                         
  -5   3  10       1805.56       1719.92        43.76 o                         
  -4   3  10        570.72        597.68        25.57 o                         
  -3   3  10        396.17        435.59        22.30 o                         
  -2   3  10       8702.35       8124.61       197.71 o                         
  -1   3  10       5067.73       4835.62       120.55 o                         
   0   3  10        863.55        874.92        44.17 o                         
   1   3  10         16.80         32.30        16.68 o                         
   2   3  10        667.91        729.25        29.76 o                         
   3   3  10       6630.08       6586.32       189.90 o                         
   4   3  10        749.13        856.62        40.42 o                         
   5   3  10          2.06        -16.09        20.85 o                         
   6   3  10       2851.18       2739.19        88.16 o                         
   7   3  10        998.18       1000.50        47.57 o                         
   8   3  10       5671.90       5704.92       169.88 o                         
   9   3  10        268.31        287.64        32.46 o                         
  10   3  10       1026.49       1019.27        86.64 o                         
  11   3  10         15.52          0.07        30.53 o                         
  12   3  10       5046.98       4891.48       176.59 o                         
  13   3  10         12.58         -7.83        33.75 o                         
 -19   4  10       1341.80       1390.78        77.71 o                         
 -18   4  10        556.46        603.31        49.44 o                         
 -17   4  10         43.73         92.75        35.36 o                         
 -16   4  10       1862.54       1866.21        88.65 o                         
 -15   4  10         94.15        128.80        32.94 o                         
 -14   4  10        489.77        545.20        40.91 o                         
 -13   4  10        264.69        288.71        32.79 o                         
 -12   4  10       2138.73       2064.09        77.52 o                         
 -11   4  10       5489.60       5407.76       173.47 o                         
 -10   4  10        149.38        172.95        19.95 o                         
  -9   4  10       1006.62        996.17        36.91 o                         
  -8   4  10       2466.27       2539.96        63.32 o                         
  -7   4  10       8698.56       8511.88       194.76 o                         
  -6   4  10         41.20         59.92        12.74 o                         
  -5   4  10       8090.43       7865.10       170.58 o                         
  -4   4  10       1524.11       1548.61        43.04 o                         
  -3   4  10       1975.70       1823.22        56.23 o                         
  -2   4  10       2047.24       2015.62        60.78 o                         
  -1   4  10       2277.83       2176.70        64.46 o                         
   0   4  10        613.15        654.32        29.30 o                         
   1   4  10        550.90        545.84        26.50 o                         
   2   4  10       2832.46       2807.29        90.16 o                         
   3   4  10        561.44        660.62        31.83 o                         
   4   4  10         86.88        109.74        23.65 o                         
   5   4  10       2670.29       2756.45        93.22 o                         
   6   4  10        156.31        167.52        31.25 o                         
   7   4  10       3098.91       2938.91        87.67 o                         
   8   4  10         62.37         36.58        26.07 o                         
   9   4  10        540.18        596.61        50.55 o                         
  10   4  10       1032.11       1104.00        57.32 o                         
  11   4  10       2598.03       2747.12       137.08 o                         
  12   4  10        125.42        115.74        31.82 o                         
 -18   5  10       1993.03       1987.02        77.16 o                         
 -17   5  10         11.99        -20.38        20.38 o                         
 -16   5  10        118.19        105.47        27.97 o                         
 -15   5  10       2704.78       2665.30        94.79 o                         
 -14   5  10       4073.95       4053.52       124.80 o                         
 -13   5  10        107.44        133.12        26.05 o                         
 -12   5  10       1754.78       1636.44        74.99 o                         
 -11   5  10       2714.19       2637.27        77.21 o                         
 -10   5  10       1307.25       1353.57        54.57 o                         
  -9   5  10        401.62        415.51        46.42 o                         
  -8   5  10        487.29        538.02        24.12 o                         
  -7   5  10        482.07        489.68        29.07 o                         
  -6   5  10         18.63         39.18        13.99 o                         
  -5   5  10        397.55        491.89        43.42 o                         
  -4   5  10        992.58       1017.20        37.79 o                         
  -3   5  10        678.76        674.80        28.41 o                         
  -2   5  10        590.49        619.62        31.42 o                         
  -1   5  10       2528.42       2495.56        69.10 o                         
   0   5  10       8042.05       7477.89       196.75 o                         
   1   5  10        166.50        196.68        23.43 o                         
   2   5  10       1031.66        984.03        34.50 o                         
   3   5  10       6322.39       6278.23       139.21 o                         
   4   5  10       1641.83       1693.76        57.82 o                         
   5   5  10         73.21         93.95        32.84 o                         
   6   5  10       1581.88       1656.95        67.69 o                         
   7   5  10       2113.40       2037.06        79.26 o                         
   8   5  10        126.88        100.63        21.02 o                         
   9   5  10        448.73        424.25        52.08 o                         
  10   5  10        152.56        186.44        38.83 o                         
  11   5  10        101.15        106.12        40.54 o                         
 -16   6  10        323.89        284.24        35.58 o                         
 -15   6  10        263.32        255.90        48.44 o                         
 -14   6  10        219.93        237.27        30.95 o                         
 -13   6  10       2480.52       2308.42        79.86 o                         
 -12   6  10         34.56         39.66        25.82 o                         
 -11   6  10        285.82        292.47        26.56 o                         
 -10   6  10        887.04        892.33        51.65 o                         
  -9   6  10       3108.62       2805.11        89.38 o                         
  -8   6  10       3802.61       3543.64       107.63 o                         
  -7   6  10         31.32         34.63        18.86 o                         
  -6   6  10        128.65        164.82        40.14 o                         
  -5   6  10         20.15         37.57        24.01 o                         
  -4   6  10       4208.69       4013.42       132.60 o                         
  -3   6  10        709.82        787.95        44.03 o                         
  -2   6  10        227.72        254.54        28.60 o                         
  -1   6  10       1365.70       1313.64        54.25 o                         
   0   6  10        266.88        292.18        29.47 o                         
   1   6  10       2393.08       2410.67        77.11 o                         
   2   6  10        191.63        240.15        34.87 o                         
   3   6  10         45.01         61.42        23.02 o                         
   4   6  10        671.68        695.63        29.09 o                         
   5   6  10       1382.23       1451.36        61.23 o                         
   6   6  10        294.81        322.69        32.18 o                         
   7   6  10          2.38         19.58        25.95 o                         
   8   6  10        411.89        682.38        52.33 o                         
   9   6  10        835.14        716.29        67.24 o                         
 -13   7  10        290.91        281.96        30.98 o                         
 -12   7  10        476.46        454.17        46.47 o                         
 -11   7  10          0.93        -11.41        24.84 o                         
 -10   7  10        779.47        720.58        35.21 o                         
  -9   7  10       2985.48       2904.63        93.04 o                         
  -8   7  10         19.21         31.29        20.24 o                         
  -7   7  10       1949.45       1909.47        76.33 o                         
  -6   7  10        394.31        499.15        38.25 o                         
  -5   7  10       3938.37       3724.30       127.43 o                         
  -4   7  10          4.52          7.06        28.15 o                         
  -3   7  10       2879.14       2741.29       100.66 o                         
  -2   7  10          7.63         32.35        28.03 o                         
  -1   7  10        464.34        522.46        46.89 o                         
   0   7  10        378.08        356.79        34.19 o                         
   1   7  10        251.66        283.74        25.96 o                         
   2   7  10         58.12         48.10        20.87 o                         
   3   7  10          2.79        -19.79        19.79 o                         
   4   7  10         31.71         37.84        17.81 o                         
   5   7  10       1712.27       1716.22        87.41 o                         
   6   7  10         16.37         37.49        39.68 o                         
  -9   8  10        730.67        744.85        38.65 o                         
  -8   8  10        442.27        462.82        39.11 o                         
  -7   8  10        175.73        167.36        32.66 o                         
  -6   8  10         27.55         65.94        31.24 o                         
  -5   8  10        436.77        541.39        43.56 o                         
  -4   8  10        568.88        633.08        47.46 o                         
  -3   8  10       1931.45       1875.19        92.93 o                         
  -2   8  10       1348.60       1361.81        61.12 o                         
  -1   8  10        182.01        185.31        34.29 o                         
   0   8  10          3.80        -22.37        34.72 o                         
   1   8  10       1113.57       1224.15        57.77 o                         
   2   8  10       1507.44       1450.62        63.02 o                         
 -21   0  11        141.80        177.96        31.69 o                         
 -19   0  11       3888.84       3656.11       120.52 o                         
 -17   0  11       1230.67       1286.94        79.15 o                         
 -15   0  11       7209.10       7392.45       348.37 o                         
 -13   0  11       6364.02       6203.80       193.42 o                         
 -11   0  11       2119.47       2234.10        76.77 o                         
  -9   0  11        852.44        849.79        34.76 o                         
  -7   0  11        243.62        299.11        22.92 o                         
  -5   0  11       7956.57       7616.39       198.70 o                         
  -3   0  11        130.57        150.04        18.33 o                         
  -1   0  11      25839.90      23896.80       652.33 o                         
   1   0  11       1316.70       1284.10       109.81 o                         
   3   0  11      11997.32      12069.28       409.97 o                         
   5   0  11        537.38        517.76        55.76 o                         
   7   0  11        368.84        359.48        46.90 o                         
   9   0  11        930.80        873.33        75.34 o                         
  11   0  11         73.87         73.93        46.26 o                         
  13   0  11       5010.08       4619.81       177.92 o                         
 -21   1  11        124.82        169.83        34.36 o                         
 -20   1  11       1435.47       1416.50        48.70 o                         
 -19   1  11       3134.21       3300.77       104.89 o                         
 -18   1  11       2209.87       2220.41        64.14 o                         
 -17   1  11        504.70        606.14        48.63 o                         
 -16   1  11        290.47        320.11        23.57 o                         
 -15   1  11        116.66        126.72        19.94 o                         
 -14   1  11       5267.20       5320.18       142.98 o                         
 -13   1  11       4898.81       4753.47       147.56 o                         
 -12   1  11       1778.96       1835.08        66.18 o                         
 -11   1  11       3094.30       3140.31        82.22 o                         
 -10   1  11        647.88        694.60        25.47 o                         
  -9   1  11       3524.56       3340.40        80.51 o                         
  -8   1  11       5690.73       5636.62       117.93 o                         
  -7   1  11       1223.73       1059.50        24.80 o                         
  -6   1  11       3807.39       3573.97        68.23 o                         
  -5   1  11        933.16        796.71        22.54 o                         
  -4   1  11        235.17        286.68        18.01 o                         
  -3   1  11       1182.66       1141.92        32.46 o                         
  -2   1  11       5376.62       5641.98       125.14 o                         
  -1   1  11         27.15         33.73        10.67 o                         
   0   1  11       3333.39       3444.85        92.01 o                         
   1   1  11        392.93        469.35        24.97 o                         
   2   1  11         89.05        107.30        17.19 o                         
   3   1  11        577.35        597.23        28.60 o                         
   4   1  11       2971.53       3028.57        92.62 o                         
   5   1  11       5924.87       6001.32       160.37 o                         
   6   1  11        918.91        920.47        41.74 o                         
   7   1  11       3091.64       3094.29       102.28 o                         
   8   1  11          6.83         21.24        22.89 o                         
   9   1  11       1877.76       1859.90        94.06 o                         
  10   1  11        501.18        441.66        34.20 o                         
  11   1  11         97.78         71.18        50.36 o                         
  12   1  11       1105.30       1115.18        78.77 o                         
  13   1  11        274.92        231.04        36.78 o                         
 -21   2  11       1630.94       1675.05        71.78 o                         
 -20   2  11          7.03         46.46        33.24 o                         
 -19   2  11         39.26         77.33        31.73 o                         
 -18   2  11        353.44        411.18        39.19 o                         
 -17   2  11        228.06        301.85        32.58 o                         
 -16   2  11        393.77        465.60        34.87 o                         
 -15   2  11         52.56         94.25        19.33 o                         
 -14   2  11         64.37         82.16        19.08 o                         
 -13   2  11       1830.86       1744.32        61.83 o                         
 -12   2  11         70.16        103.13        20.33 o                         
 -11   2  11       4760.04       4715.57       118.43 o                         
 -10   2  11       9595.55       9503.43       229.70 o                         
  -9   2  11       3175.14       3151.02        75.79 o                         
  -8   2  11       1394.33       1456.15        39.05 o                         
  -7   2  11      10063.36       9463.12       186.20 o                         
  -6   2  11       9852.25       9692.40       199.05 o                         
  -5   2  11       2213.97       2122.08        51.39 o                         
  -4   2  11       7988.27       8265.89       179.73 o                         
  -3   2  11       3801.39       3836.14        92.94 o                         
  -2   2  11        496.79        592.31        40.03 o                         
  -1   2  11        816.92        847.20        32.39 o                         
   0   2  11        652.66        736.34        34.15 o                         
   1   2  11        462.30        563.42        29.71 o                         
   2   2  11        228.44        249.08        22.29 o                         
   3   2  11       1681.95       1675.02        54.55 o                         
   4   2  11       1252.91       1211.22        44.61 o                         
   5   2  11       4533.65       4269.72       131.49 o                         
   6   2  11         67.80         47.84        21.88 o                         
   7   2  11       4368.42       4091.74       183.03 o                         
   8   2  11       2213.83       2267.38       153.98 o                         
   9   2  11       1678.37       1743.11        93.43 o                         
  10   2  11        768.25        867.67        66.22 o                         
  11   2  11       2041.90       1903.83        78.09 o                         
  12   2  11        410.45        459.70        48.61 o                         
  13   2  11        426.81        461.69        51.10 o                         
 -20   3  11        179.52        188.11        37.82 o                         
 -19   3  11          0.25         55.30        33.98 o                         
 -18   3  11        179.61        220.14        34.77 o                         
 -17   3  11       8011.97       7963.84       230.27 o                         
 -16   3  11         27.01         77.43        29.26 o                         
 -15   3  11       4390.61       4340.67       144.04 o                         
 -14   3  11        420.22        443.05        34.23 o                         
 -13   3  11      10889.66      10541.67       272.84 o                         
 -12   3  11       2969.83       2952.36        85.38 o                         
 -11   3  11        662.55        747.64        41.88 o                         
 -10   3  11          7.35         27.75        17.01 o                         
  -9   3  11        143.92        189.88        19.00 o                         
  -8   3  11       5331.69       5216.85       122.77 o                         
  -7   3  11       3756.51       3663.24        80.27 o                         
  -6   3  11         13.25          2.01        12.07 o                         
  -5   3  11       2065.27       1999.47        53.21 o                         
  -4   3  11       1127.16       1063.17        33.38 o                         
  -3   3  11      10821.81      10373.06       250.39 o                         
  -2   3  11        146.28        198.46        14.93 o                         
  -1   3  11        260.69        338.96        19.90 o                         
   0   3  11        911.34        927.53        40.86 o                         
   1   3  11      15406.34      14640.93       686.55 o                         
   2   3  11        171.66        216.05        20.14 o                         
   3   3  11       6162.50       6057.78       206.80 o                         
   4   3  11       1441.47       1481.45        83.92 o                         
   5   3  11       6557.66       6327.15       184.29 o                         
   6   3  11       2037.59       2016.64       102.14 o                         
   7   3  11          4.15        -10.04        37.16 o                         
   8   3  11         40.63         69.31        49.08 o                         
   9   3  11        368.44        355.87        40.19 o                         
  10   3  11        380.96        454.91        53.74 o                         
  11   3  11        415.16        411.80        43.56 o                         
  12   3  11         45.48        -20.12        33.60 o                         
 -19   4  11         90.54        159.55        40.88 o                         
 -18   4  11       1636.82       1693.72        78.16 o                         
 -17   4  11        293.15        412.33        42.83 o                         
 -16   4  11       3642.58       3458.25       138.15 o                         
 -15   4  11       1504.18       1649.27        84.42 o                         
 -14   4  11        213.64        255.45        33.36 o                         
 -13   4  11        115.31        116.22        29.82 o                         
 -12   4  11       3549.56       3557.17       121.24 o                         
 -11   4  11       5298.69       4949.12       132.78 o                         
 -10   4  11       2278.50       2104.47        67.60 o                         
  -9   4  11       1628.93       1504.17        47.47 o                         
  -8   4  11         39.27         43.55        11.88 o                         
  -7   4  11       1941.06       1733.92        46.84 o                         
  -6   4  11         26.45         14.93        15.05 o                         
  -5   4  11       3093.17       2854.37        73.11 o                         
  -4   4  11       2725.15       2586.73        70.47 o                         
  -3   4  11        552.95        528.07        26.99 o                         
  -2   4  11       4002.76       3797.07       115.10 o                         
  -1   4  11       2026.98       1961.49        64.65 o                         
   0   4  11       4885.33       4764.32       129.27 o                         
   1   4  11        328.04        356.99        37.47 o                         
   2   4  11       3146.18       3298.51       102.14 o                         
   3   4  11       4049.09       4073.99       114.97 o                         
   4   4  11          3.85         58.21        25.88 o                         
   5   4  11        703.45        739.60        41.89 o                         
   6   4  11        188.19        175.58        37.60 o                         
   7   4  11       3266.03       3169.91       100.40 o                         
   8   4  11        434.35        500.14        38.18 o                         
   9   4  11        986.67       1023.80        73.36 o                         
  10   4  11        600.88        635.16        57.42 o                         
  11   4  11        340.42        310.40        45.16 o                         
 -18   5  11        426.55        478.71        39.50 o                         
 -17   5  11         93.11        119.30        30.87 o                         
 -16   5  11         93.57        134.75        30.18 o                         
 -15   5  11        410.47        407.43        35.59 o                         
 -14   5  11         81.18        132.10        30.62 o                         
 -13   5  11        291.73        327.05        32.14 o                         
 -12   5  11       1226.90       1286.97        59.53 o                         
 -11   5  11       4485.44       4347.34       119.35 o                         
 -10   5  11        397.05        406.75        33.08 o                         
  -9   5  11       2418.26       2354.41        70.93 o                         
  -8   5  11       2432.45       2385.55        65.14 o                         
  -7   5  11       1990.62       1928.65        58.81 o                         
  -6   5  11         17.04          7.70        14.41 o                         
  -5   5  11       2836.31       2723.36        78.02 o                         
  -4   5  11         57.40         74.20        16.31 o                         
  -3   5  11         10.13         -1.04        15.25 o                         
  -2   5  11        207.96        250.65        23.29 o                         
  -1   5  11         79.76         76.29        16.16 o                         
   0   5  11        387.63        450.71        35.00 o                         
   1   5  11          8.12         17.97        22.61 o                         
   2   5  11       2488.16       2422.42        89.56 o                         
   3   5  11       1916.19       1932.64        76.20 o                         
   4   5  11         12.75         12.38        22.37 o                         
   5   5  11        974.37       1016.93        58.38 o                         
   6   5  11       3227.50       3324.70       116.34 o                         
   7   5  11       2444.32       2373.80       116.61 o                         
   8   5  11         79.37         69.60        27.87 o                         
   9   5  11       1242.66       1218.50        60.55 o                         
  10   5  11       1804.75       1836.95       133.64 o                         
 -16   6  11          3.13         18.39        26.80 o                         
 -15   6  11       3390.62       3207.35       106.23 o                         
 -14   6  11        234.85        226.08        30.93 o                         
 -13   6  11       1038.00       1181.22        59.14 o                         
 -12   6  11        160.84        172.71        23.66 o                         
 -11   6  11         19.58         26.96        22.56 o                         
 -10   6  11       4517.72       4292.60       142.32 o                         
  -9   6  11         27.04         67.06        23.29 o                         
  -8   6  11        362.46        380.04        23.78 o                         
  -7   6  11        735.44        761.02        32.97 o                         
  -6   6  11       4730.66       4538.19       134.09 o                         
  -5   6  11       1657.19       1641.17        72.16 o                         
  -4   6  11        496.01        635.22        40.29 o                         
  -3   6  11        614.60        651.49        39.11 o                         
  -2   6  11       2027.05       1915.42        68.88 o                         
  -1   6  11       3283.23       3283.12       105.20 o                         
   0   6  11        146.17        153.91        27.28 o                         
   1   6  11        503.42        534.23        33.62 o                         
   2   6  11         49.63         45.92        32.24 o                         
   3   6  11       2471.38       2392.20        75.59 o                         
   4   6  11       1908.76       1908.20        73.77 o                         
   5   6  11        937.79       1003.56        73.12 o                         
   6   6  11          8.38          6.02        18.00 o                         
   7   6  11          0.25         -0.52        15.48 o                         
   8   6  11       1653.19       1551.96        87.95 o                         
 -13   7  11        320.97        360.07        34.62 o                         
 -12   7  11          7.96         18.63        21.68 o                         
 -11   7  11          0.16         -2.43        26.43 o                         
 -10   7  11         79.38        123.39        27.75 o                         
  -9   7  11         42.83         47.82        21.77 o                         
  -8   7  11          3.09         30.60        21.18 o                         
  -7   7  11        122.98        189.11        31.25 o                         
  -6   7  11       2379.77       2425.88        91.35 o                         
  -5   7  11         13.39         25.21        28.25 o                         
  -4   7  11        269.76        316.52        35.45 o                         
  -3   7  11        366.83        439.76        36.58 o                         
  -2   7  11       3682.70       3636.85       119.79 o                         
  -1   7  11          9.25          5.96        28.99 o                         
   0   7  11       3063.85       2879.60        99.39 o                         
   1   7  11        436.78        467.90        31.75 o                         
   2   7  11       1200.26       1141.50        49.16 o                         
   3   7  11         15.00        -13.05        24.70 o                         
   4   7  11       2037.52       2070.14        73.89 o                         
   5   7  11        252.08        277.06        46.97 o                         
  -8   8  11        142.85        175.46        33.22 o                         
  -7   8  11        912.90        978.37        55.13 o                         
  -6   8  11       1328.23       1377.29        66.84 o                         
  -5   8  11        256.75        235.45        37.70 o                         
  -4   8  11         18.22         54.05        33.66 o                         
  -3   8  11         49.04         58.81        36.09 o                         
  -2   8  11        521.16        598.90        43.43 o                         
  -1   8  11       1315.75       1252.89        58.00 o                         
   0   8  11        394.33        431.83        43.81 o                         
 -20   0  12         24.51         56.45        31.99 o                         
 -18   0  12        262.82        277.98        28.91 o                         
 -16   0  12       3998.54       3967.49       175.88 o                         
 -14   0  12        414.05        468.89        38.62 o                         
 -12   0  12      15350.87      15682.89       474.10 o                         
 -10   0  12       9601.49       9784.37       358.77 o                         
  -8   0  12       9683.13      10111.57       308.31 o                         
  -6   0  12       2839.45       2653.50       123.69 o                         
  -4   0  12        504.41        615.04        35.22 o                         
  -2   0  12        168.71        168.87        35.79 o                         
   0   0  12        594.57        611.17        41.25 o                         
   2   0  12      11026.11      11339.29       705.64 o                         
   4   0  12        163.97        261.33        54.92 o                         
   6   0  12      11238.73      11521.15       550.01 o                         
   8   0  12       1659.44       1601.49       126.40 o                         
  10   0  12       2373.22       2105.77       104.43 o                         
  12   0  12        136.39        144.49        39.92 o                         
 -21   1  12          0.08         45.22        30.65 o                         
 -20   1  12       3164.19       3096.17        81.03 o                         
 -19   1  12       3044.42       3020.61       106.12 o                         
 -18   1  12          2.41         -2.02        21.45 o                         
 -17   1  12       2961.94       2908.96        80.84 o                         
 -16   1  12       5710.24       5736.98       154.95 o                         
 -15   1  12         63.85         61.99        18.88 o                         
 -14   1  12        104.39        143.37        22.90 o                         
 -13   1  12       2161.79       2191.92        74.93 o                         
 -12   1  12       2599.38       2619.62        71.78 o                         
 -11   1  12        365.29        437.57        23.38 o                         
 -10   1  12       2009.03       2044.21        53.88 o                         
  -9   1  12        389.60        436.76        18.33 o                         
  -8   1  12        397.58        483.93        23.56 o                         
  -7   1  12       1056.09        958.22        29.50 o                         
  -6   1  12       8250.37       7796.75       179.43 o                         
  -5   1  12        528.83        505.17        31.54 o                         
  -4   1  12          3.87          4.64        10.73 o                         
  -3   1  12       1600.99       1657.95        48.67 o                         
  -2   1  12      12861.54      13334.45       341.59 o                         
  -1   1  12          4.63         36.69        13.31 o                         
   0   1  12         62.27         98.88        19.78 o                         
   1   1  12       5723.34       5577.41       159.16 o                         
   2   1  12       5580.60       5359.55       153.95 o                         
   3   1  12       2644.68       2548.44        80.35 o                         
   4   1  12        621.49        716.97        44.05 o                         
   5   1  12         79.31         83.19        23.75 o                         
   6   1  12        147.46        165.27        26.61 o                         
   7   1  12       3963.67       3742.28       125.79 o                         
   8   1  12       2452.32       2258.24        94.50 o                         
   9   1  12       1741.85       1638.27        84.47 o                         
  10   1  12        373.98        394.76        42.87 o                         
  11   1  12        323.12        274.57        42.75 o                         
  12   1  12       2237.54       2030.45        70.91 o                         
 -21   2  12       1246.69       1309.74        92.09 o                         
 -20   2  12         15.00         21.85        32.36 o                         
 -19   2  12        550.48        624.28        43.63 o                         
 -18   2  12       2790.09       2787.69       102.82 o                         
 -17   2  12        287.98        347.03        33.91 o                         
 -16   2  12         22.58         38.20        19.36 o                         
 -15   2  12        685.61        753.96        39.17 o                         
 -14   2  12         74.42        107.90        24.65 o                         
 -13   2  12        850.74        820.50        36.66 o                         
 -12   2  12         75.28         72.04        18.26 o                         
 -11   2  12         50.59         46.01        15.65 o                         
 -10   2  12        264.32        273.70        26.84 o                         
  -9   2  12        891.30        866.39        29.21 o                         
  -8   2  12       4765.14       4809.79       114.39 o                         
  -7   2  12       4213.69       4060.72        96.43 o                         
  -6   2  12       2183.41       2089.72        51.95 o                         
  -5   2  12        346.26        438.52        33.26 o                         
  -4   2  12      13682.82      14056.59       316.72 o                         
  -3   2  12       5463.43       5728.34       173.82 o                         
  -2   2  12        450.28        550.03        34.66 o                         
  -1   2  12       3711.06       3850.84       125.94 o                         
   0   2  12       8946.90       9342.81       299.47 o                         
   1   2  12        119.91        163.43        23.38 o                         
   2   2  12        582.17        643.28        41.06 o                         
   3   2  12       1826.86       1693.55        57.48 o                         
   4   2  12        438.01        458.25        29.61 o                         
   5   2  12        901.98        901.02        39.88 o                         
   6   2  12         84.84         67.83        27.42 o                         
   7   2  12         74.56         70.85        25.10 o                         
   8   2  12         34.28          4.71        39.25 o                         
   9   2  12        139.71         84.08        41.42 o                         
  10   2  12       2960.38       2816.70       136.14 o                         
  11   2  12       1572.52       1480.63        72.16 o                         
  12   2  12       1402.35       1397.61        63.98 o                         
 -20   3  12          1.00         41.99        34.78 o                         
 -19   3  12        162.07        255.57        38.29 o                         
 -18   3  12         15.25         33.94        32.31 o                         
 -17   3  12        589.26        702.96        45.64 o                         
 -16   3  12          0.96         60.88        29.24 o                         
 -15   3  12       1742.65       1806.14        76.66 o                         
 -14   3  12       4855.03       4656.18       130.22 o                         
 -13   3  12        604.14        692.75        38.59 o                         
 -12   3  12       2137.55       2175.85        69.32 o                         
 -11   3  12        216.96        243.30        23.89 o                         
 -10   3  12       7446.56       7483.84       198.55 o                         
  -9   3  12         15.51         54.59        17.89 o                         
  -8   3  12       7890.65       7582.32       165.51 o                         
  -7   3  12        642.63        661.43        25.69 o                         
  -6   3  12       1133.83       1088.53        32.22 o                         
  -5   3  12        843.03        863.07        31.94 o                         
  -4   3  12        890.74        921.87        34.65 o                         
  -3   3  12        792.48        812.72        30.54 o                         
  -2   3  12        536.51        584.76        25.99 o                         
  -1   3  12        375.97        443.86        33.07 o                         
   0   3  12       2955.23       2918.16       109.24 o                         
   1   3  12         25.41         33.21        19.30 o                         
   2   3  12       1681.04       1773.24        66.48 o                         
   3   3  12        397.12        458.48        32.28 o                         
   4   3  12       7609.42       7802.85       245.38 o                         
   5   3  12         77.26         38.66        26.11 o                         
   6   3  12       4367.25       4311.98       143.90 o                         
   7   3  12          2.14        -23.13        45.17 o                         
   8   3  12       3306.13       3236.50       127.91 o                         
   9   3  12       1309.84       1259.80        87.48 o                         
  10   3  12       2554.65       2505.36       193.55 o                         
  11   3  12          4.06        -17.20        53.32 o                         
 -19   4  12         50.86         88.93        39.99 o                         
 -18   4  12       1211.95       1227.50        65.36 o                         
 -17   4  12         89.82        121.89        36.38 o                         
 -16   4  12        345.25        297.15        44.95 o                         
 -15   4  12       1694.96       1672.81       107.37 o                         
 -14   4  12        336.26        467.87        44.71 o                         
 -13   4  12       3049.31       2888.71       103.26 o                         
 -12   4  12         34.29         39.28        27.60 o                         
 -11   4  12          1.63         -4.49        17.20 o                         
 -10   4  12        286.91        280.56        22.61 o                         
  -9   4  12       6328.60       5908.37       158.38 o                         
  -8   4  12       2526.07       2389.09        65.70 o                         
  -7   4  12        584.20        607.39        30.39 o                         
  -6   4  12         18.73         34.58        16.18 o                         
  -5   4  12       1638.70       1587.29        53.56 o                         
  -4   4  12       3470.45       3382.60        89.22 o                         
  -3   4  12        777.40        698.53        31.92 o                         
  -2   4  12         46.56         55.68        16.95 o                         
  -1   4  12       1113.57       1141.17        41.62 o                         
   0   4  12       1777.99       1648.55        92.43 o                         
   1   4  12       1003.85       1052.85        51.91 o                         
   2   4  12        327.05        410.32        32.17 o                         
   3   4  12       1131.51       1272.58        56.36 o                         
   4   4  12        721.98        918.72        43.33 o                         
   5   4  12       4811.10       4903.20       210.76 o                         
   6   4  12        175.77        193.33        27.72 o                         
   7   4  12         84.39         31.22        39.10 o                         
   8   4  12        188.24        104.42        33.27 o                         
   9   4  12       2328.44       2143.22       143.29 o                         
  10   4  12       1861.91       1839.73       110.05 o                         
 -18   5  12         36.09         45.10        32.17 o                         
 -17   5  12       2756.41       2725.16        94.51 o                         
 -16   5  12       1371.74       1273.63        59.36 o                         
 -15   5  12        800.83        876.12        47.72 o                         
 -14   5  12        588.90        609.56        40.25 o                         
 -13   5  12        604.14        676.41        44.48 o                         
 -12   5  12        117.26        123.73        23.31 o                         
 -11   5  12        176.63        206.06        28.36 o                         
 -10   5  12         94.56        107.33        28.14 o                         
  -9   5  12        456.39        452.86        36.87 o                         
  -8   5  12        193.99        238.70        19.53 o                         
  -7   5  12        424.01        486.29        24.54 o                         
  -6   5  12       2890.48       2641.71        79.49 o                         
  -5   5  12       3158.63       2895.50        79.53 o                         
  -4   5  12         73.23        104.33        18.11 o                         
  -3   5  12       1795.29       1722.73        57.91 o                         
  -2   5  12       6457.53       6155.96       153.92 o                         
  -1   5  12       2827.76       2651.82        89.07 o                         
   0   5  12        353.06        367.87        29.32 o                         
   1   5  12       1585.49       1590.53        83.88 o                         
   2   5  12       1374.92       1481.42        58.50 o                         
   3   5  12       1155.90       1128.41        49.22 o                         
   4   5  12        612.15        602.09        40.90 o                         
   5   5  12          7.18         52.19        38.45 o                         
   6   5  12         23.75         46.92        27.92 o                         
   7   5  12        196.84        135.35        58.78 o                         
   8   5  12        307.30        274.81        43.87 o                         
   9   5  12       1060.31       1045.79        63.77 o                         
 -15   6  12        859.27        962.96        51.47 o                         
 -14   6  12        226.25        285.88        36.50 o                         
 -13   6  12       1429.08       1384.47        65.27 o                         
 -12   6  12       2997.79       2726.45        88.65 o                         
 -11   6  12         67.75         88.78        29.02 o                         
 -10   6  12       1974.41       1769.68        80.88 o                         
  -9   6  12        857.81        866.58        40.96 o                         
  -8   6  12       1378.44       1312.93        45.88 o                         
  -7   6  12       3370.35       3162.59       108.40 o                         
  -6   6  12       1296.99       1345.79        51.36 o                         
  -5   6  12       2905.28       2773.25        82.89 o                         
  -4   6  12         44.86         54.38        17.51 o                         
  -3   6  12       2126.11       2141.03        76.45 o                         
  -2   6  12          2.34         14.29        26.05 o                         
  -1   6  12       3801.59       3711.39       117.06 o                         
   0   6  12         37.92         76.50        22.76 o                         
   1   6  12       1418.87       1484.90        62.35 o                         
   2   6  12       1977.39       2021.03        77.68 o                         
   3   6  12       1138.77       1193.04        63.10 o                         
   4   6  12        455.75        515.48        51.12 o                         
   5   6  12        307.62        297.84        20.67 o                         
   6   6  12       1464.27       1321.29        60.42 o                         
   7   6  12        196.34        173.26        38.61 o                         
 -12   7  12         67.47         86.36        30.35 o                         
 -11   7  12       4251.71       3913.48       134.42 o                         
 -10   7  12        988.08       1035.58        72.84 o                         
  -9   7  12        211.48        212.30        25.45 o                         
  -8   7  12        264.32        293.78        33.78 o                         
  -7   7  12       3970.96       3827.22       131.42 o                         
  -6   7  12        610.40        698.71        45.54 o                         
  -5   7  12        218.44        232.47        36.47 o                         
  -4   7  12         57.28         60.75        35.59 o                         
  -3   7  12        121.91        129.79        30.80 o                         
  -2   7  12        294.51        358.06        36.01 o                         
  -1   7  12        314.65        385.16        37.80 o                         
   0   7  12         98.59        153.96        30.84 o                         
   1   7  12        580.10        669.98        40.89 o                         
   2   7  12        586.07        586.11        46.75 o                         
   3   7  12       2987.33       3017.88       106.31 o                         
   4   7  12        897.15       1097.13        70.64 o                         
  -6   8  12        934.03       1054.00        67.65 o                         
  -5   8  12        893.78        868.99        69.35 o                         
  -4   8  12       1568.32       1559.19        70.05 o                         
  -3   8  12       1537.41       1532.11        69.10 o                         
 -21   0  13       5314.34       4976.05       205.10 o                         
 -19   0  13         28.73         77.62        34.19 o                         
 -17   0  13       6532.42       6838.44       329.48 o                         
 -15   0  13        310.27        389.58        44.22 o                         
 -13   0  13        245.20        353.64        28.53 o                         
 -11   0  13        532.18        547.89        61.48 o                         
  -9   0  13       4994.56       5028.98       178.06 o                         
  -7   0  13      10735.81      10310.16       314.70 o                         
  -5   0  13       4776.66       4996.91       254.66 o                         
  -3   0  13      20452.03      18321.33       804.91 o                         
  -1   0  13        908.16        791.34        43.24 o                         
   1   0  13       4924.87       5086.87       182.34 o                         
   3   0  13        345.27        444.10        78.40 o                         
   5   0  13        599.89        717.11        48.74 o                         
   7   0  13       1753.89       1689.92       109.83 o                         
   9   0  13       2906.56       2597.53       180.23 o                         
  11   0  13       3803.34       3429.40       148.90 o                         
 -21   1  13        348.86        366.54        27.60 o                         
 -20   1  13        896.29        911.08        46.35 o                         
 -19   1  13        122.85        182.33        24.69 o                         
 -18   1  13        271.37        341.23        27.10 o                         
 -17   1  13       5038.55       5176.54       169.87 o                         
 -16   1  13       2152.91       2231.20        74.94 o                         
 -15   1  13        769.97        810.89        48.48 o                         
 -14   1  13       1306.44       1350.51        62.98 o                         
 -13   1  13      10008.72       9737.92       254.42 o                         
 -12   1  13          5.86         55.06        17.65 o                         
 -11   1  13        375.57        463.66        27.63 o                         
 -10   1  13       2573.19       2574.27        61.80 o                         
  -9   1  13       5031.48       4942.98       110.53 o                         
  -8   1  13       3795.42       3652.79        80.04 o                         
  -7   1  13       4228.60       4269.85       108.87 o                         
  -6   1  13        102.13        127.49        16.30 o                         
  -5   1  13       5656.97       5413.51       169.21 o                         
  -4   1  13       5403.76       5284.32       153.10 o                         
  -3   1  13       1638.87       1571.02        56.05 o                         
  -2   1  13       2998.96       3189.70       110.48 o                         
  -1   1  13        596.76        670.57        43.21 o                         
   0   1  13        208.52        273.74        27.98 o                         
   1   1  13       7464.89       6970.88       219.96 o                         
   2   1  13       1629.43       1518.16        58.92 o                         
   3   1  13        751.98        783.69        49.73 o                         
   4   1  13       1309.85       1338.02        80.59 o                         
   5   1  13       5261.14       5402.20       248.38 o                         
   6   1  13        287.43        342.87        38.58 o                         
   7   1  13          5.32         -9.80        26.59 o                         
   8   1  13        569.43        607.69        43.03 o                         
   9   1  13       1048.22       1029.69        68.22 o                         
  10   1  13       1415.55       1409.46        73.45 o                         
  11   1  13        152.05         67.76        46.11 o                         
  12   1  13        185.93        102.97        48.52 o                         
 -21   2  13          0.82         63.54        35.38 o                         
 -20   2  13         71.88        123.47        34.47 o                         
 -19   2  13        582.16        666.76        46.26 o                         
 -18   2  13        536.82        585.93        54.11 o                         
 -17   2  13        217.84        261.97        26.06 o                         
 -16   2  13        932.65       1027.24        57.29 o                         
 -15   2  13       4642.03       4681.73       213.31 o                         
 -14   2  13       1375.06       1372.37        56.15 o                         
 -13   2  13       2095.52       2045.11        66.69 o                         
 -12   2  13       5644.89       5640.95       142.26 o                         
 -11   2  13       7692.54       7553.47       186.51 o                         
 -10   2  13          0.66         29.70        17.36 o                         
  -9   2  13       3313.01       3283.55        76.89 o                         
  -8   2  13        179.32        184.45        17.25 o                         
  -7   2  13       3069.65       2943.12        84.41 o                         
  -6   2  13        635.24        703.26        30.45 o                         
  -5   2  13        302.26        354.11        24.96 o                         
  -4   2  13        488.63        633.86        56.90 o                         
  -3   2  13        153.65        200.41        27.02 o                         
  -2   2  13         43.42         93.32        17.38 o                         
  -1   2  13       4464.39       4707.67       167.47 o                         
   0   2  13       3425.01       3678.42       125.40 o                         
   1   2  13        421.61        483.72        34.11 o                         
   2   2  13       2355.03       2366.06        73.22 o                         
   3   2  13       7005.60       6696.69       178.51 o                         
   4   2  13       3263.44       3094.10        91.49 o                         
   5   2  13        510.26        547.64        42.24 o                         
   6   2  13       1977.73       1913.09       102.45 o                         
   7   2  13       2784.14       2463.03        92.38 o                         
   8   2  13         57.48         64.52        41.35 o                         
   9   2  13          2.28         11.60        50.14 o                         
  10   2  13         67.18         30.44        35.51 o                         
  11   2  13        137.95         52.74        39.35 o                         
 -20   3  13          9.06         35.65        37.37 o                         
 -19   3  13       3897.18       3717.76       121.57 o                         
 -18   3  13        423.94        475.58        43.76 o                         
 -17   3  13          0.58         50.97        31.20 o                         
 -16   3  13        479.00        557.47        40.76 o                         
 -15   3  13        604.58        673.71        73.44 o                         
 -14   3  13       1548.58       1453.49        65.99 o                         
 -13   3  13        150.84        160.31        25.36 o                         
 -12   3  13        552.16        624.73        53.45 o                         
 -11   3  13       5709.82       5530.34       140.59 o                         
 -10   3  13        606.13        681.08        30.99 o                         
  -9   3  13         37.89         48.16        17.78 o                         
  -8   3  13        311.30        341.61        22.96 o                         
  -7   3  13       3432.20       3354.82        84.57 o                         
  -6   3  13        305.94        331.94        30.41 o                         
  -5   3  13       8831.59       8733.72       213.42 o                         
  -4   3  13         27.64         53.46        14.63 o                         
  -3   3  13       1267.70       1192.72        42.23 o                         
  -2   3  13        361.49        392.09        26.05 o                         
  -1   3  13       5180.21       5438.18       176.01 o                         
   0   3  13        608.66        694.60        42.63 o                         
   1   3  13        743.99        822.71        61.71 o                         
   2   3  13       3470.77       3578.06       113.97 o                         
   3   3  13       1087.58       1194.88        49.20 o                         
   4   3  13        290.25        287.78        28.34 o                         
   5   3  13        512.10        532.26        41.56 o                         
   6   3  13       1436.91       1383.38        89.99 o                         
   7   3  13       5416.65       5220.93       222.68 o                         
   8   3  13         20.00         29.00        34.10 o                         
   9   3  13        757.24        785.80       104.08 o                         
  10   3  13         45.43        -10.68        50.92 o                         
 -19   4  13         99.91        120.71        41.48 o                         
 -18   4  13       1228.77       1293.86        68.75 o                         
 -17   4  13        715.05        780.52        52.89 o                         
 -16   4  13         56.05         87.76        38.99 o                         
 -15   4  13       1183.05       1154.38        60.44 o                         
 -14   4  13       1513.32       1543.97        69.28 o                         
 -13   4  13          5.79         23.78        32.92 o                         
 -12   4  13         13.64         30.11        21.92 o                         
 -11   4  13        964.90        956.66        39.32 o                         
 -10   4  13       1938.13       1850.35        60.09 o                         
  -9   4  13         29.57         12.45        19.70 o                         
  -8   4  13         28.98         18.27        16.83 o                         
  -7   4  13        336.55        408.90        24.79 o                         
  -6   4  13      12649.71      11754.37       267.89 o                         
  -5   4  13        149.88        193.58        19.81 o                         
  -4   4  13       1722.23       1703.05        80.97 o                         
  -3   4  13        418.16        488.58        27.64 o                         
  -2   4  13       4970.67       4788.45       154.63 o                         
  -1   4  13       4035.82       4189.32       156.24 o                         
   0   4  13       4649.35       4764.79       175.15 o                         
   1   4  13         34.43         76.27        32.44 o                         
   2   4  13        240.46        286.58        38.33 o                         
   3   4  13       3975.99       4199.51       164.62 o                         
   4   4  13        260.56        242.85        50.95 o                         
   5   4  13        419.69        428.21        38.87 o                         
   6   4  13         33.57        -32.93        32.93 o                         
   7   4  13       1125.05       1133.26        76.00 o                         
   8   4  13       1459.21       1427.77        92.94 o                         
   9   4  13        242.38        241.12        64.11 o                         
 -17   5  13       1967.89       1920.37        77.11 o                         
 -16   5  13       1442.59       1454.36        64.60 o                         
 -15   5  13          1.78          9.69        29.85 o                         
 -14   5  13       2174.37       1983.73        75.33 o                         
 -13   5  13       5321.35       5072.49       168.85 o                         
 -12   5  13        162.16        185.17        30.24 o                         
 -11   5  13       1299.90       1257.46        53.60 o                         
 -10   5  13       2872.51       2673.35        86.71 o                         
  -9   5  13        731.07        697.40        44.47 o                         
  -8   5  13        173.54        185.66        25.29 o                         
  -7   5  13       1805.89       1558.66        58.66 o                         
  -6   5  13       1171.64        976.16        42.77 o                         
  -5   5  13          0.58         -4.96        22.97 o                         
  -4   5  13        310.02        300.05        24.08 o                         
  -3   5  13        141.73        146.67        33.27 o                         
  -2   5  13         11.82         27.30        21.59 o                         
  -1   5  13        208.94        196.82        26.18 o                         
   0   5  13        680.36        701.78        73.55 o                         
   1   5  13       2891.45       2924.56       107.61 o                         
   2   5  13       1154.49       1273.19        54.38 o                         
   3   5  13         63.31         40.90        42.93 o                         
   4   5  13       1777.19       1785.85       103.89 o                         
   5   5  13       2698.82       2653.37       113.99 o                         
   6   5  13        139.81        116.80        34.01 o                         
   7   5  13        473.77        498.24        41.77 o                         
   8   5  13        471.87        465.37        42.16 o                         
 -15   6  13          3.78         31.35        32.98 o                         
 -14   6  13        203.24        291.54        73.82 o                         
 -13   6  13         95.57        121.17        33.03 o                         
 -12   6  13       3478.78       3352.74       116.76 o                         
 -11   6  13          0.22          3.05        25.05 o                         
 -10   6  13        354.36        389.28        40.27 o                         
  -9   6  13        539.22        552.43        32.73 o                         
  -8   6  13       1588.14       1487.19        56.44 o                         
  -7   6  13       1841.43       1748.76        70.17 o                         
  -6   6  13         90.41         84.56        23.61 o                         
  -5   6  13        396.54        429.84        27.90 o                         
  -4   6  13          0.81         13.51        17.29 o                         
  -3   6  13       4933.12       4517.13       137.25 o                         
  -2   6  13        607.17        633.94        61.63 o                         
  -1   6  13          0.06        -10.42        30.94 o                         
   0   6  13        566.36        606.36        43.28 o                         
   1   6  13        322.16        321.04        63.61 o                         
   2   6  13       2076.72       2283.61        94.25 o                         
   3   6  13         13.35         23.61        20.18 o                         
   4   6  13        813.49        754.77        37.77 o                         
   5   6  13        477.95        448.79        49.50 o                         
   6   6  13        986.58        888.07        67.63 o                         
 -12   7  13         34.36         83.57        31.71 o                         
 -11   7  13         93.86        107.62        32.13 o                         
 -10   7  13         71.35        102.42        29.57 o                         
  -9   7  13         37.15         63.95        41.00 o                         
  -8   7  13       1753.31       1716.97        80.52 o                         
  -7   7  13        140.60        200.55        32.74 o                         
  -6   7  13        400.60        426.34        50.42 o                         
  -5   7  13        215.32        228.15        33.10 o                         
  -4   7  13       3219.74       3035.01       103.24 o                         
  -3   7  13        160.21        162.31        31.82 o                         
  -2   7  13       1445.89       1502.48        64.29 o                         
  -1   7  13        267.10        343.05        34.21 o                         
   0   7  13        542.29        589.39        45.18 o                         
   1   7  13        111.36        140.53        25.43 o                         
   2   7  13          3.42         25.95        34.24 o                         
 -20   0  14       1294.83       1344.73       122.09 o                         
 -18   0  14       1855.90       1664.20       102.56 o                         
 -16   0  14         34.69         41.66        41.66 o                         
 -14   0  14       2289.33       2470.58       175.87 o                         
 -12   0  14       2627.55       2882.44       144.62 o                         
 -10   0  14        506.65        574.92        41.07 o                         
  -8   0  14       1117.65       1177.79        85.40 o                         
  -6   0  14       4477.99       4550.12       280.78 o                         
  -4   0  14       3722.15       3366.54       223.99 o                         
  -2   0  14       4550.66       4240.50       221.41 o                         
   0   0  14      18546.60      17832.85       603.23 o                         
   2   0  14         20.95         52.52        24.99 o                         
   4   0  14       5952.29       5599.17       279.22 o                         
   6   0  14       3478.52       3046.12       164.56 o                         
   8   0  14         56.02          1.26        26.86 o                         
  10   0  14        275.12        232.69        50.06 o                         
 -21   1  14         67.88        105.58        29.51 o                         
 -20   1  14        446.36        477.87        35.18 o                         
 -19   1  14       1629.74       1723.88        84.84 o                         
 -18   1  14        580.66        596.81        36.19 o                         
 -17   1  14        998.14        932.65        78.60 o                         
 -16   1  14        365.96        444.56        30.39 o                         
 -15   1  14       1561.06       1626.79        81.75 o                         
 -14   1  14        234.08        309.71        26.18 o                         
 -13   1  14       6871.52       6733.11       169.39 o                         
 -12   1  14        809.97        891.70        36.46 o                         
 -11   1  14         42.08         54.91        16.46 o                         
 -10   1  14       2446.85       2348.52        57.93 o                         
  -9   1  14       5128.38       4862.31       115.64 o                         
  -8   1  14       4646.64       4473.19       114.23 o                         
  -7   1  14       1120.49        985.94        37.19 o                         
  -6   1  14       5882.03       5302.06       159.13 o                         
  -5   1  14        311.30        343.54        32.04 o                         
  -4   1  14       3747.26       3637.79       124.51 o                         
  -3   1  14         47.01         47.30        20.28 o                         
  -2   1  14       4229.55       4384.64       147.98 o                         
  -1   1  14        612.17        648.77        40.20 o                         
   0   1  14          5.74         27.39        24.53 o                         
   1   1  14       1960.92       2006.79       103.20 o                         
   2   1  14       2308.07       2399.55        95.32 o                         
   3   1  14         70.77         86.00        26.42 o                         
   4   1  14       1848.02       1955.26        77.98 o                         
   5   1  14       2143.67       2070.93       173.76 o                         
   6   1  14       1554.81       1478.23        71.58 o                         
   7   1  14        175.37        216.32        50.11 o                         
   8   1  14       2439.08       2430.81       122.27 o                         
   9   1  14         78.51         41.30        28.54 o                         
  10   1  14       1161.87       1103.35        53.40 o                         
  11   1  14        980.12        933.92        57.06 o                         
 -20   2  14        947.18        909.22        52.90 o                         
 -19   2  14        341.75        395.06        66.70 o                         
 -18   2  14        583.31        582.78        43.21 o                         
 -17   2  14        960.78        961.01        74.24 o                         
 -16   2  14       1225.96       1280.52        48.61 o                         
 -15   2  14         13.86         34.66        21.58 o                         
 -14   2  14        409.41        460.72        30.86 o                         
 -13   2  14          4.33         20.73        20.41 o                         
 -12   2  14        126.49        117.04        21.78 o                         
 -11   2  14         85.78        113.94        20.91 o                         
 -10   2  14       8821.05       8659.86       213.00 o                         
  -9   2  14       4632.43       4558.81       110.04 o                         
  -8   2  14       8082.50       8209.60       200.91 o                         
  -7   2  14          0.24         19.79        15.22 o                         
  -6   2  14       2687.45       2712.34       104.77 o                         
  -5   2  14       2157.44       2244.07        76.03 o                         
  -4   2  14        806.08        883.08        42.23 o                         
  -3   2  14       1253.51       1309.80        53.62 o                         
  -2   2  14       1152.11       1250.43        54.81 o                         
  -1   2  14          7.29         52.41        31.44 o                         
   0   2  14         14.76         55.50        28.16 o                         
   1   2  14        561.35        672.01        44.57 o                         
   2   2  14        168.64        187.38        29.08 o                         
   3   2  14        722.09        747.43        57.03 o                         
   4   2  14        499.28        492.68        34.42 o                         
   5   2  14        404.39        454.72        38.90 o                         
   6   2  14       2480.06       2374.01       107.44 o                         
   7   2  14        456.21        507.29        42.00 o                         
   8   2  14       1003.09       1072.88       111.27 o                         
   9   2  14       1538.65       1699.79       104.66 o                         
  10   2  14       2310.91       2152.33       114.30 o                         
 -20   3  14       1559.65       1666.30        85.21 o                         
 -19   3  14        844.83       1013.68        56.15 o                         
 -18   3  14        578.85        723.30        48.42 o                         
 -17   3  14        258.70        363.17        38.45 o                         
 -16   3  14       7355.35       7065.22       195.31 o                         
 -15   3  14          5.39          9.85        30.15 o                         
 -14   3  14        528.06        590.05        60.26 o                         
 -13   3  14        165.14        211.31        27.59 o                         
 -12   3  14       6289.91       6112.99       165.33 o                         
 -11   3  14        117.58        140.31        20.74 o                         
 -10   3  14        721.06        773.01        39.00 o                         
  -9   3  14         13.21         40.29        21.90 o                         
  -8   3  14       1656.88       1672.02        60.57 o                         
  -7   3  14        371.27        397.62        24.44 o                         
  -6   3  14       1093.15       1234.78        43.96 o                         
  -5   3  14         24.12        103.30        19.24 o                         
  -4   3  14        408.27        470.12        35.95 o                         
  -3   3  14       1754.79       1822.84        73.16 o                         
  -2   3  14       8200.65       8702.46       309.01 o                         
  -1   3  14         21.88         76.66        35.82 o                         
   0   3  14        308.60        417.43        47.11 o                         
   1   3  14          1.51         50.24        28.33 o                         
   2   3  14      11459.09      11546.33       339.76 o                         
   3   3  14        230.35        262.78        33.74 o                         
   4   3  14        214.64        234.75        29.48 o                         
   5   3  14         32.22          5.43        29.02 o                         
   6   3  14       1397.15       1341.09        61.68 o                         
   7   3  14       1372.20       1431.80        93.14 o                         
   8   3  14         14.34        -39.91        39.91 o                         
   9   3  14          1.28         -9.74        38.05 o                         
 -18   4  14        183.09        164.88        56.76 o                         
 -17   4  14        797.67        958.81        58.34 o                         
 -16   4  14         54.78         96.95        35.25 o                         
 -15   4  14       2498.06       2432.41       108.54 o                         
 -14   4  14        294.91        367.29        39.36 o                         
 -13   4  14        433.39        467.52        49.26 o                         
 -12   4  14         21.20         -1.75        23.36 o                         
 -11   4  14       4525.92       4108.71       115.69 o                         
 -10   4  14       3019.17       2893.45        93.09 o                         
  -9   4  14          9.75        -15.68        25.32 o                         
  -8   4  14       3262.66       2941.02        82.53 o                         
  -7   4  14       1040.24       1048.81        42.97 o                         
  -6   4  14        134.72        164.72        22.84 o                         
  -5   4  14        184.28        248.61        37.83 o                         
  -4   4  14       2718.12       2618.22        80.13 o                         
  -3   4  14       7227.92       7082.55       205.46 o                         
  -2   4  14        128.95        160.85        40.31 o                         
  -1   4  14       1551.31       1560.08        69.41 o                         
   0   4  14       1428.55       1477.07        81.00 o                         
   1   4  14       3721.83       3797.39       177.52 o                         
   2   4  14         26.09         25.47        42.42 o                         
   3   4  14       4260.69       4490.80       188.05 o                         
   4   4  14       1411.61       1459.25        65.86 o                         
   5   4  14        560.35        567.84        43.05 o                         
   6   4  14        418.52        449.68        70.05 o                         
   7   4  14       1470.54       1312.63       112.61 o                         
   8   4  14        723.88        599.01        79.42 o                         
 -17   5  14        360.65        377.55        39.91 o                         
 -16   5  14        165.04        171.33        35.03 o                         
 -15   5  14        349.50        338.47        36.70 o                         
 -14   5  14        247.03        233.05        39.29 o                         
 -13   5  14        374.70        360.95        38.11 o                         
 -12   5  14        482.83        594.23        41.45 o                         
 -11   5  14       1253.14       1200.01        53.81 o                         
 -10   5  14       2430.63       2037.87        78.71 o                         
  -9   5  14          1.75          0.89        14.73 o                         
  -8   5  14       2964.78       2824.23        97.29 o                         
  -7   5  14       3865.98       3683.86       105.68 o                         
  -6   5  14       4181.25       3785.72       102.29 o                         
  -5   5  14        524.57        515.67        28.81 o                         
  -4   5  14       1397.36       1390.62        49.22 o                         
  -3   5  14       3586.02       3431.59       133.69 o                         
  -2   5  14        296.05        342.78        33.38 o                         
  -1   5  14          7.14          4.12        33.00 o                         
   0   5  14        122.95         99.73        49.87 o                         
   1   5  14         23.75         24.34        40.61 o                         
   2   5  14        172.86        167.52        35.04 o                         
   3   5  14        302.04        361.18        39.23 o                         
   4   5  14       1475.86       1569.64        89.56 o                         
   5   5  14        223.18        196.89        35.44 o                         
   6   5  14        670.57        574.72        47.17 o                         
   7   5  14       1397.77       1322.75        65.15 o                         
 -14   6  14       1387.47       1262.73        65.79 o                         
 -13   6  14        597.72        630.41        61.91 o                         
 -12   6  14        330.63        426.80        42.16 o                         
 -11   6  14         11.12         13.16        30.65 o                         
 -10   6  14        297.58        346.32        63.69 o                         
  -9   6  14       2143.51       1987.84        66.04 o                         
  -8   6  14         95.08        108.52        25.60 o                         
  -7   6  14        266.95        248.04        25.98 o                         
  -6   6  14        614.07        575.46        35.08 o                         
  -5   6  14       2453.72       2267.78        79.69 o                         
  -4   6  14        858.08        900.45        55.31 o                         
  -3   6  14        255.88        269.91        26.96 o                         
  -2   6  14        673.95        667.42        65.56 o                         
  -1   6  14        612.99        540.91        40.09 o                         
   0   6  14       3221.05       3092.73       149.36 o                         
   1   6  14        319.47        265.45        34.28 o                         
   2   6  14         31.59         11.74        32.81 o                         
   3   6  14        218.13        165.38        48.71 o                         
   4   6  14       1292.26       1322.78        58.01 o                         
 -11   7  14        191.16        216.69        38.09 o                         
 -10   7  14          1.31         47.21        40.41 o                         
  -9   7  14       1014.91       1053.01       111.15 o                         
  -8   7  14          4.74          0.33        49.71 o                         
  -7   7  14         39.95         74.11        31.27 o                         
  -6   7  14        209.44        218.10        33.37 o                         
  -5   7  14        566.25        595.35        42.47 o                         
  -4   7  14         82.06         89.48        30.67 o                         
  -3   7  14        629.54        693.19        44.60 o                         
  -2   7  14        483.22        594.11        42.07 o                         
  -1   7  14       3225.97       3247.28       101.38 o                         
   0   7  14          4.47         11.84        28.00 o                         
 -21   0  15        283.84        285.33        59.70 o                         
 -19   0  15        689.20        792.33        70.77 o                         
 -17   0  15         22.26         58.81        57.23 o                         
 -15   0  15       1924.64       2063.58       167.55 o                         
 -13   0  15        584.35        619.32        80.08 o                         
 -11   0  15      14242.58      14499.74       577.16 o                         
  -9   0  15       4733.50       4950.58       254.38 o                         
  -7   0  15      11101.60      11343.40       560.22 o                         
  -5   0  15       5065.20       4775.54       345.73 o                         
  -3   0  15       1801.78       1626.27        71.48 o                         
  -1   0  15          6.21         13.07        26.85 o                         
   1   0  15         12.14         13.07        18.59 o                         
   3   0  15       5775.37       5467.46       219.55 o                         
   5   0  15         93.06        114.13        27.00 o                         
   7   0  15       6304.79       5536.22       275.95 o                         
   9   0  15        483.28        428.77        98.74 o                         
 -20   1  15        138.42        194.29        42.10 o                         
 -19   1  15       1337.97       1347.20        72.92 o                         
 -18   1  15        754.66        824.58        62.03 o                         
 -17   1  15        379.67        482.57        44.35 o                         
 -16   1  15       1241.91       1323.85        77.34 o                         
 -15   1  15       3745.08       3655.86       117.73 o                         
 -14   1  15        161.76        209.59        29.23 o                         
 -13   1  15       1781.19       1843.94        71.63 o                         
 -12   1  15       2930.69       2952.24        76.33 o                         
 -11   1  15         70.62         79.51        13.72 o                         
 -10   1  15       3321.18       3156.82        84.95 o                         
  -9   1  15       1219.99       1229.50        42.28 o                         
  -8   1  15        103.75        126.85        25.41 o                         
  -7   1  15        612.09        684.54        39.58 o                         
  -6   1  15       4030.85       3591.68       189.55 o                         
  -5   1  15       9877.67       9770.47       449.16 o                         
  -4   1  15       1483.23       1532.16        64.08 o                         
  -3   1  15       2939.63       2938.01        86.58 o                         
  -2   1  15          1.53         33.88        24.18 o                         
  -1   1  15       3511.66       3719.93       113.08 o                         
   0   1  15        932.86        911.15        39.03 o                         
   1   1  15       1323.73       1357.56        56.83 o                         
   2   1  15       1780.04       1895.34       110.03 o                         
   3   1  15       2016.03       2015.35       102.18 o                         
   4   1  15        263.21        320.28        68.77 o                         
   5   1  15        441.98        431.64        59.90 o                         
   6   1  15        659.13        742.83        90.71 o                         
   7   1  15         59.65         31.01        30.12 o                         
   8   1  15       1347.09       1272.58        89.37 o                         
   9   1  15       1521.63       1319.75        83.97 o                         
 -20   2  15       2550.48       2480.65       115.00 o                         
 -19   2  15        154.57        206.53        29.02 o                         
 -18   2  15        175.66        231.01        35.08 o                         
 -17   2  15       5182.41       5107.35       134.75 o                         
 -16   2  15        925.64       1071.23        44.77 o                         
 -15   2  15         21.32         51.45        23.12 o                         
 -14   2  15       1146.12       1260.91        68.85 o                         
 -13   2  15       5508.43       5337.13       137.71 o                         
 -12   2  15          0.11         10.27        21.12 o                         
 -11   2  15         76.49        110.27        25.72 o                         
 -10   2  15       1061.73       1063.06        47.30 o                         
  -9   2  15          5.58         31.68        18.13 o                         
  -8   2  15        119.02        161.25        19.06 o                         
  -7   2  15       2122.14       2203.77       126.33 o                         
  -6   2  15        538.80        627.43        44.28 o                         
  -5   2  15       1795.73       1891.66       100.88 o                         
  -4   2  15         32.11         86.78        23.28 o                         
  -3   2  15       7369.68       7907.96       226.84 o                         
  -2   2  15       4838.69       5146.50       247.93 o                         
  -1   2  15       2449.03       2690.40       114.27 o                         
   0   2  15       1546.33       1666.74        73.20 o                         
   1   2  15       6283.85       6450.28       191.59 o                         
   2   2  15        454.75        472.26        41.31 o                         
   3   2  15       1133.67       1205.96        56.23 o                         
   4   2  15        657.38        650.10        44.00 o                         
   5   2  15       1310.60       1355.72        67.20 o                         
   6   2  15        255.34        263.94        35.00 o                         
   7   2  15        569.99        598.91        65.22 o                         
   8   2  15         39.14         41.67        41.64 o                         
   9   2  15        252.97        216.76        46.71 o                         
 -19   3  15          0.53          7.35        33.17 o                         
 -18   3  15        720.41        752.16        63.93 o                         
 -17   3  15        167.21        173.23        22.33 o                         
 -16   3  15        173.20        239.84        37.69 o                         
 -15   3  15        417.01        458.93        33.15 o                         
 -14   3  15        333.50        373.01        39.76 o                         
 -13   3  15       6247.05       5885.05       167.30 o                         
 -12   3  15         25.73         78.72        26.26 o                         
 -11   3  15         90.76        123.90        39.57 o                         
 -10   3  15         57.49         60.09        23.66 o                         
  -9   3  15       5449.58       5301.67       127.69 o                         
  -8   3  15         16.33         20.69        15.49 o                         
  -7   3  15       8419.12       8411.85       195.64 o                         
  -6   3  15        577.32        696.25        36.53 o                         
  -5   3  15       4722.45       4578.33       161.13 o                         
  -4   3  15       1423.22       1497.37        73.74 o                         
  -3   3  15        821.28        992.98        74.84 o                         
  -2   3  15        199.63        271.65        44.62 o                         
  -1   3  15        128.09        154.31        43.77 o                         
   0   3  15        364.08        526.97        53.55 o                         
   1   3  15        106.94        169.64        32.86 o                         
   2   3  15        435.02        519.86        40.90 o                         
   3   3  15        488.06        494.87        44.30 o                         
   4   3  15         76.17         38.22        30.98 o                         
   5   3  15        983.65       1074.75        56.83 o                         
   6   3  15        339.60        316.25        68.85 o                         
   7   3  15       1182.05       1164.09        97.95 o                         
   8   3  15         16.09         19.87        43.87 o                         
 -18   4  15          7.52         19.87        39.05 o                         
 -17   4  15       1215.95       1288.64        68.70 o                         
 -16   4  15        155.27        197.39        39.05 o                         
 -15   4  15        308.45        364.05        41.42 o                         
 -14   4  15        955.87        909.45        57.20 o                         
 -13   4  15       1103.70       1090.56        46.49 o                         
 -12   4  15       4196.14       3896.29       111.70 o                         
 -11   4  15        309.52        324.94        50.23 o                         
 -10   4  15       2023.92       1968.03        67.24 o                         
  -9   4  15        701.64        658.27        30.74 o                         
  -8   4  15       6238.27       5927.68       150.87 o                         
  -7   4  15       2146.35       2020.72        66.66 o                         
  -6   4  15         36.49         24.35        21.55 o                         
  -5   4  15        500.66        525.25        43.95 o                         
  -4   4  15        872.46        899.35        40.36 o                         
  -3   4  15       2853.75       3002.47       152.22 o                         
  -2   4  15         93.32        169.76        45.49 o                         
  -1   4  15         44.53         62.18        43.07 o                         
   0   4  15        112.43         92.98        63.01 o                         
   1   4  15        447.27        494.77        56.21 o                         
   2   4  15       1926.55       2025.38        99.12 o                         
   3   4  15         56.52         64.15        49.58 o                         
   4   4  15       3859.03       3902.14       153.20 o                         
   5   4  15        403.95        314.53        45.58 o                         
   6   4  15       2924.29       2685.24        97.72 o                         
   7   4  15         14.11        -33.20        40.22 o                         
 -16   5  15       1128.81       1112.95        82.76 o                         
 -15   5  15       2515.25       2444.71        89.54 o                         
 -14   5  15        797.72        795.14        52.19 o                         
 -13   5  15         15.05         26.14        32.36 o                         
 -12   5  15         19.16        103.25        43.34 o                         
 -11   5  15        113.90        106.22        30.61 o                         
 -10   5  15        386.07        381.44        33.00 o                         
  -9   5  15         82.93         73.69        21.49 o                         
  -8   5  15        180.09        202.30        32.12 o                         
  -7   5  15        593.07        582.94        34.55 o                         
  -6   5  15         79.91         90.72        26.00 o                         
  -5   5  15       1289.50       1239.95        62.02 o                         
  -4   5  15       3323.70       2928.27       136.14 o                         
  -3   5  15       2194.66       2094.00       162.44 o                         
  -2   5  15        342.85        365.87        66.15 o                         
  -1   5  15       3425.87       3374.68       239.69 o                         
   0   5  15       1711.59       1727.31        85.22 o                         
   1   5  15         67.04         87.82        45.71 o                         
   2   5  15        792.76        822.64        62.23 o                         
   3   5  15       1232.97       1383.88       104.27 o                         
   4   5  15        100.97         97.48        58.73 o                         
   5   5  15         30.10        -10.43        34.46 o                         
 -14   6  15       1085.21       1165.62        63.09 o                         
 -13   6  15         75.95        126.53        36.00 o                         
 -12   6  15        669.85        742.08        58.25 o                         
 -11   6  15       3446.07       3356.22       112.15 o                         
 -10   6  15         74.73         23.13        35.60 o                         
  -9   6  15        417.16        446.28        54.21 o                         
  -8   6  15        169.72        189.57        54.48 o                         
  -7   6  15       1552.97       1390.33        58.00 o                         
  -6   6  15       1113.19       1033.10        61.84 o                         
  -5   6  15        560.01        576.41        50.03 o                         
  -4   6  15        112.06        106.61        31.69 o                         
  -3   6  15         77.85         46.61        26.46 o                         
  -2   6  15       2467.38       2261.33       160.35 o                         
  -1   6  15        149.12        124.76        79.57 o                         
   0   6  15        533.70        496.56        59.03 o                         
   1   6  15        361.37        368.90        69.00 o                         
   2   6  15       2561.53       2360.41       120.90 o                         
   3   6  15        715.98        778.85        49.50 o                         
  -9   7  15        406.38        423.00        39.44 o                         
  -8   7  15        178.65        168.38        32.30 o                         
  -7   7  15        104.02         86.38        31.23 o                         
  -6   7  15       3092.58       2978.43       102.09 o                         
  -5   7  15        392.11        377.50        41.29 o                         
  -4   7  15          6.69        -10.50        29.36 o                         
  -3   7  15          0.13         17.15        28.20 o                         
  -2   7  15        180.81        199.08        29.87 o                         
 -20   0  16       5818.11       5886.69       445.58 o                         
 -18   0  16       2739.38       3148.90       263.20 o                         
 -16   0  16       6133.15       6343.17       329.19 o                         
 -14   0  16        929.12       1053.10       137.46 o                         
 -12   0  16       4940.07       4674.84       236.41 o                         
 -10   0  16       1449.56       1402.49       138.44 o                         
  -8   0  16       1306.13       1333.24       160.73 o                         
  -6   0  16       2154.04       2221.64       135.93 o                         
  -4   0  16        201.93        227.63        35.63 o                         
  -2   0  16      10458.27       9418.95       325.85 o                         
   0   0  16        296.66        399.72        41.11 o                         
   2   0  16       2557.57       2477.13        99.29 o                         
   4   0  16        107.41         70.10        23.18 o                         
   6   0  16        281.08        456.16        84.77 o                         
   8   0  16        304.77        223.24        83.31 o                         
 -20   1  16          1.40         24.06        39.19 o                         
 -19   1  16        242.12        317.15        51.13 o                         
 -18   1  16        407.00        451.60        37.10 o                         
 -17   1  16        991.53       1050.88        47.54 o                         
 -16   1  16       1648.31       1765.96        66.05 o                         
 -15   1  16       1529.85       1616.06        80.27 o                         
 -14   1  16        412.93        435.75        39.30 o                         
 -13   1  16        636.45        646.41        44.06 o                         
 -12   1  16       5752.51       5419.83       176.56 o                         
 -11   1  16         10.49          2.61        17.51 o                         
 -10   1  16        552.20        592.29        46.41 o                         
  -9   1  16       4025.46       3726.63       176.05 o                         
  -8   1  16       5922.59       5711.34       287.69 o                         
  -7   1  16       1441.08       1382.06       114.23 o                         
  -6   1  16        102.51        100.34        35.45 o                         
  -5   1  16        619.57        653.07        53.04 o                         
  -4   1  16       1178.89       1218.76        63.76 o                         
  -3   1  16       4414.48       4266.73       148.07 o                         
  -2   1  16       1641.58       1686.74        64.34 o                         
  -1   1  16        251.05        287.91        25.14 o                         
   0   1  16         20.99         37.52        21.78 o                         
   1   1  16       1242.49       1306.64        75.06 o                         
   2   1  16       4099.29       4373.53       144.44 o                         
   3   1  16        636.22        786.19        47.31 o                         
   4   1  16          8.61         10.60        34.62 o                         
   5   1  16        834.80        897.80        80.11 o                         
   6   1  16       3502.20       3576.47       174.17 o                         
   7   1  16         44.37         40.48        36.61 o                         
   8   1  16         11.39        -15.86        36.08 o                         
 -19   2  16        429.16        556.72        41.12 o                         
 -18   2  16        334.40        387.40        37.09 o                         
 -17   2  16        642.94        656.21        44.11 o                         
 -16   2  16         60.27        116.57        33.92 o                         
 -15   2  16        170.80        224.79        27.44 o                         
 -14   2  16       5954.55       5752.45       159.18 o                         
 -13   2  16       1817.09       1822.33        64.92 o                         
 -12   2  16         40.20         73.15        23.36 o                         
 -11   2  16       1496.94       1599.44        79.44 o                         
 -10   2  16       6171.23       6153.32       154.76 o                         
  -9   2  16        174.97        209.21        22.40 o                         
  -8   2  16        540.79        546.44        60.30 o                         
  -7   2  16        417.73        493.48        41.14 o                         
  -6   2  16         63.33         78.03        26.74 o                         
  -5   2  16       1147.19       1277.31        67.26 o                         
  -4   2  16        213.04        330.51        32.15 o                         
  -3   2  16          4.01         66.65        33.88 o                         
  -2   2  16        215.68        341.25        58.02 o                         
  -1   2  16         31.43         73.82        42.35 o                         
   0   2  16       4020.48       3925.05       138.12 o                         
   1   2  16       2044.28       1999.32        76.21 o                         
   2   2  16          6.54         -9.63        29.23 o                         
   3   2  16       1282.76       1393.27        63.34 o                         
   4   2  16       9568.57       9844.64       284.52 o                         
   5   2  16       1597.96       1696.16       134.35 o                         
   6   2  16         10.07         -2.66        40.38 o                         
   7   2  16       1263.81       1213.09        69.01 o                         
   8   2  16       1854.51       1876.61       118.08 o                         
 -19   3  16         25.68         57.54        38.65 o                         
 -18   3  16       3215.07       3050.04       116.01 o                         
 -17   3  16        547.85        587.19        66.77 o                         
 -16   3  16        204.95        256.01        29.78 o                         
 -15   3  16         19.13         36.15        34.99 o                         
 -14   3  16       1602.37       1598.42        57.56 o                         
 -13   3  16        945.97        942.63        53.27 o                         
 -12   3  16          4.54         39.71        30.49 o                         
 -11   3  16        563.86        693.73        39.65 o                         
 -10   3  16        905.74        983.34        55.78 o                         
  -9   3  16       3174.08       3098.63       107.01 o                         
  -8   3  16        304.48        360.34        38.43 o                         
  -7   3  16        673.02        752.04        53.43 o                         
  -6   3  16       7663.43       7616.91       319.85 o                         
  -5   3  16        997.55       1027.64        74.04 o                         
  -4   3  16       3526.06       3629.04       129.37 o                         
  -3   3  16        752.06        825.81        71.58 o                         
  -2   3  16       2601.08       2693.08       175.87 o                         
  -1   3  16        234.97        363.72        51.74 o                         
   0   3  16       3080.36       3247.24       131.25 o                         
   1   3  16        453.91        492.99        42.00 o                         
   2   3  16        664.22        721.79        47.81 o                         
   3   3  16         13.30         -6.88        31.74 o                         
   4   3  16         11.97          5.25        33.94 o                         
   5   3  16        578.15        596.88        47.74 o                         
   6   3  16        148.49        141.44        54.82 o                         
   7   3  16        189.22        234.48        55.17 o                         
 -17   4  16        201.30        178.48        52.66 o                         
 -16   4  16        138.71        164.95        36.14 o                         
 -15   4  16       1440.93       1321.29        55.79 o                         
 -14   4  16       2935.79       2642.06        85.43 o                         
 -13   4  16         28.83        -17.05        32.54 o                         
 -12   4  16          8.92         20.14        32.39 o                         
 -11   4  16        211.70        224.12        30.57 o                         
 -10   4  16       3611.35       3380.17       101.89 o                         
  -9   4  16       1372.13       1401.56        56.95 o                         
  -8   4  16        269.30        320.78        35.85 o                         
  -7   4  16        558.99        569.84        46.22 o                         
  -6   4  16        115.49        107.10        25.90 o                         
  -5   4  16       1485.90       1575.90        69.80 o                         
  -4   4  16         36.29         44.24        44.44 o                         
  -3   4  16        594.91        701.89        75.10 o                         
  -2   4  16        314.33        344.02        76.72 o                         
  -1   4  16       2850.24       2904.12       196.88 o                         
   0   4  16        929.34       1071.01       101.56 o                         
   1   4  16       1127.19       1276.40        80.04 o                         
   2   4  16         52.18         31.70        38.90 o                         
   3   4  16         73.79        116.79        51.11 o                         
   4   4  16       1495.38       1364.89        66.10 o                         
   5   4  16         41.16         -5.50        35.15 o                         
   6   4  16        413.28        351.42        42.25 o                         
 -15   5  16        166.08        229.24        39.50 o                         
 -14   5  16        407.30        458.97        43.85 o                         
 -13   5  16       1777.84       1695.17        90.38 o                         
 -12   5  16       6103.06       5636.22       176.69 o                         
 -11   5  16        195.79        154.23        40.15 o                         
 -10   5  16        142.56         82.88        29.42 o                         
  -9   5  16       3449.10       3088.80        85.20 o                         
  -8   5  16       1817.70       1809.81        64.08 o                         
  -7   5  16        419.31        421.81        34.36 o                         
  -6   5  16         73.34         87.56        25.33 o                         
  -5   5  16        490.92        496.60        35.03 o                         
  -4   5  16          5.87         48.55        31.24 o                         
  -3   5  16        493.43        518.11        83.30 o                         
  -2   5  16         51.13         31.07        94.24 o                         
  -1   5  16       1040.78       1099.49        79.20 o                         
   0   5  16         25.77         41.02        43.21 o                         
   1   5  16        133.11        108.56        39.56 o                         
   2   5  16       4142.33       4468.29       162.63 o                         
   3   5  16        462.18        560.21        63.62 o                         
   4   5  16        222.82        220.09        47.20 o                         
 -12   6  16         24.06         41.10        33.37 o                         
 -11   6  16       1390.44       1387.32        69.86 o                         
 -10   6  16          0.41        -10.42        45.23 o                         
  -9   6  16        302.38        286.10        30.76 o                         
  -8   6  16       1558.64       1433.44        58.22 o                         
  -7   6  16        505.93        477.19        47.12 o                         
  -6   6  16        226.93        201.22        43.32 o                         
  -5   6  16        217.63        164.62        36.30 o                         
  -4   6  16       1162.25       1044.54        58.51 o                         
  -3   6  16        156.85         79.10        60.11 o                         
  -2   6  16       1203.70       1069.74        94.71 o                         
  -1   6  16         70.47         -1.65        48.79 o                         
   0   6  16         71.77          1.13        41.94 o                         
   1   6  16        793.37        819.16        85.37 o                         
 -19   0  17        495.65        611.81        85.39 o                         
 -17   0  17       4535.02       4761.82       396.20 o                         
 -15   0  17        715.97        833.85        72.23 o                         
 -13   0  17      11303.14      10975.43       648.39 o                         
 -11   0  17         26.90        105.17        39.36 o                         
  -9   0  17       4322.54       4319.89       317.46 o                         
  -7   0  17         55.23        109.50        52.99 o                         
  -5   0  17         69.42         55.95        32.66 o                         
  -3   0  17       2042.41       1870.93        86.24 o                         
  -1   0  17       2564.59       2496.79       176.02 o                         
   1   0  17       7796.10       7910.85       286.11 o                         
   3   0  17       1183.43       1036.79       103.15 o                         
   5   0  17       5130.31       5604.11       536.08 o                         
   7   0  17        145.89        121.95        84.97 o                         
 -19   1  17        977.15        853.81        46.94 o                         
 -18   1  17       1072.59       1145.91        81.19 o                         
 -17   1  17        238.03        270.19        44.63 o                         
 -16   1  17          1.23         26.10        26.98 o                         
 -15   1  17         63.03         57.61        51.46 o                         
 -14   1  17       1528.06       1655.80        82.47 o                         
 -13   1  17        456.85        576.81        55.35 o                         
 -12   1  17       1895.07       1747.05        61.93 o                         
 -11   1  17         66.46         36.19        30.23 o                         
 -10   1  17         50.62         34.61        32.27 o                         
  -9   1  17        191.48        232.19        39.49 o                         
  -8   1  17       1989.76       1632.22        95.45 o                         
  -7   1  17       1135.86        943.06        89.40 o                         
  -6   1  17       1495.87       1735.25        85.23 o                         
  -5   1  17       5676.22       5637.08       186.09 o                         
  -4   1  17        200.87        288.12        32.37 o                         
  -3   1  17        369.59        383.96        32.74 o                         
  -2   1  17        877.54        877.13        55.10 o                         
  -1   1  17       1764.88       1662.76        57.36 o                         
   0   1  17       1949.90       1945.19        76.09 o                         
   1   1  17         17.62         33.61        30.91 o                         
   2   1  17         77.22        102.04        31.76 o                         
   3   1  17        125.07        112.91        32.94 o                         
   4   1  17        707.87        751.03        53.38 o                         
   5   1  17        520.75        578.23        62.73 o                         
   6   1  17        905.30        903.50        80.92 o                         
   7   1  17        317.08        335.13        43.38 o                         
 -19   2  17       1676.87       1674.68        84.11 o                         
 -18   2  17        441.25        401.33        38.16 o                         
 -17   2  17        751.88        853.31        49.82 o                         
 -16   2  17       1142.14       1154.86        70.74 o                         
 -15   2  17          6.30         55.31        26.50 o                         
 -14   2  17          1.69         31.46        29.16 o                         
 -13   2  17        264.99        311.47        46.93 o                         
 -12   2  17         52.18         84.32        34.18 o                         
 -11   2  17       2446.97       2505.71        88.11 o                         
 -10   2  17       2048.44       2173.26       120.39 o                         
  -9   2  17        670.14        697.48       100.80 o                         
  -8   2  17       3636.17       3995.25       160.47 o                         
  -7   2  17       5277.12       5516.27       238.83 o                         
  -6   2  17       1134.62       1126.83        96.47 o                         
  -5   2  17       2910.75       3100.99       173.61 o                         
  -4   2  17       1544.63       1703.91        94.77 o                         
  -3   2  17       5574.59       5891.78       269.33 o                         
  -2   2  17        117.57        250.84        39.56 o                         
  -1   2  17       1435.24       1488.44        73.73 o                         
   0   2  17        510.17        506.05        47.17 o                         
   1   2  17        630.65        710.76        48.08 o                         
   2   2  17         15.17          0.53        35.21 o                         
   3   2  17        120.04        116.28        41.03 o                         
   4   2  17         86.13         71.82        35.52 o                         
   5   2  17         47.00         89.06        42.47 o                         
   6   2  17        265.22        303.82        48.46 o                         
   7   2  17       1552.31       1586.20       115.70 o                         
 -18   3  17          5.94         76.81        34.09 o                         
 -17   3  17        584.30        628.03        50.39 o                         
 -16   3  17         94.78        100.69        28.67 o                         
 -15   3  17       3184.53       3090.08        91.46 o                         
 -14   3  17         62.94         80.46        35.99 o                         
 -13   3  17         78.27        105.82        32.77 o                         
 -12   3  17          1.85         30.61        27.71 o                         
 -11   3  17       3888.78       3831.01       112.89 o                         
 -10   3  17        291.89        302.60        21.08 o                         
  -9   3  17        424.67        466.18        46.46 o                         
  -8   3  17        244.55        280.96        38.90 o                         
  -7   3  17        822.40        788.14        56.87 o                         
  -6   3  17       2583.15       2450.49       127.03 o                         
  -5   3  17        760.97        832.34        66.92 o                         
  -4   3  17        747.46        651.96        97.91 o                         
  -3   3  17       2621.43       2786.43       154.71 o                         
  -2   3  17        895.15       1109.69        74.64 o                         
  -1   3  17       3068.32       3461.57       143.74 o                         
   0   3  17        201.95        288.51        42.07 o                         
   1   3  17        639.90        799.92        51.27 o                         
   2   3  17        584.52        575.06        46.80 o                         
   3   3  17       7679.55       7471.23       243.76 o                         
   4   3  17        415.56        365.63        42.76 o                         
   5   3  17          7.34        -19.38        35.82 o                         
   6   3  17         76.13         64.93        46.02 o                         
 -17   4  17        565.07        649.99        50.02 o                         
 -16   4  17       3260.25       3082.87       119.96 o                         
 -15   4  17         21.98         30.89        29.87 o                         
 -14   4  17       1002.63        933.81        52.14 o                         
 -13   4  17       1165.62       1090.72        55.76 o                         
 -12   4  17       1928.59       1826.81        68.26 o                         
 -11   4  17        214.03        180.75        31.10 o                         
 -10   4  17       1619.21       1632.14        69.23 o                         
  -9   4  17       1104.04       1104.61        49.97 o                         
  -8   4  17         11.62          6.45        21.62 o                         
  -7   4  17       2017.64       2092.90        79.19 o                         
  -6   4  17        402.47        385.09        54.18 o                         
  -5   4  17        399.31        466.46        45.91 o                         
  -4   4  17        690.62        792.20       107.02 o                         
  -3   4  17       3580.44       3572.03       155.27 o                         
  -2   4  17       1000.16       1109.88       109.12 o                         
  -1   4  17          4.56         58.66        49.77 o                         
   0   4  17         14.36         41.14        38.31 o                         
   1   4  17       1414.49       1598.32        96.56 o                         
   2   4  17       3938.40       4092.05       173.65 o                         
   3   4  17        163.12        151.34        45.31 o                         
   4   4  17        107.16         59.73        43.80 o                         
 -15   5  17          5.61          3.19        35.47 o                         
 -14   5  17         22.79         26.94        37.49 o                         
 -13   5  17        173.12        190.34        33.14 o                         
 -12   5  17        162.78        164.02        33.29 o                         
 -11   5  17        361.02        372.94        36.48 o                         
 -10   5  17        265.55        250.37        37.87 o                         
  -9   5  17       1882.68       1701.05        75.89 o                         
  -8   5  17         33.76         25.99        25.13 o                         
  -7   5  17        815.43        789.61        44.34 o                         
  -6   5  17       3464.34       3280.00       100.15 o                         
  -5   5  17       3062.77       2918.00       134.02 o                         
  -4   5  17         10.52          7.78        67.12 o                         
  -3   5  17       1141.07       1181.33       101.13 o                         
  -2   5  17       1343.71       1258.28       165.43 o                         
  -1   5  17        562.40        659.40       107.12 o                         
   0   5  17        104.57        108.28        55.93 o                         
   1   5  17        237.36        287.70        61.94 o                         
   2   5  17        242.42        190.01        46.42 o                         
 -11   6  17         40.68         67.15        41.82 o                         
 -10   6  17        108.16        125.34        50.02 o                         
  -9   6  17        309.12        235.08        42.61 o                         
  -8   6  17       2247.33       2080.86        76.47 o                         
  -7   6  17        121.05        150.34        30.68 o                         
  -6   6  17        354.06        389.26        48.29 o                         
  -5   6  17          3.38          4.80        25.81 o                         
  -4   6  17       2272.96       2241.97        91.08 o                         
  -3   6  17        547.81        588.24        59.07 o                         
  -2   6  17          1.44        -32.91        42.70 o                         
 -18   0  18        282.71        362.82        93.63 o                         
 -16   0  18        314.24        444.26        62.09 o                         
 -14   0  18       1442.35       1636.81       109.52 o                         
 -12   0  18         99.57        146.18        67.87 o                         
 -10   0  18      16823.65      16286.77      1092.49 o                         
  -8   0  18         16.35        126.23        59.97 o                         
  -6   0  18       8614.95       7563.10       391.64 o                         
  -4   0  18        452.00        459.10        60.29 o                         
  -2   0  18       5077.50       4368.97       200.40 o                         
   0   0  18        269.72        257.92        41.96 o                         
   2   0  18         23.59          9.86        56.36 o                         
   4   0  18       5717.94       5826.98       728.76 o                         
   6   0  18        486.65        627.42       100.79 o                         
 -19   1  18        848.78        943.23        58.59 o                         
 -18   1  18       2345.01       2059.15       100.70 o                         
 -17   1  18        399.82        437.93        56.71 o                         
 -16   1  18       1019.53        956.62        61.95 o                         
 -15   1  18        182.61        194.15        56.23 o                         
 -14   1  18       2944.78       2634.82       103.02 o                         
 -13   1  18        231.65        231.49        50.62 o                         
 -12   1  18       1152.19       1136.91        64.74 o                         
 -11   1  18        603.31        686.52        79.87 o                         
 -10   1  18       1067.32       1023.44        65.82 o                         
  -9   1  18        658.18        725.05        76.91 o                         
  -8   1  18       1724.08       1718.78       114.24 o                         
  -7   1  18          6.57         65.39        57.15 o                         
  -6   1  18        249.93        322.25        41.52 o                         
  -5   1  18       4196.79       4539.20       182.22 o                         
  -4   1  18       2546.65       2508.86       115.09 o                         
  -3   1  18        729.38        765.60        72.84 o                         
  -2   1  18       1867.11       1819.69        69.29 o                         
  -1   1  18          8.27         24.47        20.37 o                         
   0   1  18       3568.44       3498.71       107.71 o                         
   1   1  18       1298.16       1253.94        86.70 o                         
   2   1  18       1857.63       1989.03       104.12 o                         
   3   1  18        666.06        763.98        54.27 o                         
   4   1  18        944.44        961.75        74.31 o                         
   5   1  18          0.70         -7.30        40.89 o                         
   6   1  18        746.39        680.89        68.75 o                         
 -18   2  18       1696.60       1625.82        76.24 o                         
 -17   2  18          0.99         60.35        40.41 o                         
 -16   2  18       1036.83       1140.46        79.30 o                         
 -15   2  18       1142.92       1228.79        52.69 o                         
 -14   2  18       1089.22       1220.90        51.44 o                         
 -13   2  18        631.89        667.98        44.20 o                         
 -12   2  18       1945.70       1960.39       136.44 o                         
 -11   2  18        264.43        307.58        51.04 o                         
 -10   2  18        449.62        514.14        41.83 o                         
  -9   2  18        552.62        710.10        61.29 o                         
  -8   2  18        648.67        646.84        61.78 o                         
  -7   2  18         83.87        143.43        30.25 o                         
  -6   2  18       1163.40       1464.08        84.01 o                         
  -5   2  18        293.18        375.78        45.48 o                         
  -4   2  18        103.58        171.60        29.13 o                         
  -3   2  18          5.49        105.71        45.23 o                         
  -2   2  18       5302.24       5311.71       180.92 o                         
  -1   2  18       2047.77       2136.74        93.34 o                         
   0   2  18       1465.55       1320.52        63.70 o                         
   1   2  18        152.01        187.86        37.40 o                         
   2   2  18       1341.05       1492.47        69.73 o                         
   3   2  18        279.12        376.20        42.40 o                         
   4   2  18         45.19         20.17        41.75 o                         
   5   2  18        340.48        352.52        51.09 o                         
 -17   3  18       1224.27       1221.02        79.23 o                         
 -16   3  18          0.01         29.61        29.45 o                         
 -15   3  18        164.49        213.53        40.88 o                         
 -14   3  18        283.21        345.84        46.78 o                         
 -13   3  18       1318.36       1405.00        61.13 o                         
 -12   3  18       3540.85       3695.98       121.76 o                         
 -11   3  18         12.64         48.56        29.92 o                         
 -10   3  18        109.27        170.67        38.79 o                         
  -9   3  18         98.24        124.92        33.07 o                         
  -8   3  18       6646.10       7087.66       234.13 o                         
  -7   3  18        359.25        453.14        57.17 o                         
  -6   3  18        905.78       1028.58        87.53 o                         
  -5   3  18        144.59        174.95        32.86 o                         
  -4   3  18       2560.25       2522.02       128.96 o                         
  -3   3  18       1191.25       1385.79       126.72 o                         
  -2   3  18        430.81        528.32        66.52 o                         
  -1   3  18         25.62         98.02        41.89 o                         
   0   3  18         45.85         68.45        36.70 o                         
   1   3  18       1480.78       1375.65        67.67 o                         
   2   3  18        484.21        488.68        45.84 o                         
   3   3  18         75.40         78.81        39.15 o                         
   4   3  18        778.28        809.55        70.03 o                         
 -16   4  18        317.22        322.20        35.88 o                         
 -15   4  18        434.47        448.01        39.41 o                         
 -14   4  18         47.53         15.65        34.34 o                         
 -13   4  18        238.22        259.45        34.48 o                         
 -12   4  18        152.97        163.22        36.67 o                         
 -11   4  18        121.79        147.56        32.42 o                         
 -10   4  18         44.71         54.60        56.17 o                         
  -9   4  18        782.44        770.54        60.74 o                         
  -8   4  18          0.90         15.00        23.21 o                         
  -7   4  18       2875.07       2541.11       153.90 o                         
  -6   4  18        515.61        583.06        65.26 o                         
  -5   4  18          6.64         70.70        50.08 o                         
  -4   4  18          8.80         60.72        50.76 o                         
  -3   4  18       1690.68       1816.08       101.55 o                         
  -2   4  18       1135.02       1360.24       142.32 o                         
  -1   4  18        105.02        153.27        51.07 o                         
   0   4  18       1243.88       1395.15        83.65 o                         
   1   4  18        828.26        942.29        74.61 o                         
   2   4  18        189.59        195.61        43.07 o                         
   3   4  18          1.52        -34.41        38.15 o                         
 -13   5  18       2311.96       2075.99        84.47 o                         
 -12   5  18        280.93        241.72        38.04 o                         
 -11   5  18          4.64          2.27        40.09 o                         
 -10   5  18        750.20        696.08        63.00 o                         
  -9   5  18        319.35        305.84        38.18 o                         
  -8   5  18        241.70        249.50        35.55 o                         
  -7   5  18        457.24        523.41        37.59 o                         
  -6   5  18        288.97        342.99        53.23 o                         
  -5   5  18         19.67         -9.92        56.68 o                         
  -4   5  18        155.24        142.92        80.55 o                         
  -3   5  18       2359.70       2750.69       152.72 o                         
  -2   5  18       1522.21       1768.14       178.96 o                         
  -1   5  18         20.00         22.26        41.27 o                         
   0   5  18        985.16        988.48       111.72 o                         
  -7   6  18        568.68        600.72        62.30 o                         
 -17   0  19       1674.58       1792.43       279.93 o                         
 -15   0  19       3347.14       3407.61       295.47 o                         
 -13   0  19        169.55        240.57        95.01 o                         
 -11   0  19        184.04        236.38        47.38 o                         
  -9   0  19         32.82         34.15        88.62 o                         
  -7   0  19       3810.33       3493.96       202.07 o                         
  -5   0  19       1151.32       1089.12        81.30 o                         
  -3   0  19       8385.29       7717.83       334.60 o                         
  -1   0  19       2266.37       2075.62       112.67 o                         
   1   0  19       3062.72       2537.50       126.37 o                         
   3   0  19        937.87       1098.99       117.26 o                         
 -18   1  19         31.45         62.65        56.83 o                         
 -17   1  19        682.47        716.54        53.11 o                         
 -16   1  19       1132.42       1107.58        90.70 o                         
 -15   1  19        911.83        976.78        90.29 o                         
 -14   1  19       1251.74       1376.19       131.90 o                         
 -13   1  19        164.43        164.13        61.55 o                         
 -12   1  19          0.07         -5.92        29.27 o                         
 -11   1  19       5107.80       4928.29       302.70 o                         
 -10   1  19        605.08        619.24        63.30 o                         
  -9   1  19         45.80         68.23        37.25 o                         
  -8   1  19       1264.14       1523.14       135.34 o                         
  -7   1  19       3772.99       3762.16       136.63 o                         
  -6   1  19        229.26        348.79        45.19 o                         
  -5   1  19         60.64         63.63        33.03 o                         
  -4   1  19       1165.55       1245.78        62.43 o                         
  -3   1  19         13.05         22.10        26.54 o                         
  -2   1  19       1685.78       1656.28        89.86 o                         
  -1   1  19        299.54        436.02        65.37 o                         
   0   1  19         86.09         52.97        41.91 o                         
   1   1  19         10.31         33.65        36.66 o                         
   2   1  19        748.93        779.73        50.84 o                         
   3   1  19        980.57       1040.05        99.28 o                         
   4   1  19        638.87        645.52       109.17 o                         
 -17   2  19        235.86        312.44        47.12 o                         
 -16   2  19        573.22        633.79        60.80 o                         
 -15   2  19         32.35        113.50        56.47 o                         
 -14   2  19         66.73         76.23        59.87 o                         
 -13   2  19       2956.07       3168.22       184.16 o                         
 -12   2  19       1333.36       1458.89        77.09 o                         
 -11   2  19         86.59        129.71        36.78 o                         
 -10   2  19        868.31       1232.83        82.38 o                         
  -9   2  19       7119.93       7507.71       234.80 o                         
  -8   2  19        258.77        218.21        39.82 o                         
  -7   2  19         11.72         60.21        41.48 o                         
  -6   2  19       1006.18       1117.67       103.26 o                         
  -5   2  19       2277.64       2289.60       110.51 o                         
  -4   2  19        276.14        421.23        45.53 o                         
  -3   2  19        623.30        754.11        70.67 o                         
  -2   2  19        561.57        556.18        60.06 o                         
  -1   2  19         50.43         57.91        42.68 o                         
   0   2  19        316.73        357.15        42.22 o                         
   1   2  19       1517.35       1590.40        72.99 o                         
   2   2  19       1595.74       1648.45        75.51 o                         
   3   2  19        269.88        283.66        42.77 o                         
   4   2  19         60.50         79.62        60.24 o                         
 -16   3  19        381.62        370.74        55.76 o                         
 -15   3  19       1770.52       1790.09        66.83 o                         
 -14   3  19        624.19        723.97        46.16 o                         
 -13   3  19       1821.08       1888.28        84.71 o                         
 -12   3  19        877.01        949.84        87.68 o                         
 -11   3  19        319.57        445.72        52.17 o                         
 -10   3  19        894.91       1116.64        92.63 o                         
  -9   3  19        678.58        662.84        66.14 o                         
  -8   3  19        228.58        310.23        46.95 o                         
  -7   3  19         54.46        101.22        56.21 o                         
  -6   3  19         48.95        119.92        63.25 o                         
  -5   3  19       3349.17       3450.03       152.49 o                         
  -4   3  19         41.43         98.37        37.80 o                         
  -3   3  19        271.92        400.81        84.00 o                         
  -2   3  19         91.41        111.57        43.96 o                         
  -1   3  19       1530.35       1726.57       101.54 o                         
   0   3  19         19.26          3.62        39.87 o                         
   1   3  19       1052.24        950.54        58.89 o                         
   2   3  19          2.61         36.17        39.99 o                         
   3   3  19        511.42        463.38        56.09 o                         
 -15   4  19        148.69        194.74        42.72 o                         
 -14   4  19        581.47        522.22        41.09 o                         
 -13   4  19       2474.53       2338.40        82.50 o                         
 -12   4  19       2138.80       1972.59        75.20 o                         
 -11   4  19        354.43        346.14        42.71 o                         
 -10   4  19         27.68         78.09        34.79 o                         
  -9   4  19       1828.00       1709.55        76.04 o                         
  -8   4  19        168.99        262.39       106.42 o                         
  -7   4  19        376.84        439.77        63.14 o                         
  -6   4  19        535.90        745.40        96.93 o                         
  -5   4  19        295.10        293.25        72.73 o                         
  -4   4  19       3994.90       4109.42       265.87 o                         
  -3   4  19        983.72       1033.44       139.22 o                         
  -2   4  19         35.16         38.49        57.13 o                         
  -1   4  19          2.11         17.63        55.91 o                         
   0   4  19       3277.49       3359.97       168.84 o                         
   1   4  19        954.69        838.17        80.50 o                         
 -11   5  19       2960.00       2792.32       119.16 o                         
 -10   5  19        845.08        915.09        54.84 o                         
  -9   5  19          3.31        -13.85        27.03 o                         
  -8   5  19        684.62        753.20        53.70 o                         
  -7   5  19       2499.04       2395.51       116.25 o                         
  -6   5  19       1045.03       1040.04        73.98 o                         
  -5   5  19          1.68         18.73        56.16 o                         
  -4   5  19          5.66          2.67        55.85 o                         
  -3   5  19         15.19         -6.35        75.22 o                         
 -16   0  20        604.74        755.84       119.99 o                         
 -14   0  20       2022.01       2214.01       220.62 o                         
 -12   0  20        686.02        701.06       115.28 o                         
 -10   0  20        837.76       1031.44       131.70 o                         
  -8   0  20        688.75        695.03        91.96 o                         
  -6   0  20         23.74         37.31        51.76 o                         
  -4   0  20        122.25        228.67        57.71 o                         
  -2   0  20        602.09        763.09        76.51 o                         
   0   0  20       2721.70       2316.29       232.92 o                         
   2   0  20       3131.97       3631.24       436.13 o                         
 -17   1  20        436.97        499.93        64.53 o                         
 -16   1  20        113.62        120.84        41.75 o                         
 -15   1  20         49.78         55.42        45.20 o                         
 -14   1  20       1153.29       1200.30       122.99 o                         
 -13   1  20       2687.46       2484.73       173.33 o                         
 -12   1  20        477.54        633.18        79.84 o                         
 -11   1  20       1421.46       1512.07       101.05 o                         
 -10   1  20        356.56        368.24        70.30 o                         
  -9   1  20       1320.49       1580.58        91.08 o                         
  -8   1  20       3259.40       3554.54       148.61 o                         
  -7   1  20        502.17        760.68        59.05 o                         
  -6   1  20        255.83        297.64        47.00 o                         
  -5   1  20         34.03         96.30        37.09 o                         
  -4   1  20       3668.35       3552.53       152.62 o                         
  -3   1  20        207.96        184.17        29.89 o                         
  -2   1  20         91.96         84.02        19.18 o                         
  -1   1  20        442.98        550.90        46.11 o                         
   0   1  20       1695.38       1684.63        77.19 o                         
   1   1  20        723.55        786.18        53.02 o                         
   2   1  20         98.97         70.97        42.98 o                         
   3   1  20        121.65        106.01        38.86 o                         
 -16   2  20        984.05       1090.06        84.40 o                         
 -15   2  20        287.12        286.28        52.03 o                         
 -14   2  20        452.24        642.88        99.06 o                         
 -13   2  20         25.62        128.67        51.80 o                         
 -12   2  20         48.63        115.59        53.62 o                         
 -11   2  20         82.45        137.62        53.33 o                         
 -10   2  20        669.84        817.45        62.44 o                         
  -9   2  20        607.32        780.40        59.99 o                         
  -8   2  20         70.05        178.13        46.96 o                         
  -7   2  20        563.56        803.33       102.86 o                         
  -6   2  20       4735.81       4878.47       238.97 o                         
  -5   2  20        677.96        735.71        84.96 o                         
  -4   2  20         23.88         99.08        29.99 o                         
  -3   2  20       1281.22       1359.99        77.40 o                         
  -2   2  20       2624.13       2415.94       105.48 o                         
  -1   2  20          2.39         56.61        37.82 o                         
   0   2  20        155.93        182.08        41.30 o                         
   1   2  20        551.31        549.46        52.83 o                         
   2   2  20        945.10        935.26        66.08 o                         
 -15   3  20        105.72        173.09        36.51 o                         
 -14   3  20       2667.22       2633.29       107.86 o                         
 -13   3  20        647.49        834.16        75.58 o                         
 -12   3  20        459.09        552.11        57.67 o                         
 -11   3  20         33.86        195.78        52.56 o                         
 -10   3  20       3771.75       3606.30       188.81 o                         
  -9   3  20        265.42        371.73        53.93 o                         
  -8   3  20        125.52        184.63        55.15 o                         
  -7   3  20        272.51        319.64        76.72 o                         
  -6   3  20        550.71        668.53       114.74 o                         
  -5   3  20       1017.13       1029.69        96.20 o                         
  -4   3  20          3.86         61.55        75.57 o                         
  -3   3  20        535.98        662.16        60.75 o                         
  -2   3  20        845.42        969.24        68.87 o                         
  -1   3  20        279.99        277.37        45.68 o                         
   0   3  20       1288.76       1161.09        65.28 o                         
   1   3  20         30.57          8.82        44.86 o                         
 -13   4  20         83.08         74.58        35.11 o                         
 -12   4  20        420.30        496.36        49.45 o                         
 -11   4  20       2903.18       2901.55       174.20 o                         
 -10   4  20        531.55        491.48        55.56 o                         
  -9   4  20        858.25        777.25        57.87 o                         
  -8   4  20        367.39        464.95        65.79 o                         
  -7   4  20        509.18        474.35        54.10 o                         
  -6   4  20       2091.54       2063.55       138.47 o                         
  -5   4  20          6.24         52.69        56.99 o                         
  -4   4  20        144.19        227.79        63.45 o                         
  -3   4  20         42.08         24.31        89.53 o                         
  -2   4  20       1479.92       1562.90       113.20 o                         
 -15   0  21        140.50        147.49        62.55 o                         
 -13   0  21        941.20       1291.66       139.79 o                         
 -11   0  21        257.07        360.24        81.25 o                         
  -9   0  21       5828.95       5493.13       299.44 o                         
  -7   0  21        151.66        196.93        59.74 o                         
  -5   0  21       5859.83       5698.25       252.56 o                         
  -3   0  21         77.72         26.81        90.71 o                         
  -1   0  21        949.30        864.86       114.55 o                         
   1   0  21          1.02         72.11        85.42 o                         
 -16   1  21        298.81        340.13        54.23 o                         
 -15   1  21       2763.69       2582.45       152.24 o                         
 -14   1  21         89.14        182.54        62.55 o                         
 -13   1  21       1547.51       1357.88       121.60 o                         
 -12   1  21        249.07        318.36        57.86 o                         
 -11   1  21       1766.58       1737.76       145.24 o                         
 -10   1  21       1528.93       1701.94        99.97 o                         
  -9   1  21        103.05        224.31        55.41 o                         
  -8   1  21        386.15        580.23        56.19 o                         
  -7   1  21        591.94        738.20        63.10 o                         
  -6   1  21        570.03        666.56        58.51 o                         
  -5   1  21        317.39        346.24        38.62 o                         
  -4   1  21       1982.70       1960.53        87.93 o                         
  -3   1  21       1377.91       1339.80        70.50 o                         
  -2   1  21         55.30        149.21        49.07 o                         
  -1   1  21        516.40        526.90        62.12 o                         
   0   1  21        484.57        547.90        48.02 o                         
   1   1  21       1514.49       1430.87       107.73 o                         
 -15   2  21       2664.28       2808.50       245.10 o                         
 -14   2  21        827.79       1112.34       135.05 o                         
 -13   2  21       1923.48       2272.03       120.02 o                         
 -12   2  21        403.88        451.27        74.85 o                         
 -11   2  21       1206.15       1233.87       100.59 o                         
 -10   2  21        709.77        891.76        66.49 o                         
  -9   2  21        653.18        827.32        73.88 o                         
  -8   2  21        747.43        895.73        67.66 o                         
  -7   2  21         55.79        170.94        49.90 o                         
  -6   2  21         99.55        193.68        35.91 o                         
  -5   2  21        161.28        304.40        53.89 o                         
  -4   2  21        257.55        293.53        33.32 o                         
  -3   2  21       1355.29       1512.19        84.07 o                         
  -2   2  21         89.34         74.86        48.77 o                         
  -1   2  21        305.36        358.65        46.33 o                         
   0   2  21       1408.95       1383.04        72.37 o                         
 -13   3  21       1200.97       1386.94        85.15 o                         
 -12   3  21         63.56        126.41        51.04 o                         
 -11   3  21       1242.06       1349.66        91.54 o                         
 -10   3  21         54.76         72.60        69.32 o                         
  -9   3  21        377.69        386.45        95.23 o                         
  -8   3  21         84.19        225.43        60.12 o                         
  -7   3  21       2707.73       3085.69       176.01 o                         
  -6   3  21         94.98        131.41        48.65 o                         
  -5   3  21        839.09        875.14       108.00 o                         
  -4   3  21        179.49        306.58        63.67 o                         
  -3   3  21       4606.69       4692.28       171.77 o                         
  -2   3  21        534.00        584.13        61.68 o                         
 -10   4  21       1502.54       1395.60       102.28 o                         
  -9   4  21        260.48        395.64       106.06 o                         
  -8   4  21       3550.96       3653.87       264.12 o                         
  -7   4  21         10.71         22.08        60.35 o                         
  -6   4  21        784.75        674.20       123.67 o                         
 -14   0  22       4298.48       4231.19       365.84 o                         
 -12   0  22        697.95        664.16        99.66 o                         
 -10   0  22       5327.57       4571.37       264.72 o                         
  -8   0  22       1017.27       1072.42       117.74 o                         
  -6   0  22       1088.51       1231.30       107.53 o                         
  -4   0  22        160.96        179.29        78.85 o                         
  -2   0  22       1741.95       1747.06       123.08 o                         
 -14   1  22       1148.61       1442.20        97.34 o                         
 -13   1  22         13.80        121.14        35.37 o                         
 -12   1  22        207.12        329.21        62.14 o                         
 -11   1  22        281.21        519.44        66.49 o                         
 -10   1  22       2171.14       2487.05       127.14 o                         
  -9   1  22        267.92        359.95        55.35 o                         
  -8   1  22        304.58        384.75        54.89 o                         
  -7   1  22       1657.32       1676.85       113.30 o                         
  -6   1  22       2127.73       2055.70        88.95 o                         
  -5   1  22         90.82        111.55        44.54 o                         
  -4   1  22        565.91        655.89        55.72 o                         
  -3   1  22       1050.65       1027.43        72.17 o                         
  -2   1  22        350.27        336.85        45.24 o                         
 -13   2  22         60.70        254.13        61.66 o                         
 -12   2  22        703.17        729.78        70.08 o                         
 -11   2  22        858.72       1207.62        81.57 o                         
 -10   2  22        272.03        421.14        57.66 o                         
  -9   2  22         94.01        212.91        56.32 o                         
  -8   2  22       2425.99       2793.37       132.48 o                         
  -7   2  22        905.63       1082.17        82.36 o                         
  -6   2  22        968.09       1210.78        79.98 o                         
  -5   2  22        206.57        214.22        44.48 o                         
  -4   2  22        245.66        328.58        56.19 o                         
  -3   2  22          7.73         17.08        50.05 o                         
 -10   3  22        209.58        321.95        58.61 o                         
  -9   3  22        116.99        210.37        63.08 o                         
  -8   3  22        526.37        734.98       126.49 o                         
  -7   3  22        252.82        465.65        78.25 o                         
  -6   3  22         49.08        124.86        68.76 o                         
 -11   0  23       3261.95       3001.90       200.05 o                         
  -9   0  23       1430.65       1485.14       137.53 o                         
  -7   0  23       1980.50       2087.80       131.33 o                         
  -5   0  23        154.55        220.40        71.09 o                         
 -11   1  23        478.78        615.43        73.46 o                         
 -10   1  23        168.68        290.10        56.41 o                         
  -9   1  23         53.70        139.37        52.76 o                         
  -8   1  23        360.45        460.84        60.51 o                         
  -7   1  23       1289.10       1408.94        77.47 o                         
  -6   1  23        728.79        833.85        62.69 o                         
                                                                                
