# Supplementary material for: Effect of methyl­ene versus ethyl­ene linkers on structural properties of tert-butyl and mesityl bis­(imidazolium) bromide salts
Source: Acta Crystallogr E Crystallogr Commun. 2022 Aug 16;78(Pt 9):905–11. doi: 10.1107/S2056989022008003 (PMC9443804; doi:10.1107/S2056989022008003)
Supplement: Supplementary file 4 [file e-78-00905-at01019_0masup4.hkl]

data_at01019_0ma                                                                
_shelx_title ' at01019_0ma_a.res in Pccn'                                       
_shelx_refln_list_code          4                                               
_shelx_F_calc_maximum      283.08                                               
_exptl_crystal_F_000      2384.00                                               
_reflns_d_resolution_high  0.7800                                               
                                                                                
loop_                                                                           
 _space_group_symop_operation_xyz                                               
 'x, y, z'                                                                      
 '-x+1/2, -y+1/2, z'                                                            
 '-x, y+1/2, -z+1/2'                                                            
 'x+1/2, -y, -z+1/2'                                                            
 '-x, -y, -z'                                                                   
 'x-1/2, y-1/2, -z'                                                             
 'x, -y-1/2, z-1/2'                                                             
 '-x-1/2, y, z-1/2'                                                             
                                                                                
_cell_length_a    21.5695                                                       
_cell_length_b    28.3385                                                       
_cell_length_c     8.9401                                                       
_cell_angle_alpha  90.000                                                       
_cell_angle_beta   90.000                                                       
_cell_angle_gamma  90.000                                                       
                                                                                
_shelx_F_squared_multiplier     1.000                                           
                                                                                
loop_                                                                           
 _refln_index_h                                                                 
 _refln_index_k                                                                 
 _refln_index_l                                                                 
 _refln_F_squared_calc                                                          
 _refln_F_squared_meas                                                          
 _refln_F_squared_sigma                                                         
 _refln_observed_status                                                         
  10   0   0      38104.02      40931.21       939.60 o                         
  12   0   0      52997.62      53022.93      1216.43 o                         
  14   0   0      64545.27      63903.71      2069.24 o                         
  16   0   0       1066.59       1653.20       120.71 o                         
  18   0   0      16484.13      18078.74       621.72 o                         
  20   0   0      48609.02      54069.55      1774.70 o                         
  22   0   0      11514.67      11936.85       447.01 o                         
  24   0   0       4381.78       4724.55       252.53 o                         
  26   0   0      14386.29      14086.29       531.98 o                         
   3   1   0       4128.84       4047.84        51.31 o                         
   5   1   0      10582.69      10646.90       132.84 o                         
   7   1   0      13174.64      13448.83       167.53 o                         
   9   1   0       1635.87       1822.77        31.19 o                         
  11   1   0        603.30        531.59        30.03 o                         
  13   1   0       5308.07       6196.75       132.57 o                         
  15   1   0       4551.83       4615.88       108.58 o                         
  17   1   0      11583.35      13089.47       326.19 o                         
  19   1   0        228.95        206.83        63.69 o                         
  21   1   0       1216.01       1335.66       111.57 o                         
  23   1   0       2096.70       1911.80       128.86 o                         
  25   1   0        575.55        504.89        94.29 o                         
  27   1   0        702.29        583.64       103.88 o                         
   4   2   0       6094.73       6521.80        88.39 o                         
   8   2   0      19512.30      20021.52       292.74 o                         
  10   2   0       7542.72       8319.41       138.36 o                         
  12   2   0      16301.18      15909.63       217.58 o                         
  14   2   0      33075.50      35610.13       520.80 o                         
  16   2   0       1538.12       1592.02        85.04 o                         
  18   2   0       3983.61       4320.65       142.60 o                         
  20   2   0       9434.29      10061.22       269.22 o                         
  22   2   0       1112.95       1059.62       154.81 o                         
  24   2   0        101.09         75.84        84.79 o                         
  26   2   0       3806.28       3476.70       169.02 o                         
   3   3   0       3570.42       3712.30        56.32 o                         
   5   3   0        146.69        201.14        10.30 o                         
   7   3   0        225.87        266.07        16.07 o                         
   9   3   0      11158.29      10959.97       139.16 o                         
  11   3   0      21097.98      22647.73       281.80 o                         
  13   3   0       6367.19       7210.32       126.70 o                         
  15   3   0      22560.02      23854.85       395.40 o                         
  17   3   0       8854.62       9075.36       238.33 o                         
  19   3   0         18.59        -55.01        77.03 o                         
  21   3   0      13007.96      13340.88       343.29 o                         
  23   3   0       7167.72       7365.61       225.66 o                         
  25   3   0       1268.74       1323.69       187.37 o                         
  27   3   0       2948.09       2639.68       227.48 o                         
   4   4   0       4506.38       4925.82        68.02 o                         
   6   4   0      25132.22      24416.79       793.25 o                         
   8   4   0      15525.54      15042.11       223.09 o                         
  10   4   0        569.18        727.31        22.25 o                         
  12   4   0       6117.54       6302.00        86.52 o                         
  14   4   0       9744.50       9435.44       165.98 o                         
  16   4   0       3768.84       3996.68        85.82 o                         
  18   4   0       1341.81       1457.24        95.03 o                         
  20   4   0       2147.79       2203.85       116.54 o                         
  22   4   0       6504.41       7210.18       217.80 o                         
  24   4   0        233.25        254.75        87.72 o                         
  26   4   0       1304.58       1270.38       121.46 o                         
   1   5   0       7202.64       7532.26       122.29 o                         
   3   5   0       1939.59       1935.94        28.66 o                         
   7   5   0      12488.54      12727.77       172.27 o                         
   9   5   0        202.70        282.73        14.41 o                         
  11   5   0       5591.42       5282.34        73.55 o                         
  13   5   0       6242.57       6357.95       103.78 o                         
  15   5   0        509.54        728.24        42.98 o                         
  17   5   0       4098.81       4093.85       106.15 o                         
  19   5   0       6079.37       6320.17       148.65 o                         
  21   5   0       1045.98       1061.85       144.93 o                         
  23   5   0      10821.15      11304.39       307.54 o                         
  25   5   0       1055.42       1033.46       151.68 o                         
  27   5   0        925.18        798.73       116.24 o                         
   8   6   0      47551.71      45288.55      1905.34 o                         
  10   6   0       3502.24       3905.08        66.55 o                         
  12   6   0      55898.92      57378.89      1740.71 o                         
  16   6   0       4077.76       4667.73       130.66 o                         
  18   6   0      12119.29      13079.81       265.84 o                         
  20   6   0      29228.91      30381.23       585.81 o                         
  22   6   0       2289.68       2597.39       134.66 o                         
  24   6   0       5276.85       5264.30       228.67 o                         
  26   6   0       6467.10       6508.52       225.13 o                         
   3   7   0         22.68         50.98         5.12 o                         
   5   7   0      18703.98      19301.93       421.41 o                         
   7   7   0      23509.83      23557.70       495.33 o                         
   9   7   0       5958.22       5980.48       136.15 o                         
  11   7   0         66.34        133.34        16.03 o                         
  13   7   0      33565.30      33242.58       543.80 o                         
  15   7   0      10507.78      10787.21       188.30 o                         
  17   7   0        583.97        614.86        91.22 o                         
  19   7   0       2805.24       2908.47        95.04 o                         
  21   7   0      21341.60      22055.40       438.18 o                         
  23   7   0       5439.80       5609.74       191.10 o                         
  25   7   0       1713.35       1497.83       127.73 o                         
  27   7   0       5422.71       5142.88       264.80 o                         
   4   8   0      14603.58      16365.85       239.04 o                         
   8   8   0      31412.22      32862.08       880.99 o                         
  10   8   0        108.94        130.31        18.72 o                         
  12   8   0      45768.87      47484.10      1064.27 o                         
  14   8   0      21618.13      22540.50       433.48 o                         
  16   8   0       1101.17       1131.70        46.57 o                         
  18   8   0      11663.58      11699.88       241.77 o                         
  20   8   0       8908.59       9170.06       200.63 o                         
  22   8   0       2523.92       2428.52       227.91 o                         
  24   8   0       2283.28       2176.90       172.68 o                         
  26   8   0       1615.46       1448.92       203.69 o                         
   1   9   0       7497.52       8211.30       121.24 o                         
   3   9   0        697.87        801.28        15.69 o                         
   5   9   0       5468.38       5304.78        74.81 o                         
   7   9   0      26912.91      28157.64       569.61 o                         
   9   9   0       1986.26       1886.17        33.70 o                         
  11   9   0       6644.97       6507.30       130.69 o                         
  13   9   0         77.50         95.28        23.34 o                         
  15   9   0      11839.07      11851.53       205.12 o                         
  17   9   0       9846.60       9751.45       175.77 o                         
  19   9   0         14.44        -17.62        58.81 o                         
  21   9   0       2988.47       2780.53       149.10 o                         
  23   9   0       8393.59       8133.27       242.08 o                         
  25   9   0       2049.86       2130.82       169.65 o                         
   0  10   0      10916.61      11376.22       215.33 o                         
   2  10   0      15513.09      14745.54       196.10 o                         
   4  10   0        200.95        129.06         9.26 o                         
   6  10   0       7826.52       8335.44       143.63 o                         
   8  10   0      24542.75      24899.79       332.64 o                         
  10  10   0       1520.93       1379.04        31.08 o                         
  12  10   0       3032.45       3276.15        63.99 o                         
  14  10   0       3677.19       3645.97        78.02 o                         
  16  10   0       4365.51       4365.32       107.72 o                         
  18  10   0        273.64        249.04        78.69 o                         
  20  10   0         74.55         43.70        58.77 o                         
  22  10   0       1972.32       2183.96       115.30 o                         
  24  10   0       3767.68       3489.51       173.37 o                         
  26  10   0        516.59        505.09        74.74 o                         
   3  11   0      14054.21      14799.46       217.08 o                         
   7  11   0      23007.09      22669.11       443.82 o                         
   9  11   0        514.68        502.78        20.62 o                         
  11  11   0      24477.14      23686.91       586.87 o                         
  13  11   0       2980.78       2907.58        69.96 o                         
  15  11   0        541.69        612.90        31.08 o                         
  17  11   0      10903.45      10403.93       165.87 o                         
  19  11   0       9010.00       8988.17       169.23 o                         
  21  11   0          7.11         -0.61       105.52 o                         
  23  11   0         61.99         87.65        67.43 o                         
  25  11   0       5928.82       5990.76       199.99 o                         
   4  12   0      22329.65      23967.21       317.94 o                         
   6  12   0      32680.46      30480.64       495.66 o                         
   8  12   0       9183.55       8542.16       119.91 o                         
  10  12   0       5362.55       5904.89       116.04 o                         
  12  12   0      22458.24      21500.12       369.28 o                         
  14  12   0      17700.05      18302.48       308.10 o                         
  16  12   0       2570.33       2533.99        59.41 o                         
  18  12   0       5961.75       5973.74       123.28 o                         
  20  12   0      31357.30      31029.60       518.73 o                         
  22  12   0       2184.34       2329.44        92.14 o                         
  24  12   0       4292.93       4064.00       163.40 o                         
  26  12   0       2895.04       3041.60       202.03 o                         
   3  13   0        231.84        149.05        10.68 o                         
   5  13   0      36428.05      34702.71       795.91 o                         
   7  13   0       9932.89       8494.66       118.18 o                         
   9  13   0      33690.99      33812.13       648.44 o                         
  11  13   0       6993.07       6744.27       164.80 o                         
  13  13   0      22021.82      22298.43       384.41 o                         
  15  13   0      13640.34      13770.65       262.46 o                         
  17  13   0        475.70        616.12        39.70 o                         
  19  13   0      19966.89      19706.17       337.44 o                         
  21  13   0      12854.74      13092.09       236.84 o                         
  23  13   0        410.18        371.73        78.61 o                         
  25  13   0       6280.31       6118.98       143.28 o                         
   0  14   0       6064.99       5767.90       114.27 o                         
   2  14   0        366.49        336.95        22.07 o                         
   4  14   0         73.23        168.73        12.98 o                         
   6  14   0       6914.94       6413.97        91.20 o                         
   8  14   0       2673.11       2769.68        56.83 o                         
  10  14   0       7251.53       7532.82       181.65 o                         
  12  14   0       6398.13       6154.22       114.89 o                         
  14  14   0       2206.24       2344.46        63.61 o                         
  16  14   0       6078.51       6040.73       104.96 o                         
  18  14   0      19554.34      19439.37       332.08 o                         
  20  14   0         79.38         68.17        46.62 o                         
  22  14   0       2031.49       1863.04        83.66 o                         
  24  14   0       5828.09       5680.01       207.23 o                         
   1  15   0       3497.20       4073.29        59.65 o                         
   3  15   0       8083.16       9053.63       136.82 o                         
   5  15   0        375.22        625.77        30.61 o                         
   7  15   0       1110.31       1091.04        32.24 o                         
   9  15   0       5689.75       5717.41       103.52 o                         
  11  15   0       2006.63       1976.95        52.29 o                         
  13  15   0       1445.74       1420.10        50.39 o                         
  15  15   0      18262.24      18689.36       316.41 o                         
  17  15   0         50.58         63.22        38.26 o                         
  19  15   0       5233.64       5237.52       117.24 o                         
  21  15   0       1033.27        976.91        80.81 o                         
  23  15   0       1067.58       1185.77       113.76 o                         
  25  15   0        165.20        112.44        61.30 o                         
   0  16   0       3131.76       3569.46        76.00 o                         
   2  16   0       6695.64       6724.05        94.25 o                         
   4  16   0        227.07        324.95        15.64 o                         
   6  16   0       4454.64       4479.42        74.02 o                         
   8  16   0       3616.61       3552.17        62.03 o                         
  10  16   0       4926.70       4804.08        90.00 o                         
  12  16   0       2289.09       2415.91        60.71 o                         
  14  16   0       6005.77       5607.73       111.05 o                         
  16  16   0       3976.80       4006.04        91.96 o                         
  18  16   0       1330.50       1301.01        73.45 o                         
  20  16   0       2055.71       1989.45       158.80 o                         
  22  16   0       9628.93       9142.66       180.48 o                         
  24  16   0       6934.32       6768.74       159.87 o                         
   1  17   0      40731.93      40473.36       655.46 o                         
   3  17   0         94.00        126.81        16.28 o                         
   5  17   0      55941.26      52918.45      1208.56 o                         
   7  17   0      43357.05      41054.98       665.68 o                         
   9  17   0        747.63        803.90        39.32 o                         
  11  17   0      11282.84      10867.53       216.09 o                         
  13  17   0      24122.49      23420.26       469.21 o                         
  15  17   0      20396.65      20428.48       344.39 o                         
  17  17   0        845.08       1025.40        63.57 o                         
  19  17   0      18860.82      18644.76       367.79 o                         
  21  17   0       2173.21       2247.53        84.62 o                         
  23  17   0        559.48        631.15        61.94 o                         
   0  18   0      23409.15      23542.69       444.52 o                         
   2  18   0       3252.09       3337.45        52.50 o                         
   4  18   0       2877.22       2783.06        68.28 o                         
   6  18   0      15886.16      16167.45       239.79 o                         
   8  18   0       4929.42       5019.76        83.28 o                         
  10  18   0         35.91         68.36        22.54 o                         
  12  18   0        483.94        634.52        35.57 o                         
  14  18   0       6894.65       6748.83       145.52 o                         
  16  18   0       4218.20       4298.94        97.04 o                         
  18  18   0        196.67        311.85        59.32 o                         
  20  18   0       1525.60       1619.28        75.35 o                         
  22  18   0        695.41        768.83        61.16 o                         
  24  18   0          5.24        -23.45        56.68 o                         
   3  19   0       1855.05       2186.26        48.23 o                         
   5  19   0      65515.32      62545.06      1427.50 o                         
   9  19   0      19517.10      19047.13       315.30 o                         
  11  19   0      27184.12      26025.29       428.18 o                         
  13  19   0      61702.80      60842.09      1138.02 o                         
  15  19   0      16636.76      16370.87       368.15 o                         
  17  19   0       3014.01       3233.43        85.81 o                         
  19  19   0      18045.82      17416.68       309.08 o                         
  21  19   0      11507.99      11317.07       212.39 o                         
  23  19   0         80.84         71.65        78.46 o                         
   0  20   0       2025.84       2130.74        55.22 o                         
   2  20   0        220.05        265.23        19.30 o                         
   4  20   0         59.45         90.29        17.41 o                         
   6  20   0       3432.74       3690.72        92.14 o                         
   8  20   0       4193.30       4102.98        80.21 o                         
  10  20   0       4779.02       4591.78        89.11 o                         
  12  20   0       6776.33       6766.21       124.30 o                         
  14  20   0       1667.16       1602.64        55.24 o                         
  16  20   0       3587.32       3679.44        85.47 o                         
  18  20   0       5661.41       5420.92       132.54 o                         
  20  20   0        326.85        494.23        57.40 o                         
  22  20   0       2491.89       2415.36       158.73 o                         
   1  21   0       4301.93       4074.18        77.08 o                         
   3  21   0         22.24         59.74        15.71 o                         
   5  21   0       3053.82       3046.17        57.03 o                         
   7  21   0        328.97        471.31        28.22 o                         
   9  21   0       1087.87       1181.54        41.11 o                         
  11  21   0        267.47        323.87        31.41 o                         
  13  21   0       1662.98       1671.02        53.96 o                         
  15  21   0       2985.95       2958.17        74.32 o                         
  17  21   0          1.70         42.55        37.80 o                         
  19  21   0       1697.44       1581.59        68.86 o                         
  21  21   0        738.07        923.23        66.46 o                         
   0  22   0       2352.39       2366.92        74.39 o                         
   2  22   0       1116.48       1023.01        31.33 o                         
   4  22   0       6770.40       6611.29       105.92 o                         
   6  22   0        603.29        745.36        42.54 o                         
   8  22   0      15142.65      15111.32       253.31 o                         
  10  22   0       2215.73       2092.93        54.78 o                         
  12  22   0         44.41         83.80        39.71 o                         
  14  22   0       3504.88       3405.98        83.10 o                         
  16  22   0       8962.22       8815.86       179.94 o                         
  18  22   0        256.85        364.18        45.62 o                         
  20  22   0         14.84         55.59        44.45 o                         
  22  22   0       5327.58       5225.20       145.89 o                         
   1  23   0      32243.55      32096.40       523.56 o                         
   3  23   0       1714.47       1719.95        40.73 o                         
   5  23   0       4394.86       4303.32        86.13 o                         
   7  23   0      28618.02      28659.34       545.09 o                         
   9  23   0      11226.89      10436.04       180.30 o                         
  11  23   0        506.35        618.21        56.05 o                         
  13  23   0      20910.62      19831.41       551.22 o                         
  15  23   0       6532.72       6513.03       125.77 o                         
  17  23   0       2715.03       2485.34        74.59 o                         
  19  23   0       7779.59       7851.68       152.16 o                         
  21  23   0       4147.23       3874.90       130.09 o                         
   0  24   0        232.24        264.66        35.74 o                         
   2  24   0        580.32        562.57        25.77 o                         
   4  24   0       1134.32       1168.54        38.06 o                         
   6  24   0       7325.90       7405.73       157.08 o                         
   8  24   0        339.06        499.44        43.63 o                         
  10  24   0       2650.19       2859.75        75.62 o                         
  12  24   0        452.79        457.36        35.90 o                         
  14  24   0         56.37        146.84        33.45 o                         
  16  24   0       1351.56       1390.02        60.41 o                         
  18  24   0         47.25        139.95        40.88 o                         
  20  24   0        522.16        608.39        51.47 o                         
   1  25   0      80132.64      78807.91      1795.88 o                         
   3  25   0        513.79        515.64        28.88 o                         
   5  25   0      51052.97      49311.42       802.18 o                         
   7  25   0      58014.02      53768.38      1010.26 o                         
   9  25   0       2503.10       2742.09        85.13 o                         
  11  25   0      14198.75      13585.00       265.55 o                         
  13  25   0      30623.33      30170.66       503.66 o                         
  15  25   0       8527.36       8334.09       154.11 o                         
  17  25   0       1461.89       1503.48        72.07 o                         
  19  25   0      19857.19      19708.21       336.09 o                         
   0  26   0       4825.11       4468.94       123.57 o                         
   2  26   0        219.51        246.18        23.06 o                         
   4  26   0         30.25         35.55        27.22 o                         
   6  26   0         70.55        151.94        40.74 o                         
   8  26   0       4144.30       3971.72       102.22 o                         
  10  26   0       1583.08       1584.06        82.26 o                         
  12  26   0         61.43         83.73        35.42 o                         
  14  26   0       3955.56       4184.39       103.08 o                         
  16  26   0       3130.16       3059.65        82.56 o                         
  18  26   0        705.71        855.28        53.68 o                         
   1  27   0      23785.97      22387.66       370.25 o                         
   3  27   0         29.71         42.03        21.21 o                         
   5  27   0      22321.68      20865.10       404.03 o                         
   7  27   0      10532.25      10897.32       223.27 o                         
   9  27   0         38.59         75.84        78.22 o                         
  11  27   0       3645.28       4095.46       135.47 o                         
  13  27   0       3093.29       3252.85       105.07 o                         
  15  27   0        360.27        481.83        40.62 o                         
  17  27   0        644.30        779.73        47.08 o                         
   0  28   0         51.27        101.65        32.59 o                         
   2  28   0        157.96        279.17        26.67 o                         
   4  28   0       1113.91        989.62        36.22 o                         
   6  28   0        471.53        589.09        49.05 o                         
   8  28   0        355.20        501.71        51.33 o                         
  10  28   0       1902.65       1877.17        77.16 o                         
  12  28   0       2013.08       1924.65        81.39 o                         
  14  28   0        767.00        981.03        64.81 o                         
  16  28   0       2108.68       1968.85        65.30 o                         
   1  29   0       3243.71       3258.94        71.79 o                         
   3  29   0        196.42        265.23        33.81 o                         
   5  29   0       3353.03       3127.41        92.56 o                         
   7  29   0       8608.09       8341.15       179.96 o                         
   9  29   0       1983.38       2226.60        82.52 o                         
  11  29   0        504.40        560.67        55.27 o                         
  13  29   0       6808.06       6344.69       150.85 o                         
  15  29   0       6634.92       6601.95       378.36 o                         
   0  30   0       9825.41      10168.59       251.90 o                         
   2  30   0        444.67        558.72        33.18 o                         
   4  30   0        783.10        987.41        71.03 o                         
   6  30   0       5275.00       5160.51       126.80 o                         
   8  30   0       2377.84       2461.62        86.83 o                         
  10  30   0       1102.11       1213.82        85.82 o                         
  12  30   0       3485.64       3612.47       107.99 o                         
  14  30   0       3501.95       3611.54       112.65 o                         
   1  31   0      16358.94      16277.84       275.32 o                         
   3  31   0         12.77         54.34        35.78 o                         
   5  31   0      12138.97      12092.48       249.03 o                         
   7  31   0      15308.50      14722.04       296.41 o                         
   9  31   0       2419.72       2401.69        89.42 o                         
  11  31   0       3291.89       3151.34       102.16 o                         
  13  31   0      13258.39      12862.02       266.50 o                         
   0  32   0      11602.34      11665.65       286.57 o                         
   2  32   0       1801.57       1657.03        53.99 o                         
   4  32   0         23.41         92.89        53.03 o                         
   6  32   0       4529.39       4387.57       117.53 o                         
   8  32   0       5401.16       5059.00       129.15 o                         
  10  32   0        137.13        168.29        53.91 o                         
  12  32   0        493.90        499.01        61.25 o                         
   1  33   0       2534.21       2367.84        94.33 o                         
   3  33   0         35.26         79.06        56.49 o                         
   5  33   0       4916.22       4865.81       136.29 o                         
   7  33   0       1247.23       1275.46        78.47 o                         
   9  33   0        363.59        321.80        57.86 o                         
  11  33   0       5578.26       5693.78       143.54 o                         
   0  34   0       2059.58       2430.53        97.28 o                         
   2  34   0         53.05        127.18        37.33 o                         
   4  34   0         24.99         92.05        53.77 o                         
   6  34   0        182.50        311.42        55.95 o                         
   8  34   0        142.48        232.05        66.97 o                         
   1  35   0        787.48       1044.41        44.28 o                         
   3  35   0       2008.67       1870.05        87.55 o                         
   5  35   0        291.82        341.09        67.27 o                         
   7  35   0       1630.90       1765.44        87.58 o                         
   0  36   0       6434.90       6161.75       213.62 o                         
   2  36   0       5651.55       5730.12       198.88 o                         
   1   1   1        101.39        167.48         6.09 o                         
   2   1   1       1385.95       1208.96        12.20 o                         
   3   1   1        504.29        396.87         6.04 o                         
   4   1   1       2048.74       2300.80        21.97 o                         
   5   1   1      17872.40      18228.88       342.29 o                         
   6   1   1        263.10        414.56         9.78 o                         
   7   1   1        168.77        258.69        11.33 o                         
   8   1   1      16259.96      16428.96       156.19 o                         
   9   1   1       3672.81       3632.22        36.45 o                         
  10   1   1       5991.42       5505.04        52.83 o                         
  11   1   1      12466.61      12433.15       112.14 o                         
  12   1   1       4655.99       4775.98        48.36 o                         
  13   1   1       5192.29       5263.31        62.40 o                         
  14   1   1      14218.71      14565.51       174.70 o                         
  15   1   1       3560.33       3790.60        61.58 o                         
  16   1   1       8413.42       8850.52       131.10 o                         
  17   1   1       4479.32       4591.51       102.54 o                         
  18   1   1         80.42         66.73        42.13 o                         
  19   1   1       7727.05       8287.22       161.54 o                         
  20   1   1       8329.85       8530.72       168.07 o                         
  21   1   1          9.54         48.50        51.56 o                         
  22   1   1       5379.88       5551.85       130.96 o                         
  23   1   1        828.22        958.49        84.59 o                         
  24   1   1       1389.83       1310.35        74.18 o                         
  25   1   1       3104.40       3151.18       123.79 o                         
  26   1   1       2784.85       2544.77       110.24 o                         
  27   1   1       1272.01       1221.81        85.45 o                         
   1   2   1         58.38        102.14         4.67 o                         
   2   2   1        295.33        356.51         6.48 o                         
   3   2   1        815.03        734.55         8.91 o                         
   4   2   1        613.17        743.77         9.33 o                         
   5   2   1       4332.79       4231.38        37.61 o                         
   7   2   1        440.73        361.50         9.54 o                         
   8   2   1       6840.81       6901.87        68.39 o                         
   9   2   1      14821.57      15064.74       133.34 o                         
  10   2   1      58636.65      59023.09      1351.20 o                         
  11   2   1       4057.67       3881.66        43.72 o                         
  12   2   1      28217.30      29344.42       266.98 o                         
  13   2   1       1312.19       1285.11        28.54 o                         
  14   2   1        573.58        686.72        25.16 o                         
  15   2   1      11958.85      12583.80       164.12 o                         
  16   2   1      15257.98      16276.59       226.35 o                         
  17   2   1       4772.05       5417.04        90.51 o                         
  18   2   1       7719.04       8046.89       136.81 o                         
  19   2   1       3045.61       3323.22        92.35 o                         
  20   2   1       1306.59       1441.77        71.04 o                         
  21   2   1      10061.94      10533.39       200.62 o                         
  22   2   1        947.16        979.44       100.50 o                         
  23   2   1        691.75        748.13        63.32 o                         
  24   2   1       5975.33       6033.28       143.98 o                         
  25   2   1       2676.02       2480.51       105.17 o                         
  26   2   1       1388.94       1414.02        83.85 o                         
  27   2   1       1907.65       1948.44       106.53 o                         
   1   3   1       7858.69       7666.96        71.84 o                         
   3   3   1       6489.01       6433.92        61.47 o                         
   4   3   1      16174.24      16762.73       272.94 o                         
   6   3   1         27.44         46.85         5.93 o                         
   7   3   1       3105.01       3307.47        33.93 o                         
   8   3   1      12975.07      13865.45       132.56 o                         
   9   3   1       1332.44       1398.58        21.14 o                         
  10   3   1        562.90        641.75        15.47 o                         
  11   3   1       4227.93       4464.23        45.31 o                         
  12   3   1        259.65        395.93        16.47 o                         
  13   3   1         35.45         21.02        14.58 o                         
  14   3   1       4290.50       4524.22        65.97 o                         
  15   3   1       2187.47       2246.67        55.91 o                         
  16   3   1        145.80        154.43        25.94 o                         
  17   3   1       5144.81       5293.75        88.56 o                         
  18   3   1         26.45          0.38        33.62 o                         
  19   3   1         19.97        -36.50        36.50 o                         
  20   3   1         52.88         41.86        69.58 o                         
  21   3   1        177.14        180.14        51.94 o                         
  22   3   1       1132.81       1157.81        66.47 o                         
  23   3   1       1028.19       1156.99        83.43 o                         
  24   3   1         57.70         12.13        61.02 o                         
  25   3   1       1619.15       1579.93       104.59 o                         
  26   3   1        707.55        614.26        73.02 o                         
  27   3   1        188.33        192.84        76.56 o                         
   1   4   1       6793.82       7088.20        61.23 o                         
   6   4   1      28064.04      27271.93       626.05 o                         
   7   4   1        300.82        314.77        12.86 o                         
   8   4   1       6233.00       6730.38        68.41 o                         
   9   4   1      33123.20      32430.26       495.51 o                         
  10   4   1      15845.96      15317.18       153.80 o                         
  11   4   1      16113.03      17108.97       152.20 o                         
  12   4   1      12011.68      12036.50       113.88 o                         
  13   4   1       8130.56       8385.86        93.81 o                         
  14   4   1        372.78        465.13        23.59 o                         
  15   4   1      23783.98      25426.47       387.77 o                         
  16   4   1      11061.20      11655.15       166.74 o                         
  17   4   1       1759.64       1737.59        49.04 o                         
  18   4   1       7707.83       8170.95       138.96 o                         
  19   4   1       2559.63       2607.36        99.62 o                         
  20   4   1        168.61        109.60        43.83 o                         
  21   4   1       8795.63       9053.71       178.72 o                         
  22   4   1       2412.61       2425.12       106.74 o                         
  23   4   1       4024.18       4163.52       116.58 o                         
  24   4   1       1396.76       1503.26        84.42 o                         
  25   4   1        580.94        472.15        67.54 o                         
  26   4   1       1647.74       1756.70        93.10 o                         
  27   4   1       8312.64       7912.65       179.64 o                         
   1   5   1       7644.45       8213.72        71.56 o                         
   2   5   1      12756.61      13366.74       217.05 o                         
   4   5   1      20840.48      21869.48       709.87 o                         
   6   5   1        301.47        351.19        12.32 o                         
   7   5   1       2933.92       3093.51        33.58 o                         
   8   5   1       2373.49       2140.99        25.20 o                         
   9   5   1       7409.51       7119.90        66.16 o                         
  10   5   1      25162.02      26052.57       254.66 o                         
  11   5   1      24132.27      24027.00       238.69 o                         
  12   5   1        194.48        244.18        14.01 o                         
  13   5   1       4389.11       4436.51        55.25 o                         
  14   5   1       9376.39       9784.80       121.00 o                         
  15   5   1       1460.15       1510.27        45.15 o                         
  16   5   1       8423.20       8557.25       159.51 o                         
  17   5   1       6156.79       6112.57        98.50 o                         
  18   5   1       1406.54       1420.61        48.41 o                         
  19   5   1       6595.01       6825.52       122.79 o                         
  20   5   1       1901.20       1944.46        78.45 o                         
  21   5   1         83.80         45.61        42.48 o                         
  22   5   1       6823.18       7214.30       154.55 o                         
  23   5   1       3286.23       3330.20       116.21 o                         
  24   5   1       1320.15       1435.20       137.31 o                         
  25   5   1       3298.58       3162.11       147.52 o                         
  26   5   1       1079.97        994.91        64.53 o                         
  27   5   1       1438.80       1423.48       101.86 o                         
   1   6   1        714.77        759.02         9.51 o                         
   3   6   1        873.41        886.42        11.44 o                         
   4   6   1      19618.62      19517.38       239.36 o                         
   5   6   1        147.82        177.78         7.02 o                         
   6   6   1        954.35        971.78        15.27 o                         
   7   6   1       3807.18       3836.37        39.04 o                         
   8   6   1       3957.16       4324.00        42.29 o                         
   9   6   1        928.52        862.24        16.69 o                         
  10   6   1       4550.30       4966.81        48.96 o                         
  11   6   1        181.45         97.40        11.90 o                         
  12   6   1        652.01        662.86        30.15 o                         
  13   6   1        531.03        675.35        35.02 o                         
  14   6   1        178.84        229.85        21.62 o                         
  15   6   1       4180.21       4043.09        64.67 o                         
  16   6   1       1624.60       1691.56        47.92 o                         
  17   6   1       1157.04       1164.06        42.92 o                         
  18   6   1        708.95        746.54        49.31 o                         
  19   6   1        768.69        798.09        46.56 o                         
  20   6   1         13.65        -29.92        39.05 o                         
  21   6   1       2714.76       2651.10        88.12 o                         
  22   6   1         63.68         22.36        45.93 o                         
  23   6   1         15.58        -54.90        75.54 o                         
  24   6   1        574.79        606.83        70.93 o                         
  25   6   1         48.24        -21.46        52.54 o                         
  26   6   1        385.18        347.87        59.57 o                         
  27   6   1        450.93        409.10        65.43 o                         
   1   7   1      15405.23      15399.75       249.71 o                         
   3   7   1        411.00        458.61         8.85 o                         
   4   7   1      19771.01      19951.17       228.97 o                         
   5   7   1       2902.83       2812.51        30.01 o                         
   6   7   1        866.55        778.11        15.46 o                         
   7   7   1        212.59        294.32        11.51 o                         
   8   7   1      17709.62      17066.48       150.59 o                         
   9   7   1       2505.56       2402.92        29.67 o                         
  10   7   1       7747.12       7180.40        84.90 o                         
  11   7   1       2312.54       2214.99        28.04 o                         
  12   7   1        109.82        184.64        14.82 o                         
  13   7   1       6270.90       6145.60        80.58 o                         
  14   7   1       8200.03       7865.60        94.16 o                         
  15   7   1        450.79        481.17        33.47 o                         
  16   7   1      12557.16      12443.47       182.47 o                         
  17   7   1       4075.00       4132.08        69.26 o                         
  18   7   1        165.51        107.48        30.76 o                         
  19   7   1       2855.35       2934.04       105.36 o                         
  20   7   1       5125.06       5172.30       104.36 o                         
  21   7   1          2.42         71.99        70.15 o                         
  22   7   1       5141.42       5208.30        99.43 o                         
  23   7   1       1447.73       1605.61        85.51 o                         
  24   7   1        253.56        270.18        75.93 o                         
  25   7   1       1792.42       1870.55        83.50 o                         
  26   7   1       1270.40       1424.21        75.23 o                         
  27   7   1        184.75        102.98        67.39 o                         
   1   8   1        133.36        221.10         9.71 o                         
   3   8   1      13720.41      14208.61       146.55 o                         
   5   8   1        479.00        489.60        10.67 o                         
   6   8   1      21357.79      21475.48       211.24 o                         
   7   8   1       1330.35       1399.78        20.12 o                         
   8   8   1       3342.93       2952.31        35.57 o                         
   9   8   1       4441.68       4354.54        46.86 o                         
  10   8   1      29944.30      30288.52       391.83 o                         
  11   8   1        840.15        982.75        19.62 o                         
  12   8   1      13518.22      13664.96       139.74 o                         
  13   8   1        403.42        387.17        23.82 o                         
  14   8   1        805.84        777.25        26.07 o                         
  15   8   1       1546.09       1591.72        37.62 o                         
  16   8   1       9363.17       9571.25       121.49 o                         
  17   8   1       1480.99       1639.65        50.84 o                         
  18   8   1      16284.04      16195.74       197.14 o                         
  19   8   1       1385.08       1438.96        80.99 o                         
  20   8   1       1989.15       2012.35        62.45 o                         
  21   8   1         29.16         -7.15        41.27 o                         
  22   8   1       3713.46       3858.21       136.72 o                         
  23   8   1        184.55        132.49        72.33 o                         
  24   8   1       5255.69       5103.56       104.21 o                         
  25   8   1        323.31        223.60        84.76 o                         
  26   8   1       4167.36       4078.53       113.09 o                         
   1   9   1        610.25        598.70         9.52 o                         
   2   9   1      21515.20      20713.94       336.07 o                         
   4   9   1       8866.95       9039.11        90.18 o                         
   5   9   1       2582.46       2509.70        25.44 o                         
   6   9   1       6463.26       6512.65        64.48 o                         
   7   9   1        479.39        529.12        15.73 o                         
   8   9   1      32499.03      32304.36       772.13 o                         
   9   9   1       9337.21       9771.67       127.23 o                         
  10   9   1       5485.55       5307.52        66.56 o                         
  11   9   1      30399.69      31265.83       323.74 o                         
  12   9   1       2250.03       2464.46        36.77 o                         
  13   9   1        597.32        735.05        35.27 o                         
  14   9   1       5876.04       6133.91        81.89 o                         
  15   9   1       1414.43       1598.90        37.96 o                         
  16   9   1       5082.62       5002.73        72.49 o                         
  17   9   1       6216.06       6339.10        87.89 o                         
  18   9   1       2000.45       2049.22        50.34 o                         
  19   9   1       1356.33       1371.03        44.28 o                         
  20   9   1       5128.48       5219.56        96.44 o                         
  21   9   1        256.22        286.73        64.39 o                         
  22   9   1       1333.65       1393.65        64.16 o                         
  23   9   1        508.34        512.91        52.25 o                         
  24   9   1          9.08        -45.57        45.57 o                         
  25   9   1        167.72        154.05        57.04 o                         
  26   9   1       2295.39       2220.82        95.06 o                         
   1  10   1        436.03        363.54         8.10 o                         
   2  10   1       7746.19       7278.27        70.21 o                         
   4  10   1      19746.95      20018.44       217.23 o                         
   5  10   1       1304.74       1091.57        14.96 o                         
   6  10   1       2487.17       2480.94        25.88 o                         
   7  10   1      11891.20      12256.96       188.06 o                         
   8  10   1      17758.57      18483.97       184.05 o                         
   9  10   1      32198.83      32475.60       514.15 o                         
  10  10   1       6886.20       6685.11        77.25 o                         
  11  10   1      14217.79      14291.68       163.26 o                         
  12  10   1       2906.75       2908.67        44.55 o                         
  13  10   1      14730.37      15256.72       182.32 o                         
  14  10   1       2178.03       2205.32        41.54 o                         
  15  10   1      11676.21      11761.08       145.09 o                         
  16  10   1       1725.94       1775.97        46.37 o                         
  17  10   1       3440.27       3467.75        59.36 o                         
  18  10   1        495.34        607.86        36.16 o                         
  19  10   1       1674.80       1533.56        49.06 o                         
  20  10   1        179.82        191.07        38.08 o                         
  21  10   1       9086.51       8872.37       146.02 o                         
  22  10   1        119.60        113.46        43.11 o                         
  23  10   1       1453.27       1379.63        69.79 o                         
  24  10   1       1730.56       1582.33        70.12 o                         
  25  10   1       2599.51       2509.98        94.17 o                         
  26  10   1       1667.18       1421.71        86.04 o                         
   1  11   1       6151.07       6403.94        62.25 o                         
   2  11   1       6638.23       7357.54        74.39 o                         
   3  11   1      35126.17      34378.83       786.36 o                         
   4  11   1         45.70        121.30         8.21 o                         
   5  11   1      16154.42      16380.50       148.90 o                         
   6  11   1        352.25        399.71        11.15 o                         
   7  11   1         10.37         48.25         8.13 o                         
   8  11   1       1514.44       1759.03        24.22 o                         
   9  11   1      32469.43      33571.82       574.28 o                         
  10  11   1       1138.38       1044.10        24.26 o                         
  11  11   1      22403.44      22086.51       272.96 o                         
  12  11   1         26.18         40.64        15.68 o                         
  13  11   1       2890.29       2997.91        48.25 o                         
  14  11   1       1467.58       1482.86        35.45 o                         
  15  11   1       2166.49       2214.58        43.67 o                         
  16  11   1       2146.18       2210.64        45.50 o                         
  17  11   1      19837.62      19697.19       253.13 o                         
  18  11   1        165.85        214.19        30.99 o                         
  19  11   1       6176.28       6180.64        89.72 o                         
  20  11   1        136.52         89.89        44.45 o                         
  21  11   1        826.41        866.11        63.95 o                         
  22  11   1         11.91        -38.75        42.58 o                         
  23  11   1       3897.30       3981.43       136.36 o                         
  24  11   1        293.30        283.83        70.08 o                         
  25  11   1       9356.60       8701.42       148.30 o                         
  26  11   1        888.98        885.87        98.69 o                         
   1  12   1       3534.65       3308.99        34.19 o                         
   2  12   1        149.90        165.82         8.13 o                         
   3  12   1      35563.87      34686.38       647.95 o                         
   4  12   1       7560.13       7418.42        75.86 o                         
   5  12   1      15633.58      16078.75       166.65 o                         
   6  12   1        780.49        764.00        14.29 o                         
   7  12   1       3029.35       2893.17        34.18 o                         
   8  12   1        132.21        231.57        15.17 o                         
   9  12   1      42029.45      42213.80      1355.03 o                         
  10  12   1       8024.78       7970.96       100.77 o                         
  11  12   1       7633.89       7838.17        98.38 o                         
  12  12   1       3683.60       3552.68        54.20 o                         
  13  12   1       2245.48       2161.26        40.25 o                         
  14  12   1       1732.01       1729.83        37.85 o                         
  15  12   1       7313.47       7395.50        97.39 o                         
  16  12   1       5250.16       5503.40        78.61 o                         
  17  12   1       6561.09       6668.97       100.00 o                         
  18  12   1       8152.01       8066.99       108.51 o                         
  19  12   1       3248.20       3224.49        60.78 o                         
  20  12   1        374.80        355.10        42.01 o                         
  21  12   1       1479.09       1459.22        55.56 o                         
  22  12   1        185.63        157.79        40.65 o                         
  23  12   1        559.86        608.93        52.39 o                         
  24  12   1       2659.19       2618.37        86.57 o                         
  25  12   1         29.44          0.84        55.53 o                         
   1  13   1        493.45        479.96        11.45 o                         
   2  13   1       1234.41        862.32        15.75 o                         
   3  13   1      13624.30      14397.25       136.70 o                         
   4  13   1      24296.01      24393.89       265.02 o                         
   5  13   1       4131.78       4207.67        48.09 o                         
   6  13   1         12.32         30.43         7.33 o                         
   7  13   1       1130.13       1222.97        20.18 o                         
   8  13   1      16628.02      16149.53       183.79 o                         
   9  13   1       2051.73       2291.25        33.71 o                         
  10  13   1      23107.45      23280.78       325.04 o                         
  11  13   1        328.69        390.56        17.66 o                         
  12  13   1        532.51        625.03        23.12 o                         
  13  13   1        300.47        381.95        19.10 o                         
  14  13   1       9818.16      10053.03       137.49 o                         
  15  13   1         52.49         48.34        21.59 o                         
  16  13   1       8720.76       8824.95       114.40 o                         
  17  13   1         88.92        108.25        31.65 o                         
  18  13   1        220.32        291.25        29.77 o                         
  19  13   1        928.86        998.84        38.92 o                         
  20  13   1       1572.49       1524.89        67.12 o                         
  21  13   1        728.67        713.31        41.46 o                         
  22  13   1       3911.27       3753.12        72.87 o                         
  23  13   1        122.14         96.87        41.78 o                         
  24  13   1         37.70         16.95        44.17 o                         
  25  13   1        796.41        785.51        50.52 o                         
   1  14   1       3179.59       3482.42        40.18 o                         
   2  14   1      13150.26      13356.42       139.39 o                         
   3  14   1      21582.36      22973.83       216.21 o                         
   4  14   1      46552.89      47388.98       686.34 o                         
   5  14   1        371.95        577.31        15.02 o                         
   6  14   1        809.25        779.55        15.38 o                         
   7  14   1       4433.81       4790.97        52.43 o                         
   8  14   1       4988.55       5268.77        63.47 o                         
   9  14   1        910.73        919.54        21.93 o                         
  10  14   1      34125.99      33966.49       521.73 o                         
  11  14   1       2025.47       1891.76        33.89 o                         
  12  14   1      14804.39      14680.44       246.06 o                         
  13  14   1         50.46        107.83        20.22 o                         
  14  14   1        473.29        545.88        22.95 o                         
  15  14   1       2076.21       1956.90        39.16 o                         
  16  14   1       2907.27       3052.45        50.71 o                         
  17  14   1        471.63        490.81        30.01 o                         
  18  14   1       4703.91       4589.59        67.91 o                         
  19  14   1         53.23         42.41        32.24 o                         
  20  14   1       4528.65       4322.63        92.21 o                         
  21  14   1        230.61        229.11        47.12 o                         
  22  14   1         50.93         39.28        35.61 o                         
  23  14   1        676.81        738.68        43.75 o                         
  24  14   1       4410.04       4097.56       124.41 o                         
  25  14   1         52.79        -44.36        44.36 o                         
   1  15   1        713.39        670.89        15.59 o                         
   2  15   1      52397.57      55702.91      1270.35 o                         
   3  15   1      21342.87      21311.39       201.13 o                         
   4  15   1      30704.81      30946.54       335.76 o                         
   5  15   1      26896.32      28030.81       275.77 o                         
   6  15   1       1498.57       1704.06        24.88 o                         
   7  15   1        514.10        529.23        15.12 o                         
   8  15   1      15351.92      15243.66       168.82 o                         
   9  15   1      15729.37      15697.97       226.51 o                         
  10  15   1      23602.40      23245.15       254.46 o                         
  11  15   1      11796.22      11978.50       153.77 o                         
  12  15   1         11.52         47.04        19.00 o                         
  13  15   1         47.72         62.90        20.42 o                         
  14  15   1      13803.22      13990.68       159.72 o                         
  15  15   1       4757.12       4764.34        65.67 o                         
  16  15   1       9354.91       9318.79       112.85 o                         
  17  15   1       3920.01       3900.57        65.61 o                         
  18  15   1        113.44        113.92        27.25 o                         
  19  15   1        553.80        583.27        33.34 o                         
  20  15   1       7763.58       7604.47       105.61 o                         
  21  15   1         68.24         46.39        34.63 o                         
  22  15   1       3180.18       2916.76        85.00 o                         
  23  15   1       1717.40       1665.45        58.31 o                         
  24  15   1        154.08        100.61        52.53 o                         
  25  15   1       2369.18       2249.88        74.85 o                         
   1  16   1       3203.80       3071.01        37.07 o                         
   2  16   1       7106.40       7828.36        80.39 o                         
   3  16   1      10950.98      10893.89       105.48 o                         
   4  16   1       3647.83       3863.34        41.80 o                         
   5  16   1       3314.28       3296.25        40.46 o                         
   6  16   1       1000.20        960.83        20.69 o                         
   7  16   1       2156.12       2155.57        30.73 o                         
   8  16   1       4379.09       4396.61        61.94 o                         
   9  16   1       4031.94       3812.00        52.25 o                         
  10  16   1       3869.17       3825.30        50.69 o                         
  11  16   1       2173.68       2186.59        38.08 o                         
  12  16   1         71.55         84.39        17.81 o                         
  13  16   1        936.05        939.92        33.24 o                         
  14  16   1          3.89         39.29        22.57 o                         
  15  16   1      14591.48      14716.25       168.46 o                         
  16  16   1       1602.88       1598.40        38.78 o                         
  17  16   1       1069.26       1146.95        44.71 o                         
  18  16   1       2768.53       2700.21        52.31 o                         
  19  16   1       4307.04       4159.10        66.80 o                         
  20  16   1         22.41          3.25        36.44 o                         
  21  16   1       3927.77       3922.24        75.90 o                         
  22  16   1        509.27        538.89        53.12 o                         
  23  16   1        833.06        914.63        59.82 o                         
  24  16   1        858.08        784.56        70.80 o                         
   1  17   1       3630.90       3730.31        44.29 o                         
   2  17   1        680.92        787.10        15.83 o                         
   3  17   1      21227.03      21234.56       201.11 o                         
   4  17   1       5813.13       5997.42        67.14 o                         
   5  17   1      10537.93      10161.68       109.26 o                         
   6  17   1          2.42         27.15        12.68 o                         
   7  17   1         23.10         36.71        13.12 o                         
   8  17   1       3577.72       3692.30        48.48 o                         
   9  17   1       7386.01       7085.88        84.24 o                         
  10  17   1       3908.18       3860.72        53.84 o                         
  11  17   1       7380.15       7159.48        91.08 o                         
  12  17   1        628.22        736.23        28.92 o                         
  13  17   1       1339.34       1290.77        34.80 o                         
  14  17   1       2025.16       1985.49        41.15 o                         
  15  17   1        501.75        597.23        26.70 o                         
  16  17   1         35.90         59.77        22.90 o                         
  17  17   1       7460.91       7470.44       103.35 o                         
  18  17   1        423.69        474.51        36.46 o                         
  19  17   1       2857.76       2664.61        56.11 o                         
  20  17   1         69.02         40.47        28.75 o                         
  21  17   1         30.75          6.00        36.51 o                         
  22  17   1         14.67        -42.89        42.89 o                         
  23  17   1       2058.94       2045.77        85.64 o                         
  24  17   1        227.22        144.31        40.91 o                         
   1  18   1       4873.42       4793.17        50.04 o                         
   2  18   1       2371.49       2416.41        31.66 o                         
   3  18   1      22475.43      22098.37       229.20 o                         
   4  18   1      12072.55      11535.41       130.18 o                         
   5  18   1       3989.57       3789.86        46.38 o                         
   6  18   1        641.44        662.25        21.01 o                         
   7  18   1       4272.56       4245.65        62.19 o                         
   8  18   1         60.44         69.19        12.40 o                         
   9  18   1      16692.02      15685.65       184.92 o                         
  10  18   1       6607.58       6537.39        89.36 o                         
  11  18   1       1257.25       1167.73        31.32 o                         
  12  18   1       5485.97       5459.50        73.71 o                         
  13  18   1      11471.44      11353.01       139.63 o                         
  14  18   1        665.95        753.97        28.87 o                         
  15  18   1       7794.35       7739.38       101.20 o                         
  16  18   1        571.14        654.71        27.65 o                         
  17  18   1         81.50        117.91        29.96 o                         
  18  18   1       5339.05       5227.46        78.24 o                         
  19  18   1       1384.44       1401.30        44.63 o                         
  20  18   1       1889.01       1779.88        62.38 o                         
  21  18   1       2447.36       2449.09        65.43 o                         
  22  18   1        531.72        551.16        41.57 o                         
  23  18   1       1497.20       1568.58        88.32 o                         
   1  19   1        747.38        845.30        20.33 o                         
   2  19   1       3671.51       3676.25        44.57 o                         
   3  19   1        120.07        200.76        12.99 o                         
   4  19   1        722.78        719.03        20.03 o                         
   5  19   1       1144.59       1252.99        23.99 o                         
   6  19   1         48.02         59.08        12.66 o                         
   7  19   1        336.97        436.30        18.91 o                         
   8  19   1        477.60        546.90        20.90 o                         
   9  19   1         55.27         83.21        13.28 o                         
  10  19   1       1086.23       1106.79        28.06 o                         
  11  19   1        335.41        360.61        20.01 o                         
  12  19   1        298.22        312.44        20.29 o                         
  13  19   1        619.65        731.10        28.56 o                         
  14  19   1       4786.11       4654.15        67.77 o                         
  15  19   1          0.37         29.16        22.61 o                         
  16  19   1        173.38        199.78        24.57 o                         
  17  19   1        422.82        444.49        27.57 o                         
  18  19   1        366.45        363.90        26.69 o                         
  19  19   1         46.30         78.71        28.76 o                         
  20  19   1        692.27        796.08        35.94 o                         
  21  19   1          0.81        -35.52        35.52 o                         
  22  19   1        553.89        651.75        43.41 o                         
  23  19   1         13.61          1.82        40.45 o                         
   1  20   1       3280.44       3183.03        37.88 o                         
   2  20   1       5686.19       5782.43        64.97 o                         
   3  20   1      18166.83      17968.04       210.60 o                         
   4  20   1       8186.09       7877.67        97.18 o                         
   5  20   1       2341.31       2245.71        34.78 o                         
   6  20   1       1599.31       1554.16        33.78 o                         
   7  20   1       1249.57       1266.00        28.01 o                         
   8  20   1        139.80        179.94        18.34 o                         
   9  20   1       5619.63       5595.49        79.46 o                         
  10  20   1       4629.89       4430.10        65.71 o                         
  11  20   1        615.99        700.78        35.35 o                         
  12  20   1        453.57        544.32        23.60 o                         
  13  20   1        375.29        441.35        22.99 o                         
  14  20   1        628.98        711.14        33.41 o                         
  15  20   1        399.60        461.94        28.00 o                         
  16  20   1       3289.32       3328.46        57.86 o                         
  17  20   1       3533.77       3424.42        55.32 o                         
  18  20   1       5798.22       5631.51        78.37 o                         
  19  20   1        677.93        744.59        31.64 o                         
  20  20   1        179.55        178.13        28.45 o                         
  21  20   1       3262.42       3151.75        65.58 o                         
  22  20   1        227.67        218.70        36.34 o                         
   1  21   1       5327.64       5195.75        59.69 o                         
   2  21   1       3344.66       3348.88        41.91 o                         
   3  21   1      11000.67      10809.75       130.32 o                         
   4  21   1      16830.01      15990.23       188.56 o                         
   5  21   1       2846.61       2912.83        44.85 o                         
   6  21   1        213.81        282.32        18.41 o                         
   7  21   1        835.78        777.46        24.23 o                         
   8  21   1      20368.03      19301.69       226.85 o                         
   9  21   1      11643.94      11254.91       146.69 o                         
  10  21   1       1989.83       2055.10        42.81 o                         
  11  21   1      16548.02      16190.80       192.16 o                         
  12  21   1          1.77          3.88        17.92 o                         
  13  21   1        826.79        899.51        30.70 o                         
  14  21   1       8049.04       7822.67       101.51 o                         
  15  21   1       1608.78       1722.31        44.01 o                         
  16  21   1       6328.33       6186.60        91.61 o                         
  17  21   1       7018.09       6776.93        93.13 o                         
  18  21   1        191.71        201.62        25.94 o                         
  19  21   1       3325.03       3299.54        57.30 o                         
  20  21   1       5261.54       5088.00        75.14 o                         
  21  21   1          4.56          8.64        33.29 o                         
  22  21   1       3147.79       3067.20        66.95 o                         
   1  22   1       3819.36       3851.77        47.13 o                         
   2  22   1        361.17        462.30        15.48 o                         
   3  22   1        195.53        255.52        20.83 o                         
   4  22   1        599.15        739.22        29.72 o                         
   5  22   1         54.53         87.11        17.25 o                         
   6  22   1        180.76        185.35        16.72 o                         
   7  22   1        942.25       1015.49        26.91 o                         
   8  22   1        359.66        410.38        23.83 o                         
   9  22   1       3021.47       2819.36        50.88 o                         
  10  22   1         44.04         81.20        22.25 o                         
  11  22   1       1539.89       1504.16        39.79 o                         
  12  22   1        209.32        272.33        19.98 o                         
  13  22   1        318.94        335.21        22.54 o                         
  14  22   1        185.34        212.19        23.95 o                         
  15  22   1        173.96        209.13        29.32 o                         
  16  22   1         92.73        138.78        25.40 o                         
  17  22   1          4.10          2.02        23.36 o                         
  18  22   1       1339.63       1294.14        38.67 o                         
  19  22   1        130.52        171.87        28.94 o                         
  20  22   1         63.72         98.37        28.54 o                         
  21  22   1        180.71        214.70        35.44 o                         
   1  23   1        291.89        329.86        20.32 o                         
   2  23   1       9869.71       9469.56       108.36 o                         
   3  23   1      12134.47      11883.82       135.00 o                         
   4  23   1        188.50        297.47        17.11 o                         
   5  23   1       7795.38       7844.80       105.44 o                         
   6  23   1       5760.32       5492.30        73.78 o                         
   7  23   1       1355.24       1359.62        33.57 o                         
   8  23   1       4067.60       4068.46        69.52 o                         
   9  23   1       3867.85       4028.42        64.07 o                         
  10  23   1      13189.56      12461.86       162.26 o                         
  11  23   1       7617.04       7322.83       102.40 o                         
  12  23   1         58.49         94.58        24.88 o                         
  13  23   1        829.20        924.13        32.15 o                         
  14  23   1       4532.40       4516.07        67.10 o                         
  15  23   1       1449.60       1441.81        40.08 o                         
  16  23   1       5914.08       5715.95        82.29 o                         
  17  23   1       2679.99       2706.31        52.17 o                         
  18  23   1         29.00         58.05        24.40 o                         
  19  23   1       1128.61       1249.11        40.91 o                         
  20  23   1       3319.88       3205.58        69.24 o                         
  21  23   1          6.11         39.30        32.55 o                         
   1  24   1        890.27        913.57        22.88 o                         
   2  24   1       6307.54       6328.77        87.33 o                         
   3  24   1      12406.74      11854.48       134.85 o                         
   4  24   1       7696.86       7522.22        95.17 o                         
   5  24   1       2668.41       2581.48        46.75 o                         
   6  24   1        101.10        178.42        21.42 o                         
   7  24   1       8309.50       7752.62       116.17 o                         
   8  24   1       2113.64       2090.36        44.52 o                         
   9  24   1       7476.22       7364.23       102.39 o                         
  10  24   1        568.48        740.00        32.45 o                         
  11  24   1       4096.22       4079.46        67.42 o                         
  12  24   1       1913.74       1936.57        51.59 o                         
  13  24   1       1558.90       1669.17        49.87 o                         
  14  24   1        441.76        448.28        25.31 o                         
  15  24   1       9747.19       9307.95       127.17 o                         
  16  24   1        854.58        922.66        37.42 o                         
  17  24   1        483.50        577.90        31.09 o                         
  18  24   1       2329.63       2282.93        46.99 o                         
  19  24   1        831.27        880.09        34.56 o                         
  20  24   1       2599.07       2460.60        57.11 o                         
   1  25   1       2374.41       2229.90        35.76 o                         
   2  25   1       2324.93       2176.63        39.07 o                         
   3  25   1       9018.72       8687.34       102.36 o                         
   4  25   1         54.50        128.61        17.93 o                         
   5  25   1        947.73        932.40        29.22 o                         
   6  25   1         45.65         46.47        20.73 o                         
   7  25   1       5501.21       5144.78        84.51 o                         
   8  25   1        895.87       1000.18        40.76 o                         
   9  25   1       1154.05       1229.80        38.51 o                         
  10  25   1        574.65        672.53        29.83 o                         
  11  25   1        230.86        325.93        27.73 o                         
  12  25   1       1328.37       1305.41        45.41 o                         
  13  25   1        638.48        676.46        34.96 o                         
  14  25   1         12.31         56.38        28.66 o                         
  15  25   1         24.48         61.51        21.59 o                         
  16  25   1          2.94         24.83        23.20 o                         
  17  25   1        163.80        228.05        27.42 o                         
  18  25   1        176.55        231.76        26.84 o                         
  19  25   1        947.41        927.98        38.72 o                         
   1  26   1       1783.72       1770.69        32.53 o                         
   2  26   1         91.65        187.12        17.86 o                         
   3  26   1       1505.83       1890.73        38.48 o                         
   4  26   1         71.30        229.21        21.86 o                         
   5  26   1        506.44        671.47        27.79 o                         
   6  26   1       1774.71       1591.69        62.27 o                         
   7  26   1        472.35        743.02        36.26 o                         
   8  26   1         57.09        155.40        29.65 o                         
   9  26   1       6658.12       6379.40        92.94 o                         
  10  26   1       5098.92       4877.78        76.86 o                         
  11  26   1       1442.10       1416.80        45.56 o                         
  12  26   1       1397.15       1459.42        44.52 o                         
  13  26   1       1790.96       1780.73        48.31 o                         
  14  26   1         38.00         98.13        29.80 o                         
  15  26   1       4249.18       4325.65        80.20 o                         
  16  26   1        425.72        520.10        36.06 o                         
  17  26   1        845.99        905.18        34.63 o                         
  18  26   1        442.09        549.30        31.17 o                         
  19  26   1        914.39       1061.50        40.88 o                         
   1  27   1       1222.49       1306.45        34.71 o                         
   2  27   1       3877.47       4012.55        59.04 o                         
   3  27   1      10186.38      10339.30       127.74 o                         
   4  27   1       2668.58       2884.30        48.60 o                         
   5  27   1      10695.34      10262.02       137.87 o                         
   6  27   1        177.38        183.26        22.96 o                         
   7  27   1        141.80        199.33        30.49 o                         
   8  27   1       2986.23       3140.47        69.56 o                         
   9  27   1       6720.00       6732.92       107.24 o                         
  10  27   1       2634.09       2647.43        60.91 o                         
  11  27   1       9677.49       9393.01       128.53 o                         
  12  27   1         90.22        166.20        28.45 o                         
  13  27   1        396.43        459.59        31.93 o                         
  14  27   1       2954.30       3004.57        61.86 o                         
  15  27   1       1688.33       1659.20        50.77 o                         
  16  27   1       1681.72       1614.12        52.03 o                         
  17  27   1       2666.10       2576.71        61.50 o                         
  18  27   1        472.76        569.93        39.02 o                         
   1  28   1         24.93        101.04        18.98 o                         
   2  28   1       4183.18       3975.96        64.28 o                         
   3  28   1         39.75        146.85        30.62 o                         
   4  28   1       3652.05       3593.71        60.11 o                         
   5  28   1         69.68        130.01        20.51 o                         
   6  28   1       2453.11       2344.76        70.21 o                         
   7  28   1         34.63         70.76        31.02 o                         
   8  28   1        345.56        516.36        35.99 o                         
   9  28   1        234.88        309.10        33.74 o                         
  10  28   1       2752.73       2690.54        62.37 o                         
  11  28   1         36.25        117.06        33.68 o                         
  12  28   1       1278.18       1247.42        44.28 o                         
  13  28   1         30.41         53.56        29.18 o                         
  14  28   1         37.06        104.50        30.76 o                         
  15  28   1        237.71        322.72        33.41 o                         
  16  28   1        765.04        905.39        40.16 o                         
  17  28   1        123.54        144.57        52.15 o                         
   1  29   1        261.89        384.13        21.57 o                         
   2  29   1       3867.83       3914.15        70.70 o                         
   3  29   1       1914.05       2082.74        47.00 o                         
   4  29   1       6977.83       6752.05        96.59 o                         
   5  29   1       1442.35       1427.38        57.37 o                         
   6  29   1         10.14         72.16        31.04 o                         
   7  29   1         15.97         65.42        33.42 o                         
   8  29   1       6062.22       6126.16       100.62 o                         
   9  29   1       2394.32       2604.81        62.78 o                         
  10  29   1       4920.78       4721.51        85.27 o                         
  11  29   1       1471.43       1499.23        53.80 o                         
  12  29   1         26.16         58.58        35.47 o                         
  13  29   1         93.30        153.29        31.68 o                         
  14  29   1       7166.47       7073.08       113.19 o                         
  15  29   1        822.60        894.47        41.57 o                         
  16  29   1       4703.66       4447.75        79.79 o                         
   1  30   1       1554.45       1722.41        48.43 o                         
   2  30   1       4310.07       4195.61        74.85 o                         
   3  30   1       6751.22       6475.08        97.54 o                         
   4  30   1       4883.75       4776.07        80.51 o                         
   5  30   1       2345.32       2325.96        55.39 o                         
   6  30   1       1646.80       1614.79        59.33 o                         
   7  30   1        145.81        261.36        37.79 o                         
   8  30   1       1895.07       2034.85        69.01 o                         
   9  30   1       3849.19       3848.29        83.43 o                         
  10  30   1       4568.14       4560.65        85.51 o                         
  11  30   1        599.99        694.71        41.81 o                         
  12  30   1       2483.56       2548.75        66.80 o                         
  13  30   1       1081.59       1255.92        68.19 o                         
  14  30   1        396.24        483.93        41.43 o                         
  15  30   1       1728.73       1808.14        62.66 o                         
   1  31   1       1438.01       1424.48        44.45 o                         
   2  31   1       1184.50       1458.17        74.51 o                         
   3  31   1       3895.98       3767.10        64.10 o                         
   4  31   1       1627.51       1773.41        43.86 o                         
   5  31   1       2006.91       1998.65        64.82 o                         
   6  31   1        208.72        254.74        35.15 o                         
   7  31   1        166.13        211.31        37.74 o                         
   8  31   1        687.74        906.52        44.35 o                         
   9  31   1        985.02       1148.32        48.61 o                         
  10  31   1       1264.33       1310.16        52.52 o                         
  11  31   1        222.74        365.51        40.03 o                         
  12  31   1        196.56        254.18        39.29 o                         
  13  31   1        133.65        203.11        40.20 o                         
  14  31   1        150.83        195.75        40.36 o                         
   1  32   1       2849.01       3120.12        71.97 o                         
   2  32   1         39.68        170.51        25.74 o                         
   3  32   1      10088.05       9846.00       136.12 o                         
   4  32   1        466.98        588.81        28.55 o                         
   5  32   1       1384.47       1446.26        54.05 o                         
   6  32   1         64.02        129.17        36.81 o                         
   7  32   1       1410.09       1486.29        55.32 o                         
   8  32   1        417.85        466.35        39.52 o                         
   9  32   1       3937.32       3958.77        79.86 o                         
  10  32   1         46.14        152.83        38.23 o                         
  11  32   1       1104.34       1232.53        51.76 o                         
  12  32   1        231.96        338.95        41.07 o                         
   1  33   1       2458.72       2463.15        50.65 o                         
   2  33   1        957.76       1182.78        74.39 o                         
   3  33   1       7335.28       7370.88       105.57 o                         
   4  33   1       1050.66       1114.54        64.71 o                         
   5  33   1       4126.72       4162.96        88.55 o                         
   6  33   1        718.10        809.91        44.98 o                         
   7  33   1         16.23         42.51        36.55 o                         
   8  33   1        987.96       1216.26        61.39 o                         
   9  33   1       4342.11       4433.46        87.00 o                         
  10  33   1        226.22        379.74        41.30 o                         
  11  33   1       4886.66       5170.25        96.43 o                         
   1  34   1         19.17        134.20        34.98 o                         
   2  34   1       4162.39       4212.59        78.27 o                         
   3  34   1       1831.13       2020.11        48.15 o                         
   4  34   1       2335.55       2390.97        53.50 o                         
   5  34   1       2368.14       2652.73       108.71 o                         
   6  34   1        168.72        203.02        38.65 o                         
   7  34   1        283.20        438.38        41.38 o                         
   8  34   1       1379.32       1495.30        63.15 o                         
   9  34   1       3547.23       3812.69        85.39 o                         
   1  35   1        251.80        336.31        45.20 o                         
   2  35   1       2214.78       2342.51        68.19 o                         
   3  35   1        405.33        615.40        31.60 o                         
   4  35   1       6224.56       6126.18       106.39 o                         
   5  35   1        685.88        910.83        45.96 o                         
   6  35   1         17.10        116.95        39.17 o                         
   7  35   1          8.34         73.32        39.76 o                         
   1  36   1         44.06        123.78        43.61 o                         
   2  36   1        653.23        765.81        56.90 o                         
   0   0   2       7954.72       8356.34       194.57 o                         
   1   0   2       5113.36       4872.28        81.89 o                         
   2   0   2       3895.59       4309.50        73.16 o                         
   4   0   2       6450.81       6624.68        78.32 o                         
   6   0   2       1300.75       1505.27        24.72 o                         
   7   0   2      10481.78      10666.07       134.77 o                         
   8   0   2        780.26        878.89        20.41 o                         
   9   0   2      14954.49      15946.83       199.23 o                         
  10   0   2       9173.05       8321.93       163.49 o                         
  11   0   2       1242.47       1179.61        27.18 o                         
  12   0   2       7644.00       7712.55       103.09 o                         
  13   0   2       3202.86       3306.64        69.04 o                         
  14   0   2        338.51        323.84        56.68 o                         
  15   0   2       3695.57       3775.67        80.05 o                         
  16   0   2      17050.55      16960.90       287.28 o                         
  17   0   2       1024.14       1149.90        54.09 o                         
  18   0   2       9896.92      10247.35       213.83 o                         
  19   0   2         86.38         74.25        65.14 o                         
  20   0   2       1673.51       1756.42       168.75 o                         
  21   0   2       4581.70       4361.91       168.16 o                         
  22   0   2      14098.38      14577.37       375.48 o                         
  23   0   2       1311.03       1212.26       102.27 o                         
  24   0   2       7975.12       7718.24       239.05 o                         
  25   0   2         61.37        -24.62       129.44 o                         
  26   0   2          2.08          1.08       103.39 o                         
  27   0   2        997.74       1076.80       175.38 o                         
   2   1   2        760.32        755.36        11.27 o                         
   3   1   2      12548.33      13472.74       165.95 o                         
   4   1   2        927.15       1053.47        11.98 o                         
   6   1   2       6511.60       6795.57        61.59 o                         
   7   1   2      12502.09      11767.06       104.52 o                         
   8   1   2       7760.73       8331.08        75.66 o                         
   9   1   2        988.53       1311.34        18.35 o                         
  10   1   2       6440.32       6853.75        72.34 o                         
  11   1   2       4128.81       3969.94        40.93 o                         
  12   1   2       4610.17       4874.98        51.56 o                         
  13   1   2      20129.42      19880.74       233.43 o                         
  14   1   2        430.79        445.57        28.38 o                         
  15   1   2       2898.34       2924.36        56.33 o                         
  16   1   2        731.45        809.50        28.59 o                         
  17   1   2         34.96          5.24        44.64 o                         
  18   1   2       2207.19       2190.25        67.44 o                         
  19   1   2       5173.67       5210.39       101.74 o                         
  20   1   2       4726.11       4872.34       116.95 o                         
  21   1   2       5958.23       6399.48       287.08 o                         
  22   1   2         16.03        -18.64        58.57 o                         
  23   1   2         84.29          0.83        57.85 o                         
  24   1   2         73.03         -0.91        68.43 o                         
  25   1   2       1186.30       1206.57        89.84 o                         
  26   1   2        425.04        484.03        80.87 o                         
  27   1   2       1779.55       1881.38       136.45 o                         
   0   2   2        158.51        224.16        10.72 o                         
   1   2   2       2118.89       2085.56        26.73 o                         
   2   2   2       8233.39       8430.99        87.82 o                         
   4   2   2        161.39        179.46         6.43 o                         
   5   2   2        631.69        568.70         9.23 o                         
   6   2   2       8393.38       8977.77        80.31 o                         
   7   2   2      39702.62      41610.25      1345.88 o                         
   8   2   2        194.70        282.78         9.45 o                         
   9   2   2         37.45         30.97         8.14 o                         
  10   2   2       5617.29       5951.02        61.50 o                         
  11   2   2       6096.98       6368.72        58.89 o                         
  12   2   2       4376.99       4151.03        44.71 o                         
  13   2   2       3519.35       3860.47        55.20 o                         
  14   2   2        698.35        718.97        33.37 o                         
  15   2   2       1891.33       2017.73        44.13 o                         
  16   2   2       5881.34       5895.87        94.55 o                         
  17   2   2        255.33        318.74        30.17 o                         
  18   2   2       1160.32       1219.04        46.84 o                         
  19   2   2        196.59        210.63        57.16 o                         
  20   2   2         29.81         20.43        38.76 o                         
  21   2   2       1257.77       1301.06        89.99 o                         
  22   2   2       1563.75       1403.62        77.43 o                         
  23   2   2        152.53        114.43        75.21 o                         
  24   2   2       1523.20       1605.19        97.79 o                         
  25   2   2         36.32        -50.07        84.34 o                         
  26   2   2         45.22         24.66        56.97 o                         
  27   2   2       1867.65       1736.54        87.96 o                         
   3   3   2       7173.84       7492.93        68.78 o                         
   4   3   2       4545.78       4632.93        40.91 o                         
   6   3   2      19622.09      20310.87       209.33 o                         
   8   3   2         76.17         79.80         7.71 o                         
   9   3   2       6973.10       7163.77        95.81 o                         
  10   3   2         11.48         17.24         9.09 o                         
  11   3   2      38631.80      37196.69       455.23 o                         
  12   3   2       2383.24       2282.15        30.82 o                         
  13   3   2      75227.60      73904.24      1687.78 o                         
  14   3   2       3585.13       3711.79        56.33 o                         
  15   3   2      11294.17      11280.26       139.46 o                         
  16   3   2        342.95        438.66        34.24 o                         
  17   3   2       2116.06       1976.98        62.87 o                         
  18   3   2        396.06        411.01        33.91 o                         
  19   3   2      19357.41      20022.24       306.29 o                         
  20   3   2       2032.66       2141.80        66.36 o                         
  21   3   2      11844.36      12772.10       248.69 o                         
  22   3   2        118.43        104.53        68.64 o                         
  23   3   2        569.22        577.57        55.49 o                         
  24   3   2        405.43        425.26        56.85 o                         
  25   3   2       3013.84       2899.35       102.47 o                         
  26   3   2        415.99        455.00        89.48 o                         
  27   3   2       9958.10       9874.87       185.33 o                         
   1   4   2          7.30         38.91         4.59 o                         
   2   4   2       9761.07       9883.08        93.60 o                         
   3   4   2        143.48        213.32         7.30 o                         
   4   4   2        111.30        178.25         6.95 o                         
   5   4   2      19393.69      20054.40       246.86 o                         
   6   4   2       3730.25       3695.81        37.86 o                         
   7   4   2       3817.25       3527.41        35.91 o                         
   8   4   2       8195.93       8294.69        75.63 o                         
   9   4   2        237.23        346.81        16.64 o                         
  10   4   2       6283.41       6561.47        64.80 o                         
  11   4   2       1511.86       1631.02        33.15 o                         
  12   4   2        310.07        336.33        19.95 o                         
  13   4   2        280.31        332.39        20.09 o                         
  14   4   2      11687.43      12062.30       147.36 o                         
  15   4   2        407.28        574.71        36.79 o                         
  16   4   2       6764.22       6822.77        98.54 o                         
  17   4   2         23.00        -14.19        34.04 o                         
  18   4   2        759.97        890.80        37.79 o                         
  19   4   2         59.09         45.69        42.68 o                         
  20   4   2       7276.39       7373.07       121.18 o                         
  21   4   2         58.56         66.27        42.68 o                         
  22   4   2       1887.26       1928.23        89.33 o                         
  23   4   2        242.73        279.70        63.86 o                         
  24   4   2        935.12        879.13        63.78 o                         
  25   4   2          1.59        -56.11        56.11 o                         
  26   4   2        752.18        629.53        78.44 o                         
  27   4   2         93.72         50.35        64.59 o                         
   0   5   2      12385.30      13486.10       195.85 o                         
   2   5   2         18.76         33.14         3.54 o                         
   3   5   2       1293.94       1434.55        16.46 o                         
   4   5   2        686.15        654.20        10.62 o                         
   5   5   2      21563.29      21725.57       267.40 o                         
   6   5   2       3079.89       3123.14        32.04 o                         
   8   5   2       6087.09       6342.39        64.07 o                         
   9   5   2        366.44        464.28        15.77 o                         
  10   5   2        357.38        365.30        14.42 o                         
  11   5   2      10860.06      10472.08       104.14 o                         
  12   5   2       2512.51       2746.65        39.24 o                         
  13   5   2      27123.46      27296.40       318.92 o                         
  14   5   2       1129.42       1028.28        34.74 o                         
  15   5   2       3713.12       3913.84        64.42 o                         
  16   5   2        768.17        818.28        37.54 o                         
  17   5   2       5691.19       5815.34       107.83 o                         
  18   5   2        763.45        896.03        47.87 o                         
  19   5   2      14043.95      14800.29       209.65 o                         
  20   5   2         43.83         -3.55        37.16 o                         
  21   5   2       3843.99       3846.18        91.11 o                         
  22   5   2         10.19        -31.48        43.99 o                         
  23   5   2       2134.89       2186.08        86.69 o                         
  24   5   2        908.71        943.03        70.73 o                         
  25   5   2       2959.86       2708.56        97.42 o                         
  26   5   2        865.40        794.99        79.79 o                         
   0   6   2       4370.28       4723.86        66.16 o                         
   1   6   2        389.69        356.60         7.19 o                         
   2   6   2        421.48        464.93         7.23 o                         
   3   6   2      11218.85      12161.26       110.34 o                         
   4   6   2        127.27        184.00         7.34 o                         
   5   6   2        156.33        265.64         8.92 o                         
   6   6   2          7.23         31.49         8.10 o                         
   7   6   2      11983.01      12389.57       114.30 o                         
   8   6   2       7984.82       8495.21        80.59 o                         
   9   6   2       2321.26       2557.04        31.66 o                         
  10   6   2      12628.13      12659.22       114.25 o                         
  11   6   2         18.62         54.84        12.26 o                         
  12   6   2       1665.42       1566.42        29.34 o                         
  13   6   2       2598.35       2708.49        42.90 o                         
  14   6   2       4547.10       4554.18        74.44 o                         
  15   6   2        856.13       1011.61        48.40 o                         
  16   6   2      15230.10      15558.34       201.71 o                         
  17   6   2        849.46        858.98        42.72 o                         
  18   6   2      12441.60      12871.06       229.21 o                         
  19   6   2        170.56        122.84        33.42 o                         
  20   6   2       2476.82       2369.27        68.00 o                         
  21   6   2       1444.25       1410.98        60.32 o                         
  22   6   2      14960.39      14933.23       240.21 o                         
  23   6   2       1709.84       1668.26        68.23 o                         
  24   6   2       5747.81       5623.20       125.18 o                         
  25   6   2        235.20        233.05        58.10 o                         
  26   6   2        952.19        740.74        66.05 o                         
   0   7   2       1081.95        911.72        17.24 o                         
   1   7   2      17521.44      17364.71       178.39 o                         
   2   7   2       1106.89       1198.73        11.77 o                         
   3   7   2       3553.97       3690.42        36.93 o                         
   4   7   2         69.41         93.42         6.00 o                         
   5   7   2      15087.62      15256.16       150.90 o                         
   6   7   2       4120.70       4012.24        43.86 o                         
   7   7   2        929.27        685.87        16.24 o                         
   8   7   2        758.38        810.72        16.95 o                         
   9   7   2       2542.96       2310.57        28.12 o                         
  10   7   2       1143.56       1215.74        20.73 o                         
  11   7   2        999.28        867.64        30.39 o                         
  12   7   2       2100.06       2162.70        32.86 o                         
  13   7   2        773.73        775.91        39.90 o                         
  14   7   2        938.89        978.12        33.58 o                         
  15   7   2       3781.42       3623.00        61.40 o                         
  16   7   2        930.84        972.28        56.33 o                         
  17   7   2       2319.30       2263.51        51.35 o                         
  18   7   2       1327.70       1305.77        50.93 o                         
  19   7   2       1998.38       1891.98        55.26 o                         
  20   7   2        209.71        160.06        33.18 o                         
  21   7   2       5429.30       5393.70       128.54 o                         
  22   7   2        229.16        206.87        47.24 o                         
  23   7   2       1128.74       1236.78        59.43 o                         
  24   7   2          1.13        -51.17        51.17 o                         
  25   7   2         67.17        -30.29        47.63 o                         
  26   7   2         94.52        -52.02        64.05 o                         
   0   8   2      19954.81      20038.99       265.70 o                         
   1   8   2       7257.93       7578.19        69.71 o                         
   2   8   2       8520.28       8649.47        73.60 o                         
   3   8   2       2275.98       2267.25        23.96 o                         
   4   8   2      13352.19      13311.30       126.11 o                         
   5   8   2       4095.61       4115.90        42.25 o                         
   6   8   2      12501.60      12024.83       120.65 o                         
   7   8   2         16.72         35.31         8.92 o                         
   8   8   2       9538.11       9867.86        96.48 o                         
   9   8   2        247.92        364.75        12.35 o                         
  10   8   2       1418.61       1310.41        23.55 o                         
  11   8   2         39.32         23.39        13.29 o                         
  12   8   2      20480.15      21188.56       261.27 o                         
  13   8   2       1105.72       1186.82        29.91 o                         
  14   8   2       1772.26       1862.16        39.14 o                         
  15   8   2         86.49        125.80        24.02 o                         
  16   8   2        529.33        596.26        30.51 o                         
  17   8   2        786.66        869.42        35.68 o                         
  18   8   2       7684.36       7756.32       127.31 o                         
  19   8   2         77.28         45.80        32.16 o                         
  20   8   2       1971.80       2055.62        57.22 o                         
  21   8   2          1.49        -43.58        43.58 o                         
  22   8   2        483.21        442.95        47.96 o                         
  23   8   2        250.75        122.75        65.56 o                         
  24   8   2       3890.87       3676.05       104.92 o                         
  25   8   2       1247.98       1224.61        73.50 o                         
  26   8   2       1871.64       1867.32       100.79 o                         
   0   9   2       9410.12       9276.64       125.65 o                         
   2   9   2       4816.10       5124.52        48.19 o                         
   3   9   2       2480.23       2730.80        27.43 o                         
   4   9   2        291.52        388.99         9.15 o                         
   5   9   2      23212.66      22131.96       208.18 o                         
   6   9   2      11366.59      12085.38       116.24 o                         
   8   9   2       7211.19       7415.59        70.78 o                         
   9   9   2      10100.62      10287.33       105.43 o                         
  10   9   2       5040.13       5385.19        63.74 o                         
  11   9   2      20175.46      20784.98       215.71 o                         
  12   9   2       1932.05       2002.88        33.46 o                         
  13   9   2      39582.84      40345.29       439.51 o                         
  14   9   2       6525.25       6662.61        88.45 o                         
  15   9   2      10299.06      10539.39       132.05 o                         
  16   9   2        511.10        628.02        31.85 o                         
  17   9   2       9487.20       9912.82       136.33 o                         
  18   9   2       2572.41       2717.73        58.28 o                         
  19   9   2      12721.22      13320.99       280.51 o                         
  20   9   2       2046.51       2088.06        72.62 o                         
  21   9   2       3019.99       2887.61        80.26 o                         
  22   9   2         67.96        -26.18        43.82 o                         
  23   9   2         14.92        -19.23        49.10 o                         
  24   9   2          9.67        -19.94        58.66 o                         
  25   9   2       1973.85       1911.55        77.28 o                         
  26   9   2       1502.84       1410.63        71.32 o                         
   0  10   2      27695.74      27379.27       688.07 o                         
   1  10   2       2933.91       2860.61        27.80 o                         
   2  10   2      15002.39      15213.48       143.64 o                         
   3  10   2       1995.69       2060.79        24.34 o                         
   4  10   2       4378.61       4623.80        48.75 o                         
   5  10   2        100.86         68.46         6.12 o                         
   6  10   2      40301.07      39895.25       645.74 o                         
   7  10   2       1566.28       1682.16        23.33 o                         
   8  10   2      22031.27      20987.96       190.88 o                         
   9  10   2         84.83         53.71        10.26 o                         
  10  10   2          7.55         34.26        15.57 o                         
  11  10   2       2560.32       2397.63        39.46 o                         
  12  10   2      15223.68      15015.62       160.48 o                         
  13  10   2         21.23         43.03        17.77 o                         
  14  10   2      16935.03      17428.16       208.06 o                         
  15  10   2        376.29        361.06        24.52 o                         
  16  10   2       4189.67       4308.10        66.51 o                         
  17  10   2        652.07        790.78        43.86 o                         
  18  10   2       1191.27       1293.22        45.24 o                         
  19  10   2       1743.13       1599.05        53.07 o                         
  20  10   2       6144.71       6126.99       167.08 o                         
  21  10   2         45.61         11.50        36.12 o                         
  22  10   2       4596.36       4537.75       143.23 o                         
  23  10   2        561.05        538.53        49.99 o                         
  24  10   2         76.49         27.13        58.38 o                         
  25  10   2        205.98        154.63        53.74 o                         
  26  10   2       2561.72       2456.33        83.93 o                         
   0  11   2      21513.40      22794.03       279.53 o                         
   1  11   2      16011.58      16118.28       140.59 o                         
   2  11   2        499.55        554.30        11.14 o                         
   3  11   2       2036.41       2271.12        26.59 o                         
   4  11   2        381.64        478.08        13.80 o                         
   5  11   2       9637.35       9406.42        91.54 o                         
   6  11   2        518.54        464.45        11.21 o                         
   7  11   2      10849.07       9903.54        92.79 o                         
   8  11   2        275.96        314.42        10.81 o                         
   9  11   2          1.30         30.61         9.16 o                         
  10  11   2         15.87         29.88        15.56 o                         
  11  11   2       7513.78       7139.40        85.34 o                         
  12  11   2        843.35        835.40        24.03 o                         
  13  11   2       7777.73       7951.07       101.50 o                         
  14  11   2       1597.54       1634.27        37.60 o                         
  15  11   2       2455.82       2630.65        48.44 o                         
  16  11   2        679.82        691.40        29.31 o                         
  17  11   2       5604.88       5608.27        81.60 o                         
  18  11   2         15.79        -28.99        28.99 o                         
  19  11   2       8955.02       9463.14       134.35 o                         
  20  11   2       2973.82       3047.21        72.70 o                         
  21  11   2        442.04        437.52        59.08 o                         
  22  11   2        306.28        161.16        52.44 o                         
  23  11   2       6485.66       6026.97       125.70 o                         
  24  11   2       1853.01       1814.57        73.38 o                         
  25  11   2       9231.66       8905.92       151.57 o                         
   0  12   2       3080.67       2974.38        41.15 o                         
   1  12   2        101.49        180.92         9.04 o                         
   2  12   2         17.03         60.57         7.88 o                         
   3  12   2        284.17        288.23         9.70 o                         
   4  12   2       3450.52       3814.67        43.64 o                         
   5  12   2        269.92        261.58         9.99 o                         
   6  12   2       1206.03       1428.61        19.64 o                         
   7  12   2        594.15        645.66        14.84 o                         
   8  12   2       2431.21       2405.83        28.84 o                         
   9  12   2       2964.22       2929.58        37.56 o                         
  10  12   2       8734.25       9175.44       105.84 o                         
  11  12   2          4.35         -1.69        13.93 o                         
  12  12   2       1956.94       2073.85        37.74 o                         
  13  12   2        458.44        595.26        41.97 o                         
  14  12   2       9206.74       9357.58       118.31 o                         
  15  12   2        633.94        575.18        26.84 o                         
  16  12   2       9673.25       9803.33       125.56 o                         
  17  12   2        302.59        265.45        27.33 o                         
  18  12   2         99.91         76.74        34.43 o                         
  19  12   2         50.55         14.52        36.95 o                         
  20  12   2       3706.01       3664.06        84.16 o                         
  21  12   2        262.02        264.59        38.66 o                         
  22  12   2       5631.68       5574.74        98.70 o                         
  23  12   2         36.04         26.67        45.41 o                         
  24  12   2        698.72        756.79        66.88 o                         
  25  12   2         13.24        -35.41        65.46 o                         
   0  13   2       4876.68       5626.32        72.86 o                         
   1  13   2      12223.80      12457.97       114.01 o                         
   2  13   2       1763.37       1990.54        23.78 o                         
   3  13   2        983.03       1271.67        17.97 o                         
   4  13   2       1299.90       1354.80        18.91 o                         
   5  13   2       1855.32       1991.15        25.88 o                         
   6  13   2        198.23        285.80        11.70 o                         
   7  13   2       8223.25       8060.51        79.39 o                         
   8  13   2       3231.65       3386.62        42.60 o                         
   9  13   2       2159.95       2003.60        31.87 o                         
  10  13   2        407.03        531.35        18.33 o                         
  11  13   2       1401.96       1472.37        27.65 o                         
  12  13   2       3070.40       3184.02        45.92 o                         
  13  13   2        319.03        357.88        22.08 o                         
  14  13   2        627.74        683.94        27.21 o                         
  15  13   2      16353.44      16532.77       199.35 o                         
  16  13   2         58.92         18.79        23.40 o                         
  17  13   2       5352.82       5302.19        78.74 o                         
  18  13   2          2.57        -23.30        26.92 o                         
  19  13   2        145.47         87.83        39.49 o                         
  20  13   2        532.33        542.64        48.94 o                         
  21  13   2       6385.41       6246.33       102.59 o                         
  22  13   2        793.22        771.76        49.74 o                         
  23  13   2       6703.41       6229.51       149.46 o                         
  24  13   2          6.56        -53.39        53.39 o                         
  25  13   2         52.26        -46.42        69.73 o                         
   0  14   2      50607.67      50805.23      1643.67 o                         
   1  14   2       1312.79       1347.55        20.24 o                         
   2  14   2      14544.91      14261.57       135.83 o                         
   3  14   2       1203.53       1411.05        19.51 o                         
   4  14   2      16702.23      16759.69       166.21 o                         
   5  14   2       4064.95       4280.11        45.46 o                         
   6  14   2      32699.22      31189.00       305.99 o                         
   7  14   2         63.18         51.50        11.47 o                         
   8  14   2       8976.96       8752.33        99.72 o                         
   9  14   2        133.94        234.25        12.56 o                         
  10  14   2       4948.11       5014.89        63.01 o                         
  11  14   2       1066.55        974.23        26.75 o                         
  12  14   2      16321.92      16092.41       179.75 o                         
  13  14   2       2112.71       2198.08        38.98 o                         
  14  14   2       5735.38       5860.87        85.14 o                         
  15  14   2          9.44          9.77        22.91 o                         
  16  14   2        136.47        156.54        34.85 o                         
  17  14   2         19.43         15.51        31.52 o                         
  18  14   2       8503.35       8409.67       113.90 o                         
  19  14   2       1347.07       1301.61        44.85 o                         
  20  14   2       3276.37       3310.76        65.01 o                         
  21  14   2        625.35        654.94        88.75 o                         
  22  14   2        289.84        257.48        56.79 o                         
  23  14   2       1204.48       1054.71        53.98 o                         
  24  14   2       3675.11       3425.18       120.80 o                         
  25  14   2        117.73        101.30        52.09 o                         
   0  15   2        151.57         68.43        11.25 o                         
   1  15   2      12892.92      12430.60       119.15 o                         
   2  15   2       5299.59       5524.03        55.92 o                         
   3  15   2        767.28        857.63        16.54 o                         
   4  15   2        293.95        373.03        12.72 o                         
   5  15   2      11800.91      11758.71       118.92 o                         
   6  15   2       3326.81       3236.46        38.70 o                         
   7  15   2      21611.97      20763.18       227.51 o                         
   8  15   2         18.44         54.58        12.58 o                         
   9  15   2       6765.33       6683.59        83.43 o                         
  10  15   2        884.49       1001.81        26.88 o                         
  11  15   2       4117.69       4128.64        48.60 o                         
  12  15   2        192.73        252.80        14.83 o                         
  13  15   2      17815.01      17821.91       210.70 o                         
  14  15   2         18.26         38.63        22.00 o                         
  15  15   2       4097.52       4132.71        67.49 o                         
  16  15   2        138.82        146.61        25.71 o                         
  17  15   2        146.12        182.69        27.63 o                         
  18  15   2       2413.43       2383.86        60.97 o                         
  19  15   2       2937.77       2920.24        60.59 o                         
  20  15   2        229.55        211.40        34.74 o                         
  21  15   2       2241.39       2045.80        68.27 o                         
  22  15   2        291.86        224.44        55.54 o                         
  23  15   2         30.23        -28.09        65.18 o                         
  24  15   2          0.63        -47.50        47.50 o                         
   0  16   2      33066.36      29867.19       395.91 o                         
   1  16   2       3910.32       3933.97        43.83 o                         
   2  16   2      31646.62      30591.03       299.85 o                         
   3  16   2        213.76        237.21        10.95 o                         
   4  16   2       3794.26       3506.33        40.11 o                         
   5  16   2       4607.72       4787.58        55.18 o                         
   6  16   2      37334.00      34825.37       377.56 o                         
   7  16   2       4988.43       4994.22        65.10 o                         
   8  16   2      31733.05      31161.52       359.51 o                         
   9  16   2       4211.38       4456.07        59.35 o                         
  10  16   2       1144.46       1205.28        25.58 o                         
  11  16   2         91.49        128.67        15.03 o                         
  12  16   2      19954.14      19805.99       218.82 o                         
  13  16   2       6951.54       6913.38        83.63 o                         
  14  16   2      32014.80      31473.18       344.05 o                         
  15  16   2       2557.00       2583.90        42.67 o                         
  16  16   2       2814.20       2780.55        46.29 o                         
  17  16   2         20.74         13.50        23.35 o                         
  18  16   2      15045.25      14562.16       196.11 o                         
  19  16   2        801.00        900.18        50.08 o                         
  20  16   2      16613.73      16974.80       220.84 o                         
  21  16   2        881.45        898.87        39.45 o                         
  22  16   2       1631.92       1657.97        56.10 o                         
  23  16   2         20.54        -53.22        53.22 o                         
  24  16   2       2390.59       2234.26        89.85 o                         
   0  17   2        254.23        236.86        13.20 o                         
   1  17   2       3830.66       3686.27        46.68 o                         
   2  17   2       1166.50       1247.58        23.02 o                         
   3  17   2          3.70         19.73         9.80 o                         
   4  17   2        570.99        535.57        17.83 o                         
   5  17   2       5610.88       5220.25        60.12 o                         
   6  17   2        694.77        837.13        23.45 o                         
   7  17   2       1345.65       1373.21        26.75 o                         
   8  17   2        721.06        848.56        25.21 o                         
   9  17   2        420.29        424.79        22.07 o                         
  10  17   2         85.78        112.87        13.11 o                         
  11  17   2       4061.79       4026.71        54.06 o                         
  12  17   2       1259.50       1275.20        30.66 o                         
  13  17   2       3161.94       3012.50        45.42 o                         
  14  17   2        931.71        952.81        43.86 o                         
  15  17   2        820.56        817.20        26.01 o                         
  16  17   2       3378.12       3314.48        51.24 o                         
  17  17   2       3899.30       3702.79        56.54 o                         
  18  17   2        220.59        242.58        25.78 o                         
  19  17   2       6708.54       6557.39        93.32 o                         
  20  17   2         11.77        -22.39        28.73 o                         
  21  17   2        156.58        111.72        34.17 o                         
  22  17   2         79.35         56.53        36.87 o                         
  23  17   2       5303.12       4934.62        99.82 o                         
   0  18   2        328.22        364.72        22.63 o                         
   1  18   2          3.67         23.76        12.30 o                         
   2  18   2       1426.25       1431.07        22.64 o                         
   3  18   2        891.34       1028.77        20.72 o                         
   4  18   2        187.02        250.19        14.53 o                         
   5  18   2         12.60         29.48        12.46 o                         
   6  18   2        741.10        671.93        21.27 o                         
   7  18   2       3326.70       3190.88        47.54 o                         
   8  18   2       7244.73       7139.12        85.12 o                         
   9  18   2        331.58        396.46        25.05 o                         
  10  18   2        407.69        548.07        32.00 o                         
  11  18   2        628.93        681.96        34.96 o                         
  12  18   2       4126.72       4147.54        59.34 o                         
  13  18   2       1954.70       1869.01        33.91 o                         
  14  18   2        962.74       1044.69        30.65 o                         
  15  18   2       1277.48       1231.76        30.99 o                         
  16  18   2        671.68        666.75        29.94 o                         
  17  18   2         88.50         65.77        21.24 o                         
  18  18   2        218.86        251.06        23.81 o                         
  19  18   2       1728.53       1604.40        40.67 o                         
  20  18   2        389.20        406.68        31.77 o                         
  21  18   2        381.47        383.46        32.53 o                         
  22  18   2        609.88        632.83        33.27 o                         
  23  18   2         44.19         47.91        35.03 o                         
   0  19   2       4010.19       4237.44        70.18 o                         
   1  19   2       4847.61       4677.70        61.20 o                         
   2  19   2         12.28         31.36        11.64 o                         
   3  19   2        196.79        213.42        12.42 o                         
   4  19   2        708.82        704.68        22.51 o                         
   5  19   2        200.59        249.20        15.57 o                         
   6  19   2        494.10        465.86        20.08 o                         
   7  19   2         57.10         82.95        16.90 o                         
   8  19   2       3601.06       3476.91        51.31 o                         
   9  19   2       1764.33       1700.24        34.77 o                         
  10  19   2       1352.20       1270.36        32.08 o                         
  11  19   2       2211.83       2298.37        47.80 o                         
  12  19   2       2257.74       2207.61        39.76 o                         
  13  19   2        797.22        898.46        27.61 o                         
  14  19   2       1385.20       1496.69        31.96 o                         
  15  19   2       5409.67       5509.42        76.88 o                         
  16  19   2        727.07        769.38        35.25 o                         
  17  19   2       8324.48       8224.79       106.81 o                         
  18  19   2        225.04        235.13        23.53 o                         
  19  19   2        165.18        149.63        26.57 o                         
  20  19   2         28.59          7.11        29.61 o                         
  21  19   2       3489.71       3397.92        66.85 o                         
  22  19   2       2177.77       2124.29        57.25 o                         
  23  19   2       7288.50       6904.73       104.23 o                         
   0  20   2      56519.66      54759.18       791.60 o                         
   1  20   2       4325.86       4323.80        58.26 o                         
   2  20   2      12671.12      12372.34       138.82 o                         
   3  20   2         75.46         90.07        13.81 o                         
   4  20   2       1718.42       1747.99        34.37 o                         
   5  20   2       5266.62       5071.72        71.70 o                         
   6  20   2      40598.93      39903.15       490.46 o                         
   7  20   2       1422.48       1437.17        34.82 o                         
   8  20   2      29567.23      27910.99       305.63 o                         
   9  20   2        272.29        284.06        20.55 o                         
  10  20   2       1170.39       1154.05        35.42 o                         
  11  20   2       1028.70       1047.84        34.45 o                         
  12  20   2      24565.53      24348.46       329.15 o                         
  13  20   2       2112.65       2026.72        39.54 o                         
  14  20   2      15066.81      14920.33       175.38 o                         
  15  20   2        418.87        511.00        24.09 o                         
  16  20   2          4.77         52.76        25.66 o                         
  17  20   2        553.89        611.07        25.31 o                         
  18  20   2       5581.67       5681.63        76.96 o                         
  19  20   2       1961.45       1910.29        44.13 o                         
  20  20   2       8352.50       8170.03       105.15 o                         
  21  20   2        293.68        269.65        28.78 o                         
  22  20   2        724.63        787.00        37.56 o                         
   0  21   2        643.89        800.05        47.76 o                         
   1  21   2          8.03         62.28        11.10 o                         
   2  21   2        359.62        474.96        20.32 o                         
   3  21   2       7204.28       7011.03        88.63 o                         
   4  21   2        827.12        885.86        26.80 o                         
   5  21   2        105.00        180.39        17.44 o                         
   6  21   2        854.39        958.12        43.88 o                         
   7  21   2       2097.88       2110.12        39.28 o                         
   8  21   2        750.49        856.22        26.11 o                         
   9  21   2       4223.50       4113.75        59.96 o                         
  10  21   2         44.29         70.34        21.57 o                         
  11  21   2         36.35         61.77        22.49 o                         
  12  21   2       3804.66       3715.50        62.44 o                         
  13  21   2       3830.65       3731.81        64.23 o                         
  14  21   2        940.16        998.16        29.87 o                         
  15  21   2        357.56        416.79        21.78 o                         
  16  21   2        166.65        178.35        22.05 o                         
  17  21   2          7.29          8.59        20.85 o                         
  18  21   2        211.06        224.14        26.45 o                         
  19  21   2       1010.77       1013.82        55.34 o                         
  20  21   2         71.99        122.59        32.63 o                         
  21  21   2       1200.11       1129.58        58.46 o                         
  22  21   2          3.45        -18.37        33.62 o                         
   0  22   2      56310.05      54513.69       788.82 o                         
   1  22   2       1325.06       1440.17        25.77 o                         
   2  22   2      20504.20      20140.09       222.18 o                         
   3  22   2       1782.64       1749.59        33.04 o                         
   4  22   2       6824.01       6686.60        85.01 o                         
   5  22   2       1466.79       1396.91        31.27 o                         
   6  22   2      48730.05      46424.66       569.96 o                         
   7  22   2       4308.60       4266.70        60.71 o                         
   8  22   2      30400.46      28119.63       327.15 o                         
   9  22   2        130.93        158.86        21.12 o                         
  10  22   2        254.94        322.62        24.61 o                         
  11  22   2       2515.01       2585.44        50.32 o                         
  12  22   2      30000.93      29598.81       369.08 o                         
  13  22   2        397.26        455.15        29.88 o                         
  14  22   2      33504.18      32310.04       402.90 o                         
  15  22   2        609.50        609.11        29.04 o                         
  16  22   2       1391.20       1423.23        34.99 o                         
  17  22   2        633.38        687.18        54.31 o                         
  18  22   2       9174.12       9358.28       114.25 o                         
  19  22   2       1820.89       1685.46        56.62 o                         
  20  22   2      12356.16      12368.44       147.49 o                         
  21  22   2        107.16         84.88        29.12 o                         
   0  23   2       1123.87       1297.45        63.05 o                         
   1  23   2        610.47        749.04        30.96 o                         
   2  23   2         54.10         99.73        13.99 o                         
   3  23   2       3347.47       3310.31        49.02 o                         
   4  23   2         85.55        205.94        19.16 o                         
   5  23   2        672.92        725.77        35.75 o                         
   6  23   2        266.99        444.68        20.90 o                         
   7  23   2        942.68        922.06        28.48 o                         
   8  23   2       1671.63       1620.46        33.73 o                         
   9  23   2       2154.13       2133.80        42.58 o                         
  10  23   2        413.95        428.61        30.18 o                         
  11  23   2        118.84        176.37        24.79 o                         
  12  23   2        520.77        643.62        31.86 o                         
  13  23   2         51.25         78.46        26.05 o                         
  14  23   2       1862.73       1784.35        46.78 o                         
  15  23   2        457.41        528.22        31.00 o                         
  16  23   2          7.19         27.29        18.55 o                         
  17  23   2       1610.98       1631.24        38.91 o                         
  18  23   2         82.70        182.74        43.43 o                         
  19  23   2        382.28        411.50        28.35 o                         
  20  23   2        314.56        403.53        39.38 o                         
   0  24   2      20170.83      19700.98       327.40 o                         
   1  24   2       5196.82       5033.25        63.04 o                         
   2  24   2       5787.32       5545.31        68.50 o                         
   3  24   2        737.28        781.55        31.56 o                         
   4  24   2       4568.79       4507.05        73.45 o                         
   5  24   2       1490.87       1598.24        36.90 o                         
   6  24   2      14770.01      14007.28       179.30 o                         
   7  24   2        130.37        160.89        18.74 o                         
   8  24   2       1238.61       1220.01        31.39 o                         
   9  24   2       1754.18       1696.53        42.24 o                         
  10  24   2       2167.18       2112.30        46.62 o                         
  11  24   2        579.64        650.83        35.23 o                         
  12  24   2       3082.01       3294.92        64.16 o                         
  13  24   2        985.91       1121.29        40.83 o                         
  14  24   2        661.21        761.26        34.53 o                         
  15  24   2          1.82         16.05        22.31 o                         
  16  24   2         16.42          8.93        25.12 o                         
  17  24   2         20.06         -7.16        30.47 o                         
  18  24   2        925.62        931.28        53.09 o                         
  19  24   2         86.38        106.42        43.90 o                         
  20  24   2       1606.71       1690.69        59.13 o                         
   0  25   2          9.40        158.90        82.59 o                         
   1  25   2        241.73        367.58        20.10 o                         
   2  25   2       1598.59       1686.15        33.99 o                         
   3  25   2        323.11        392.42        21.49 o                         
   4  25   2       1828.42       1741.47        42.37 o                         
   5  25   2        190.22        258.32        22.80 o                         
   6  25   2        227.84        314.99        22.72 o                         
   7  25   2       2403.44       2373.81        45.94 o                         
   8  25   2       3104.34       2818.41        63.11 o                         
   9  25   2       3089.94       3131.17        57.29 o                         
  10  25   2       2878.83       3006.47        56.15 o                         
  11  25   2       6493.40       6299.95        99.29 o                         
  12  25   2         45.74         96.25        31.08 o                         
  13  25   2          2.29         53.31        28.50 o                         
  14  25   2        715.50        702.47        35.40 o                         
  15  25   2       3900.70       3764.06        61.21 o                         
  16  25   2        631.55        665.48        29.11 o                         
  17  25   2       6217.92       5913.34        85.03 o                         
  18  25   2        104.88         93.59        32.24 o                         
  19  25   2         64.31        102.53        49.96 o                         
   0  26   2       6793.68       7150.16       151.62 o                         
   1  26   2       2167.32       2185.24        41.83 o                         
   2  26   2       5023.97       4630.32        64.66 o                         
   3  26   2        344.48        376.56        20.53 o                         
   4  26   2        527.64        674.36        38.40 o                         
   5  26   2         11.36         86.30        22.79 o                         
   6  26   2      11325.59      10455.56       138.01 o                         
   7  26   2        341.06        405.20        24.59 o                         
   8  26   2       8696.24       8354.14       113.90 o                         
   9  26   2       1101.47       1126.59        37.85 o                         
  10  26   2        397.39        497.10        30.01 o                         
  11  26   2        202.88        314.89        28.67 o                         
  12  26   2       5780.43       5536.68        85.52 o                         
  13  26   2        772.77        957.42        48.09 o                         
  14  26   2       8982.95       8914.29       125.71 o                         
  15  26   2         40.17         79.78        28.94 o                         
  16  26   2       1190.33       1205.06        65.87 o                         
  17  26   2         79.41         88.19        27.08 o                         
  18  26   2       1392.81       1554.42        62.72 o                         
   0  27   2        237.24        666.25        59.88 o                         
   1  27   2       3421.06       3438.60        47.88 o                         
   2  27   2        108.92        166.63        31.73 o                         
   3  27   2        295.48        329.78        20.17 o                         
   4  27   2       1076.22       1161.22        32.13 o                         
   5  27   2       1833.50       1770.43        45.99 o                         
   6  27   2        256.89        352.17        24.56 o                         
   7  27   2       2286.27       2244.77        63.51 o                         
   8  27   2        261.21        310.09        27.34 o                         
   9  27   2         38.59         49.80        26.01 o                         
  10  27   2        394.21        350.47        29.05 o                         
  11  27   2        389.89        478.82        30.41 o                         
  12  27   2         41.43         88.75        28.44 o                         
  13  27   2       2599.76       2472.09        56.47 o                         
  14  27   2         89.80        105.48        35.22 o                         
  15  27   2          0.58         28.50        29.43 o                         
  16  27   2         18.55         69.26        23.34 o                         
  17  27   2        547.32        562.33        27.18 o                         
   0  28   2      45706.96      42215.94       796.73 o                         
   1  28   2       1877.30       1923.60        46.42 o                         
   2  28   2      11934.41      11433.16       140.65 o                         
   3  28   2         29.49         53.26        20.16 o                         
   4  28   2       5311.98       4723.22        72.07 o                         
   5  28   2       2140.90       2053.81        44.38 o                         
   6  28   2      28960.44      27286.06       319.33 o                         
   7  28   2       2570.33       2422.43       105.01 o                         
   8  28   2      14506.53      14303.71       202.30 o                         
   9  28   2        102.77        166.12        27.57 o                         
  10  28   2       1092.20       1136.06        43.31 o                         
  11  28   2        466.14        542.79        32.64 o                         
  12  28   2      13251.77      13141.93       187.44 o                         
  13  28   2       1321.58       1358.63        51.82 o                         
  14  28   2      10572.42      10620.07       159.75 o                         
  15  28   2       1992.64       2124.40        54.64 o                         
  16  28   2        275.58        370.44        28.09 o                         
   1  29   2       2717.61       2911.31        58.05 o                         
   2  29   2         48.70        164.13        22.95 o                         
   3  29   2        368.95        399.19        27.58 o                         
   4  29   2        121.87        151.42        22.23 o                         
   5  29   2        988.24       1040.37        51.53 o                         
   6  29   2        375.27        433.03        33.45 o                         
   7  29   2       4042.57       3975.90        89.23 o                         
   8  29   2         33.40         69.03        30.81 o                         
   9  29   2       2929.89       2848.85        63.61 o                         
  10  29   2         72.48        120.81        33.07 o                         
  11  29   2         39.03         98.90        30.19 o                         
  12  29   2         28.20        110.63        34.30 o                         
  13  29   2       4271.58       4378.73        75.99 o                         
  14  29   2         22.77         72.17        31.86 o                         
  15  29   2       2361.55       2365.31        72.66 o                         
   0  30   2       7538.80       7636.53       204.05 o                         
   1  30   2        254.48        371.04        37.61 o                         
   2  30   2       1297.53       1306.93        52.89 o                         
   3  30   2         72.08        154.07        22.21 o                         
   4  30   2       2361.16       2325.78        48.39 o                         
   5  30   2        843.99        893.82        52.34 o                         
   6  30   2       5516.50       5369.06        92.59 o                         
   7  30   2        147.25        206.88        29.76 o                         
   8  30   2       1184.44       1372.68        54.48 o                         
   9  30   2          6.17         87.07        34.38 o                         
  10  30   2        912.87       1013.57        44.79 o                         
  11  30   2       1027.92       1184.43        50.49 o                         
  12  30   2       4213.64       4307.26        75.69 o                         
  13  30   2         87.28        133.39        32.31 o                         
  14  30   2       1799.76       1817.10        52.22 o                         
   0  31   2          4.13        132.94        42.79 o                         
   1  31   2         54.83        118.54        33.94 o                         
   2  31   2         33.94         79.32        21.08 o                         
   3  31   2         14.82         60.04        22.33 o                         
   4  31   2          5.53         -1.98        23.23 o                         
   5  31   2        841.11        831.37        61.32 o                         
   6  31   2        131.46        229.83        30.59 o                         
   7  31   2          1.43         70.43        34.49 o                         
   8  31   2        141.29        182.34        40.02 o                         
   9  31   2        531.05        585.90        40.53 o                         
  10  31   2        183.64        279.47        38.53 o                         
  11  31   2       2198.84       2229.59        62.26 o                         
  12  31   2        163.81        225.77        37.37 o                         
  13  31   2        220.00        290.41        33.03 o                         
   0  32   2       2801.11       2779.92        86.88 o                         
   1  32   2         27.04        122.36        34.94 o                         
   2  32   2       1147.04       1299.39        45.02 o                         
   3  32   2        160.10        242.43        25.77 o                         
   4  32   2          4.65         20.20        23.86 o                         
   5  32   2          5.38         14.88        25.85 o                         
   6  32   2        811.55        876.74        75.45 o                         
   7  32   2        893.46       1056.71        47.16 o                         
   8  32   2       2005.77       1917.01        76.94 o                         
   9  32   2         18.94         75.94        36.60 o                         
  10  32   2       1440.98       1433.31        66.14 o                         
  11  32   2        280.49        427.17        42.51 o                         
  12  32   2        528.69        593.90        43.41 o                         
   0  33   2        846.46        922.11        77.44 o                         
   1  33   2       3957.91       3964.05        68.70 o                         
   2  33   2         83.44        160.13        31.73 o                         
   3  33   2         90.52        114.26        24.51 o                         
   4  33   2         40.45         74.96        24.69 o                         
   5  33   2       6323.63       6208.62        92.59 o                         
   6  33   2         53.80        118.11        38.24 o                         
   7  33   2       4141.87       3850.14        78.49 o                         
   8  33   2         66.41        153.69        36.91 o                         
   9  33   2        719.79        822.36        44.03 o                         
  10  33   2         39.57         89.64        36.87 o                         
   0  34   2       7549.51       7510.44       142.95 o                         
   1  34   2        299.88        358.34        42.90 o                         
   2  34   2       1746.00       1783.09        65.10 o                         
   3  34   2        565.51        674.40        41.69 o                         
   4  34   2        592.41        637.15        37.47 o                         
   5  34   2        972.81       1171.20        53.79 o                         
   6  34   2       7696.25       7451.01       127.82 o                         
   7  34   2        634.23        748.54        44.05 o                         
   8  34   2       4979.21       5048.19        93.25 o                         
   0  35   2        708.76        847.03       130.24 o                         
   1  35   2       6034.67       5751.86        98.34 o                         
   2  35   2        767.20        968.05        83.56 o                         
   3  35   2        137.45        212.94        63.03 o                         
   4  35   2          1.47         30.72        23.44 o                         
   5  35   2       1915.39       1710.73        50.54 o                         
   1   1   3       4873.71       4751.21        58.08 o                         
   2   1   3       9085.87       9031.40       106.41 o                         
   4   1   3      11749.80      11753.30       117.25 o                         
   6   1   3         13.17         31.31         6.42 o                         
   7   1   3      11681.20      12262.47       105.49 o                         
   8   1   3       2270.88       2346.69        29.46 o                         
   9   1   3      27137.11      26831.24       256.10 o                         
  10   1   3       7827.63       7795.70        75.82 o                         
  11   1   3      55139.84      54355.29      1307.17 o                         
  12   1   3        216.10        253.63        15.71 o                         
  13   1   3       1727.22       1609.97        30.40 o                         
  14   1   3       7439.82       7194.95        88.66 o                         
  15   1   3      13233.65      12874.65       141.00 o                         
  16   1   3       7899.05       7926.91        93.04 o                         
  17   1   3      22411.67      22302.63       250.37 o                         
  18   1   3         10.89          2.56        23.47 o                         
  19   1   3       3111.85       3106.95        69.21 o                         
  20   1   3       8351.02       8463.06       126.12 o                         
  21   1   3       1986.34       2137.96        80.84 o                         
  22   1   3       4908.66       4956.98       114.40 o                         
  23   1   3      10023.52      10280.93       167.72 o                         
  24   1   3         33.22         47.00        57.69 o                         
  25   1   3       3491.60       3531.07       114.52 o                         
  26   1   3       3868.65       3834.92       122.14 o                         
   2   2   3       8090.97       7978.67        89.08 o                         
   3   2   3       8862.77       7837.77        79.31 o                         
   4   2   3      15086.83      14878.66       147.39 o                         
   5   2   3      16786.89      16758.11       165.59 o                         
   6   2   3      13892.56      14766.48       135.00 o                         
   7   2   3        931.34       1163.36        16.21 o                         
   8   2   3       2879.33       3091.16        34.11 o                         
   9   2   3      23796.82      23164.36       203.08 o                         
  10   2   3      12515.94      12840.83       115.76 o                         
  11   2   3       4658.40       4465.47        47.58 o                         
  12   2   3      14016.47      13450.32       161.09 o                         
  13   2   3        145.38        115.33        17.55 o                         
  14   2   3       2158.94       2132.16        38.18 o                         
  15   2   3      16463.55      16111.57       173.37 o                         
  16   2   3       3350.69       3411.03        50.24 o                         
  17   2   3       8679.26       8847.92       108.87 o                         
  18   2   3      11330.19      11308.24       145.05 o                         
  19   2   3        683.95        703.51        38.01 o                         
  20   2   3       1481.53       1513.05        52.96 o                         
  21   2   3       4222.64       4403.04        95.95 o                         
  22   2   3        564.07        545.20        47.31 o                         
  23   2   3       3192.48       3304.89       106.54 o                         
  24   2   3       2123.23       2215.41        82.72 o                         
  25   2   3        103.59        -31.44        52.29 o                         
  26   2   3       3525.75       3357.55       148.97 o                         
   1   3   3       1776.53       1895.68        26.58 o                         
   2   3   3       2660.92       2703.39        31.61 o                         
   3   3   3       5124.41       5921.85        63.92 o                         
   4   3   3       2337.25       2555.64        29.11 o                         
   5   3   3        465.73        749.49        16.99 o                         
   6   3   3       1923.21       2074.83        22.16 o                         
   7   3   3       5462.04       6347.23        56.96 o                         
   8   3   3       5528.37       5794.35        57.06 o                         
   9   3   3        861.52       1031.93        17.09 o                         
  10   3   3       2464.95       2597.51        30.99 o                         
  11   3   3        602.09        623.05        28.24 o                         
  12   3   3        193.93        290.79        14.83 o                         
  13   3   3          3.36          0.84        18.66 o                         
  14   3   3        288.23        331.10        22.05 o                         
  15   3   3         38.47         18.22        18.15 o                         
  16   3   3         54.09         80.37        27.66 o                         
  17   3   3       1696.69       1564.08        84.16 o                         
  18   3   3        164.63        139.82        53.87 o                         
  19   3   3       1008.72        981.05        53.15 o                         
  20   3   3        121.28         77.95        47.94 o                         
  21   3   3        562.82        615.69        54.61 o                         
  22   3   3         57.53         56.92        53.07 o                         
  23   3   3         38.93          7.64        51.48 o                         
  24   3   3        154.37        153.04        61.41 o                         
  25   3   3         63.11         73.72        87.31 o                         
  26   3   3        104.96         44.62        81.15 o                         
   1   4   3      14049.01      14493.68       193.89 o                         
   2   4   3       2767.07       2961.70        32.68 o                         
   4   4   3        433.52        596.63        12.37 o                         
   5   4   3       5083.05       5084.89        45.85 o                         
   6   4   3         80.51         73.81         6.59 o                         
   7   4   3      25624.64      26057.93       268.39 o                         
   8   4   3        182.82        237.03        11.07 o                         
   9   4   3      19401.72      18610.39       164.22 o                         
  10   4   3        646.39        883.67        16.98 o                         
  11   4   3       3157.94       2769.99        34.79 o                         
  12   4   3       2203.95       2230.60        34.81 o                         
  13   4   3         97.74        127.09        15.68 o                         
  14   4   3        109.45         74.98        20.94 o                         
  15   4   3      12245.49      12477.89       164.69 o                         
  16   4   3         43.35         45.67        27.54 o                         
  17   4   3       4094.68       4031.05        70.04 o                         
  18   4   3       1741.76       1692.78        63.09 o                         
  19   4   3         72.22         13.17        37.86 o                         
  20   4   3       5366.26       5055.30        91.90 o                         
  21   4   3       8893.83       9029.73       351.43 o                         
  22   4   3         25.01         -6.91        65.46 o                         
  23   4   3       3473.38       3441.02       123.71 o                         
  24   4   3       2178.22       2200.33        91.60 o                         
  25   4   3        752.55        594.01        85.16 o                         
  26   4   3       2341.66       2108.75       110.17 o                         
   1   5   3      15126.72      15754.65       171.56 o                         
   2   5   3         71.79        100.82         6.75 o                         
   4   5   3       3506.29       3551.56        38.37 o                         
   5   5   3      43642.12      44629.18      1443.55 o                         
   6   5   3          7.57         49.47         6.04 o                         
   7   5   3      16083.46      17391.34       153.25 o                         
   8   5   3       2972.29       2826.72        34.16 o                         
   9   5   3      48782.36      47671.94       629.95 o                         
  10   5   3       6515.45       7001.12        68.00 o                         
  11   5   3      33395.58      32255.53       333.81 o                         
  12   5   3       1766.01       1846.80        31.90 o                         
  13   5   3       4206.26       4046.89        59.12 o                         
  14   5   3       2052.49       2149.56        44.88 o                         
  15   5   3      17894.79      18097.96       231.99 o                         
  16   5   3        377.52        452.46        31.35 o                         
  17   5   3      24365.01      24131.26       306.37 o                         
  18   5   3        324.47        268.96        30.52 o                         
  19   5   3       4144.26       4255.44        76.48 o                         
  20   5   3       3064.87       2899.85        70.37 o                         
  21   5   3       1457.88       1613.18       106.60 o                         
  22   5   3        196.55        202.58        43.10 o                         
  23   5   3       3737.28       3713.83        88.57 o                         
  24   5   3         49.44        -20.15        47.16 o                         
  25   5   3       3909.42       3886.12       110.41 o                         
  26   5   3       2114.38       2100.90       133.69 o                         
   1   6   3      13446.44      14146.37       133.59 o                         
   2   6   3       2250.52       2188.86        25.22 o                         
   3   6   3      12382.57      12393.63       117.90 o                         
   4   6   3       8355.48       8630.42        86.99 o                         
   5   6   3       1531.90       1916.46        22.40 o                         
   6   6   3          9.96         28.64         7.43 o                         
   7   6   3      13103.65      13957.60       128.78 o                         
   8   6   3        790.82        724.58        17.38 o                         
   9   6   3        795.14        669.75        16.27 o                         
  10   6   3      19684.17      20239.83       228.38 o                         
  11   6   3       1038.31       1308.51        25.77 o                         
  12   6   3       1665.56       1776.64        31.20 o                         
  13   6   3       5538.82       5668.51        76.92 o                         
  14   6   3        874.97        926.08        32.94 o                         
  15   6   3        509.76        604.03        27.85 o                         
  16   6   3       2695.81       2737.72        54.86 o                         
  17   6   3       2150.31       2194.42        60.57 o                         
  18   6   3       2057.20       2095.74        56.79 o                         
  19   6   3        489.53        489.09        54.73 o                         
  20   6   3        357.41        414.14        51.72 o                         
  21   6   3       1320.93       1313.02        75.22 o                         
  22   6   3        417.72        412.18        47.75 o                         
  23   6   3        503.44        504.48        70.28 o                         
  24   6   3       1158.77       1174.46        60.58 o                         
  25   6   3        387.39        349.84        57.58 o                         
  26   6   3         51.44        -16.39        75.35 o                         
   1   7   3      13361.79      13660.39       124.15 o                         
   2   7   3       8860.10       8790.20        84.39 o                         
   3   7   3      22411.97      21038.55       216.21 o                         
   4   7   3      26673.29      26206.78       268.64 o                         
   5   7   3      19898.48      20387.49       184.93 o                         
   6   7   3       4212.94       4201.61        42.66 o                         
   7   7   3       1094.07       1115.46        18.34 o                         
   8   7   3       8849.06       9169.28        90.55 o                         
   9   7   3      31582.15      31554.88       325.68 o                         
  10   7   3      20897.11      20955.12       244.23 o                         
  11   7   3      21915.28      22104.47       231.55 o                         
  12   7   3        211.21        297.35        16.65 o                         
  13   7   3        881.54        913.42        29.47 o                         
  14   7   3       8252.72       8097.02       111.76 o                         
  15   7   3       5408.27       5709.13        85.47 o                         
  16   7   3       7452.06       7692.78       109.81 o                         
  17   7   3      10200.28      10340.42       142.13 o                         
  18   7   3          6.67         -2.10        48.34 o                         
  19   7   3       2640.97       2672.65        60.78 o                         
  20   7   3       3220.12       3075.78        97.97 o                         
  21   7   3        464.02        515.96        81.67 o                         
  22   7   3       3937.40       3813.95        79.81 o                         
  23   7   3       3427.88       3209.58       130.39 o                         
  24   7   3         64.76         30.46        64.04 o                         
  25   7   3       1321.75       1247.65        63.60 o                         
  26   7   3       2936.38       2849.37       143.67 o                         
   1   8   3       9255.25       9952.36        99.45 o                         
   2   8   3      16609.54      16484.78       155.39 o                         
   3   8   3      28019.57      28489.47       348.30 o                         
   4   8   3      37728.91      38313.52       555.01 o                         
   5   8   3       2009.35       1695.62        22.48 o                         
   6   8   3       4179.09       4128.63        41.96 o                         
   7   8   3        249.08        297.44        11.65 o                         
   8   8   3        654.04        652.33        16.75 o                         
   9   8   3       6517.37       6300.33        75.57 o                         
  10   8   3      21551.66      22187.40       276.91 o                         
  11   8   3      14053.36      14536.00       182.36 o                         
  12   8   3      14429.78      14712.89       166.31 o                         
  13   8   3       2990.43       3119.32        50.14 o                         
  14   8   3        903.35        946.62        32.39 o                         
  15   8   3       1376.91       1348.03        38.75 o                         
  16   8   3      16729.70      17136.02       221.56 o                         
  17   8   3       9576.03       9618.64       134.55 o                         
  18   8   3      10967.73      11251.38       154.40 o                         
  19   8   3       1709.49       1681.86        50.62 o                         
  20   8   3        838.83        903.59        52.56 o                         
  21   8   3       2061.99       2095.89        64.17 o                         
  22   8   3        292.99        421.40        52.81 o                         
  23   8   3       2908.15       2803.29       154.94 o                         
  24   8   3       7889.53       7515.83       134.32 o                         
  25   8   3        223.82        151.93        49.94 o                         
   1   9   3         48.36        154.91         8.16 o                         
   2   9   3      22196.56      23017.44       236.54 o                         
   3   9   3         41.03        109.51         8.33 o                         
   4   9   3      31577.65      31221.54       383.07 o                         
   5   9   3       2986.21       2950.29        31.51 o                         
   6   9   3        184.86        246.36        10.03 o                         
   7   9   3       1671.59       1759.71        22.46 o                         
   8   9   3       5103.12       5034.63        51.09 o                         
   9   9   3         40.87         54.77        13.22 o                         
  10   9   3      17709.14      18098.36       228.20 o                         
  11   9   3        617.97        741.30        30.70 o                         
  12   9   3       1083.73       1033.98        33.47 o                         
  13   9   3       6723.42       7043.45       100.52 o                         
  14   9   3       3295.56       3376.96        57.87 o                         
  15   9   3        274.77        353.40        34.09 o                         
  16   9   3      11008.13      10910.41       147.63 o                         
  17   9   3       3417.62       3430.72        64.21 o                         
  18   9   3       3408.63       3424.25        66.26 o                         
  19   9   3       1503.78       1416.07        49.30 o                         
  20   9   3       2088.48       1929.58        56.08 o                         
  21   9   3        271.85        300.92        55.17 o                         
  22   9   3       4271.49       3977.44        80.15 o                         
  23   9   3        894.80        841.69        47.94 o                         
  24   9   3        492.51        584.00        69.54 o                         
  25   9   3       1678.27       1610.01        70.72 o                         
   1  10   3       7106.56       7004.69        72.03 o                         
   2  10   3         41.98         98.84         6.36 o                         
   4  10   3       2066.19       2267.53        24.11 o                         
   5  10   3      17993.31      18192.59       159.75 o                         
   6  10   3         81.72        156.44         9.41 o                         
   7  10   3       8627.75       8922.75        81.62 o                         
   8  10   3       1849.09       1818.01        25.79 o                         
   9  10   3      14306.33      14413.97       146.28 o                         
  10  10   3       2323.56       2371.03        43.49 o                         
  11  10   3      10857.08      10901.47       154.35 o                         
  12  10   3       3062.23       2992.82        56.71 o                         
  13  10   3       1409.13       1454.46        42.55 o                         
  14  10   3       2927.42       2986.39        66.44 o                         
  15  10   3      11630.10      11398.21       183.92 o                         
  16  10   3        873.36        947.31        43.67 o                         
  17  10   3       5781.85       5566.70        87.48 o                         
  18  10   3       5595.40       5584.45        89.34 o                         
  19  10   3         78.35         60.67        33.70 o                         
  20  10   3       4864.31       4762.12        84.05 o                         
  21  10   3       7700.21       7565.49       135.00 o                         
  22  10   3         71.41        -20.80        53.11 o                         
  23  10   3       2921.57       2829.17       118.27 o                         
  24  10   3        802.01        686.86        47.04 o                         
  25  10   3         61.33         35.25        62.25 o                         
   1  11   3      11951.69      12091.14       115.81 o                         
   2  11   3        676.55        739.25        14.90 o                         
   3  11   3      43672.39      43232.24       746.29 o                         
   4  11   3       3951.35       4160.29        39.65 o                         
   5  11   3      25076.72      24347.49       239.84 o                         
   6  11   3        256.30        290.40        10.37 o                         
   7  11   3          0.74         13.75         9.14 o                         
   8  11   3          4.96          9.09        10.88 o                         
   9  11   3      13226.88      13502.54       143.57 o                         
  10  11   3       3708.44       3853.96        59.62 o                         
  11  11   3      21174.17      20850.24       262.72 o                         
  12  11   3       1243.02       1197.09        43.99 o                         
  13  11   3       1595.37       1553.86        44.14 o                         
  14  11   3        299.90        362.94        32.95 o                         
  15  11   3       3903.47       3826.03        79.14 o                         
  16  11   3        218.77        303.49        40.95 o                         
  17  11   3       7255.18       7276.18       106.73 o                         
  18  11   3       1886.80       1884.80        50.20 o                         
  19  11   3       5472.55       5496.86        90.99 o                         
  20  11   3        147.35        106.20        49.61 o                         
  21  11   3        518.93        543.29        41.31 o                         
  22  11   3        117.03         56.56        36.68 o                         
  23  11   3       4670.02       4405.24       135.71 o                         
  24  11   3        470.83        392.72        43.79 o                         
  25  11   3       2653.27       2450.82        83.88 o                         
   1  12   3       7012.41       7425.89        76.27 o                         
   2  12   3      26805.46      26780.38       262.88 o                         
   3  12   3       6402.41       6318.17        63.21 o                         
   4  12   3      31653.37      32640.21       319.50 o                         
   5  12   3       3188.33       3224.43        34.37 o                         
   6  12   3       5002.07       5250.80        55.71 o                         
   7  12   3       2083.90       2178.72        29.28 o                         
   8  12   3       2461.84       2449.40        36.80 o                         
   9  12   3      13690.94      13674.90       145.55 o                         
  10  12   3      13282.46      13729.58       163.97 o                         
  11  12   3        435.92        505.31        27.53 o                         
  12  12   3       9954.03      10360.11       129.25 o                         
  13  12   3       3754.84       3853.87        64.10 o                         
  14  12   3       2267.74       2310.50        59.99 o                         
  15  12   3       9673.26       9817.61       186.84 o                         
  16  12   3       5252.29       5441.69       102.03 o                         
  17  12   3        280.14        293.77        26.61 o                         
  18  12   3       3424.06       3594.77        67.63 o                         
  19  12   3       1605.28       1655.02        49.77 o                         
  20  12   3        266.47        257.15        47.46 o                         
  21  12   3       2661.56       2672.28        96.53 o                         
  22  12   3       3928.53       3751.39       103.57 o                         
  23  12   3       1433.70       1306.24        53.77 o                         
  24  12   3       1670.23       1633.43        71.26 o                         
  25  12   3        595.59        634.29        57.50 o                         
   1  13   3      15239.49      15919.19       158.26 o                         
   2  13   3       8613.88       8273.71        88.71 o                         
   3  13   3      18962.36      19670.05       194.64 o                         
   4  13   3      14332.89      14641.44       134.32 o                         
   5  13   3       3796.73       3782.66        45.17 o                         
   6  13   3       1236.90       1433.24        22.60 o                         
   7  13   3        362.38        399.72        15.41 o                         
   8  13   3       4518.20       4366.81        52.81 o                         
   9  13   3      12132.61      12636.09       135.58 o                         
  10  13   3       6743.74       6867.27        87.62 o                         
  11  13   3       2080.66       2080.04        43.83 o                         
  12  13   3        655.92        645.27        30.77 o                         
  13  13   3       1008.86       1064.89        37.93 o                         
  14  13   3       5809.71       5765.95        94.12 o                         
  15  13   3       4758.07       4603.37        89.50 o                         
  16  13   3       4596.96       4704.62        93.07 o                         
  17  13   3       2090.99       2160.90        66.32 o                         
  18  13   3        265.66        291.95        33.19 o                         
  19  13   3          4.39         -7.57        27.77 o                         
  20  13   3       5001.10       4785.82        98.03 o                         
  21  13   3        283.99        353.22        61.66 o                         
  22  13   3       1770.00       1712.89        56.95 o                         
  23  13   3       1074.53       1091.59        92.55 o                         
  24  13   3         25.56        -51.01        51.01 o                         
   1  14   3       2351.00       2617.70        30.29 o                         
   2  14   3      28391.60      28543.44       294.21 o                         
   3  14   3        126.22        115.23         9.71 o                         
   4  14   3      30131.42      30576.23       287.34 o                         
   5  14   3       1672.03       1750.53        24.81 o                         
   6  14   3       5792.18       5993.34        75.85 o                         
   7  14   3        864.21       1066.84        28.31 o                         
   8  14   3      19845.62      20441.87       213.30 o                         
   9  14   3        229.54        311.07        15.04 o                         
  10  14   3      24854.65      25471.97       280.01 o                         
  11  14   3       4890.48       4743.46        66.18 o                         
  12  14   3        968.41        912.81        35.21 o                         
  13  14   3          7.60         -7.37        24.47 o                         
  14  14   3        757.48        918.21        39.67 o                         
  15  14   3        255.22        245.03        32.15 o                         
  16  14   3       4679.07       4812.19        86.62 o                         
  17  14   3        442.67        520.58        53.65 o                         
  18  14   3       5495.70       5635.81       110.24 o                         
  19  14   3       2786.59       3001.69        72.87 o                         
  20  14   3        267.58        284.42        33.20 o                         
  21  14   3         13.45         -9.62        41.06 o                         
  22  14   3        811.55        839.39        49.73 o                         
  23  14   3        547.73        546.48        41.50 o                         
  24  14   3       3597.09       3416.07        95.11 o                         
   1  15   3        978.80       1023.80        18.11 o                         
   2  15   3      32355.66      31982.32       329.24 o                         
   3  15   3        674.05        612.93        18.22 o                         
   4  15   3      31051.76      30417.82       298.71 o                         
   5  15   3         43.04         82.09        12.34 o                         
   6  15   3       1279.80       1257.07        24.57 o                         
   7  15   3       4007.46       4100.35        59.74 o                         
   8  15   3      11752.77      11771.60       141.94 o                         
   9  15   3        158.92        175.34        18.78 o                         
  10  15   3      22029.73      21910.11       243.17 o                         
  11  15   3       4633.56       4551.10        66.96 o                         
  12  15   3        476.45        555.37        28.54 o                         
  13  15   3       2366.70       2451.14        51.78 o                         
  14  15   3       5487.94       5472.78        91.37 o                         
  15  15   3        326.39        404.02        35.32 o                         
  16  15   3       8539.87       8903.60       136.00 o                         
  17  15   3       3732.72       3786.41        96.59 o                         
  18  15   3       1098.59       1245.34        58.70 o                         
  19  15   3       2964.38       2906.28        80.59 o                         
  20  15   3       2331.49       2409.88        79.24 o                         
  21  15   3       1854.49       1858.30        80.15 o                         
  22  15   3       3305.10       3362.12        75.02 o                         
  23  15   3        159.92        136.38        55.73 o                         
  24  15   3        734.45        773.39        50.73 o                         
   1  16   3      14852.85      15360.81       153.29 o                         
   2  16   3        142.87        188.03        10.64 o                         
   3  16   3      15307.21      15319.94       161.05 o                         
   4  16   3        450.07        391.29        20.80 o                         
   5  16   3       1249.39       1149.12        23.36 o                         
   6  16   3       1494.77       1670.21        30.09 o                         
   7  16   3       5109.61       5126.85        71.93 o                         
   8  16   3       1963.47       2014.22        39.99 o                         
   9  16   3       9770.82       9815.18       129.79 o                         
  10  16   3       8694.85       8776.50       109.37 o                         
  11  16   3        804.02        879.96        39.24 o                         
  12  16   3          2.90         28.08        18.08 o                         
  13  16   3         82.11         96.72        26.33 o                         
  14  16   3       1749.60       1786.35        52.19 o                         
  15  16   3       4327.40       4535.03        82.69 o                         
  16  16   3        537.01        516.27        38.12 o                         
  17  16   3       4640.70       4629.15        95.46 o                         
  18  16   3         72.26         80.91        43.92 o                         
  19  16   3        694.06        719.56        49.71 o                         
  20  16   3        603.26        742.74        57.82 o                         
  21  16   3       3166.73       3023.18       114.21 o                         
  22  16   3        271.46        225.95        66.02 o                         
  23  16   3        554.66        663.42        58.67 o                         
   1  17   3       1280.92       1277.76        23.41 o                         
   2  17   3      15281.37      15596.08       163.57 o                         
   3  17   3      23497.99      23816.68       246.66 o                         
   4  17   3      18812.48      19101.39       198.91 o                         
   5  17   3       8926.69       8863.95       107.71 o                         
   6  17   3        214.63        275.22        20.29 o                         
   7  17   3          1.75          3.43        13.41 o                         
   8  17   3       7780.92       7822.79       105.60 o                         
   9  17   3       9080.30       9018.60       120.52 o                         
  10  17   3       6009.78       6051.80        87.49 o                         
  11  17   3      14731.52      14515.63       198.94 o                         
  12  17   3         91.53        119.14        16.17 o                         
  13  17   3       2588.27       2620.66        45.65 o                         
  14  17   3         22.08         49.49        23.20 o                         
  15  17   3       1045.99       1100.45        39.95 o                         
  16  17   3       1794.08       2066.61        81.01 o                         
  17  17   3      11716.12      11638.52       207.86 o                         
  18  17   3       1643.21       1692.82        62.04 o                         
  19  17   3       6740.35       6544.59       124.54 o                         
  20  17   3         67.43         43.90        37.74 o                         
  21  17   3         86.39        122.00        42.56 o                         
  22  17   3        339.51        373.05        58.73 o                         
  23  17   3       6905.91       6532.66       122.03 o                         
   1  18   3       9572.33       9352.66       101.66 o                         
   2  18   3      14017.48      13881.66       154.37 o                         
   3  18   3       8561.72       8524.40        92.82 o                         
   4  18   3      21902.12      21425.65       222.83 o                         
   5  18   3       3432.47       3503.40        49.53 o                         
   6  18   3       1041.52       1115.90        28.94 o                         
   7  18   3       4681.76       4852.32        70.08 o                         
   8  18   3      11977.79      11905.84       154.31 o                         
   9  18   3      18834.29      18176.26       230.60 o                         
  10  18   3      17170.77      16978.53       221.39 o                         
  11  18   3        527.85        624.34        30.07 o                         
  12  18   3       8724.78       8923.43       115.02 o                         
  13  18   3       1830.66       1745.70        36.82 o                         
  14  18   3        114.14        145.80        25.48 o                         
  15  18   3       6651.87       6682.01        99.11 o                         
  16  18   3      12159.95      12353.15       197.46 o                         
  17  18   3        266.28        375.88        33.18 o                         
  18  18   3       6887.74       6768.20       112.17 o                         
  19  18   3       1113.14       1151.60        67.93 o                         
  20  18   3        103.35        116.88        37.64 o                         
  21  18   3       2378.05       2355.30        73.57 o                         
  22  18   3       1119.32       1114.72        53.76 o                         
   1  19   3        521.50        565.44        24.38 o                         
   2  19   3        185.01        237.59        13.18 o                         
   3  19   3       3583.06       3628.31        45.14 o                         
   4  19   3       1700.93       1626.99        26.32 o                         
   5  19   3        948.32        979.71        27.60 o                         
   6  19   3         63.53         64.69        15.20 o                         
   7  19   3       1425.12       1375.78        48.85 o                         
   8  19   3       9165.55       8962.89       111.49 o                         
   9  19   3        655.69        782.74        31.24 o                         
  10  19   3       2016.82       2021.58        44.70 o                         
  11  19   3        768.70        897.30        50.11 o                         
  12  19   3        793.76        851.52        36.55 o                         
  13  19   3        114.26        127.97        17.12 o                         
  14  19   3       2229.42       2155.88        42.13 o                         
  15  19   3         88.32        133.95        21.54 o                         
  16  19   3        107.88        165.37        37.02 o                         
  17  19   3        973.31       1034.09        41.18 o                         
  18  19   3        790.30        844.03        47.65 o                         
  19  19   3        105.62        143.46        34.17 o                         
  20  19   3        735.95        752.95        43.78 o                         
  21  19   3        325.41        383.46        42.43 o                         
  22  19   3         83.46         69.52        61.50 o                         
   1  20   3         61.60         77.11        15.11 o                         
   2  20   3      15945.37      15805.46       187.07 o                         
   3  20   3       1076.40       1025.81        28.34 o                         
   4  20   3      21815.43      21335.74       233.96 o                         
   5  20   3       1098.51       1057.71        28.27 o                         
   6  20   3       1459.98       1501.02        33.29 o                         
   7  20   3       1206.54       1202.98        31.22 o                         
   8  20   3       4207.30       4254.58        60.63 o                         
   9  20   3       1266.16       1284.86        42.62 o                         
  10  20   3      16834.40      16894.19       216.68 o                         
  11  20   3        683.46        682.51        33.25 o                         
  12  20   3       8765.37       9056.43       134.97 o                         
  13  20   3       1273.52       1364.83        49.21 o                         
  14  20   3       2220.48       2175.64        51.18 o                         
  15  20   3       5235.14       5056.86        77.35 o                         
  16  20   3       5459.27       5512.36        79.66 o                         
  17  20   3         72.11         56.32        25.47 o                         
  18  20   3       3210.69       3463.48        69.40 o                         
  19  20   3        203.01        227.69        35.01 o                         
  20  20   3       1286.49       1375.18        56.11 o                         
  21  20   3       1757.76       1711.07        63.87 o                         
   1  21   3         93.01        166.56        20.66 o                         
   2  21   3      43586.16      42124.48       517.68 o                         
   3  21   3       3534.67       3569.29        52.29 o                         
   4  21   3      14878.28      14729.21       174.94 o                         
   5  21   3       5881.70       5456.64        76.75 o                         
   6  21   3       1701.27       1569.48        34.67 o                         
   7  21   3        484.79        513.04        22.92 o                         
   8  21   3      11991.02      11531.22       140.90 o                         
   9  21   3         15.34         27.04        18.10 o                         
  10  21   3       4798.34       4658.48        73.77 o                         
  11  21   3        922.87        955.75        41.20 o                         
  12  21   3        388.25        355.94        33.64 o                         
  13  21   3       6996.38       6853.15       119.70 o                         
  14  21   3       3569.77       3493.57        72.17 o                         
  15  21   3        110.14        198.59        35.15 o                         
  16  21   3       2299.46       2236.42        50.68 o                         
  17  21   3       1519.28       1426.76        39.89 o                         
  18  21   3        232.02        287.52        27.58 o                         
  19  21   3       3248.05       2929.22        82.80 o                         
  20  21   3        970.56        990.20        49.97 o                         
  21  21   3        212.26        213.27        39.99 o                         
   1  22   3        503.93        541.27        21.72 o                         
   2  22   3        655.55        783.12        57.98 o                         
   3  22   3       1735.13       1662.56        29.68 o                         
   4  22   3       4719.98       4591.54        58.24 o                         
   5  22   3         18.74         45.42        18.85 o                         
   6  22   3         29.49         78.67        20.24 o                         
   7  22   3       1278.93       1230.19        33.31 o                         
   8  22   3        205.34        261.50        27.45 o                         
   9  22   3        432.30        515.51        28.11 o                         
  10  22   3        258.17        320.31        27.30 o                         
  11  22   3        744.31        902.11        41.31 o                         
  12  22   3       2047.74       1816.19        59.27 o                         
  13  22   3        488.16        519.79        39.01 o                         
  14  22   3        489.42        530.86        42.14 o                         
  15  22   3        186.82        173.38        36.67 o                         
  16  22   3        137.76        164.61        38.42 o                         
  17  22   3          1.07        -16.14        20.58 o                         
  18  22   3         56.92         73.51        22.75 o                         
  19  22   3        579.61        515.67        52.21 o                         
  20  22   3        256.43        297.13        36.73 o                         
   1  23   3       4854.21       4493.03        59.43 o                         
   2  23   3       5363.87       5233.12        73.93 o                         
   3  23   3       1596.57       1652.73        45.92 o                         
   4  23   3       9188.32       8755.75       108.30 o                         
   5  23   3        122.75        182.02        25.60 o                         
   6  23   3        234.63        222.14        21.21 o                         
   7  23   3        230.79        257.72        21.96 o                         
   8  23   3       6151.60       6132.82        89.14 o                         
   9  23   3       1211.63       1179.56        34.05 o                         
  10  23   3       2246.34       2240.77        47.49 o                         
  11  23   3        398.19        495.64        37.94 o                         
  12  23   3         93.84        149.57        33.17 o                         
  13  23   3         68.55         63.58        36.66 o                         
  14  23   3       2077.56       2126.44        61.92 o                         
  15  23   3        531.86        560.76        42.33 o                         
  16  23   3       4562.42       4616.32        97.37 o                         
  17  23   3        336.77        413.15        46.39 o                         
  18  23   3        106.49        146.37        42.97 o                         
  19  23   3       1839.44       1723.13        55.63 o                         
  20  23   3       1207.44       1381.96        69.22 o                         
   1  24   3        665.23        779.92        28.68 o                         
   2  24   3      37544.32      36008.48       443.03 o                         
   3  24   3       5962.04       5756.77        81.07 o                         
   4  24   3      28794.93      27918.94       324.07 o                         
   5  24   3       1111.09       1143.76        58.29 o                         
   6  24   3       4436.67       4351.28        66.54 o                         
   7  24   3       1035.54       1030.98        33.00 o                         
   8  24   3       8489.50       8430.26       116.74 o                         
   9  24   3       2397.97       2327.80        46.87 o                         
  10  24   3      23220.11      22234.33       262.54 o                         
  11  24   3        890.42        983.35        42.67 o                         
  12  24   3       1794.86       1844.56        56.30 o                         
  13  24   3       5925.53       6104.90       103.24 o                         
  14  24   3        518.39        605.98        40.89 o                         
  15  24   3       4481.41       4365.00        86.72 o                         
  16  24   3       9328.74       9364.04       159.43 o                         
  17  24   3         12.04         73.94        45.71 o                         
  18  24   3       7913.57       7732.87       129.96 o                         
  19  24   3       1830.10       1800.40        74.58 o                         
   1  25   3       1588.76       1458.07        35.47 o                         
   2  25   3        616.65        655.22        57.28 o                         
   3  25   3        457.57        514.88        30.81 o                         
   4  25   3       1011.67       1065.01        52.78 o                         
   5  25   3         11.16         55.25        20.49 o                         
   6  25   3        194.16        219.86        24.00 o                         
   7  25   3         30.65         63.95        24.89 o                         
   8  25   3        151.34        155.49        29.20 o                         
   9  25   3        415.85        488.67        25.49 o                         
  10  25   3         80.03        111.16        22.53 o                         
  11  25   3         24.46         98.50        33.73 o                         
  12  25   3         26.71        105.64        36.11 o                         
  13  25   3        336.53        418.88        38.42 o                         
  14  25   3         15.76         67.88        36.11 o                         
  15  25   3        721.63        745.56        47.18 o                         
  16  25   3        372.77        509.78        44.77 o                         
  17  25   3        246.31        336.40        44.10 o                         
  18  25   3         20.39         54.93        44.56 o                         
   1  26   3        560.60        731.77        58.06 o                         
   2  26   3       1153.63       1355.04        33.09 o                         
   3  26   3       3656.16       3430.12        47.12 o                         
   4  26   3      10955.70      10457.42       127.47 o                         
   5  26   3       2339.35       2155.97        46.61 o                         
   6  26   3       2385.47       2297.17        48.10 o                         
   7  26   3       1591.60       1612.10        38.30 o                         
   8  26   3       1110.89       1232.80        51.71 o                         
   9  26   3       3036.14       2993.94        56.24 o                         
  10  26   3       9181.03       8833.45       147.88 o                         
  11  26   3       1368.38       1319.44        51.08 o                         
  12  26   3       4156.64       3891.03        78.35 o                         
  13  26   3        133.99        206.36        36.35 o                         
  14  26   3        798.06        845.75        47.58 o                         
  15  26   3       3093.71       3023.16        74.81 o                         
  16  26   3       5534.96       5409.18       103.87 o                         
  17  26   3       1195.83       1225.00        57.44 o                         
   1  27   3        588.99        600.20        77.31 o                         
   2  27   3       8126.58       8115.91       100.94 o                         
   3  27   3       2637.03       2503.64        49.53 o                         
   4  27   3       8251.05       8246.80       109.42 o                         
   5  27   3       2815.37       2654.46        48.73 o                         
   6  27   3         39.49         56.35        22.90 o                         
   7  27   3        178.03        218.29        31.97 o                         
   8  27   3       5723.50       5563.91        80.10 o                         
   9  27   3       1155.37       1128.01        53.69 o                         
  10  27   3       7526.06       7485.66       107.43 o                         
  11  27   3       5608.50       5524.56        85.56 o                         
  12  27   3        245.71        335.85        39.09 o                         
  13  27   3        870.97        972.97        46.21 o                         
  14  27   3       2701.91       2782.55        71.20 o                         
  15  27   3        594.07        655.71        48.45 o                         
  16  27   3       2741.70       2799.34        75.13 o                         
  17  27   3       1775.74       2053.21        71.68 o                         
   1  28   3       1724.02       1585.38        59.75 o                         
   2  28   3        542.50        669.08        65.33 o                         
   3  28   3        390.27        403.37        22.98 o                         
   4  28   3        326.99        508.70        28.68 o                         
   5  28   3        480.32        573.60        52.64 o                         
   6  28   3          6.74         14.94        21.56 o                         
   7  28   3         17.29         -0.21        32.87 o                         
   8  28   3        898.36        833.67        38.17 o                         
   9  28   3       1522.74       1389.21        73.52 o                         
  10  28   3        523.37        711.41        33.65 o                         
  11  28   3        331.29        379.24        28.24 o                         
  12  28   3        201.83        321.01        38.28 o                         
  13  28   3         25.82         61.32        37.01 o                         
  14  28   3          1.72         49.08        40.01 o                         
  15  28   3        931.45       1119.32        52.95 o                         
  16  28   3         10.15         95.35        42.99 o                         
   1  29   3          1.18        100.98        42.72 o                         
   2  29   3       6716.74       6758.25       104.61 o                         
   3  29   3          8.66         60.98        21.93 o                         
   4  29   3       6853.87       6713.09       120.88 o                         
   5  29   3        360.02        390.85        34.82 o                         
   6  29   3         50.03         64.82        29.30 o                         
   7  29   3         72.69        114.90        36.31 o                         
   8  29   3       3925.62       3772.20        76.02 o                         
   9  29   3        648.33        727.11        31.66 o                         
  10  29   3       4990.02       4964.50        80.51 o                         
  11  29   3         46.19         84.69        26.32 o                         
  12  29   3        113.16        188.80        37.47 o                         
  13  29   3       1681.10       1755.74        62.22 o                         
  14  29   3       1096.14       1226.15        54.15 o                         
  15  29   3        179.51        194.62        42.24 o                         
   1  30   3         18.42        100.06        45.15 o                         
   2  30   3      11128.65      10726.10       154.21 o                         
   3  30   3        955.43       1067.05        70.77 o                         
   4  30   3      13083.55      12845.85       146.60 o                         
   5  30   3        148.23        167.66        19.31 o                         
   6  30   3        238.02        274.73        26.48 o                         
   7  30   3       1170.21       1215.01        68.77 o                         
   8  30   3       7729.81       7492.84       118.98 o                         
   9  30   3       1052.88       1113.36        84.61 o                         
  10  30   3       7843.39       7763.99       124.06 o                         
  11  30   3        757.96        902.69        44.23 o                         
  12  30   3       2797.75       2824.39        70.90 o                         
  13  30   3       1550.35       1601.61        60.82 o                         
   1  31   3        492.39        713.74        52.87 o                         
   2  31   3        617.46        580.62        88.51 o                         
   3  31   3       6090.14       6008.02        97.13 o                         
   4  31   3         50.50        116.44        54.22 o                         
   5  31   3       2829.70       2794.51        87.39 o                         
   6  31   3       1299.65       1185.40        66.17 o                         
   7  31   3         46.24         69.64        26.28 o                         
   8  31   3         36.01         64.02        42.45 o                         
   9  31   3       1453.20       1551.81        91.69 o                         
  10  31   3        143.73        268.85        41.36 o                         
  11  31   3       3248.13       3289.25        64.41 o                         
  12  31   3        304.81        296.64        40.24 o                         
   1  32   3       2516.41       2584.66        83.15 o                         
   2  32   3       2606.04       2706.69        87.65 o                         
   3  32   3       4810.64       4845.93        88.51 o                         
   4  32   3       2936.07       3109.65        97.69 o                         
   5  32   3       1562.22       1442.18        75.13 o                         
   6  32   3        367.20        349.13        27.89 o                         
   7  32   3       1398.90       1412.99        56.29 o                         
   8  32   3       2695.27       2712.64        80.13 o                         
   9  32   3       6469.86       6235.58       105.17 o                         
  10  32   3       4282.54       4398.80        83.46 o                         
   1  33   3        752.93       1035.41        63.95 o                         
   2  33   3       4674.57       5088.22       117.22 o                         
   3  33   3       3431.87       3365.14       109.08 o                         
   4  33   3       2338.53       2431.68        69.83 o                         
   5  33   3       1991.99       1846.07        76.15 o                         
   6  33   3         34.00         66.81        32.65 o                         
   7  33   3          1.01          1.52        26.21 o                         
   8  33   3        413.69        537.03        37.39 o                         
   9  33   3       2814.83       2898.39        62.21 o                         
   1  34   3        973.33       1253.88        66.14 o                         
   2  34   3        254.24        329.07        60.04 o                         
   3  34   3       3177.30       3312.70        95.59 o                         
   4  34   3       1685.39       1557.28        66.98 o                         
   5  34   3       1669.16       1382.94       121.91 o                         
   6  34   3       1001.50       1135.40        82.38 o                         
   1  35   3        501.84        746.64        73.45 o                         
   1   0   4      21817.95      20730.65       391.96 o                         
   3   0   4        753.84        850.92        27.38 o                         
   4   0   4      24141.19      24875.86       362.70 o                         
   5   0   4      31337.95      31697.68       594.29 o                         
   7   0   4      51410.80      45466.90      1472.94 o                         
   8   0   4       5582.52       4978.39       146.36 o                         
   9   0   4        474.39        454.06        21.38 o                         
  10   0   4       7675.31       7829.81       153.67 o                         
  11   0   4      10208.31      10240.25       179.54 o                         
  12   0   4      19706.15      18714.76       280.01 o                         
  13   0   4      16540.33      15811.79       239.85 o                         
  14   0   4      25014.64      24239.20       420.63 o                         
  15   0   4       4633.42       4681.86        99.82 o                         
  16   0   4       1525.81       1479.41        48.45 o                         
  17   0   4       1403.40       1457.98        74.50 o                         
  18   0   4       9311.73       9271.92       175.48 o                         
  19   0   4       4151.14       4145.20       116.07 o                         
  20   0   4       8305.76       8527.32       193.97 o                         
  21   0   4       1943.75       1852.56       108.65 o                         
  22   0   4       1936.99       2038.04       109.14 o                         
  23   0   4        471.77        399.13        81.11 o                         
  24   0   4        102.84          6.65       125.71 o                         
  25   0   4       3688.20       3270.76       241.79 o                         
   0   1   4       1437.99       1313.13        32.59 o                         
   1   1   4         16.43         45.10         8.90 o                         
   2   1   4        334.06        409.92        14.21 o                         
   3   1   4        360.39        374.89        12.82 o                         
   4   1   4         32.04         52.90         7.69 o                         
   5   1   4        446.45        607.06        14.47 o                         
   6   1   4       1896.94       2218.98        27.26 o                         
   7   1   4       2536.83       2520.58        31.81 o                         
   8   1   4       2189.66       2331.48        31.88 o                         
   9   1   4        447.32        411.71        16.99 o                         
  10   1   4      12726.55      12947.79       189.96 o                         
  11   1   4        431.17        506.48        19.00 o                         
  12   1   4        912.48        992.28        27.42 o                         
  13   1   4       1618.46       1611.61        30.99 o                         
  14   1   4       1721.76       1862.81        37.04 o                         
  15   1   4       2880.11       2724.31        43.34 o                         
  16   1   4        411.93        482.62        25.15 o                         
  17   1   4        829.13        789.34        36.76 o                         
  18   1   4       1653.60       1687.33        45.82 o                         
  19   1   4        596.65        705.87        35.04 o                         
  20   1   4       1351.46       1301.87        63.69 o                         
  21   1   4       3611.84       3362.04       100.96 o                         
  22   1   4       1851.07       1843.68        60.73 o                         
  23   1   4       3976.99       3746.88       149.26 o                         
  24   1   4        213.72        110.27        68.97 o                         
  25   1   4         46.32        -40.62        81.45 o                         
   0   2   4      15732.58      15362.12       253.58 o                         
   1   2   4       5536.63       5389.48        67.30 o                         
   2   2   4       4061.33       3847.96        50.31 o                         
   3   2   4       1331.07       1511.14        22.51 o                         
   4   2   4        135.80        123.51         8.42 o                         
   5   2   4        784.61        704.39        15.43 o                         
   6   2   4       8889.07       8283.35        85.33 o                         
   7   2   4       2269.52       1971.50        29.98 o                         
   8   2   4      42097.05      40956.44       662.67 o                         
   9   2   4        162.93        225.60        12.37 o                         
  10   2   4        395.17        552.06        17.56 o                         
  11   2   4       3769.01       3618.10        47.35 o                         
  12   2   4      36720.64      37258.44       385.30 o                         
  13   2   4       1543.74       1476.68        30.79 o                         
  14   2   4       7471.31       7189.59        84.57 o                         
  15   2   4        448.12        578.64        26.75 o                         
  16   2   4         37.66         14.59        20.04 o                         
  17   2   4       1260.16       1266.29        56.58 o                         
  18   2   4       2141.22       2209.51        52.37 o                         
  19   2   4        878.98        899.43        51.82 o                         
  20   2   4       2252.37       2175.48        67.99 o                         
  21   2   4         11.37        -20.07        56.38 o                         
  22   2   4        118.96         75.09        48.98 o                         
  23   2   4          2.82        -52.07        52.07 o                         
  24   2   4        717.11        760.35        73.75 o                         
  25   2   4        131.95         67.76        69.79 o                         
   0   3   4       1814.42       1894.81        47.13 o                         
   1   3   4        210.85        285.68        12.27 o                         
   2   3   4         13.85         56.04         9.38 o                         
   3   3   4        136.57         88.85         9.00 o                         
   4   3   4       4790.55       5157.42        57.74 o                         
   5   3   4       8326.62       9016.68        96.58 o                         
   6   3   4       3054.01       3372.47        39.21 o                         
   7   3   4         74.34        188.38        10.76 o                         
   8   3   4       7059.05       7588.00        73.08 o                         
   9   3   4       7681.80       7521.67        86.84 o                         
  10   3   4        660.46        661.03        28.80 o                         
  11   3   4       9830.59       9533.69       143.33 o                         
  12   3   4         18.33         60.92        15.55 o                         
  13   3   4        501.13        569.25        21.11 o                         
  14   3   4       3784.95       3754.72        51.45 o                         
  15   3   4      13263.20      13048.72       143.60 o                         
  16   3   4       3670.03       3706.49        57.08 o                         
  17   3   4      10907.70      10814.94       130.41 o                         
  18   3   4       1101.49       1250.61        47.55 o                         
  19   3   4        323.16        294.44        43.22 o                         
  20   3   4       1529.58       1609.26        52.46 o                         
  21   3   4       3657.60       3570.33       106.62 o                         
  22   3   4       3995.52       3941.91       122.51 o                         
  23   3   4       7515.21       7278.18       121.32 o                         
  24   3   4       2962.50       2628.66       109.68 o                         
  25   3   4       1350.84       1304.29        99.95 o                         
   1   4   4      10386.32      10710.68       135.62 o                         
   2   4   4       7026.09       6947.38        79.69 o                         
   3   4   4       1552.90       1713.56        23.30 o                         
   4   4   4       1097.73       1150.18        19.77 o                         
   5   4   4       4178.24       4366.59        50.80 o                         
   6   4   4      14101.96      13599.99       130.81 o                         
   7   4   4       8052.73       7910.67        75.69 o                         
   8   4   4      17823.32      17296.34       153.19 o                         
   9   4   4        180.24        271.78        12.29 o                         
  10   4   4       1273.12       1475.17        25.37 o                         
  11   4   4         71.23         87.23        11.55 o                         
  12   4   4       5444.86       5361.35        71.81 o                         
  13   4   4        221.92        246.33        16.68 o                         
  14   4   4        984.08       1007.36        31.39 o                         
  15   4   4       2640.00       2644.37        45.29 o                         
  16   4   4        150.13        164.43        25.14 o                         
  17   4   4         62.63         63.55        25.35 o                         
  18   4   4        118.84        114.83        27.92 o                         
  19   4   4        688.17        700.42        38.09 o                         
  20   4   4        512.09        557.01        49.66 o                         
  21   4   4        164.01        197.16        48.39 o                         
  22   4   4       3047.88       2811.81        95.34 o                         
  23   4   4        517.27        566.91        48.03 o                         
  24   4   4        108.79         39.29        59.45 o                         
  25   4   4         69.06         25.58        68.16 o                         
   0   5   4        992.39        938.87        28.08 o                         
   1   5   4       4928.35       5101.25        64.19 o                         
   2   5   4       5918.65       5888.54        62.13 o                         
   3   5   4        454.41        458.07        14.42 o                         
   4   5   4       6264.15       6569.90        65.63 o                         
   5   5   4       1584.64       1542.94        21.90 o                         
   6   5   4        782.86        729.48        16.96 o                         
   7   5   4       8830.49       8748.44        83.05 o                         
   8   5   4       3713.08       4468.17        46.44 o                         
   9   5   4        430.00        551.27        17.44 o                         
  10   5   4       3190.24       3336.22        43.96 o                         
  11   5   4       5321.45       5467.76        70.67 o                         
  12   5   4        685.34        623.25        23.40 o                         
  13   5   4       8821.61       8710.99       103.21 o                         
  14   5   4       2162.56       2241.43        44.55 o                         
  15   5   4        269.70        349.41        30.31 o                         
  16   5   4       2531.51       2566.35        51.41 o                         
  17   5   4       8952.27       8688.40       116.69 o                         
  18   5   4       3465.23       3335.44        62.57 o                         
  19   5   4       2607.83       2586.93        95.44 o                         
  20   5   4        661.72        670.03        39.84 o                         
  21   5   4         17.31        -25.42        50.71 o                         
  22   5   4        855.76        810.71        42.01 o                         
  23   5   4       2364.56       2350.21       100.73 o                         
  24   5   4        790.58        772.83        68.51 o                         
  25   5   4       2078.60       1946.32        75.91 o                         
   1   6   4      26228.89      25639.16       372.93 o                         
   2   6   4      31069.86      30601.00       352.03 o                         
   3   6   4       1038.17        982.20        16.37 o                         
   4   6   4      12687.22      12775.19       134.28 o                         
   5   6   4       3778.81       3313.79        38.00 o                         
   6   6   4      51993.38      49025.38       647.90 o                         
   7   6   4      22303.04      21573.63       204.57 o                         
   8   6   4      31657.68      30034.69       283.07 o                         
   9   6   4       3835.07       4026.17        47.19 o                         
  10   6   4        461.46        477.93        22.55 o                         
  11   6   4       9364.85       9289.61       105.19 o                         
  12   6   4      23258.89      22735.32       386.98 o                         
  13   6   4      17806.05      17918.98       228.27 o                         
  14   6   4      14898.79      15081.63       195.14 o                         
  15   6   4        544.76        583.57        27.58 o                         
  16   6   4        321.63        440.56        35.33 o                         
  17   6   4       2626.38       2542.25        53.13 o                         
  18   6   4       8562.18       8630.43       117.35 o                         
  19   6   4       2940.48       2950.09       100.32 o                         
  20   6   4       7788.54       7609.76       109.63 o                         
  21   6   4       2614.50       2509.50       103.29 o                         
  22   6   4        651.96        619.81        39.51 o                         
  23   6   4         44.26        -31.29        37.26 o                         
  24   6   4        840.76        870.28        54.44 o                         
  25   6   4        487.21        473.72        72.45 o                         
   0   7   4        301.09        383.20        17.06 o                         
   1   7   4      17283.14      16464.39       156.27 o                         
   2   7   4       2473.96       2380.56        27.24 o                         
   3   7   4       3411.25       3738.88        37.95 o                         
   4   7   4       3148.97       3420.48        40.72 o                         
   5   7   4        980.26        825.73        15.43 o                         
   6   7   4       1175.89       1183.07        20.70 o                         
   7   7   4      23123.75      22796.58       207.99 o                         
   8   7   4       1025.01        868.79        21.84 o                         
   9   7   4       7022.37       7174.85        81.11 o                         
  10   7   4        405.46        501.23        18.64 o                         
  11   7   4         11.92         22.85        15.94 o                         
  12   7   4       3434.68       3340.12        60.78 o                         
  13   7   4       2769.56       2883.38        59.63 o                         
  14   7   4        323.92        366.51        22.90 o                         
  15   7   4      11045.15      11309.71       151.35 o                         
  16   7   4        365.80        392.55        35.51 o                         
  17   7   4        803.32        829.87        48.14 o                         
  18   7   4        154.05        126.08        36.56 o                         
  19   7   4       2894.48       2787.03        62.09 o                         
  20   7   4        248.07        303.07        45.30 o                         
  21   7   4       3757.57       3521.94        86.35 o                         
  22   7   4        470.83        458.87        76.86 o                         
  23   7   4       1599.12       1539.89        80.75 o                         
  24   7   4          7.09        -40.37        40.37 o                         
  25   7   4        249.97        185.24        80.39 o                         
   0   8   4        797.42        568.59        16.37 o                         
   1   8   4       2313.43       2174.96        24.36 o                         
   2   8   4       9136.69       8877.79        86.17 o                         
   3   8   4       3816.55       4177.55        43.52 o                         
   4   8   4        406.66        298.56        10.24 o                         
   5   8   4       3808.75       3733.58        43.14 o                         
   6   8   4      11527.32      10771.67       110.06 o                         
   7   8   4      11852.49      11800.18       120.46 o                         
   8   8   4       5533.81       5603.55        68.43 o                         
   9   8   4        222.49        278.20        15.76 o                         
  10   8   4       1593.91       1522.04        30.89 o                         
  11   8   4         70.39         79.13        16.97 o                         
  12   8   4      22728.28      22649.27       406.03 o                         
  13   8   4       8791.93       8839.21       131.96 o                         
  14   8   4       2684.84       2814.90        69.06 o                         
  15   8   4       1099.30       1146.73        44.86 o                         
  16   8   4       6764.13       6400.56        95.10 o                         
  17   8   4       1649.17       1638.58        57.40 o                         
  18   8   4       9603.89       9444.73       126.03 o                         
  19   8   4       4675.50       4380.07        81.10 o                         
  20   8   4        664.03        787.66        38.05 o                         
  21   8   4        483.38        486.08        54.20 o                         
  22   8   4       1470.44       1382.52        66.17 o                         
  23   8   4       2047.52       1880.33       123.60 o                         
  24   8   4       1707.61       1607.16        85.35 o                         
  25   8   4       1023.29       1033.95       107.62 o                         
   0   9   4       1414.31       1889.91        27.27 o                         
   1   9   4        296.13        382.19        10.08 o                         
   2   9   4          1.66         28.94         6.98 o                         
   3   9   4       2529.20       2514.95        28.75 o                         
   4   9   4        889.78       1034.02        18.04 o                         
   5   9   4        481.39        561.94        16.69 o                         
   6   9   4        277.02        387.76        15.09 o                         
   7   9   4        199.31        220.89        12.58 o                         
   8   9   4        504.02        551.68        22.38 o                         
   9   9   4      11066.83      11053.91       126.42 o                         
  10   9   4        581.00        573.59        22.49 o                         
  11   9   4       2362.85       2476.65        40.81 o                         
  12   9   4        825.37        873.08        37.33 o                         
  13   9   4       2491.47       2412.02        49.09 o                         
  14   9   4        147.52        113.73        28.71 o                         
  15   9   4       3213.77       3205.64        67.64 o                         
  16   9   4       1306.79       1373.14        51.29 o                         
  17   9   4       7835.34       7717.67       111.95 o                         
  18   9   4        404.65        505.72        29.69 o                         
  19   9   4         57.37         50.70        32.18 o                         
  20   9   4        356.41        351.23        50.81 o                         
  21   9   4       8765.49       8110.14       123.18 o                         
  22   9   4       1320.27       1303.95        59.97 o                         
  23   9   4       5674.34       5489.40       146.38 o                         
  24   9   4       1232.62       1166.69        89.15 o                         
   0  10   4       2416.95       2307.23        59.69 o                         
   1  10   4       1091.54       1023.52        18.19 o                         
   2  10   4       2484.95       2478.10        29.93 o                         
   3  10   4       2856.03       2945.91        32.58 o                         
   4  10   4        376.17        424.08        13.97 o                         
   5  10   4        949.25        986.55        21.57 o                         
   6  10   4       6522.01       6586.42        73.51 o                         
   7  10   4        634.30        713.52        20.45 o                         
   8  10   4       5523.64       5500.51        67.91 o                         
   9  10   4        549.55        592.69        20.79 o                         
  10  10   4       1173.53       1156.36        28.31 o                         
  11  10   4        147.76        234.35        18.78 o                         
  12  10   4       6334.11       6402.29        87.12 o                         
  13  10   4        270.53        283.79        24.07 o                         
  14  10   4       6948.93       6891.36       109.19 o                         
  15  10   4        122.46        204.77        39.79 o                         
  16  10   4       1041.05       1025.70        44.77 o                         
  17  10   4        437.02        384.69        36.95 o                         
  18  10   4        780.00        861.43        45.64 o                         
  19  10   4         32.96         36.24        29.67 o                         
  20  10   4        572.82        584.22        33.56 o                         
  21  10   4        856.87        868.49        49.31 o                         
  22  10   4       2702.59       2712.83        83.93 o                         
  23  10   4       1696.14       1558.34        73.89 o                         
  24  10   4       2772.70       2524.83        92.28 o                         
   0  11   4        764.67        637.32        23.88 o                         
   1  11   4      15081.06      14634.22       146.33 o                         
   2  11   4       1884.86       1794.99        23.73 o                         
   3  11   4        576.82        689.35        15.23 o                         
   4  11   4       1801.97       1828.12        27.57 o                         
   5  11   4      12746.83      13088.28       154.21 o                         
   6  11   4      10500.98      10241.76       122.46 o                         
   7  11   4      13715.75      13472.74       170.11 o                         
   8  11   4       2691.67       2625.36        38.78 o                         
   9  11   4        220.30        365.21        17.77 o                         
  10  11   4        210.72        279.59        18.25 o                         
  11  11   4      15525.66      15417.55       207.94 o                         
  12  11   4       7375.96       7347.90        96.01 o                         
  13  11   4       8998.62       9278.01       154.41 o                         
  14  11   4       1978.76       1718.63        52.61 o                         
  15  11   4        792.52        868.93        41.35 o                         
  16  11   4         58.56         88.26        36.22 o                         
  17  11   4       4009.57       4301.86        83.94 o                         
  18  11   4        939.50        917.54        44.67 o                         
  19  11   4       1426.32       1655.37        65.46 o                         
  20  11   4        981.55        971.70        49.27 o                         
  21  11   4        449.73        497.11        51.02 o                         
  22  11   4        537.02        599.26        44.52 o                         
  23  11   4       2125.22       1995.14        57.21 o                         
  24  11   4        833.34        724.04        40.91 o                         
   0  12   4      17446.93      15862.34       235.03 o                         
   1  12   4       5839.97       5608.49        63.35 o                         
   2  12   4       8953.95       8402.43        90.72 o                         
   3  12   4         80.22        124.52         9.03 o                         
   4  12   4       2357.14       2361.49        31.66 o                         
   5  12   4       7586.26       7481.62        97.30 o                         
   6  12   4      25838.91      25600.93       278.66 o                         
   7  12   4       8964.39       8954.12       108.47 o                         
   8  12   4       8955.87       8733.29       101.34 o                         
   9  12   4        170.72        165.34        16.65 o                         
  10  12   4        282.21        360.93        19.29 o                         
  11  12   4       1957.56       1993.40        37.52 o                         
  12  12   4       8558.39       8707.01       130.96 o                         
  13  12   4       6552.57       6629.26        89.48 o                         
  14  12   4       9213.53       9264.48       177.90 o                         
  15  12   4       1147.84       1236.77        49.12 o                         
  16  12   4       1621.65       1547.12        55.18 o                         
  17  12   4        300.10        407.20        53.49 o                         
  18  12   4       2789.92       2820.96        77.40 o                         
  19  12   4       1026.31       1164.74        53.99 o                         
  20  12   4       5062.16       5283.93       114.40 o                         
  21  12   4        119.17        156.50        44.27 o                         
  22  12   4        538.80        600.95        49.98 o                         
  23  12   4        191.57        264.72        50.20 o                         
  24  12   4        189.12        213.75        60.90 o                         
   0  13   4      12572.18      12140.21       203.09 o                         
   1  13   4      16588.93      15451.65       171.10 o                         
   2  13   4       2195.22       2068.38        31.03 o                         
   3  13   4       4063.19       4165.11        54.24 o                         
   4  13   4       1327.47       1409.20        29.12 o                         
   5  13   4      22266.61      21527.22       288.42 o                         
   6  13   4       6599.45       6389.44        84.19 o                         
   7  13   4      28220.14      27876.02       321.85 o                         
   8  13   4       5976.45       5893.57        71.85 o                         
   9  13   4       4676.79       4697.53        61.21 o                         
  10  13   4        114.87        138.70        17.75 o                         
  11  13   4       2564.41       2601.94        45.58 o                         
  12  13   4       2512.60       2467.28        45.65 o                         
  13  13   4      19661.28      19196.82       252.77 o                         
  14  13   4       4811.44       4655.53        79.51 o                         
  15  13   4      11770.00      11460.21       209.15 o                         
  16  13   4        531.49        600.76        48.60 o                         
  17  13   4        120.22        223.47        43.74 o                         
  18  13   4       2759.06       2759.82        72.42 o                         
  19  13   4       6464.16       6226.18       120.37 o                         
  20  13   4        986.05       1033.81        50.62 o                         
  21  13   4       3651.37       3761.36        90.26 o                         
  22  13   4        716.40        760.80        51.59 o                         
  23  13   4        873.21        891.64        60.73 o                         
   0  14   4       5147.65       4708.28        86.31 o                         
   1  14   4        734.24        639.13        19.08 o                         
   2  14   4        522.49        560.39        20.54 o                         
   3  14   4          2.59         18.69        15.73 o                         
   4  14   4        418.34        436.99        37.51 o                         
   5  14   4        334.96        322.46        18.11 o                         
   6  14   4       7087.62       7210.53        94.64 o                         
   7  14   4       4286.65       4520.90        59.35 o                         
   8  14   4       5461.94       5388.46        66.82 o                         
   9  14   4        975.10       1004.70        26.01 o                         
  10  14   4       2116.55       1973.02        38.07 o                         
  11  14   4       1723.38       1671.53        34.72 o                         
  12  14   4      12027.22      11792.16       145.32 o                         
  13  14   4       2487.57       2444.50        47.03 o                         
  14  14   4       1002.59       1069.07        58.61 o                         
  15  14   4        319.47        352.99        32.94 o                         
  16  14   4       4156.36       4046.91        87.81 o                         
  17  14   4       2074.81       1866.50        92.78 o                         
  18  14   4       5039.89       4852.68       101.76 o                         
  19  14   4       1094.37       1276.05        64.18 o                         
  20  14   4         62.80        109.96        52.68 o                         
  21  14   4        148.79        151.38        45.68 o                         
  22  14   4       2110.60       1995.96        91.92 o                         
  23  14   4       2839.59       2782.89       132.34 o                         
   0  15   4        179.15        339.84        20.61 o                         
   1  15   4        659.45        534.66        17.98 o                         
   2  15   4        392.00        468.80        25.08 o                         
   3  15   4         43.39         83.86        16.13 o                         
   4  15   4        590.10        605.35        21.02 o                         
   5  15   4        709.37        872.18        24.79 o                         
   6  15   4          5.69         17.81        12.49 o                         
   7  15   4       1125.47       1063.25        26.49 o                         
   8  15   4       1047.13       1025.19        29.79 o                         
   9  15   4      10819.56      11113.04       163.38 o                         
  10  15   4       1760.94       1945.16        43.81 o                         
  11  15   4         23.13         35.11        17.21 o                         
  12  15   4        831.49        878.56        40.63 o                         
  13  15   4       3292.23       3074.63        53.32 o                         
  14  15   4       1272.08       1236.89        63.91 o                         
  15  15   4       2296.23       2234.46        65.89 o                         
  16  15   4        232.19        252.93        47.64 o                         
  17  15   4       1156.30       1124.17        96.17 o                         
  18  15   4         61.61         65.79        48.51 o                         
  19  15   4         42.82         40.07        86.20 o                         
  20  15   4        831.53        894.80       105.73 o                         
  21  15   4        966.47        971.92        54.99 o                         
  22  15   4        885.84        904.14        54.52 o                         
  23  15   4        208.32        257.34        75.46 o                         
   0  16   4       2648.05       2703.57        50.87 o                         
   1  16   4        359.51        358.68        15.93 o                         
   2  16   4       3140.41       3185.83        53.90 o                         
   3  16   4       2092.95       2072.06        41.21 o                         
   4  16   4       1698.48       1627.92        33.46 o                         
   5  16   4       4087.91       4246.11        68.74 o                         
   6  16   4        826.34        945.38        25.75 o                         
   7  16   4        123.38        111.98        17.18 o                         
   8  16   4       7807.39       8223.96       119.52 o                         
   9  16   4        508.45        570.31        19.72 o                         
  10  16   4       4298.84       4246.84        58.12 o                         
  11  16   4        332.23        316.16        19.04 o                         
  12  16   4        262.82        314.06        21.99 o                         
  13  16   4          1.36         23.20        20.77 o                         
  14  16   4       1221.55       1303.46        44.30 o                         
  15  16   4       1354.41       1220.15        45.35 o                         
  16  16   4       6361.32       6359.35       118.00 o                         
  17  16   4       1249.63       1226.57        89.57 o                         
  18  16   4       1844.20       1615.55        56.74 o                         
  19  16   4         26.03         38.54        51.82 o                         
  20  16   4        708.69        781.54        66.94 o                         
  21  16   4        117.57        151.32        52.13 o                         
  22  16   4       4575.48       4392.93        98.36 o                         
   0  17   4      10272.10      10502.07       159.57 o                         
   1  17   4      19428.79      19277.36       250.22 o                         
   2  17   4       4580.52       4491.16        64.70 o                         
   3  17   4         93.33        140.57        18.12 o                         
   4  17   4        925.61        942.59        27.16 o                         
   5  17   4       5284.93       5273.77        81.78 o                         
   6  17   4       3461.73       3604.42        56.03 o                         
   7  17   4      13314.04      13953.93       177.70 o                         
   8  17   4       1593.04       1544.64        38.41 o                         
   9  17   4       6745.41       6599.98       104.67 o                         
  10  17   4         24.58         42.21        23.86 o                         
  11  17   4       2804.15       2949.12        44.60 o                         
  12  17   4       2703.91       2782.28        46.96 o                         
  13  17   4      15065.71      15115.83       271.77 o                         
  14  17   4       2322.56       2307.62        54.45 o                         
  15  17   4        420.11        501.72        33.05 o                         
  16  17   4        406.24        425.75        47.28 o                         
  17  17   4       1718.82       1694.09        63.81 o                         
  18  17   4       2914.47       2913.73        96.53 o                         
  19  17   4       5668.26       5855.64       120.08 o                         
  20  17   4       1454.77       1536.70        72.18 o                         
  21  17   4        710.56        787.48        59.05 o                         
  22  17   4        349.50        411.72        67.70 o                         
   0  18   4      10151.32      10175.30       155.34 o                         
   1  18   4         34.33         59.92        14.61 o                         
   2  18   4       1439.65       1408.96        29.36 o                         
   3  18   4         15.67         16.70        17.58 o                         
   4  18   4       1734.99       1721.46        38.95 o                         
   5  18   4       1824.49       1691.01        39.76 o                         
   6  18   4       3069.25       2876.03        54.88 o                         
   7  18   4        252.04        351.72        22.96 o                         
   8  18   4       1497.93       1427.44        37.70 o                         
   9  18   4       3386.69       3241.18        52.85 o                         
  10  18   4         91.08         81.74        25.11 o                         
  11  18   4       2135.49       2007.83        44.72 o                         
  12  18   4       1108.75       1032.24        32.97 o                         
  13  18   4         18.84         63.15        26.75 o                         
  14  18   4       4132.93       4106.28        75.50 o                         
  15  18   4        300.34        287.51        30.89 o                         
  16  18   4        351.05        361.06        32.24 o                         
  17  18   4        114.78        125.28        45.31 o                         
  18  18   4        382.29        356.00        48.94 o                         
  19  18   4         44.52         55.30        37.86 o                         
  20  18   4       1757.96       1815.88        89.34 o                         
  21  18   4          7.99         17.38        61.58 o                         
   0  19   4      14847.55      14436.33       273.23 o                         
   1  19   4      16481.06      16268.86       191.82 o                         
   2  19   4       4045.22       3936.74        55.65 o                         
   3  19   4       4627.04       4484.85        71.96 o                         
   4  19   4        268.77        328.32        21.53 o                         
   5  19   4       8332.28       8348.56       121.48 o                         
   6  19   4       8066.37       8144.24       119.84 o                         
   7  19   4      35204.34      34532.73       427.26 o                         
   8  19   4      16846.31      16249.25       194.95 o                         
   9  19   4       4796.27       4735.50        68.37 o                         
  10  19   4          5.78         28.30        26.92 o                         
  11  19   4       5646.70       5942.43        83.56 o                         
  12  19   4      10106.85       9913.83       136.47 o                         
  13  19   4      20083.96      20283.98       299.74 o                         
  14  19   4       7891.98       7580.33       115.56 o                         
  15  19   4       3713.16       3578.69        62.30 o                         
  16  19   4        445.97        471.82        26.78 o                         
  17  19   4       2035.72       2105.65        54.42 o                         
  18  19   4       6540.60       6219.90        96.44 o                         
  19  19   4       7472.84       7357.28       175.38 o                         
  20  19   4       4405.23       4328.15        89.05 o                         
  21  19   4       3178.97       3158.12        93.25 o                         
   0  20   4       1107.96       1115.86        40.79 o                         
   1  20   4        755.52        805.83        25.04 o                         
   2  20   4         33.92         78.66        17.18 o                         
   3  20   4         25.23         49.44        18.29 o                         
   4  20   4       1698.76       1851.55        41.17 o                         
   5  20   4       3701.69       3717.99        64.62 o                         
   6  20   4         19.18         45.59        35.33 o                         
   7  20   4          8.03         33.91        18.29 o                         
   8  20   4       2081.87       2009.14        41.93 o                         
   9  20   4       2803.75       2896.83        51.80 o                         
  10  20   4        454.34        708.08        41.22 o                         
  11  20   4       1124.26       1263.72        56.91 o                         
  12  20   4       2770.37       2770.22        58.69 o                         
  13  20   4         43.67         64.10        36.32 o                         
  14  20   4        122.81        109.34        35.34 o                         
  15  20   4        839.51        933.61        30.61 o                         
  16  20   4       2750.19       2826.34        55.05 o                         
  17  20   4       3822.09       3676.38        66.60 o                         
  18  20   4       3687.77       3383.43       103.83 o                         
  19  20   4        296.20        303.67        38.26 o                         
  20  20   4          3.30         28.22        46.82 o                         
   0  21   4       1514.20       1469.14        70.52 o                         
   1  21   4       4726.91       4590.75        67.19 o                         
   2  21   4       1318.98       1279.38        32.90 o                         
   3  21   4          9.38         18.74        18.72 o                         
   4  21   4        432.73        551.17        23.71 o                         
   5  21   4        147.42        243.37        31.05 o                         
   6  21   4       2404.93       2323.89        55.25 o                         
   7  21   4       5094.51       4939.80        82.24 o                         
   8  21   4        768.85        799.09        32.98 o                         
   9  21   4        364.75        388.13        26.05 o                         
  10  21   4        141.75        131.68        33.60 o                         
  11  21   4        270.32        243.48        32.78 o                         
  12  21   4        886.77       1061.64        52.38 o                         
  13  21   4       1590.39       1631.14        78.66 o                         
  14  21   4        382.53        422.45        39.20 o                         
  15  21   4       1202.28       1327.50        55.51 o                         
  16  21   4         21.83         41.81        41.91 o                         
  17  21   4       1099.54       1170.79        38.96 o                         
  18  21   4         65.06         83.15        25.87 o                         
  19  21   4       1065.87       1066.67        57.51 o                         
  20  21   4         16.10         19.33        47.83 o                         
   0  22   4        859.23        859.49        45.73 o                         
   1  22   4        969.57        961.23        45.22 o                         
   2  22   4        825.98        778.34        46.09 o                         
   3  22   4       1215.58       1344.19        34.60 o                         
   4  22   4       1884.56       1922.94        40.53 o                         
   5  22   4        498.42        516.40        28.75 o                         
   6  22   4       1535.40       1526.05        42.28 o                         
   7  22   4       1477.64       1299.33        41.95 o                         
   8  22   4       1518.82       1578.51        47.20 o                         
   9  22   4       4455.80       4261.07        66.11 o                         
  10  22   4       2179.08       2165.39        55.06 o                         
  11  22   4        685.60        754.97        33.41 o                         
  12  22   4        452.60        491.02        36.12 o                         
  13  22   4       1828.54       1780.15        65.49 o                         
  14  22   4        450.22        469.79        43.55 o                         
  15  22   4       3141.00       3071.36        74.16 o                         
  16  22   4       2161.46       2365.52        75.36 o                         
  17  22   4        172.85        239.42        46.93 o                         
  18  22   4       4095.23       4083.26        99.97 o                         
  19  22   4        234.22        276.59        25.19 o                         
   0  23   4        437.01        613.94        43.59 o                         
   1  23   4       4545.88       4575.77        87.75 o                         
   2  23   4        693.22        845.71        35.24 o                         
   3  23   4        498.22        604.48        26.39 o                         
   4  23   4        114.57        165.37        21.52 o                         
   5  23   4       2993.36       3278.16        62.34 o                         
   6  23   4       3947.74       3932.36        69.79 o                         
   7  23   4      11906.05      12049.17       172.06 o                         
   8  23   4       2788.52       2781.23        50.91 o                         
   9  23   4       3804.47       3775.77        94.58 o                         
  10  23   4        244.40        321.30        31.54 o                         
  11  23   4       2260.81       2241.48        51.17 o                         
  12  23   4       2043.06       2215.72        58.47 o                         
  13  23   4      13469.74      13860.91       205.39 o                         
  14  23   4       1022.39       1088.34        48.71 o                         
  15  23   4       6251.23       6260.98       120.11 o                         
  16  23   4         35.78         67.88        39.81 o                         
  17  23   4        766.30        950.00        55.26 o                         
  18  23   4        273.73        385.87        50.24 o                         
  19  23   4       6275.17       6449.23       144.03 o                         
   0  24   4        573.52        696.25        63.15 o                         
   1  24   4        968.17        966.05        41.56 o                         
   2  24   4          8.79         16.60        20.12 o                         
   3  24   4        553.92        680.59        48.43 o                         
   4  24   4        206.16        226.66        22.60 o                         
   5  24   4        496.91        501.48        30.84 o                         
   6  24   4         91.56        116.09        21.11 o                         
   7  24   4         50.22         70.08        28.71 o                         
   8  24   4        511.10        475.12        26.22 o                         
   9  24   4        315.98        383.60        27.14 o                         
  10  24   4         58.13         69.50        26.94 o                         
  11  24   4        317.29        344.03        31.58 o                         
  12  24   4       3588.07       3436.74        73.48 o                         
  13  24   4         51.64         69.50        37.56 o                         
  14  24   4          3.90         67.49        36.93 o                         
  15  24   4       1369.24       1439.33        63.03 o                         
  16  24   4       1064.51       1273.35        83.32 o                         
  17  24   4        493.40        481.70        53.88 o                         
  18  24   4          7.25         56.87        54.41 o                         
   0  25   4       5812.25       5912.34       167.18 o                         
   1  25   4      18794.33      18166.55       307.61 o                         
   2  25   4       3696.84       3606.05        63.75 o                         
   3  25   4        150.06        251.87        25.15 o                         
   4  25   4       3255.59       3237.25        68.09 o                         
   5  25   4       8155.48       8280.96       126.44 o                         
   6  25   4       6527.68       6422.86        92.02 o                         
   7  25   4      26896.69      26853.86       364.24 o                         
   8  25   4       2250.04       2320.25        56.66 o                         
   9  25   4       3217.35       3271.02        58.15 o                         
  10  25   4         10.00          1.95        27.06 o                         
  11  25   4       5175.48       5181.09        79.52 o                         
  12  25   4       7503.15       7679.72       115.30 o                         
  13  25   4      12964.91      13105.76       178.49 o                         
  14  25   4       4388.67       4358.06        83.25 o                         
  15  25   4       5041.33       4716.81        90.42 o                         
  16  25   4         93.64        124.25        44.40 o                         
  17  25   4       1115.29       1321.32        65.99 o                         
   0  26   4       1264.46       1529.29       237.05 o                         
   1  26   4         91.27        171.63        78.26 o                         
   2  26   4        508.26        495.54        35.38 o                         
   3  26   4        297.32        292.48        25.06 o                         
   4  26   4        348.88        488.51        34.81 o                         
   5  26   4          0.72         33.85        27.86 o                         
   6  26   4       1057.20       1126.70        62.28 o                         
   7  26   4        528.25        651.18        33.34 o                         
   8  26   4       1874.31       1715.06        57.76 o                         
   9  26   4         31.28          1.76        22.63 o                         
  10  26   4        706.52        772.89        35.18 o                         
  11  26   4        204.77        262.84        31.14 o                         
  12  26   4       1007.68       1124.11        54.16 o                         
  13  26   4         42.44         95.61        42.86 o                         
  14  26   4       2786.89       2943.09        70.45 o                         
  15  26   4        510.58        610.77        43.97 o                         
  16  26   4       3798.22       3680.62        80.65 o                         
   0  27   4       1193.04       1262.25        83.15 o                         
   1  27   4        847.20       1076.53        55.23 o                         
   2  27   4        762.22        944.36        52.12 o                         
   3  27   4          0.81         53.54        22.72 o                         
   4  27   4        242.94        323.81        43.51 o                         
   5  27   4       3252.00       3287.26        72.42 o                         
   6  27   4        571.04        694.96        60.77 o                         
   7  27   4       2261.84       2280.65        59.46 o                         
   8  27   4        884.74        837.94        40.56 o                         
   9  27   4         15.84         38.02        33.35 o                         
  10  27   4        297.49        309.26        28.65 o                         
  11  27   4       2775.09       2578.63        69.31 o                         
  12  27   4       1001.21       1168.16        61.88 o                         
  13  27   4       3372.19       3510.90        74.20 o                         
  14  27   4         98.93        182.58        46.41 o                         
  15  27   4         68.02        146.43        41.98 o                         
   0  28   4        100.78        159.17        64.09 o                         
   1  28   4         76.23        105.76        44.18 o                         
   2  28   4          2.53         30.54        45.50 o                         
   3  28   4        118.24        141.64        20.28 o                         
   4  28   4        951.83       1033.47        48.49 o                         
   5  28   4        397.92        428.90        35.94 o                         
   6  28   4        459.21        526.44        38.04 o                         
   7  28   4        183.46        238.77        27.29 o                         
   8  28   4        641.32        697.23        42.96 o                         
   9  28   4        397.35        399.18        38.20 o                         
  10  28   4       2636.98       2672.30        60.64 o                         
  11  28   4        337.36        435.97        37.52 o                         
  12  28   4        162.40        202.88        35.58 o                         
  13  28   4         73.31        174.88        37.62 o                         
  14  28   4        618.02        802.72        49.47 o                         
   0  29   4       3152.73       2907.98       119.21 o                         
   1  29   4       4799.12       4481.44       104.40 o                         
   2  29   4        466.84        551.44        50.74 o                         
   3  29   4        201.60        311.41        58.43 o                         
   4  29   4          4.16          4.37        30.07 o                         
   5  29   4       1514.30       1527.55        54.59 o                         
   6  29   4        622.51        710.33        41.26 o                         
   7  29   4       3929.60       3622.62        70.10 o                         
   8  29   4        585.36        610.43        39.24 o                         
   9  29   4        739.81        758.73        42.96 o                         
  10  29   4        261.23        457.15        44.24 o                         
  11  29   4        185.77        241.82        36.61 o                         
  12  29   4        105.44        152.26        35.65 o                         
  13  29   4       1319.40       1587.11        57.50 o                         
   0  30   4       5204.92       5157.50       163.26 o                         
   1  30   4        373.35        476.25        56.61 o                         
   2  30   4       2209.29       2257.53        78.78 o                         
   3  30   4         86.87         84.66        77.37 o                         
   4  30   4        370.78        394.80        25.26 o                         
   5  30   4        127.61        168.23        43.59 o                         
   6  30   4       4940.71       4772.21        95.98 o                         
   7  30   4        509.28        692.31        55.74 o                         
   8  30   4       3855.74       3657.23        90.56 o                         
   9  30   4        163.27        170.41        39.80 o                         
  10  30   4        156.99        215.95        42.87 o                         
  11  30   4        353.26        441.01        34.11 o                         
  12  30   4       4499.76       4633.35        95.97 o                         
   0  31   4       5135.07       4935.07       161.44 o                         
   1  31   4       7093.71       6992.33       142.90 o                         
   2  31   4       1675.93       1848.89        76.38 o                         
   3  31   4        223.59        287.69        50.94 o                         
   4  31   4        251.97        272.53        44.81 o                         
   5  31   4       4648.75       4384.11       155.45 o                         
   6  31   4       4063.51       4162.68        88.81 o                         
   7  31   4       6405.45       5947.30       102.85 o                         
   8  31   4       2226.83       2243.20       113.46 o                         
   9  31   4       1012.54       1237.55        73.39 o                         
  10  31   4        341.17        449.78        46.03 o                         
   0  32   4       3203.31       3501.05       156.40 o                         
   1  32   4        713.69        865.35        60.64 o                         
   2  32   4       2270.99       2241.44        82.54 o                         
   3  32   4         22.72         30.77        50.79 o                         
   4  32   4        112.09        194.99        50.89 o                         
   5  32   4        534.65        561.90        31.19 o                         
   6  32   4       3576.85       3728.17        83.38 o                         
   7  32   4        242.87        298.18        54.14 o                         
   8  32   4       2895.87       2958.20        85.57 o                         
   0  33   4        549.11        707.39        84.37 o                         
   1  33   4       2079.50       1943.28        86.17 o                         
   2  33   4         25.43         64.13        59.26 o                         
   3  33   4        295.22        470.95        55.58 o                         
   4  33   4        105.32        114.81        53.28 o                         
   5  33   4       1718.45       1808.44        81.50 o                         
   6  33   4       1318.53       1412.82       103.04 o                         
   0  34   4         45.48        140.19        80.04 o                         
   1  34   4         15.31         28.66        54.57 o                         
   1   1   5         85.83        146.05        12.50 o                         
   2   1   5      34157.17      32725.54       534.20 o                         
   3   1   5        636.81        608.65        19.10 o                         
   4   1   5      35995.98      35209.75       472.57 o                         
   5   1   5       2085.45       2006.92        28.36 o                         
   6   1   5        726.80        545.90        17.12 o                         
   7   1   5       1261.01       1211.77        23.76 o                         
   8   1   5      11125.79      10415.42       140.56 o                         
   9   1   5         40.25         84.70        16.24 o                         
  10   1   5      32099.85      31205.51       418.74 o                         
  11   1   5       1426.65       1400.50        37.69 o                         
  12   1   5       4975.67       5016.15        73.78 o                         
  13   1   5       5274.28       5134.21        94.93 o                         
  14   1   5      10380.69      10201.46       120.73 o                         
  15   1   5        523.61        570.46        24.29 o                         
  16   1   5      11041.69      10697.12       129.71 o                         
  17   1   5       1429.45       1423.46        37.53 o                         
  18   1   5       3545.38       3397.88        63.69 o                         
  19   1   5       3322.14       2910.61        74.01 o                         
  20   1   5       1935.17       1958.73        67.88 o                         
  21   1   5       1423.87       1410.48        72.56 o                         
  22   1   5       7570.94       7112.06       133.00 o                         
  23   1   5        187.36        118.90        65.38 o                         
  24   1   5       1512.02       1573.23       120.20 o                         
   1   2   5        316.86        399.97        17.05 o                         
   2   2   5      26594.26      25630.24       317.78 o                         
   3   2   5       1229.93       1299.36        26.48 o                         
   5   2   5       1008.43       1079.13        21.46 o                         
   6   2   5       1120.22       1126.18        22.57 o                         
   7   2   5       1061.93       1013.62        23.48 o                         
   8   2   5       7024.75       6746.39        80.42 o                         
   9   2   5        254.65        270.63        16.95 o                         
  10   2   5      31784.16      30647.50       379.69 o                         
  11   2   5        271.89        340.37        26.58 o                         
  12   2   5      15264.06      15245.11       195.44 o                         
  13   2   5         97.55        188.55        21.78 o                         
  14   2   5       1802.48       1841.95        39.84 o                         
  15   2   5       1588.20       1551.63        35.16 o                         
  16   2   5      15773.78      15613.06       190.71 o                         
  17   2   5         22.83         17.76        38.94 o                         
  18   2   5      12210.28      11890.75       161.12 o                         
  19   2   5       2734.74       2569.56        53.63 o                         
  20   2   5          6.96         -6.50        31.64 o                         
  21   2   5       1228.39       1144.72        84.53 o                         
  22   2   5       6935.00       6333.41       150.38 o                         
  23   2   5        239.01        190.04        72.63 o                         
  24   2   5       4675.91       4342.97        96.02 o                         
   1   3   5         19.23         24.80        12.17 o                         
   2   3   5       1831.69       1819.97        31.16 o                         
   3   3   5       6201.42       6138.47        69.13 o                         
   4   3   5       2033.65       2311.35        31.08 o                         
   5   3   5       2350.15       2554.34        36.26 o                         
   6   3   5         62.10        208.11        14.69 o                         
   7   3   5        680.49        714.21        20.72 o                         
   8   3   5       1629.61       1628.59        31.20 o                         
   9   3   5        460.05        534.22        21.39 o                         
  10   3   5       8812.97       8726.14       108.79 o                         
  11   3   5       2101.88       2265.47        42.45 o                         
  12   3   5       6111.25       5997.50        85.55 o                         
  13   3   5        685.82        724.32        33.92 o                         
  14   3   5       1110.78       1152.01        49.89 o                         
  15   3   5       1076.22       1197.93        33.98 o                         
  16   3   5        158.84        289.05        24.03 o                         
  17   3   5       1926.88       1840.78        48.75 o                         
  18   3   5        708.59        749.70        34.75 o                         
  19   3   5         16.98         55.73        34.65 o                         
  20   3   5        577.29        603.88        47.90 o                         
  21   3   5        234.57        157.08        56.73 o                         
  22   3   5        102.80         50.66        82.08 o                         
  23   3   5        530.68        632.24        75.17 o                         
  24   3   5          0.72        -63.07        63.07 o                         
   1   4   5        412.99        492.40        17.68 o                         
   3   4   5       1719.02       1738.15        25.76 o                         
   4   4   5      52978.56      51596.39       965.48 o                         
   5   4   5        151.41        223.86        16.56 o                         
   6   4   5        595.78        586.94        28.03 o                         
   7   4   5       2738.27       2676.70        40.73 o                         
   8   4   5      20216.14      20041.17       234.57 o                         
   9   4   5       3835.25       3903.01        54.95 o                         
  10   4   5      44686.92      43555.34       500.97 o                         
  11   4   5        830.57        890.11        30.09 o                         
  12   4   5       3470.18       3305.02        52.19 o                         
  13   4   5       7920.05       7685.34       100.66 o                         
  14   4   5       1933.47       1911.43        44.22 o                         
  15   4   5       1203.79       1170.24        37.20 o                         
  16   4   5      20146.16      19273.11       249.61 o                         
  17   4   5        103.63        171.24        24.90 o                         
  18   4   5      10760.02      10465.18       159.87 o                         
  19   4   5       1980.98       1986.44        63.23 o                         
  20   4   5        790.16        741.44        58.39 o                         
  21   4   5       1946.29       1848.27        53.91 o                         
  22   4   5       4732.96       4297.79       126.77 o                         
  23   4   5          0.65        -64.89        64.89 o                         
  24   4   5       4613.13       4304.31       165.13 o                         
   1   5   5       2036.47       2217.44        34.96 o                         
   2   5   5       3826.19       3281.42        46.59 o                         
   3   5   5       5891.58       5898.25        66.67 o                         
   4   5   5      26968.50      26359.62       287.53 o                         
   5   5   5       3124.42       2882.08        41.11 o                         
   6   5   5       5675.29       5817.63        73.69 o                         
   7   5   5       1362.69       1409.42        29.99 o                         
   8   5   5       5315.37       5370.10        70.07 o                         
   9   5   5       4991.52       4884.39        85.04 o                         
  10   5   5      14408.51      13328.55       178.15 o                         
  11   5   5       6049.97       5741.12        97.68 o                         
  12   5   5      14038.51      13625.12       177.14 o                         
  13   5   5       1845.37       1703.63        40.22 o                         
  14   5   5         88.75        145.92        21.64 o                         
  15   5   5        481.18        561.87        28.87 o                         
  16   5   5      14597.04      14454.23       209.06 o                         
  17   5   5       5644.56       5385.12        98.63 o                         
  18   5   5      10476.17      10129.10       167.88 o                         
  19   5   5       4779.00       4667.81        83.02 o                         
  20   5   5        333.27        396.53        35.95 o                         
  21   5   5       1858.83       1806.88        55.70 o                         
  22   5   5       4702.68       4453.94       101.97 o                         
  23   5   5        781.49        884.76        50.10 o                         
  24   5   5       1177.98       1142.89        73.96 o                         
   1   6   5       2398.55       2357.10        37.50 o                         
   2   6   5         71.12        100.94        11.25 o                         
   3   6   5      21537.12      21693.00       237.49 o                         
   4   6   5       5083.93       5575.98        63.32 o                         
   5   6   5       2902.13       2780.45        43.02 o                         
   6   6   5        507.09        484.31        22.43 o                         
   7   6   5        115.42        167.33        13.64 o                         
   8   6   5        619.56        721.23        22.31 o                         
   9   6   5       6331.01       6026.08        78.26 o                         
  10   6   5        295.74        364.95        21.84 o                         
  11   6   5       9324.92       9209.78       130.31 o                         
  12   6   5        181.06        210.72        18.18 o                         
  13   6   5        400.03        493.41        32.11 o                         
  14   6   5        351.98        417.63        33.14 o                         
  15   6   5       2502.55       2453.49        62.08 o                         
  16   6   5         30.66         69.99        42.56 o                         
  17   6   5       3790.80       3953.07        82.76 o                         
  18   6   5        185.24        230.40        55.02 o                         
  19   6   5         45.64         53.30        39.57 o                         
  20   6   5         76.20        101.14        45.05 o                         
  21   6   5       1402.07       1303.08        63.12 o                         
  22   6   5        251.80        267.32        64.16 o                         
  23   6   5       1146.87       1099.29        81.52 o                         
  24   6   5         29.88        -39.72        60.40 o                         
   1   7   5       3078.24       3004.20        40.14 o                         
   2   7   5      57835.97      58694.83      1895.41 o                         
   3   7   5        608.82        604.96        17.47 o                         
   4   7   5      23357.52      22573.05       234.16 o                         
   5   7   5        102.18        187.86        12.79 o                         
   6   7   5        242.50        205.18        13.15 o                         
   7   7   5        684.71        688.76        19.52 o                         
   8   7   5      27992.87      27552.52       362.51 o                         
   9   7   5       2756.62       2833.10        49.24 o                         
  10   7   5      15933.97      15139.17       193.92 o                         
  11   7   5       4616.43       4370.69        78.67 o                         
  12   7   5        989.59        960.41        35.45 o                         
  13   7   5       2857.76       3040.06        64.37 o                         
  14   7   5       3739.07       3734.88        73.82 o                         
  15   7   5        726.89        851.43        41.23 o                         
  16   7   5      17184.81      17371.31       277.45 o                         
  17   7   5        410.91        541.49        40.51 o                         
  18   7   5       3583.87       3630.22       117.50 o                         
  19   7   5       3767.96       3535.40        82.46 o                         
  20   7   5        512.20        550.52        50.82 o                         
  21   7   5       1251.23       1294.00        61.75 o                         
  22   7   5       5553.87       5537.08        96.78 o                         
  23   7   5          6.17          9.23        38.93 o                         
  24   7   5       2390.76       2169.67       114.82 o                         
   1   8   5        123.57        209.11        10.45 o                         
   2   8   5       7344.64       6879.71        71.97 o                         
   3   8   5       4009.18       4331.50        53.15 o                         
   4   8   5      19751.64      18866.94       196.45 o                         
   5   8   5        820.43        796.10        18.01 o                         
   6   8   5       2657.70       2551.36        39.19 o                         
   7   8   5        441.06        478.06        21.31 o                         
   8   8   5       4568.07       4553.63        77.44 o                         
   9   8   5       1897.44       2010.43        49.45 o                         
  10   8   5      11526.02      11649.46       165.30 o                         
  11   8   5       4294.41       4173.94        62.19 o                         
  12   8   5       8443.06       8050.18       128.13 o                         
  13   8   5       4324.45       4136.52        77.13 o                         
  14   8   5        208.24        295.09        33.07 o                         
  15   8   5         42.91         11.71        31.07 o                         
  16   8   5       5840.70       6108.76       105.26 o                         
  17   8   5       3523.74       3364.84        83.48 o                         
  18   8   5       7978.85       7747.25       129.93 o                         
  19   8   5        814.17        821.41        46.88 o                         
  20   8   5        389.91        375.46        46.87 o                         
  21   8   5        580.61        710.01        62.51 o                         
  22   8   5       3345.48       3288.93       114.41 o                         
  23   8   5        242.69        238.35        63.33 o                         
  24   8   5       2246.00       2290.37        83.07 o                         
   1   9   5       5490.95       5140.84        55.28 o                         
   2   9   5       3704.84       3990.99        44.68 o                         
   3   9   5      13946.65      14082.64       155.98 o                         
   4   9   5         37.49         76.63        12.30 o                         
   5   9   5       6364.11       6294.33        78.34 o                         
   6   9   5       1348.48       1404.77        23.94 o                         
   7   9   5        630.79        689.08        37.19 o                         
   8   9   5       7066.31       7174.66        97.89 o                         
   9   9   5       9693.51       9695.81       128.63 o                         
  10   9   5       1948.95       1990.24        43.15 o                         
  11   9   5       6475.09       6343.42        80.33 o                         
  12   9   5        495.72        690.42        35.91 o                         
  13   9   5         23.23         48.55        24.08 o                         
  14   9   5       2361.99       2510.88        62.02 o                         
  15   9   5       6473.62       6406.97       107.10 o                         
  16   9   5         30.15         93.54        34.87 o                         
  17   9   5       2947.01       3097.27        74.90 o                         
  18   9   5        682.27        812.78        46.89 o                         
  19   9   5        168.59        192.15        42.13 o                         
  20   9   5        220.96        279.66        45.97 o                         
  21   9   5       1413.31       1477.43        68.22 o                         
  22   9   5         38.78          7.07        54.46 o                         
  23   9   5       1676.29       1661.03        71.02 o                         
   1  10   5        969.43        930.51        15.54 o                         
   2  10   5      31588.97      32403.78       351.16 o                         
   3  10   5       5893.48       5714.27        64.57 o                         
   4  10   5      15003.99      14752.53       162.98 o                         
   5  10   5       1450.84       1531.70        27.27 o                         
   6  10   5        135.28        132.56        17.34 o                         
   7  10   5        675.33        671.69        34.64 o                         
   8  10   5      11498.41      11551.55       150.11 o                         
   9  10   5       3098.36       3043.89        54.86 o                         
  10  10   5       8675.14       8703.61       110.18 o                         
  11  10   5        959.34        930.94        35.64 o                         
  12  10   5        535.87        610.87        26.56 o                         
  13  10   5         59.97         82.59        24.83 o                         
  14  10   5       1706.21       1788.52        55.49 o                         
  15  10   5       2419.76       2352.35        62.76 o                         
  16  10   5       7709.62       7761.60       125.69 o                         
  17  10   5       2252.32       2129.59        83.62 o                         
  18  10   5       1331.09       1419.36        58.35 o                         
  19  10   5       1800.26       1811.10        67.68 o                         
  20  10   5        801.73        786.17        59.01 o                         
  21  10   5       2521.99       2245.10       154.61 o                         
  22  10   5       2647.54       2709.38       131.09 o                         
  23  10   5        409.82        457.42        57.69 o                         
   1  11   5       2643.55       2647.52        40.01 o                         
   2  11   5      11931.84      11751.60       131.39 o                         
   3  11   5      15415.46      15304.93       160.11 o                         
   4  11   5       8331.51       8450.49        96.28 o                         
   5  11   5       5648.98       5454.71        68.99 o                         
   6  11   5       4140.34       4366.02        67.73 o                         
   7  11   5          6.71         10.13        17.80 o                         
   8  11   5       3104.36       3118.63        51.63 o                         
   9  11   5       2342.28       2509.24        46.31 o                         
  10  11   5       8520.48       8520.89       102.00 o                         
  11  11   5       5801.45       5828.74        75.64 o                         
  12  11   5       5032.84       5084.18        73.65 o                         
  13  11   5       4012.43       3909.46        73.57 o                         
  14  11   5         11.71         43.29        25.87 o                         
  15  11   5        256.63        363.62        37.06 o                         
  16  11   5       7874.25       7694.20       136.90 o                         
  17  11   5       5504.50       5802.20       113.02 o                         
  18  11   5       6174.18       5949.86       108.32 o                         
  19  11   5       4172.67       4163.38       101.68 o                         
  20  11   5        381.07        461.79        72.69 o                         
  21  11   5         32.05         82.42        54.30 o                         
  22  11   5       3099.79       2885.86       109.50 o                         
  23  11   5       2451.26       2420.91        97.46 o                         
   1  12   5       4471.90       4243.80        53.66 o                         
   2  12   5        368.00        425.45        16.48 o                         
   3  12   5      22989.93      22949.13       250.61 o                         
   4  12   5         32.59         37.62         9.93 o                         
   5  12   5       8293.68       8217.80       106.26 o                         
   6  12   5       3683.61       3802.31        60.61 o                         
   7  12   5       1138.12       1151.57        31.18 o                         
   8  12   5       2025.86       2002.70        39.70 o                         
   9  12   5      17712.68      17395.07       221.01 o                         
  10  12   5        644.27        696.63        25.71 o                         
  11  12   5      13729.04      13756.93       167.81 o                         
  12  12   5       2662.12       2618.99        48.74 o                         
  13  12   5        301.53        311.76        25.47 o                         
  14  12   5       2578.54       2610.33        56.51 o                         
  15  12   5      12463.35      12267.36       277.15 o                         
  16  12   5         11.27         38.19        36.65 o                         
  17  12   5       5326.35       5501.04       103.82 o                         
  18  12   5       1375.24       1541.56        60.92 o                         
  19  12   5          4.66         -8.14        46.67 o                         
  20  12   5       2799.82       2627.65        87.47 o                         
  21  12   5       3571.95       3540.90       112.22 o                         
  22  12   5         64.87         82.06        49.31 o                         
  23  12   5       3884.59       3865.04       119.08 o                         
   1  13   5       1377.06       1389.01        28.45 o                         
   2  13   5      16447.19      16285.18       191.63 o                         
   3  13   5        968.79        905.03        25.16 o                         
   4  13   5      12159.00      11889.01       150.71 o                         
   5  13   5        107.56        166.46        14.19 o                         
   6  13   5       3866.86       3898.11        61.87 o                         
   7  13   5        541.30        484.97        22.65 o                         
   8  13   5       6824.35       6859.02        94.62 o                         
   9  13   5        686.84        720.01        35.26 o                         
  10  13   5      18767.69      18330.14       205.73 o                         
  11  13   5        167.98        250.35        21.10 o                         
  12  13   5       2668.11       2632.09        50.67 o                         
  13  13   5        324.61        352.76        36.50 o                         
  14  13   5       2519.95       2465.03        58.30 o                         
  15  13   5       1771.94       1823.96        58.29 o                         
  16  13   5       6704.89       6616.26       113.88 o                         
  17  13   5         14.96         67.83        42.75 o                         
  18  13   5        694.80        784.49        60.85 o                         
  19  13   5        503.16        570.66        50.24 o                         
  20  13   5       1148.24       1240.87        57.95 o                         
  21  13   5       1448.39       1460.52        70.51 o                         
  22  13   5       2957.35       2840.72        86.41 o                         
   1  14   5       3790.89       3858.72        53.69 o                         
   2  14   5       9514.06       9251.77       113.23 o                         
   3  14   5      14048.62      13789.89       163.20 o                         
   4  14   5       8424.19       7990.38       103.95 o                         
   5  14   5       8982.26       9124.94       140.98 o                         
   6  14   5        832.35        920.74        45.71 o                         
   7  14   5        928.72        864.08        27.83 o                         
   8  14   5       1294.46       1224.31        34.25 o                         
   9  14   5       4467.14       4537.09        69.06 o                         
  10  14   5       4930.17       4726.37        64.05 o                         
  11  14   5       2490.00       2659.80        45.13 o                         
  12  14   5       5167.26       5361.62        76.96 o                         
  13  14   5        814.61        828.66        37.14 o                         
  14  14   5        640.09        728.91        41.02 o                         
  15  14   5        395.32        485.27        33.01 o                         
  16  14   5       5846.36       5647.13       117.04 o                         
  17  14   5       6340.48       6492.41       123.74 o                         
  18  14   5       5056.80       4924.28        98.56 o                         
  19  14   5       1678.19       1673.65        73.28 o                         
  20  14   5        589.03        701.06        59.55 o                         
  21  14   5        220.60        310.08        52.08 o                         
  22  14   5        210.57        218.58        55.20 o                         
   1  15   5       7682.33       7376.60        92.67 o                         
   2  15   5       2772.36       2782.49        42.82 o                         
   3  15   5      30538.31      29671.54       397.07 o                         
   4  15   5       5902.28       5837.16        87.11 o                         
   5  15   5      15865.45      15394.22       229.47 o                         
   6  15   5       2361.94       2388.21        49.29 o                         
   7  15   5       6869.43       6926.16       100.70 o                         
   8  15   5       2513.67       2574.01        53.33 o                         
   9  15   5      23308.52      23339.10       273.68 o                         
  10  15   5        814.37        799.08        32.05 o                         
  11  15   5       7662.52       7672.98        94.51 o                         
  12  15   5        233.11        277.72        23.63 o                         
  13  15   5         83.88         91.20        23.17 o                         
  14  15   5       3467.43       3683.95        72.61 o                         
  15  15   5       7681.99       7603.20       112.70 o                         
  16  15   5        515.78        617.25        35.89 o                         
  17  15   5       5263.21       5122.75        99.77 o                         
  18  15   5         46.42         68.93        49.31 o                         
  19  15   5        603.08        704.72        50.10 o                         
  20  15   5       3097.73       2867.46        84.02 o                         
  21  15   5       1937.11       1858.66       105.70 o                         
  22  15   5       1840.28       1931.50        95.10 o                         
   1  16   5        871.25        828.32        39.76 o                         
   2  16   5       5288.59       5306.81        74.22 o                         
   3  16   5        231.08        271.00        19.75 o                         
   4  16   5       6895.30       6790.89       110.79 o                         
   5  16   5         36.03         59.29        33.85 o                         
   6  16   5          4.01         16.83        15.61 o                         
   7  16   5         91.11        103.64        17.51 o                         
   8  16   5       2851.18       3123.11        62.79 o                         
   9  16   5       2552.31       2689.50        44.97 o                         
  10  16   5       5510.96       5321.18        74.53 o                         
  11  16   5        134.44        164.89        19.29 o                         
  12  16   5         16.67         29.87        23.00 o                         
  13  16   5       1173.02       1094.32        35.72 o                         
  14  16   5       1629.35       1551.28        47.28 o                         
  15  16   5        902.68        907.14        42.83 o                         
  16  16   5       1012.68       1125.98        74.08 o                         
  17  16   5         44.07         26.95        33.07 o                         
  18  16   5        693.48        775.31        49.73 o                         
  19  16   5        377.27        382.22        62.47 o                         
  20  16   5        203.40        164.92        53.05 o                         
  21  16   5       1003.51       1072.56        58.88 o                         
   1  17   5       9425.42       9284.42       122.60 o                         
   2  17   5        540.35        582.23        25.14 o                         
   3  17   5      15146.29      15300.75       210.32 o                         
   4  17   5       1272.30       1306.09        43.19 o                         
   5  17   5       2255.22       2197.28        48.68 o                         
   6  17   5        258.14        251.63        34.86 o                         
   7  17   5       1257.04       1250.68        46.29 o                         
   8  17   5          2.12         27.35        18.40 o                         
   9  17   5       3338.21       3398.49        64.80 o                         
  10  17   5        351.78        383.28        20.00 o                         
  11  17   5       5269.62       5561.86        73.06 o                         
  12  17   5       1024.88       1044.51        32.78 o                         
  13  17   5       1133.02       1180.57        36.90 o                         
  14  17   5        871.98        927.48        47.24 o                         
  15  17   5       1284.53       1296.13        45.60 o                         
  16  17   5        190.48        194.66        32.57 o                         
  17  17   5       3764.23       3483.72        81.09 o                         
  18  17   5        748.96        801.83        48.06 o                         
  19  17   5       3475.02       3512.95        88.04 o                         
  20  17   5        659.50        699.06        53.06 o                         
  21  17   5        483.51        563.66        53.98 o                         
   1  18   5       9082.07       8582.63       106.33 o                         
   2  18   5          8.34         31.48        14.30 o                         
   3  18   5      46283.99      43917.26       716.37 o                         
   4  18   5         12.62         84.73        19.38 o                         
   5  18   5      16183.38      16031.60       273.59 o                         
   6  18   5       3038.42       2741.75        72.78 o                         
   7  18   5      10723.47      10315.88       191.53 o                         
   8  18   5        235.51        330.73        32.32 o                         
   9  18   5      26041.77      25640.31       374.20 o                         
  10  18   5        771.49        764.25        33.41 o                         
  11  18   5       3740.69       3956.22        68.60 o                         
  12  18   5       3183.40       3213.65        53.82 o                         
  13  18   5        680.16        652.30        30.96 o                         
  14  18   5       1476.28       1453.57        45.49 o                         
  15  18   5       7091.50       7233.10       108.57 o                         
  16  18   5          4.98          9.53        30.78 o                         
  17  18   5       4145.50       3874.88        76.16 o                         
  18  18   5       3130.67       3026.87        75.72 o                         
  19  18   5         45.00         44.92        43.70 o                         
  20  18   5       4707.71       4614.69       102.45 o                         
   1  19   5        711.41        668.62        33.02 o                         
   2  19   5       2187.73       2193.16        46.90 o                         
   3  19   5       6055.45       5763.13        97.85 o                         
   4  19   5      11073.94      10427.09       163.34 o                         
   5  19   5        129.33        137.36        35.71 o                         
   6  19   5       1572.95       1439.81        59.06 o                         
   7  19   5        440.35        518.99        41.36 o                         
   8  19   5       3349.40       3405.27       111.52 o                         
   9  19   5        953.40        993.44        37.64 o                         
  10  19   5        858.80        951.36        38.18 o                         
  11  19   5       1805.30       1775.13        55.86 o                         
  12  19   5        173.37        187.82        30.52 o                         
  13  19   5        114.18        171.66        35.14 o                         
  14  19   5       1823.86       1955.43        49.17 o                         
  15  19   5        579.34        711.08        39.67 o                         
  16  19   5        950.34       1054.01        51.42 o                         
  17  19   5        669.26        668.13        36.72 o                         
  18  19   5        907.69        976.01        51.99 o                         
  19  19   5        158.92        150.68        47.15 o                         
  20  19   5        521.00        589.86        53.10 o                         
   1  20   5       7101.69       6950.85        94.38 o                         
   2  20   5       1232.08       1245.70        65.36 o                         
   3  20   5      21333.04      20813.03       310.39 o                         
   4  20   5       2576.48       2497.37        55.38 o                         
   5  20   5        143.68        239.35        36.46 o                         
   6  20   5       1317.47       1389.94        61.48 o                         
   7  20   5       6965.07       6779.64       140.73 o                         
   8  20   5        176.34        238.05        41.70 o                         
   9  20   5       5921.78       5974.66        99.49 o                         
  10  20   5        966.86       1102.19        70.92 o                         
  11  20   5       6568.27       6660.74       125.15 o                         
  12  20   5       3317.17       3241.74        63.85 o                         
  13  20   5          3.85         39.56        33.18 o                         
  14  20   5       1097.22       1129.26        49.00 o                         
  15  20   5       2752.19       2877.94        75.56 o                         
  16  20   5        899.22        951.12        31.09 o                         
  17  20   5       2721.73       2703.71        54.84 o                         
  18  20   5       2081.82       1877.96        57.71 o                         
  19  20   5       1224.09       1351.60        69.66 o                         
   1  21   5       8357.86       7962.43       117.22 o                         
   2  21   5       5575.87       5524.17        95.41 o                         
   3  21   5      40218.29      37577.12       549.99 o                         
   4  21   5         22.07        118.25        22.37 o                         
   5  21   5      17529.88      17116.59       292.23 o                         
   6  21   5        161.37        243.58        38.40 o                         
   7  21   5       1306.60       1379.85        63.18 o                         
   8  21   5       1086.30       1208.92        63.68 o                         
   9  21   5      22426.20      22333.95       722.82 o                         
  10  21   5       2726.13       2395.35        61.62 o                         
  11  21   5      11794.11      11376.35       166.30 o                         
  12  21   5        908.47        957.32        37.66 o                         
  13  21   5         99.88        140.50        34.79 o                         
  14  21   5       2720.56       2873.04        71.69 o                         
  15  21   5       6029.04       5946.41       127.93 o                         
  16  21   5          9.25         42.45        40.73 o                         
  17  21   5       8787.51       8466.65       140.57 o                         
  18  21   5       1070.01       1238.72        57.85 o                         
  19  21   5        869.17       1006.91        38.59 o                         
   1  22   5       1179.64       1178.41        57.46 o                         
   2  22   5        842.42        980.73        91.62 o                         
   3  22   5       4906.22       4774.22        86.38 o                         
   4  22   5        243.02        334.83        25.87 o                         
   5  22   5         67.61        206.34        36.96 o                         
   6  22   5       1028.36       1182.07        82.05 o                         
   7  22   5       2088.67       1994.87        80.67 o                         
   8  22   5        404.01        442.41        45.32 o                         
   9  22   5         38.38        105.59        29.66 o                         
  10  22   5         43.06         68.94        31.44 o                         
  11  22   5          9.51         60.45        30.96 o                         
  12  22   5        183.96        234.96        33.96 o                         
  13  22   5        205.63        244.34        36.19 o                         
  14  22   5        640.12        725.34        43.15 o                         
  15  22   5        872.56        956.39        49.35 o                         
  16  22   5          2.48         35.24        41.50 o                         
  17  22   5        217.27        318.77        45.88 o                         
  18  22   5         47.19         28.67        45.41 o                         
   1  23   5       8764.71       8261.64       148.44 o                         
   2  23   5        336.33        395.54        27.04 o                         
   3  23   5      25442.62      24457.02       372.69 o                         
   4  23   5         31.68        114.11        25.03 o                         
   5  23   5       5094.88       4932.07       107.68 o                         
   6  23   5         22.56         50.71        38.28 o                         
   7  23   5       1602.72       1676.40        75.61 o                         
   8  23   5       2503.40       2547.11        81.62 o                         
   9  23   5      11012.02      10538.30       157.66 o                         
  10  23   5         84.78        127.79        31.73 o                         
  11  23   5       5603.50       5431.88       110.69 o                         
  12  23   5         79.93         77.42        47.06 o                         
  13  23   5         88.86         59.42        38.57 o                         
  14  23   5        663.47        961.16        61.16 o                         
  15  23   5       3292.35       3459.85        90.49 o                         
  16  23   5        867.08        945.65        63.64 o                         
  17  23   5       5834.48       5872.27       111.49 o                         
   1  24   5       6529.67       5952.18       128.40 o                         
   2  24   5        245.10        333.08        36.95 o                         
   3  24   5      18669.24      17645.34       344.80 o                         
   4  24   5        447.64        499.82        29.76 o                         
   5  24   5       3472.30       3486.27        88.41 o                         
   6  24   5        235.74        326.82        42.07 o                         
   7  24   5       1071.97       1125.76        61.49 o                         
   8  24   5        185.30        256.74        41.03 o                         
   9  24   5      11101.11      11086.33       183.67 o                         
  10  24   5         20.16         57.15        31.48 o                         
  11  24   5       3482.85       3396.64        88.14 o                         
  12  24   5       2080.34       2206.15        83.10 o                         
  13  24   5        275.13        318.86        42.46 o                         
  14  24   5        706.18        782.29        51.63 o                         
  15  24   5       1516.07       1679.57        67.85 o                         
  16  24   5        173.33        275.16        46.69 o                         
   1  25   5        600.41        745.51        50.47 o                         
   2  25   5        718.02        791.97       107.62 o                         
   3  25   5       1676.84       1752.06        61.91 o                         
   4  25   5        207.58        361.06        27.84 o                         
   5  25   5        232.64        331.84        37.49 o                         
   6  25   5        565.39        594.83        43.53 o                         
   7  25   5        328.30        340.33        41.42 o                         
   8  25   5          4.82         39.97        40.45 o                         
   9  25   5        569.72        635.92        60.10 o                         
  10  25   5        105.49        188.68        33.00 o                         
  11  25   5        292.93        384.37        37.99 o                         
  12  25   5        169.22        247.82        38.41 o                         
  13  25   5        242.50        223.62        58.14 o                         
  14  25   5         42.75         75.82        68.89 o                         
  15  25   5         22.48         90.73        43.87 o                         
  16  25   5        508.33        512.75        49.63 o                         
   1  26   5       2500.10       2627.45       173.48 o                         
   2  26   5        145.10        240.55        37.95 o                         
   3  26   5      18667.55      18016.62       307.15 o                         
   4  26   5          3.38         84.24        32.51 o                         
   5  26   5       7633.05       7637.28       146.75 o                         
   6  26   5        628.67        842.82        46.43 o                         
   7  26   5        984.42       1120.01        54.43 o                         
   8  26   5         98.20        157.98        39.13 o                         
   9  26   5       7387.07       7661.06       139.46 o                         
  10  26   5         67.14        180.09        32.54 o                         
  11  26   5       2696.42       2746.64        70.23 o                         
  12  26   5        723.81        755.91        45.50 o                         
  13  26   5        970.80       1244.65        80.83 o                         
  14  26   5        600.32        836.36        50.83 o                         
  15  26   5       4164.32       4385.57        94.65 o                         
   1  27   5       4179.27       4302.37       155.53 o                         
   2  27   5         11.41        151.21        58.44 o                         
   3  27   5      12872.80      12753.32       199.28 o                         
   4  27   5         43.18         85.19        45.90 o                         
   5  27   5       6394.26       6191.83       114.77 o                         
   6  27   5         44.74         97.71        39.23 o                         
   7  27   5        852.67       1099.15        64.96 o                         
   8  27   5        849.13        996.87        70.48 o                         
   9  27   5       9780.28       9391.13       148.96 o                         
  10  27   5          1.72         86.23        45.86 o                         
  11  27   5       4835.77       4583.77        90.45 o                         
  12  27   5        927.03       1042.26        57.24 o                         
  13  27   5        713.05        888.65        61.32 o                         
  14  27   5        140.56        210.93        47.53 o                         
   1  28   5          0.46        103.62        62.24 o                         
   2  28   5        351.07        504.26        66.71 o                         
   3  28   5        128.69        276.23        40.01 o                         
   4  28   5       2640.41       2686.48        81.79 o                         
   5  28   5        546.82        682.40        48.32 o                         
   6  28   5        223.03        325.67        41.46 o                         
   7  28   5         15.98         97.66        41.89 o                         
   8  28   5        565.70        648.02        46.11 o                         
   9  28   5        634.04        694.21        47.68 o                         
  10  28   5       1912.13       1981.39        70.78 o                         
  11  28   5        951.97       1096.73        72.95 o                         
  12  28   5        575.33        678.02        56.97 o                         
   1  29   5       4138.34       4242.86       125.80 o                         
   2  29   5       2221.21       2436.34       101.70 o                         
   3  29   5      13410.07      13248.18       296.73 o                         
   4  29   5       1265.76       1444.86        61.31 o                         
   5  29   5       2444.23       2510.20       105.10 o                         
   6  29   5          1.68        106.29        65.68 o                         
   7  29   5       1568.44       1641.06        67.00 o                         
   8  29   5        206.31        292.08        43.51 o                         
   9  29   5       4972.01       4903.00        98.86 o                         
  10  29   5       1394.59       1572.30       113.87 o                         
  11  29   5       3389.71       3532.09        80.88 o                         
   1  30   5        819.54       1034.41        76.66 o                         
   2  30   5        847.82       1048.14        77.42 o                         
   3  30   5       5990.96       6587.24       165.21 o                         
   4  30   5       1104.47       1054.13       140.98 o                         
   5  30   5       4923.45       5252.16       123.23 o                         
   6  30   5        104.18        222.73        49.21 o                         
   7  30   5        164.97        252.16        50.44 o                         
   8  30   5        437.72        622.69        51.04 o                         
   9  30   5       5878.06       5946.23       123.69 o                         
   1  31   5         91.18        146.02        66.27 o                         
   2  31   5       1240.70       1469.67        91.11 o                         
   3  31   5        200.63        401.19        85.37 o                         
   4  31   5       3599.28       3876.40       129.24 o                         
   5  31   5         21.36        138.16        54.84 o                         
   6  31   5        355.78        493.18        47.62 o                         
   7  31   5         67.80         56.41        44.45 o                         
   1  32   5       2385.27       2585.83       110.54 o                         
   2  32   5        867.40       1131.07        83.32 o                         
   3  32   5       4906.19       5121.57       148.19 o                         
   4  32   5        339.09        677.72        84.17 o                         
   5  32   5        566.60        546.55        64.88 o                         
   0   0   6         61.58        171.53        50.03 o                         
   1   0   6        119.63        161.02        55.99 o                         
   2   0   6       1680.93       1626.87        68.18 o                         
   3   0   6         68.80        178.61        36.49 o                         
   4   0   6        639.61        641.46        32.49 o                         
   5   0   6        147.14        205.62        22.47 o                         
   6   0   6          0.71         21.21        21.70 o                         
   7   0   6          1.46         96.62        23.95 o                         
   8   0   6       9197.40       8830.19       180.76 o                         
   9   0   6        323.11        461.08        41.21 o                         
  10   0   6       9276.28       9180.55       188.71 o                         
  11   0   6      14291.48      13610.42       270.37 o                         
  12   0   6       2189.12       2136.42        69.44 o                         
  13   0   6        222.36        325.38        37.16 o                         
  14   0   6       1069.14       1050.70        93.42 o                         
  15   0   6      16833.94      15888.86       316.81 o                         
  16   0   6       3333.39       3256.95       119.18 o                         
  17   0   6      11029.51      10588.71       255.99 o                         
  18   0   6       2078.84       1979.26        83.56 o                         
  19   0   6         13.99          1.76        44.85 o                         
  20   0   6       1289.33       1190.79        69.47 o                         
  21   0   6       1964.85       1875.17       128.11 o                         
  22   0   6       3605.00       3408.57       113.87 o                         
  23   0   6       3615.70       3233.97       294.62 o                         
   0   1   6       9577.99       9414.81       232.75 o                         
   1   1   6       8890.05       8617.58       152.27 o                         
   2   1   6       5525.21       5324.90       101.13 o                         
   3   1   6        127.51        137.10        21.20 o                         
   4   1   6        326.37        328.43        19.01 o                         
   5   1   6       6585.65       6221.60        75.70 o                         
   6   1   6       7414.81       7168.76        91.36 o                         
   7   1   6       5646.61       5425.32        79.83 o                         
   8   1   6       3578.88       3561.08        61.75 o                         
   9   1   6         87.21        145.48        21.32 o                         
  10   1   6         19.15         63.42        21.47 o                         
  11   1   6       1804.43       1772.70        44.08 o                         
  12   1   6       2790.93       2831.46        57.09 o                         
  13   1   6        266.71        302.39        26.06 o                         
  14   1   6       1524.46       1506.42        44.18 o                         
  15   1   6       1560.50       1524.42        46.53 o                         
  16   1   6        105.97        178.66        29.78 o                         
  17   1   6        244.94        304.74        34.05 o                         
  18   1   6        405.42        464.78        36.11 o                         
  19   1   6       1682.71       1609.45        81.92 o                         
  20   1   6       1138.05       1221.98        56.99 o                         
  21   1   6        113.23        119.14        35.99 o                         
  22   1   6        775.20        866.57        71.66 o                         
  23   1   6        300.97        268.77        62.85 o                         
   0   2   6       5794.32       5792.55       152.73 o                         
   1   2   6        151.20        219.57        22.97 o                         
   2   2   6         82.92         80.58        19.19 o                         
   3   2   6         73.29        136.50        19.04 o                         
   4   2   6       2330.20       2463.52        43.64 o                         
   5   2   6       1313.35       1345.47        28.30 o                         
   6   2   6       1733.20       1753.68        36.52 o                         
   7   2   6         23.72         91.51        17.82 o                         
   8   2   6        748.11        806.91        28.84 o                         
   9   2   6        614.78        715.52        49.78 o                         
  10   2   6       3020.88       3099.94        57.92 o                         
  11   2   6         23.85         72.10        22.31 o                         
  12   2   6       2850.04       2711.95        55.45 o                         
  13   2   6         69.88         88.87        23.50 o                         
  14   2   6          0.94         47.54        24.78 o                         
  15   2   6         60.40         91.11        25.99 o                         
  16   2   6        921.45       1058.56        49.06 o                         
  17   2   6       3095.69       3104.15        66.81 o                         
  18   2   6        972.48        914.77        43.14 o                         
  19   2   6       1061.28        997.76        58.95 o                         
  20   2   6         15.06         54.26        33.90 o                         
  21   2   6       1541.65       1541.87        90.28 o                         
  22   2   6        651.79        669.35        68.37 o                         
  23   2   6       2238.08       2192.54        81.59 o                         
   0   3   6      47234.98      42549.54      1384.00 o                         
   1   3   6      25407.16      23837.90       352.05 o                         
   2   3   6      11902.62      10817.51       166.97 o                         
   3   3   6       2075.71       2262.69        41.17 o                         
   4   3   6       9206.26       8969.80       110.83 o                         
   5   3   6      18864.78      17882.32       199.15 o                         
   6   3   6      32405.73      30335.05       406.81 o                         
   7   3   6      27480.60      26534.68       330.52 o                         
   8   3   6       9669.25       9418.72       124.79 o                         
   9   3   6       8636.88       8684.63       117.10 o                         
  10   3   6       1153.14       1195.28        36.78 o                         
  11   3   6      14467.47      13903.29       194.92 o                         
  12   3   6      15901.34      15288.06       213.69 o                         
  13   3   6      24358.49      23616.57       355.36 o                         
  14   3   6       9613.21       9308.87       152.42 o                         
  15   3   6        860.88       1051.22        39.58 o                         
  16   3   6          6.15         52.78        28.07 o                         
  17   3   6       1963.96       1847.60        55.66 o                         
  18   3   6       4601.28       4485.82        84.82 o                         
  19   3   6       4527.66       4763.29        89.87 o                         
  20   3   6       5607.26       5787.77       173.26 o                         
  21   3   6       2808.04       2813.28        86.78 o                         
  22   3   6        201.06        230.06        70.37 o                         
  23   3   6          5.31        -34.33        48.06 o                         
   0   4   6         50.95         88.24        23.40 o                         
   1   4   6       1030.44       1072.90        31.54 o                         
   2   4   6       1875.86       1849.28        40.45 o                         
   3   4   6          7.23         38.83        14.55 o                         
   4   4   6         22.50         46.96        14.70 o                         
   5   4   6        212.01        242.44        15.89 o                         
   6   4   6        692.86        692.80        32.77 o                         
   7   4   6        628.12        716.09        25.83 o                         
   8   4   6       5833.46       5750.32        92.93 o                         
   9   4   6       1184.03       1149.73        32.16 o                         
  10   4   6       6666.73       6618.86       100.98 o                         
  11   4   6         45.44         72.28        20.87 o                         
  12   4   6       4784.04       4614.71        78.30 o                         
  13   4   6         26.14        101.44        25.54 o                         
  14   4   6       5630.05       5366.58        89.65 o                         
  15   4   6        239.39        327.84        27.24 o                         
  16   4   6       1971.87       1925.24        56.12 o                         
  17   4   6        942.46       1037.13        60.04 o                         
  18   4   6        228.37        229.91        43.40 o                         
  19   4   6         13.65         19.75        42.12 o                         
  20   4   6       2762.24       2674.85       105.48 o                         
  21   4   6       1173.99       1124.63        57.69 o                         
  22   4   6       1086.23       1055.87       123.35 o                         
  23   4   6        440.88        399.64        77.40 o                         
   0   5   6       1223.97        946.42        53.37 o                         
   1   5   6       3275.93       2954.02        52.20 o                         
   2   5   6        877.46        838.40        28.02 o                         
   3   5   6        115.45        145.88        15.28 o                         
   4   5   6         40.57        106.17        15.45 o                         
   5   5   6       4609.39       4458.19        60.38 o                         
   6   5   6       9072.85       8398.34       111.24 o                         
   7   5   6       2080.38       1993.89        39.53 o                         
   8   5   6       9338.51       9000.22       119.91 o                         
   9   5   6        280.18        353.49        20.58 o                         
  10   5   6       1052.79        963.71        35.49 o                         
  11   5   6        447.40        542.11        29.98 o                         
  12   5   6      11576.93      11131.82       160.23 o                         
  13   5   6       2686.94       2707.28        56.37 o                         
  14   5   6       4406.80       4440.00        78.22 o                         
  15   5   6       3059.05       2875.84        60.83 o                         
  16   5   6        269.14        442.15        67.32 o                         
  17   5   6       2019.07       2087.06        70.56 o                         
  18   5   6       4073.37       4145.15        95.57 o                         
  19   5   6       3223.37       3115.84        80.79 o                         
  20   5   6        476.17        545.15        60.60 o                         
  21   5   6         92.78        110.19        64.10 o                         
  22   5   6        270.73        299.79        68.24 o                         
  23   5   6        430.69        395.56        96.60 o                         
   0   6   6        370.39        502.72        43.94 o                         
   1   6   6         72.43        110.01        17.60 o                         
   2   6   6       1276.77       1320.75        28.65 o                         
   3   6   6        331.23        410.85        18.60 o                         
   4   6   6       1239.33       1288.91        29.25 o                         
   5   6   6       2508.85       2462.55        39.30 o                         
   6   6   6        623.13        693.81        27.66 o                         
   7   6   6        709.26        737.52        26.41 o                         
   8   6   6       1658.94       1646.52        33.58 o                         
   9   6   6        946.13        981.10        33.04 o                         
  10   6   6        954.34        982.10        38.43 o                         
  11   6   6       3559.87       3539.31        63.80 o                         
  12   6   6       1275.78       1180.06        35.26 o                         
  13   6   6       1731.46       1439.46        44.37 o                         
  14   6   6       3835.22       3738.11        69.63 o                         
  15   6   6       1704.14       1822.78        64.04 o                         
  16   6   6       8460.16       8302.72       189.45 o                         
  17   6   6       3113.42       3030.04        81.79 o                         
  18   6   6        159.08        163.38        57.59 o                         
  19   6   6         46.47         19.38        43.48 o                         
  20   6   6        573.26        644.15        83.42 o                         
  21   6   6       1939.99       1995.94        77.78 o                         
  22   6   6       5348.20       5234.43       110.39 o                         
  23   6   6       4828.49       4729.68       190.27 o                         
   0   7   6      11127.13      10444.40       207.49 o                         
   1   7   6      13943.82      13974.13       178.15 o                         
   2   7   6       1912.73       2059.97        31.35 o                         
   3   7   6          8.91         44.46        13.45 o                         
   4   7   6       2096.09       2001.02        35.58 o                         
   5   7   6       9747.34      10005.08       129.76 o                         
   6   7   6      11494.53      11190.94       144.24 o                         
   7   7   6       8205.21       8085.25       101.43 o                         
   8   7   6       3247.51       3073.45        47.61 o                         
   9   7   6        106.63        136.85        15.02 o                         
  10   7   6       1340.90       1172.55        30.27 o                         
  11   7   6         53.46         69.21        30.49 o                         
  12   7   6       1816.89       1747.38        57.22 o                         
  13   7   6       3930.60       3980.44        84.62 o                         
  14   7   6       1239.04       1255.72        53.45 o                         
  15   7   6       5278.43       5144.70       102.61 o                         
  16   7   6        646.45        746.93        50.76 o                         
  17   7   6        276.07        279.31        42.82 o                         
  18   7   6          6.09         -0.79        41.49 o                         
  19   7   6        490.29        495.43        58.52 o                         
  20   7   6        213.16        245.07        68.11 o                         
  21   7   6       2585.94       2622.40       117.84 o                         
  22   7   6       1674.08       1632.63        95.59 o                         
   0   8   6       2252.14       2054.51        49.57 o                         
   1   8   6       6591.15       6358.19        72.08 o                         
   2   8   6       3379.68       3533.44        42.42 o                         
   3   8   6        431.79        543.54        16.66 o                         
   4   8   6       1438.08       1323.45        29.55 o                         
   5   8   6       6670.33       6682.92        90.11 o                         
   6   8   6       9727.76       9393.63       122.74 o                         
   7   8   6       6614.19       6089.36        83.84 o                         
   8   8   6        257.37        280.06        14.01 o                         
   9   8   6        582.98        623.72        30.47 o                         
  10   8   6        757.95        751.62        32.07 o                         
  11   8   6       9763.66       9217.47       156.17 o                         
  12   8   6       1839.53       1924.92        59.46 o                         
  13   8   6       2908.92       3027.40        73.86 o                         
  14   8   6        372.68        447.26        39.55 o                         
  15   8   6          9.45         41.16        38.30 o                         
  16   8   6       1026.00       1092.37        67.03 o                         
  17   8   6       2527.07       2585.60        72.43 o                         
  18   8   6       2684.17       2575.81        74.50 o                         
  19   8   6       1281.72       1419.09        82.25 o                         
  20   8   6       1185.15       1374.53       112.09 o                         
  21   8   6         30.68         38.44        63.93 o                         
  22   8   6       1217.06       1131.27        72.15 o                         
   0   9   6      34101.52      32217.80       429.29 o                         
   1   9   6      18313.08      17012.46       178.68 o                         
   2   9   6       7922.45       7947.17        83.48 o                         
   3   9   6        333.58        416.15        14.85 o                         
   4   9   6       1829.96       1786.29        32.50 o                         
   5   9   6      11152.95      10257.79       143.92 o                         
   6   9   6      21395.71      20074.33       234.08 o                         
   7   9   6      26169.08      25013.77       290.10 o                         
   8   9   6      14927.44      14479.04       186.63 o                         
   9   9   6       3869.88       3664.88        60.78 o                         
  10   9   6         10.88         53.95        21.52 o                         
  11   9   6       8349.35       7917.56       111.95 o                         
  12   9   6      11194.92      10958.62       177.22 o                         
  13   9   6      14977.12      14479.43       227.58 o                         
  14   9   6       7177.31       7120.53       127.54 o                         
  15   9   6        798.61        983.23        66.25 o                         
  16   9   6         24.28         77.99        41.05 o                         
  17   9   6       1626.06       1561.98        61.97 o                         
  18   9   6       1361.60       1476.20        61.22 o                         
  19   9   6       1289.13       1567.60        71.37 o                         
  20   9   6       3678.87       3574.83       163.18 o                         
  21   9   6        632.44        852.12        97.43 o                         
  22   9   6        475.12        502.87       107.00 o                         
   0  10   6      32264.43      31303.02       385.76 o                         
   1  10   6       7783.79       7199.86        73.31 o                         
   2  10   6       6455.91       6239.52        70.65 o                         
   3  10   6       1136.08       1107.65        23.00 o                         
   4  10   6       1071.99       1063.06        23.67 o                         
   5  10   6       3818.41       3660.85        54.79 o                         
   6  10   6      12817.59      12128.96       154.52 o                         
   7  10   6       7116.33       6719.25       110.52 o                         
   8  10   6      13230.04      12758.29       166.01 o                         
   9  10   6       2403.72       2425.68        48.05 o                         
  10  10   6          5.28         40.59        21.79 o                         
  11  10   6        612.08        703.67        30.01 o                         
  12  10   6       4878.00       4855.33        85.77 o                         
  13  10   6       5399.08       5600.28       106.52 o                         
  14  10   6       6048.88       6066.96       114.22 o                         
  15  10   6       1601.77       1676.59        71.42 o                         
  16  10   6       1163.59       1190.66        56.66 o                         
  17  10   6         18.63         22.71        44.70 o                         
  18  10   6        838.86        897.45        67.89 o                         
  19  10   6        691.81        827.86        58.47 o                         
  20  10   6       3735.78       3557.63       141.05 o                         
  21  10   6       2043.14       2228.33        78.46 o                         
  22  10   6       2817.59       2631.42        87.41 o                         
   0  11   6      12324.18      11658.16       161.24 o                         
   1  11   6       2757.48       2601.28        36.00 o                         
   2  11   6       3664.83       3623.50        48.14 o                         
   3  11   6         25.34         60.24        11.77 o                         
   4  11   6        709.35        700.89        29.29 o                         
   5  11   6       6045.81       5492.85        75.74 o                         
   6  11   6       9955.51       9461.82       114.84 o                         
   7  11   6       1642.30       1690.40        39.84 o                         
   8  11   6       2384.38       2456.63        52.34 o                         
   9  11   6        839.30        805.13        33.44 o                         
  10  11   6       1589.24       1582.74        50.75 o                         
  11  11   6       3986.59       3837.79        65.31 o                         
  12  11   6       5774.84       5660.05        86.79 o                         
  13  11   6        710.38        831.43        44.22 o                         
  14  11   6       2811.48       2612.29        81.22 o                         
  15  11   6        244.34        307.41        46.84 o                         
  16  11   6       1820.63       1774.34        64.59 o                         
  17  11   6        689.34        874.91        48.90 o                         
  18  11   6       8551.53       8410.63       140.34 o                         
  19  11   6       1839.23       1945.04        82.54 o                         
  20  11   6       1167.26       1249.39        72.19 o                         
  21  11   6        100.08        123.80        67.54 o                         
  22  11   6        800.65        770.92        57.48 o                         
   0  12   6       1822.16       1725.86        48.53 o                         
   1  12   6         91.32        120.85        15.56 o                         
   2  12   6        975.27        947.29        27.66 o                         
   3  12   6          5.84         23.03        13.10 o                         
   4  12   6        431.29        464.62        19.66 o                         
   5  12   6        227.33        255.18        14.86 o                         
   6  12   6       1491.09       1392.97        34.81 o                         
   7  12   6         10.23         31.17        18.22 o                         
   8  12   6       8618.27       8430.76       114.93 o                         
   9  12   6        222.10        320.12        24.27 o                         
  10  12   6       1544.98       1521.13        41.17 o                         
  11  12   6        772.67        856.99        35.81 o                         
  12  12   6        488.34        520.02        29.44 o                         
  13  12   6          4.78         25.87        29.09 o                         
  14  12   6       4644.01       4517.16        95.62 o                         
  15  12   6       2416.53       2342.84        74.81 o                         
  16  12   6       3218.55       3108.81        77.42 o                         
  17  12   6       2867.07       2936.43        78.23 o                         
  18  12   6          5.97         50.17        51.67 o                         
  19  12   6         31.85         52.19        45.84 o                         
  20  12   6        943.83       1017.84        58.81 o                         
  21  12   6        770.56        823.26        55.84 o                         
   0  13   6        233.89        243.00        26.21 o                         
   1  13   6       3411.37       3335.26        47.00 o                         
   2  13   6        829.50        747.68        22.64 o                         
   3  13   6        812.92        828.84        29.64 o                         
   4  13   6         91.68        125.16        15.47 o                         
   5  13   6        221.01        262.63        17.48 o                         
   6  13   6        189.10        253.81        23.32 o                         
   7  13   6       4771.27       4706.21        82.94 o                         
   8  13   6         54.72         65.41        19.44 o                         
   9  13   6       2591.06       2723.73        51.28 o                         
  10  13   6        344.33        408.77        26.01 o                         
  11  13   6        309.98        415.56        37.43 o                         
  12  13   6        907.66        894.84        64.14 o                         
  13  13   6        991.82       1079.31        45.24 o                         
  14  13   6        364.53        461.03        36.31 o                         
  15  13   6       2310.33       2438.87        76.89 o                         
  16  13   6       2292.23       2259.92        70.01 o                         
  17  13   6       1938.67       1860.73        76.84 o                         
  18  13   6        147.53        126.45        64.89 o                         
  19  13   6        144.43        177.88        48.88 o                         
  20  13   6         23.18         46.70        48.12 o                         
  21  13   6       3744.52       3630.06        95.68 o                         
   0  14   6      13745.83      13409.14       227.93 o                         
   1  14   6      15829.69      15292.81       182.41 o                         
   2  14   6       1131.54       1032.65        27.41 o                         
   3  14   6        686.51        757.84        49.01 o                         
   4  14   6       1537.21       1539.77        40.53 o                         
   5  14   6      11351.89      11009.45       169.45 o                         
   6  14   6       9018.91       8722.09       138.24 o                         
   7  14   6      12253.14      12215.24       170.33 o                         
   8  14   6       1732.76       1721.95        41.33 o                         
   9  14   6        564.62        744.68        29.68 o                         
  10  14   6       1941.81       1812.96        43.75 o                         
  11  14   6       2817.20       3103.71        58.38 o                         
  12  14   6       1782.16       1842.25        62.41 o                         
  13  14   6       7182.80       7028.92       104.48 o                         
  14  14   6       2417.68       2334.37        66.16 o                         
  15  14   6        327.71        387.78        49.61 o                         
  16  14   6         42.73         38.22        45.14 o                         
  17  14   6       1785.48       1834.87        69.37 o                         
  18  14   6        956.35       1086.00        56.41 o                         
  19  14   6       3060.86       3019.03        86.15 o                         
  20  14   6       1371.74       1474.23        67.40 o                         
  21  14   6        899.18       1028.16        71.77 o                         
   0  15   6       6677.99       6706.58       122.84 o                         
   1  15   6       6473.00       6184.14        91.06 o                         
   2  15   6        955.13        918.89        29.21 o                         
   3  15   6       1459.13       1520.37        42.92 o                         
   4  15   6       1676.90       1673.74        38.29 o                         
   5  15   6       1577.37       1526.81        32.65 o                         
   6  15   6       1493.27       1518.35        41.42 o                         
   7  15   6      12283.14      12272.43       171.19 o                         
   8  15   6       3238.83       3284.90        65.10 o                         
   9  15   6       1776.06       1854.16        42.52 o                         
  10  15   6        130.53        188.62        22.97 o                         
  11  15   6       2161.83       2179.47        49.23 o                         
  12  15   6       4306.04       4262.74        72.67 o                         
  13  15   6       4278.17       4660.25        87.18 o                         
  14  15   6       1544.13       1513.62        71.95 o                         
  15  15   6       1611.96       1681.85        61.70 o                         
  16  15   6        236.38        304.92        43.17 o                         
  17  15   6        413.64        477.50        46.29 o                         
  18  15   6       1329.68       1385.09       112.57 o                         
  19  15   6       1279.58       1480.91        66.22 o                         
  20  15   6       1470.32       1822.35       100.08 o                         
   0  16   6      25302.67      24023.56       398.66 o                         
   1  16   6       9999.21       9509.71       126.58 o                         
   2  16   6        860.44        879.65        55.07 o                         
   3  16   6        139.35        191.04        19.59 o                         
   4  16   6        528.20        620.04        43.53 o                         
   5  16   6       5278.87       5134.45        92.32 o                         
   6  16   6       8803.48       9083.44       142.94 o                         
   7  16   6      19347.72      18625.82       278.82 o                         
   8  16   6      19320.59      18993.46       286.63 o                         
   9  16   6       3517.71       3556.33        60.10 o                         
  10  16   6        135.90        199.00        22.70 o                         
  11  16   6       4791.28       4915.20        78.47 o                         
  12  16   6      10167.99       9927.93       139.01 o                         
  13  16   6      11195.53      10797.83       149.37 o                         
  14  16   6      12124.96      11585.30       244.67 o                         
  15  16   6       4748.54       4706.70        90.81 o                         
  16  16   6         13.78        -13.21        31.60 o                         
  17  16   6        479.63        644.51        49.67 o                         
  18  16   6       2755.05       2895.02        82.33 o                         
  19  16   6       5220.48       5165.58       108.08 o                         
  20  16   6       2346.86       2402.79        84.40 o                         
   0  17   6       1118.78       1181.77        76.77 o                         
   1  17   6       2785.39       2585.78        46.41 o                         
   2  17   6       1222.03       1250.01        34.79 o                         
   3  17   6        199.06        284.47        27.88 o                         
   4  17   6         47.95         99.25        24.78 o                         
   5  17   6       4795.96       4687.43       101.71 o                         
   6  17   6       5148.14       4729.25        88.73 o                         
   7  17   6         32.77         60.05        19.91 o                         
   8  17   6        521.25        560.18        31.18 o                         
   9  17   6        279.05        433.28        30.06 o                         
  10  17   6        436.56        500.62        28.11 o                         
  11  17   6        583.93        679.52        31.28 o                         
  12  17   6       4487.29       4385.49        78.92 o                         
  13  17   6        953.54        975.30        53.21 o                         
  14  17   6        396.55        456.38        31.74 o                         
  15  17   6        255.66        297.41        37.63 o                         
  16  17   6       1720.83       1709.20        66.11 o                         
  17  17   6       2030.31       1991.27        60.24 o                         
  18  17   6       1024.67       1106.62        62.26 o                         
  19  17   6       1142.60       1304.60        95.46 o                         
   0  18   6         52.14         60.99        37.53 o                         
   1  18   6       1942.16       1755.90        48.30 o                         
   2  18   6       3412.26       3406.60        60.21 o                         
   3  18   6       1332.80       1275.96        41.29 o                         
   4  18   6         36.19         80.40        30.71 o                         
   5  18   6        183.46        218.74        51.01 o                         
   6  18   6       5922.85       5761.30       118.94 o                         
   7  18   6        998.83       1071.13        53.21 o                         
   8  18   6        197.44        235.57        32.11 o                         
   9  18   6       1833.48       1820.04        52.46 o                         
  10  18   6         34.84         58.07        22.52 o                         
  11  18   6        483.48        450.81        31.65 o                         
  12  18   6        119.44        223.84        24.40 o                         
  13  18   6       1908.77       1800.79        50.57 o                         
  14  18   6       1426.62       1435.45        46.27 o                         
  15  18   6        583.21        669.56        41.47 o                         
  16  18   6        321.00        367.22        33.80 o                         
  17  18   6          5.17         42.80        44.67 o                         
  18  18   6          5.98         17.31        56.86 o                         
  19  18   6        281.75        360.72        51.95 o                         
   0  19   6       2069.17       1888.30       125.96 o                         
   1  19   6       1912.61       1927.40        65.90 o                         
   2  19   6        432.97        496.52        23.65 o                         
   3  19   6        155.46        189.21        24.38 o                         
   4  19   6       2430.79       2347.11        66.48 o                         
   5  19   6       2802.99       2866.62        78.73 o                         
   6  19   6         26.12         51.73        39.20 o                         
   7  19   6        581.51        642.34        60.06 o                         
   8  19   6        717.82        877.58        62.87 o                         
   9  19   6        295.62        415.84        36.10 o                         
  10  19   6       3112.76       3223.51        76.81 o                         
  11  19   6       1229.04       1359.27        57.66 o                         
  12  19   6        950.72       1007.23        72.78 o                         
  13  19   6        852.24       1022.03        39.20 o                         
  14  19   6        532.29        626.32        34.14 o                         
  15  19   6       2733.52       2935.15        69.24 o                         
  16  19   6       1760.31       1914.55        55.30 o                         
  17  19   6       1839.60       1876.81        57.45 o                         
  18  19   6       1804.68       1728.86        80.43 o                         
   0  20   6        908.75        940.60        59.94 o                         
   1  20   6       2398.26       2431.77        66.99 o                         
   2  20   6       1039.63        959.01        52.95 o                         
   3  20   6        432.22        520.91        35.00 o                         
   4  20   6        125.15        189.82        23.37 o                         
   5  20   6       3710.20       3731.15        93.23 o                         
   6  20   6       3925.10       4203.70       134.73 o                         
   7  20   6       3208.44       3177.57        90.99 o                         
   8  20   6       1889.41       1964.76        75.75 o                         
   9  20   6       1501.04       1503.25        68.26 o                         
  10  20   6          3.27         42.19        34.65 o                         
  11  20   6        407.90        441.71        41.73 o                         
  12  20   6        637.98        764.97        48.27 o                         
  13  20   6       7649.08       7801.79       177.09 o                         
  14  20   6       3724.57       3774.50       102.26 o                         
  15  20   6       2029.48       2113.33        78.07 o                         
  16  20   6         40.78        133.39        49.88 o                         
  17  20   6       1150.18       1285.19        45.94 o                         
   0  21   6        312.24        392.27        41.34 o                         
   1  21   6       1151.19       1127.14       161.56 o                         
   2  21   6          5.51         35.95        37.76 o                         
   3  21   6          2.22         21.22        25.64 o                         
   4  21   6         70.79         95.99        23.49 o                         
   5  21   6       2317.12       2171.30        71.95 o                         
   6  21   6         49.52        112.03        40.33 o                         
   7  21   6         43.43        186.04        44.78 o                         
   8  21   6        128.20        109.98        46.04 o                         
   9  21   6       3143.06       3156.51       106.83 o                         
  10  21   6        203.75        183.53        45.11 o                         
  11  21   6         42.09         71.92        54.06 o                         
  12  21   6         33.79        110.57        42.87 o                         
  13  21   6        309.02        458.44        46.62 o                         
  14  21   6        165.21        185.49        47.61 o                         
  15  21   6         99.83        147.51        54.14 o                         
  16  21   6        152.26        199.76        50.16 o                         
  17  21   6        335.74        414.83        49.01 o                         
   0  22   6      11501.17      11431.33       226.98 o                         
   1  22   6       7823.71       7711.50       128.11 o                         
   2  22   6       6514.06       6055.25       116.34 o                         
   3  22   6       1507.12       1501.19        64.74 o                         
   4  22   6        501.46        587.70        63.99 o                         
   5  22   6       1988.58       2235.75        74.17 o                         
   6  22   6      12055.92      11770.74       213.12 o                         
   7  22   6      14757.10      14587.07       258.24 o                         
   8  22   6       8946.91       8772.32       170.22 o                         
   9  22   6       5401.12       5349.25       110.55 o                         
  10  22   6        245.87        335.19        55.78 o                         
  11  22   6       5832.86       5890.51       120.46 o                         
  12  22   6       9083.01       8767.02       158.57 o                         
  13  22   6       9332.73       9537.66       165.12 o                         
  14  22   6       8478.52       8631.68       154.88 o                         
  15  22   6        930.76       1106.05        64.89 o                         
  16  22   6        284.83        354.98        52.92 o                         
   0  23   6          1.38        -23.44        27.80 o                         
   1  23   6        282.76        276.38        28.03 o                         
   2  23   6          2.38         29.63        26.37 o                         
   3  23   6          5.29         22.59        24.74 o                         
   4  23   6          5.57         43.38        25.92 o                         
   5  23   6        253.70        336.36        43.31 o                         
   6  23   6         50.43        114.49        42.60 o                         
   7  23   6         15.07        107.75        45.42 o                         
   8  23   6        228.26        312.73        50.52 o                         
   9  23   6       1728.62       1772.14        82.88 o                         
  10  23   6        886.76        977.47        57.36 o                         
  11  23   6        730.12        787.35        56.30 o                         
  12  23   6        192.23        303.95        52.09 o                         
  13  23   6         95.81        180.50        53.14 o                         
  14  23   6        508.70        571.01        74.49 o                         
  15  23   6        139.89        174.72        48.80 o                         
   0  24   6        826.55       1173.63       140.56 o                         
   1  24   6        469.96        545.27        76.28 o                         
   2  24   6         46.45         97.51        40.12 o                         
   3  24   6         34.82         91.52        25.97 o                         
   4  24   6        241.39        262.33        26.89 o                         
   5  24   6       1560.81       1644.52        70.40 o                         
   6  24   6        523.02        732.81        50.36 o                         
   7  24   6        648.28        770.15        79.66 o                         
   8  24   6        334.19        443.72        60.16 o                         
   9  24   6         46.09         53.15        45.89 o                         
  10  24   6         20.67         99.74        47.22 o                         
  11  24   6        404.86        548.90        68.04 o                         
  12  24   6       1624.98       1724.15        80.49 o                         
  13  24   6        427.70        529.29        58.53 o                         
  14  24   6         36.65         94.45        54.44 o                         
   0  25   6        322.14        423.19       117.53 o                         
   1  25   6          2.48         -0.26        42.98 o                         
   2  25   6        310.81        311.10        36.12 o                         
   3  25   6        432.47        517.18        37.35 o                         
   4  25   6        190.48        269.77        29.31 o                         
   5  25   6        628.67        634.95        55.34 o                         
   6  25   6        386.21        412.64        54.30 o                         
   7  25   6        639.36        798.73        55.33 o                         
   8  25   6         67.52        156.67        49.58 o                         
   9  25   6        701.17        855.14        55.52 o                         
  10  25   6        830.40        939.84        57.84 o                         
  11  25   6        576.62        608.95        54.46 o                         
  12  25   6        506.94        457.56        54.68 o                         
  13  25   6          2.55         62.60        92.20 o                         
   0  26   6       4861.70       4660.23       235.85 o                         
   1  26   6       4213.47       4029.56       140.62 o                         
   2  26   6       2184.25       2209.01       110.04 o                         
   3  26   6         61.34        103.36        37.97 o                         
   4  26   6        913.14       1115.92        78.08 o                         
   5  26   6       1449.18       1564.01        69.72 o                         
   6  26   6       2333.12       2381.85        82.70 o                         
   7  26   6       4994.07       5151.83       120.31 o                         
   8  26   6       2123.21       2123.37        78.00 o                         
   9  26   6        138.17        205.73        49.79 o                         
  10  26   6        200.03        254.75        64.45 o                         
  11  26   6        743.61        845.26        59.15 o                         
  12  26   6       2686.65       2895.68        93.27 o                         
   0  27   6        221.07        479.57       125.47 o                         
   1  27   6       1535.03       1840.90       127.45 o                         
   2  27   6          8.77         47.16        47.28 o                         
   3  27   6        264.23        428.83        38.62 o                         
   4  27   6         63.87        127.50        42.87 o                         
   5  27   6       2664.04       2809.70        87.14 o                         
   6  27   6        336.23        403.44        48.47 o                         
   7  27   6        347.23        469.50        52.91 o                         
   8  27   6        497.66        669.13        58.94 o                         
   9  27   6         16.02         72.13        47.85 o                         
  10  27   6        559.48        633.11        55.76 o                         
  11  27   6        836.79        860.67        59.26 o                         
   0  28   6       5165.94       5194.59       258.09 o                         
   1  28   6       5316.22       5613.63       191.76 o                         
   2  28   6       3627.33       3484.22       114.90 o                         
   3  28   6         12.10         65.14        34.72 o                         
   4  28   6       1227.01       1757.61       216.00 o                         
   5  28   6       4621.58       4786.49       113.34 o                         
   6  28   6       8217.54       8067.68       162.32 o                         
   7  28   6       5760.14       5854.78       131.93 o                         
   8  28   6       2494.40       2537.15        83.59 o                         
   9  28   6        893.42        931.33        74.23 o                         
  10  28   6        133.78        244.65        52.01 o                         
   0  29   6        134.82        263.65       127.85 o                         
   1  29   6       1548.79       1919.03       136.71 o                         
   2  29   6        759.83       1146.70       109.30 o                         
   3  29   6        804.12       1146.01       110.21 o                         
   4  29   6         78.50        144.28        56.84 o                         
   5  29   6        893.30        965.44       107.27 o                         
   6  29   6        100.06        228.87        61.62 o                         
   7  29   6       3763.26       4045.02       108.84 o                         
   8  29   6         70.23        151.52        47.74 o                         
   0  30   6       1610.80       1825.53       195.35 o                         
   1  30   6       1670.76       2098.37       203.65 o                         
   2  30   6         49.59        293.71       100.65 o                         
   3  30   6         11.97        128.21        93.59 o                         
   4  30   6         19.68        108.86        97.10 o                         
   5  30   6       1210.28       1509.37       120.28 o                         
   1   1   7       8921.10       9310.15       166.57 o                         
   2   1   7         50.46        102.89        29.41 o                         
   3   1   7      40320.50      39048.38       571.42 o                         
   4   1   7        628.25        731.33        28.15 o                         
   5   1   7      10648.64      10660.75       141.16 o                         
   6   1   7        798.76        789.48        34.45 o                         
   7   1   7       4689.42       4849.68        80.17 o                         
   8   1   7        213.89        276.54        25.74 o                         
   9   1   7      27342.58      26782.47       363.09 o                         
  10   1   7        135.84        195.98        26.77 o                         
  11   1   7      10332.91       9798.83       144.57 o                         
  12   1   7       1709.72       1719.77        48.23 o                         
  13   1   7        394.74        502.38        31.25 o                         
  14   1   7       1474.38       1413.25        71.09 o                         
  15   1   7       6543.23       6535.49       107.66 o                         
  16   1   7         22.19         45.34        30.99 o                         
  17   1   7      13474.41      12387.84       183.40 o                         
  18   1   7        986.45        901.06        68.51 o                         
  19   1   7        468.46        580.90        38.11 o                         
  20   1   7       2222.20       2252.21        83.15 o                         
  21   1   7       1562.48       1470.76       108.25 o                         
   1   2   7       1970.62       1941.35        58.14 o                         
   2   2   7         77.48         90.70        27.91 o                         
   3   2   7      18707.94      18481.02       278.24 o                         
   4   2   7          0.36         33.09        18.09 o                         
   5   2   7      19436.93      19154.36       226.62 o                         
   6   2   7        108.94        142.32        23.92 o                         
   7   2   7        107.09        102.02        23.60 o                         
   8   2   7       2982.73       3139.56        62.61 o                         
   9   2   7      16142.41      15795.65       220.33 o                         
  10   2   7        390.92        463.64        28.78 o                         
  11   2   7      22691.58      22136.79       303.71 o                         
  12   2   7       1960.38       1873.60        65.63 o                         
  13   2   7        360.42        483.48        38.99 o                         
  14   2   7       1963.26       2010.72        60.28 o                         
  15   2   7      16010.08      15247.36       217.79 o                         
  16   2   7        118.60        158.27        30.30 o                         
  17   2   7      10035.35       9894.13       174.77 o                         
  18   2   7       1869.81       1868.01        55.32 o                         
  19   2   7        236.59        336.64        53.50 o                         
  20   2   7       3797.85       3755.16       116.02 o                         
  21   2   7       1004.65       1040.92        58.88 o                         
   1   3   7       1376.41       1451.87        52.54 o                         
   2   3   7         54.77        104.05        29.56 o                         
   3   3   7       3567.69       3612.58        64.14 o                         
   4   3   7       2350.65       2371.62        42.74 o                         
   5   3   7         37.99        124.41        18.86 o                         
   6   3   7         83.04         95.12        20.73 o                         
   7   3   7        336.61        433.88        27.18 o                         
   8   3   7       2352.82       2406.52        52.26 o                         
   9   3   7        282.57        356.71        27.32 o                         
  10   3   7        231.19        338.57        27.43 o                         
  11   3   7        570.95        595.13        30.41 o                         
  12   3   7        118.54        196.78        26.39 o                         
  13   3   7       1596.52       1378.42        44.03 o                         
  14   3   7         27.30        103.13        27.71 o                         
  15   3   7        524.00        610.39        44.04 o                         
  16   3   7        273.06        326.65        31.15 o                         
  17   3   7        956.74        978.53        50.85 o                         
  18   3   7        187.86        184.77        31.88 o                         
  19   3   7          4.10         -1.75        59.45 o                         
  20   3   7        114.45        142.50        62.06 o                         
  21   3   7         73.31         84.79        55.45 o                         
   1   4   7       4695.52       4878.36        98.93 o                         
   2   4   7       2099.87       2254.86        55.34 o                         
   3   4   7      16140.06      16068.57       210.96 o                         
   4   4   7        120.26        214.86        21.90 o                         
   5   4   7       8108.81       8288.89       104.99 o                         
   6   4   7       1061.94        985.44        33.79 o                         
   7   4   7         15.14         55.84        20.11 o                         
   8   4   7        838.71        999.27        36.64 o                         
   9   4   7      17949.41      17550.20       243.28 o                         
  10   4   7         14.50         67.57        31.52 o                         
  11   4   7      11732.48      11716.70       170.14 o                         
  12   4   7        979.26        887.90        37.13 o                         
  13   4   7        100.01        144.40        25.98 o                         
  14   4   7       4758.19       4768.38        90.27 o                         
  15   4   7       2437.56       2570.37        63.33 o                         
  16   4   7       1928.04       1911.93        74.50 o                         
  17   4   7       9410.28       9334.96       145.92 o                         
  18   4   7       1246.73       1156.86        62.03 o                         
  19   4   7        562.73        608.88        62.56 o                         
  20   4   7       4149.75       3692.23        97.98 o                         
  21   4   7       1718.15       1747.31       106.44 o                         
   1   5   7       6017.04       5836.62       121.38 o                         
   2   5   7       4950.68       5282.02        93.72 o                         
   3   5   7      16062.55      15991.69       204.30 o                         
   4   5   7       1767.37       1780.61        45.76 o                         
   5   5   7       4214.55       4107.90        59.89 o                         
   6   5   7       3626.25       3685.67        63.87 o                         
   7   5   7         97.80        137.79        21.30 o                         
   8   5   7          9.64         56.95        21.78 o                         
   9   5   7       2830.42       2931.60        58.63 o                         
  10   5   7       6022.50       6007.04        96.11 o                         
  11   5   7       7983.11       7530.87       115.80 o                         
  12   5   7       2144.53       2028.45        64.90 o                         
  13   5   7        144.54        198.00        25.95 o                         
  14   5   7        425.85        482.67        29.10 o                         
  15   5   7       2447.81       2490.48        58.25 o                         
  16   5   7       2157.82       2016.82        84.08 o                         
  17   5   7       2472.73       2721.29        82.59 o                         
  18   5   7       3189.33       3253.67        90.97 o                         
  19   5   7        333.83        344.54        50.56 o                         
  20   5   7        478.97        606.04        54.01 o                         
  21   5   7       1022.61       1067.87        70.93 o                         
   1   6   7         54.24         79.28        25.97 o                         
   2   6   7       4685.76       4932.84        73.54 o                         
   3   6   7       6008.31       6255.48        88.72 o                         
   4   6   7      11757.19      11304.77       148.43 o                         
   5   6   7          3.88         42.73        18.91 o                         
   6   6   7        129.58        204.61        24.49 o                         
   7   6   7       6503.55       6598.86        93.76 o                         
   8   6   7       3786.68       3947.61        64.86 o                         
   9   6   7        265.93        309.60        25.16 o                         
  10   6   7       1845.43       1766.22        45.31 o                         
  11   6   7         31.21         52.64        21.51 o                         
  12   6   7        356.58        408.93        27.16 o                         
  13   6   7       2506.72       2204.68        54.41 o                         
  14   6   7        879.15        943.61        61.62 o                         
  15   6   7        228.05        263.94        42.43 o                         
  16   6   7        755.10        876.98        76.28 o                         
  17   6   7        946.67        948.31        54.63 o                         
  18   6   7        298.44        362.08        47.88 o                         
  19   6   7        100.18        112.64        49.80 o                         
  20   6   7         35.98         81.24        49.50 o                         
  21   6   7         53.42         62.62        58.75 o                         
   1   7   7       3390.80       3238.51        60.44 o                         
   2   7   7        377.91        428.32        23.66 o                         
   3   7   7      21905.38      21614.12       271.91 o                         
   4   7   7        576.94        634.83        26.79 o                         
   5   7   7       9452.59       9367.95       124.63 o                         
   6   7   7        316.61        425.08        23.86 o                         
   7   7   7       1477.42       1524.33        37.60 o                         
   8   7   7       1934.32       1791.72        40.41 o                         
   9   7   7      10911.81      10793.84       143.56 o                         
  10   7   7        504.60        547.80        27.03 o                         
  11   7   7       5441.74       5408.81        89.24 o                         
  12   7   7        885.59        901.64        45.06 o                         
  13   7   7        824.07        982.27        61.94 o                         
  14   7   7        236.09        357.12        46.02 o                         
  15   7   7       6065.90       6328.83       122.21 o                         
  16   7   7        862.26        985.84        52.61 o                         
  17   7   7       5532.67       5466.03       114.81 o                         
  18   7   7       1088.48       1205.08        77.55 o                         
  19   7   7          3.66         48.02        48.67 o                         
  20   7   7       1766.80       1738.09        77.17 o                         
  21   7   7       3653.67       3334.17       162.30 o                         
   1   8   7       1239.21       1244.53        30.96 o                         
   2   8   7       1961.59       1974.31        41.20 o                         
   3   8   7      14259.62      14154.45       182.08 o                         
   4   8   7        863.60        919.97        35.22 o                         
   5   8   7       9054.67       8402.94       122.06 o                         
   6   8   7       2077.83       2027.89        44.26 o                         
   7   8   7        578.03        671.71        39.59 o                         
   8   8   7          1.50         40.33        18.67 o                         
   9   8   7       8429.59       8112.13       117.19 o                         
  10   8   7       3153.12       2790.63        66.99 o                         
  11   8   7      13568.44      13052.91       207.55 o                         
  12   8   7       2307.57       2460.27        70.03 o                         
  13   8   7        707.90        733.83        64.02 o                         
  14   8   7       1167.12       1185.17        71.10 o                         
  15   8   7       3274.92       3337.36        86.04 o                         
  16   8   7        134.48        146.27        44.00 o                         
  17   8   7       5652.99       5719.00       118.78 o                         
  18   8   7       2030.03       1862.58       109.78 o                         
  19   8   7       2331.34       2239.37       128.14 o                         
  20   8   7       1880.24       1848.27        84.91 o                         
  21   8   7       1512.24       1483.51       102.54 o                         
   1   9   7        918.35       1008.11        26.69 o                         
   2   9   7       4952.02       4805.83        66.22 o                         
   3   9   7       5711.83       5934.62        84.52 o                         
   4   9   7       6200.68       6217.88        81.62 o                         
   5   9   7         28.52         61.50        18.47 o                         
   6   9   7       1874.98       1747.28        35.43 o                         
   7   9   7       4098.92       4051.16        60.90 o                         
   8   9   7        658.41        817.65        25.07 o                         
   9   9   7       1055.61       1072.74        42.68 o                         
  10   9   7       6275.74       5987.62       114.17 o                         
  11   9   7         22.72         97.08        36.58 o                         
  12   9   7       2498.75       2429.41        76.53 o                         
  13   9   7       1384.71       1378.36        60.05 o                         
  14   9   7       1502.12       1629.41        66.79 o                         
  15   9   7       1341.72       1523.94        66.90 o                         
  16   9   7       4518.39       4507.05       102.23 o                         
  17   9   7         69.09        130.06        75.78 o                         
  18   9   7       1004.47       1078.19        68.08 o                         
  19   9   7        931.85        948.59        87.24 o                         
  20   9   7         87.70         88.07        56.59 o                         
   1  10   7       2214.04       2267.31        35.68 o                         
   2  10   7       1050.26       1124.17        29.04 o                         
   3  10   7      12556.44      12091.28       138.13 o                         
   4  10   7       1450.88       1565.15        33.90 o                         
   5  10   7       6439.42       5878.04        82.82 o                         
   6  10   7         10.02         44.19        14.80 o                         
   7  10   7        318.63        353.87        17.56 o                         
   8  10   7       2661.48       2775.25        63.84 o                         
   9  10   7       7964.46       8080.76       138.69 o                         
  10  10   7       3882.03       3844.75        73.86 o                         
  11  10   7       7002.17       6969.35       112.18 o                         
  12  10   7         31.70         77.92        43.87 o                         
  13  10   7         50.24        111.34        39.81 o                         
  14  10   7       5491.07       5292.82       109.47 o                         
  15  10   7       4976.61       5049.36       106.98 o                         
  16  10   7        336.80        512.31        49.09 o                         
  17  10   7       3424.96       3260.71        98.27 o                         
  18  10   7        246.04        252.13        53.24 o                         
  19  10   7        121.02        178.80        54.70 o                         
  20  10   7       2139.08       2329.27        88.31 o                         
   1  11   7        242.09        298.70        14.27 o                         
   2  11   7       2782.27       2791.50        38.86 o                         
   3  11   7       3174.82       3266.24        46.47 o                         
   4  11   7       9170.45       8837.06       109.32 o                         
   5  11   7       1169.27       1116.80        35.92 o                         
   6  11   7        956.11        948.07        30.51 o                         
   7  11   7         94.92        181.00        23.37 o                         
   8  11   7       1400.57       1506.77        41.71 o                         
   9  11   7       1451.98       1441.68        47.56 o                         
  10  11   7       8739.71       8279.52       127.30 o                         
  11  11   7       4335.00       4056.75        79.17 o                         
  12  11   7       2230.72       2314.55        70.70 o                         
  13  11   7       1161.85       1065.73        55.97 o                         
  14  11   7        488.80        484.78        47.01 o                         
  15  11   7        720.78        771.75        51.07 o                         
  16  11   7       2543.01       2763.98        84.89 o                         
  17  11   7       3173.89       3283.80        96.56 o                         
  18  11   7       1757.03       1904.86        76.67 o                         
  19  11   7       2354.77       2325.47       143.37 o                         
  20  11   7         65.03         68.60        57.70 o                         
   1  12   7         89.96        120.92        15.20 o                         
   2  12   7       7707.04       7319.45        83.49 o                         
   3  12   7          2.89         47.62        14.69 o                         
   4  12   7       4684.61       4538.70        61.90 o                         
   5  12   7         96.99        142.53        16.40 o                         
   6  12   7         10.59         30.76        14.58 o                         
   7  12   7         78.43        106.35        21.99 o                         
   8  12   7       7232.77       7176.54       102.63 o                         
   9  12   7        405.96        450.09        30.12 o                         
  10  12   7       5030.20       5043.28        99.15 o                         
  11  12   7        134.42        119.05        33.26 o                         
  12  12   7        782.75        883.25        41.31 o                         
  13  12   7       1835.81       1849.13        68.61 o                         
  14  12   7        986.98       1230.83        60.39 o                         
  15  12   7       1200.09       1367.27        65.79 o                         
  16  12   7       5258.07       5344.79       132.72 o                         
  17  12   7        275.99        246.62        51.02 o                         
  18  12   7       1199.34       1263.78       120.90 o                         
  19  12   7       1909.23       1936.50       118.41 o                         
   1  13   7       1072.62       1005.11        38.23 o                         
   2  13   7        846.43        882.66        37.15 o                         
   3  13   7       8146.03       8095.56       103.41 o                         
   4  13   7        236.23        302.73        19.99 o                         
   5  13   7        757.99        691.37        26.47 o                         
   6  13   7        175.41        160.92        20.48 o                         
   7  13   7       2612.91       2495.34        51.13 o                         
   8  13   7        571.32        630.78        29.39 o                         
   9  13   7       2987.55       2955.28        56.38 o                         
  10  13   7       1090.24       1050.54        50.89 o                         
  11  13   7       1586.27       1631.90        48.52 o                         
  12  13   7          8.06         38.12        36.76 o                         
  13  13   7         36.37         23.94        40.83 o                         
  14  13   7       3136.31       2954.19        83.60 o                         
  15  13   7       2107.15       2115.41        84.49 o                         
  16  13   7       1318.29       1385.91        68.54 o                         
  17  13   7       1683.07       1816.22        75.29 o                         
  18  13   7        411.39        504.80        56.26 o                         
  19  13   7        452.37        601.25        59.67 o                         
   1  14   7        259.55        395.03        22.59 o                         
   2  14   7       2582.23       2528.32        48.76 o                         
   3  14   7       5500.19       5567.96        76.87 o                         
   4  14   7       3002.25       2856.15        51.53 o                         
   5  14   7       5552.82       5377.72        83.22 o                         
   6  14   7        668.26        747.24        46.94 o                         
   7  14   7        381.01        338.12        25.61 o                         
   8  14   7        422.48        556.16        28.37 o                         
   9  14   7       2309.58       2278.39        51.77 o                         
  10  14   7       1026.94       1009.85        38.79 o                         
  11  14   7       6495.71       6113.25        94.00 o                         
  12  14   7       1858.21       1833.60        61.15 o                         
  13  14   7        423.18        477.80        45.65 o                         
  14  14   7         16.22         67.05        44.45 o                         
  15  14   7       1642.79       1586.25        69.68 o                         
  16  14   7        980.33       1087.31        58.95 o                         
  17  14   7       3093.47       3036.08        92.01 o                         
  18  14   7        873.86        942.89        71.12 o                         
  19  14   7        985.71       1113.15        65.62 o                         
   1  15   7        164.02        184.43        22.74 o                         
   2  15   7       3938.56       3868.14        87.28 o                         
   3  15   7         28.68         51.82        19.26 o                         
   4  15   7      14644.00      14546.77       280.20 o                         
   5  15   7        438.42        481.79        28.22 o                         
   6  15   7       1328.39       1393.39        44.91 o                         
   7  15   7        227.88        325.01        33.13 o                         
   8  15   7       5555.26       5466.63        89.73 o                         
   9  15   7       2297.59       2267.92        56.99 o                         
  10  15   7      10178.86       9986.16       137.34 o                         
  11  15   7        376.53        375.06        29.02 o                         
  12  15   7       3479.04       3541.61        70.05 o                         
  13  15   7       5756.24       5505.46        90.98 o                         
  14  15   7        844.20        996.95        54.50 o                         
  15  15   7       1605.96       1480.15        81.31 o                         
  16  15   7       4703.58       4809.91       110.05 o                         
  17  15   7        216.94        203.87        51.73 o                         
  18  15   7       2138.62       2224.84        88.28 o                         
   1  16   7       1610.39       1716.51        59.50 o                         
   2  16   7       3111.28       2955.28        54.84 o                         
   3  16   7       2960.52       2892.46        57.88 o                         
   4  16   7       5813.80       5749.61       153.52 o                         
   5  16   7        298.74        472.99        33.87 o                         
   6  16   7        118.73        140.76        21.74 o                         
   7  16   7        288.32        401.10        39.07 o                         
   8  16   7       3944.93       4108.53        81.33 o                         
   9  16   7       3164.55       3270.79        62.70 o                         
  10  16   7       1319.21       1436.75        44.38 o                         
  11  16   7        607.82        766.64        49.54 o                         
  12  16   7        327.32        389.83        31.51 o                         
  13  16   7        348.02        374.43        48.17 o                         
  14  16   7       2020.71       2164.60        66.65 o                         
  15  16   7        502.68        610.46        53.48 o                         
  16  16   7       1084.53       1295.16        62.55 o                         
  17  16   7        309.96        354.07        54.70 o                         
  18  16   7        523.94        706.38        60.64 o                         
   1  17   7        106.90        239.87        28.36 o                         
   2  17   7      13322.93      12903.36       169.71 o                         
   3  17   7        406.81        419.83        37.21 o                         
   4  17   7      11021.00      10796.90       190.29 o                         
   5  17   7       1405.06       1459.39        97.31 o                         
   6  17   7        390.22        478.44        46.06 o                         
   7  17   7        614.78        675.08        48.37 o                         
   8  17   7       5285.26       5124.62       141.20 o                         
   9  17   7        172.76        272.56        29.63 o                         
  10  17   7      10479.98      10581.03       143.96 o                         
  11  17   7        828.49        836.87        35.70 o                         
  12  17   7        937.33       1122.23        40.17 o                         
  13  17   7        889.81        931.48        48.99 o                         
  14  17   7       1449.19       1651.67        57.33 o                         
  15  17   7        333.77        428.35        38.62 o                         
  16  17   7       1650.41       1699.18        76.64 o                         
  17  17   7        251.64        262.29        54.94 o                         
   1  18   7          5.58         80.35        31.86 o                         
   2  18   7      36149.17      33290.17       927.84 o                         
   3  18   7          4.14         54.42        27.74 o                         
   4  18   7      17444.53      16313.60       278.44 o                         
   5  18   7         16.71        109.90        43.12 o                         
   6  18   7        376.07        439.99        56.96 o                         
   7  18   7       1470.50       1312.96       128.27 o                         
   8  18   7       6307.10       6274.82       118.81 o                         
   9  18   7        863.69        899.15        50.48 o                         
  10  18   7       9757.16       9872.23       148.32 o                         
  11  18   7        662.21        710.90        37.29 o                         
  12  18   7        981.19       1040.42        38.67 o                         
  13  18   7        800.08        854.16        43.87 o                         
  14  18   7       1755.15       1832.28        53.12 o                         
  15  18   7        559.12        701.20        56.49 o                         
  16  18   7       5729.73       5669.00       122.71 o                         
  17  18   7        111.45        115.36        63.23 o                         
   1  19   7       2410.18       2352.00        53.44 o                         
   2  19   7        807.31        939.62        43.17 o                         
   3  19   7       2536.55       2485.50        65.18 o                         
   4  19   7       2209.26       2079.79       131.05 o                         
   5  19   7         23.25         63.92        74.41 o                         
   6  19   7         67.68        124.71        46.65 o                         
   7  19   7        119.98        149.75        47.40 o                         
   8  19   7        812.45        927.97        66.17 o                         
   9  19   7       1408.31       1457.52        55.34 o                         
  10  19   7       1750.95       1734.20        71.95 o                         
  11  19   7        122.72        206.27        28.65 o                         
  12  19   7          8.06         67.80        26.80 o                         
  13  19   7        951.90       1093.55        54.59 o                         
  14  19   7        859.69       1020.22        44.39 o                         
  15  19   7       1882.32       2074.03        62.91 o                         
  16  19   7         24.79         63.95        52.06 o                         
   1  20   7        378.13        479.19        48.65 o                         
   2  20   7       2605.50       2491.69        93.15 o                         
   3  20   7       1178.30       1128.24        74.75 o                         
   4  20   7       8573.69       8071.60       136.18 o                         
   5  20   7        947.03       1091.08        60.81 o                         
   6  20   7        468.91        514.57        57.18 o                         
   7  20   7        106.68        119.09        47.71 o                         
   8  20   7       5343.45       4978.49       119.01 o                         
   9  20   7       1625.64       1784.03        74.41 o                         
  10  20   7       4677.82       4584.22        90.06 o                         
  11  20   7        234.21        339.14        40.83 o                         
  12  20   7        268.00        328.83        43.94 o                         
  13  20   7       1409.96       1595.66        71.35 o                         
  14  20   7        678.80        737.09        57.65 o                         
  15  20   7         36.18         83.93        49.71 o
[truncated: 85,213 more chars]
