# Supplementary material for: Effect of methyl­ene versus ethyl­ene linkers on structural properties of tert-butyl and mesityl bis­(imidazolium) bromide salts
Source: Acta Crystallogr E Crystallogr Commun. 2022 Aug 16;78(Pt 9):905–11. doi: 10.1107/S2056989022008003 (PMC9443804; doi:10.1107/S2056989022008003)
Supplement: Supplementary file 5 [file e-78-00905-est01041d_0masup5.hkl]

data_est01041d_0ma                                                              
_shelx_title ' EST01041D_0ma_a.res in P2(1)/c'                                  
_shelx_refln_list_code          4                                               
_shelx_F_calc_maximum      152.67                                               
_exptl_crystal_F_000       652.00                                               
_reflns_d_resolution_high  0.7801                                               
                                                                                
loop_                                                                           
 _space_group_symop_operation_xyz                                               
 'x, y, z'                                                                      
 '-x, y+1/2, -z+1/2'                                                            
 '-x, -y, -z'                                                                   
 'x, -y-1/2, z-1/2'                                                             
                                                                                
_cell_length_a    12.4230                                                       
_cell_length_b    13.1447                                                       
_cell_length_c     9.2780                                                       
_cell_angle_alpha  90.000                                                       
_cell_angle_beta  108.379                                                       
_cell_angle_gamma  90.000                                                       
                                                                                
_shelx_F_squared_multiplier     1.000                                           
                                                                                
loop_                                                                           
 _refln_index_h                                                                 
 _refln_index_k                                                                 
 _refln_index_l                                                                 
 _refln_F_squared_calc                                                          
 _refln_F_squared_meas                                                          
 _refln_F_squared_sigma                                                         
 _refln_observed_status                                                         
   2   0   0       1667.00       1739.79        24.84 o                         
   3   0   0       9177.29       9463.15       224.39 o                         
   4   0   0       2070.22       2177.21        31.93 o                         
   5   0   0       5678.14       5901.74       187.70 o                         
   6   0   0         23.24         36.78         1.48 o                         
   7   0   0       2169.44       2072.06        27.96 o                         
   8   0   0       5256.58       4968.72        63.89 o                         
   9   0   0        603.42        578.26         9.24 o                         
  10   0   0       5568.02       5454.61        61.91 o                         
  11   0   0         25.29         37.46         2.09 o                         
  12   0   0       1918.02       1893.33        24.60 o                         
  13   0   0       1925.77       1877.19        27.18 o                         
  14   0   0         95.08        113.83         5.67 o                         
  15   0   0       1499.62       1531.03        23.41 o                         
   2   1   0         25.47         27.55         0.62 o                         
   3   1   0        378.04        383.53         4.06 o                         
   4   1   0          1.26          2.26         0.51 o                         
   5   1   0        581.06        622.41         6.04 o                         
   6   1   0        145.29        169.16         2.18 o                         
   7   1   0          1.98          7.83         0.91 o                         
   8   1   0        435.15        440.19         4.28 o                         
   9   1   0        449.51        436.12         5.02 o                         
  10   1   0         19.11         25.62         1.71 o                         
  11   1   0          0.50          0.28         1.79 o                         
  12   1   0         17.19         18.51         1.99 o                         
  13   1   0         14.02         18.32         1.94 o                         
  14   1   0         13.18         16.97         3.08 o                         
  15   1   0         40.61         52.15         4.51 o                         
   0   2   0      16988.55      16424.94       534.71 o                         
   1   2   0       4008.35       4117.56        73.53 o                         
   2   2   0      15886.31      15627.07       255.62 o                         
   4   2   0        531.31        561.72         5.65 o                         
   5   2   0      11884.18      11075.25       190.83 o                         
   6   2   0       2890.74       2871.32        25.75 o                         
   7   2   0       1113.78       1058.73        10.15 o                         
   8   2   0       1143.80       1106.77        10.72 o                         
   9   2   0       1319.64       1344.72        12.95 o                         
  10   2   0       1631.45       1593.06        14.64 o                         
  11   2   0       1714.07       1749.52        16.10 o                         
  12   2   0       2368.15       2346.85        21.25 o                         
  13   2   0       1984.67       1954.12        18.20 o                         
  14   2   0        120.87        135.77         3.78 o                         
  15   2   0        716.20        696.78         9.96 o                         
   1   3   0       4490.80       4349.73       138.34 o                         
   2   3   0         46.55         45.53         0.96 o                         
   3   3   0       6342.07       6251.25       198.42 o                         
   4   3   0       3106.11       3190.26        32.26 o                         
   5   3   0        205.58        254.25         3.68 o                         
   6   3   0        580.25        548.00         5.64 o                         
   7   3   0        144.36        124.39         2.58 o                         
   8   3   0          6.26          7.81         1.48 o                         
   9   3   0         94.30        102.95         2.59 o                         
  10   3   0       1034.11       1008.55        10.28 o                         
  11   3   0       1455.77       1408.83        13.90 o                         
  12   3   0         30.10         34.46         2.67 o                         
  13   3   0         21.74         25.89         2.79 o                         
  14   3   0        253.08        263.91         5.17 o                         
   1   4   0       6678.99       6393.33       202.41 o                         
   2   4   0       6957.92       6966.23       140.76 o                         
   3   4   0       9831.68      10085.76       176.77 o                         
   4   4   0       1926.58       2029.20        20.79 o                         
   5   4   0        801.79        669.25         7.48 o                         
   6   4   0       1632.62       1735.76        19.04 o                         
   7   4   0       2746.78       2771.71        26.09 o                         
   8   4   0       3542.35       3436.49        32.28 o                         
   9   4   0          0.66          7.14         1.80 o                         
  10   4   0       2173.86       2044.98        20.87 o                         
  11   4   0        277.46        300.36         4.94 o                         
  12   4   0       1302.52       1314.66        13.84 o                         
  13   4   0       1174.93       1186.16        13.48 o                         
  14   4   0         15.53         24.39         3.42 o                         
   1   5   0       6769.12       6599.83       164.03 o                         
   2   5   0        857.96        814.91         8.77 o                         
   3   5   0       3824.71       3885.24        39.20 o                         
   4   5   0       2010.92       2050.81        21.11 o                         
   5   5   0         45.36         74.33         2.09 o                         
   6   5   0       1927.77       1817.80        19.07 o                         
   7   5   0        752.13        741.16         8.19 o                         
   8   5   0        877.06        872.74         9.59 o                         
   9   5   0       3000.32       2894.05        27.59 o                         
  10   5   0        146.70        149.44         3.79 o                         
  11   5   0         76.45         80.57         3.15 o                         
  12   5   0        200.41        203.65         5.01 o                         
  13   5   0         32.80         36.19         3.34 o                         
  14   5   0        160.90        168.42         6.06 o                         
   0   6   0       1414.50       1315.84        25.09 o                         
   1   6   0       2501.59       2619.13        29.85 o                         
   2   6   0       5057.48       5003.69        50.32 o                         
   3   6   0       8538.51       8071.97       135.64 o                         
   4   6   0        514.72        547.21         6.30 o                         
   5   6   0       7555.73       7465.92        79.09 o                         
   6   6   0        726.46        712.58        10.62 o                         
   7   6   0        444.25        392.66         5.11 o                         
   8   6   0        989.72        957.59        10.56 o                         
   9   6   0        683.67        677.82         8.17 o                         
  10   6   0        775.33        836.05         9.40 o                         
  11   6   0        353.04        350.84         5.70 o                         
  12   6   0        436.73        425.53         6.71 o                         
  13   6   0       1113.46       1123.59        12.62 o                         
  14   6   0        149.93        170.10         5.98 o                         
   1   7   0       5156.04       5122.28        57.77 o                         
   2   7   0        233.04        223.10         3.58 o                         
   3   7   0       6854.78       6739.93        71.43 o                         
   4   7   0       7097.81       6918.00        68.14 o                         
   5   7   0          8.62         19.29         1.37 o                         
   6   7   0       1637.60       1630.14        17.38 o                         
   7   7   0        649.74        671.20         8.10 o                         
   8   7   0        281.65        304.86         4.75 o                         
   9   7   0       2871.07       2689.99        25.92 o                         
  10   7   0        205.42        221.19         4.41 o                         
  11   7   0        453.42        472.12         6.63 o                         
  12   7   0        825.87        791.47         9.67 o                         
  13   7   0         79.64         74.41         3.87 o                         
   0   8   0       3795.19       3701.35        84.53 o                         
   1   8   0        492.96        511.64         9.53 o                         
   2   8   0       1904.93       1898.53        23.72 o                         
   3   8   0       3021.58       2991.93        32.24 o                         
   4   8   0        164.57        178.09         3.37 o                         
   5   8   0        614.83        579.35         6.85 o                         
   6   8   0        487.96        508.27         6.40 o                         
   7   8   0        455.09        456.27         6.09 o                         
   8   8   0        972.01        985.51        11.07 o                         
   9   8   0         68.26         71.28         2.84 o                         
  10   8   0        901.78        889.06        10.14 o                         
  11   8   0        211.21        212.93         5.01 o                         
  12   8   0         30.88         36.65         3.39 o                         
  13   8   0        335.36        354.39         6.70 o                         
   1   9   0       3837.47       3806.76        50.30 o                         
   2   9   0       2686.36       2682.45        33.17 o                         
   3   9   0       2535.45       2585.32        29.92 o                         
   4   9   0       1894.20       1843.20        20.41 o                         
   5   9   0         12.99         15.59         1.91 o                         
   6   9   0       6623.73       6433.70        72.91 o                         
   7   9   0       1416.38       1384.72        17.04 o                         
   8   9   0        621.95        568.47         7.42 o                         
   9   9   0       3238.69       3164.15        33.12 o                         
  10   9   0         69.17         91.79         5.47 o                         
  11   9   0        109.35        121.18         4.99 o                         
  12   9   0        472.80        466.66         7.53 o                         
   0  10   0        497.11        559.35        13.57 o                         
   1  10   0         53.55         55.34         3.13 o                         
   2  10   0         80.04         82.58         5.17 o                         
   3  10   0        590.34        591.02         9.66 o                         
   4  10   0       1434.96       1412.52        18.60 o                         
   5  10   0       3164.14       3095.01        38.45 o                         
   6  10   0          6.41          7.81         2.25 o                         
   7  10   0         12.81          9.35         2.35 o                         
   8  10   0        120.75        123.31         4.08 o                         
   9  10   0          2.35          6.55         2.79 o                         
  10  10   0        284.81        295.54         7.59 o                         
  11  10   0          4.82         -1.12         2.69 o                         
  12  10   0          0.85         -0.27         3.50 o                         
   1  11   0       2349.16       2403.51        36.29 o                         
   2  11   0        898.26        875.01        12.32 o                         
   3  11   0       3348.90       3371.65        41.82 o                         
   4  11   0       3724.86       3735.22        46.22 o                         
   5  11   0        227.07        239.53         6.86 o                         
   6  11   0       3988.99       3831.07        47.48 o                         
   7  11   0        723.11        720.12        10.33 o                         
   8  11   0        247.28        230.66         7.41 o                         
   9  11   0       2077.47       2014.16        24.94 o                         
  10  11   0        217.33        225.90         5.55 o                         
  11  11   0        605.96        594.85        10.29 o                         
   0  12   0         34.51        131.83        14.34 o                         
   1  12   0         20.73         31.00         3.30 o                         
   2  12   0        199.25        209.83         6.16 o                         
   3  12   0        355.02        374.82         8.84 o                         
   4  12   0          7.92          7.95         2.88 o                         
   5  12   0        416.00        402.59         8.93 o                         
   6  12   0        519.33        531.71        14.74 o                         
   7  12   0         47.01         48.42         6.34 o                         
   8  12   0          2.23          1.29         3.98 o                         
   9  12   0          0.37          7.88         3.41 o                         
  10  12   0         70.05         68.22         6.23 o                         
   1  13   0       2107.21       2126.50        25.77 o                         
   2  13   0        844.80        870.26        12.76 o                         
   3  13   0        248.33        254.92        11.31 o                         
   4  13   0       1965.91       1942.31        25.51 o                         
   5  13   0         12.95         11.19         4.40 o                         
   6  13   0       5443.29       5261.66       171.91 o                         
   7  13   0        801.17        810.43        23.88 o                         
   8  13   0         48.10         39.02         4.86 o                         
   9  13   0       2180.02       2177.03        31.70 o                         
   0  14   0        309.15        343.00        11.27 o                         
   1  14   0         43.16         51.77         3.00 o                         
   2  14   0         42.47         45.40         3.40 o                         
   3  14   0          0.14          5.43         4.21 o                         
   4  14   0         42.51         41.47         4.15 o                         
   5  14   0         48.96         50.27         5.63 o                         
   6  14   0         10.73         10.38         4.39 o                         
   7  14   0         30.10         37.25         7.23 o                         
   8  14   0          0.12          4.03         7.36 o                         
   1  15   0        776.76        808.50        10.72 o                         
   2  15   0        551.45        540.10         9.12 o                         
   3  15   0        836.68        856.39        13.30 o                         
   4  15   0       1564.69       1594.98        23.85 o                         
   5  15   0          3.43          1.20         4.21 o                         
   6  15   0       1291.65       1293.20        22.49 o                         
   0  16   0         12.82         23.64         3.10 o                         
   1  16   0        194.96        183.26         5.57 o                         
   2  16   0        123.04        130.43         7.52 o                         
   3  16   0         83.23         90.69         4.89 o                         
   4  16   0          7.64          5.91         5.96 o                         
 -15   1   1        553.09        547.57         8.59 o                         
 -14   1   1        679.71        690.22         8.93 o                         
 -13   1   1        355.13        348.09         5.50 o                         
 -12   1   1       4647.23       4541.01        38.08 o                         
 -11   1   1         18.24         22.35         1.74 o                         
 -10   1   1        858.03        877.96         8.98 o                         
  -9   1   1       9831.89       9557.96       129.27 o                         
  -8   1   1         70.54         75.22         2.07 o                         
  -7   1   1       7684.48       7770.94       142.63 o                         
  -6   1   1       6596.31       6557.94       104.04 o                         
  -5   1   1       2040.02       1999.46        17.32 o                         
  -4   1   1      10105.04       9861.27       165.10 o                         
  -3   1   1       1693.38       1828.47        16.94 o                         
  -2   1   1       3139.36       3373.77       107.20 o                         
  -1   1   1        592.78        511.07         9.20 o                         
   0   1   1         27.85         33.72         2.95 o                         
   1   1   1       6943.44       6999.50       140.22 o                         
   2   1   1       3632.65       3617.57       115.18 o                         
   3   1   1       4472.30       4585.62       102.84 o                         
   4   1   1       4436.61       4435.91        70.69 o                         
   5   1   1        335.89        383.84         4.03 o                         
   6   1   1      15881.69      15852.58       289.10 o                         
   7   1   1       3630.41       3614.21        30.09 o                         
   8   1   1        601.89        589.54         6.02 o                         
   9   1   1       5954.33       5951.55        49.26 o                         
  10   1   1        575.53        562.07         6.15 o                         
  11   1   1        414.92        424.47         6.64 o                         
  12   1   1       1710.90       1665.57        16.38 o                         
  13   1   1         59.65         64.65         2.99 o                         
  14   1   1       1103.79       1076.18        12.92 o                         
 -15   2   1         43.50         43.45         3.69 o                         
 -14   2   1         58.41         66.43         3.50 o                         
 -13   2   1        141.31        153.74         4.26 o                         
 -12   2   1          0.52          3.75         1.45 o                         
 -11   2   1         68.13         79.14         2.52 o                         
 -10   2   1         82.83        101.47         3.35 o                         
  -9   2   1         70.07         73.28         2.39 o                         
  -8   2   1        510.47        549.24         6.25 o                         
  -7   2   1         87.55         90.25         1.97 o                         
  -6   2   1       1207.99       1279.56        11.41 o                         
  -5   2   1         16.24         36.02         1.15 o                         
  -4   2   1        358.81        363.71         3.66 o                         
  -3   2   1       1638.16       1656.48        17.76 o                         
  -2   2   1        116.73        137.06         1.80 o                         
  -1   2   1       1178.61       1219.11        13.81 o                         
   0   2   1       1760.36       1672.16        21.85 o                         
   1   2   1       3755.00       3888.27        86.91 o                         
   2   2   1       1142.25       1221.77        13.28 o                         
   3   2   1        977.81        967.74        10.13 o                         
   4   2   1        185.80        215.25         2.71 o                         
   5   2   1         88.75         85.96         1.86 o                         
   6   2   1        472.80        525.79         5.30 o                         
   7   2   1        163.15        173.86         2.53 o                         
   8   2   1         70.04         72.32         1.80 o                         
   9   2   1        368.22        379.22         4.62 o                         
  10   2   1          9.81         12.64         2.02 o                         
  11   2   1        453.65        473.47         5.75 o                         
  12   2   1        127.70        135.31         4.55 o                         
  13   2   1         38.18         42.93         3.00 o                         
  14   2   1          0.92          4.54         2.83 o                         
 -15   3   1        959.83        983.73        11.90 o                         
 -14   3   1        232.24        219.87         4.76 o                         
 -13   3   1        459.01        441.59         6.91 o                         
 -12   3   1       2511.30       2463.18        23.22 o                         
 -11   3   1       1110.59       1116.90        11.36 o                         
 -10   3   1       2949.47       2968.21        28.28 o                         
  -9   3   1       4350.74       4424.16        39.70 o                         
  -8   3   1         14.13         18.69         1.60 o                         
  -7   3   1       3906.61       3769.41        33.70 o                         
  -6   3   1       8620.46       8818.94       197.15 o                         
  -5   3   1       8057.84       8366.98       319.95 o                         
  -4   3   1       5775.24       5458.10       122.68 o                         
  -3   3   1       6979.53       6968.09       148.31 o                         
  -2   3   1         75.06         96.35         2.93 o                         
  -1   3   1       1167.70       1271.31        15.56 o                         
   1   3   1        977.49        954.86        11.05 o                         
   2   3   1       3458.59       3553.26        42.52 o                         
   3   3   1       6599.97       6332.77       141.80 o                         
   4   3   1      11764.86      11531.85       202.88 o                         
   5   3   1         15.33          9.64         1.00 o                         
   6   3   1       5231.90       5238.75        52.90 o                         
   7   3   1       2549.03       2542.77        23.13 o                         
   8   3   1        789.59        774.71         7.67 o                         
   9   3   1       6322.91       6255.21        58.02 o                         
  10   3   1        379.61        369.67         4.81 o                         
  11   3   1        283.81        282.62         4.39 o                         
  12   3   1       1758.48       1769.68        20.44 o                         
  13   3   1          6.35         10.40         2.90 o                         
  14   3   1       1001.17       1031.42        12.06 o                         
 -15   4   1        208.46        219.35         6.38 o                         
 -14   4   1        263.28        267.80         5.81 o                         
 -13   4   1        782.82        777.58         9.93 o                         
 -12   4   1         68.64         72.99         3.10 o                         
 -11   4   1         17.08         25.97         2.58 o                         
 -10   4   1        213.06        207.34         3.87 o                         
  -9   4   1        350.08        345.84         4.71 o                         
  -8   4   1       1917.25       1946.81        18.79 o                         
  -7   4   1        294.28        283.81         3.79 o                         
  -6   4   1        207.02        210.92         2.76 o                         
  -5   4   1        996.45       1051.56        10.71 o                         
  -4   4   1       1025.73       1115.18        11.72 o                         
  -3   4   1       2644.77       2750.46        33.29 o                         
  -2   4   1        268.24        267.92         3.53 o                         
  -1   4   1       2457.15       2434.10        27.53 o                         
   0   4   1       2324.40       2320.65        28.13 o                         
   1   4   1       1373.63       1439.24        17.77 o                         
   2   4   1        116.47        128.66         2.16 o                         
   3   4   1        395.69        361.48         3.91 o                         
   4   4   1         16.92         37.64         1.20 o                         
   5   4   1       3666.74       3792.82        36.72 o                         
   6   4   1        509.36        509.54         6.14 o                         
   7   4   1        138.33        138.52         2.71 o                         
   8   4   1        535.90        522.34         5.94 o                         
   9   4   1        416.96        405.44         5.37 o                         
  10   4   1        147.07        177.35         3.46 o                         
  11   4   1        138.95        133.75         3.33 o                         
  12   4   1        150.03        159.33         3.78 o                         
  13   4   1        328.70        337.61         6.15 o                         
  14   4   1        125.69        135.89         4.83 o                         
 -14   5   1        762.07        775.13        10.21 o                         
 -13   5   1        200.79        209.05         4.94 o                         
 -12   5   1       1545.88       1582.10        16.31 o                         
 -11   5   1         96.83         99.71         3.26 o                         
 -10   5   1       2335.78       2252.50        21.92 o                         
  -9   5   1       3820.69       3791.31        37.27 o                         
  -8   5   1          6.33         14.66         1.74 o                         
  -7   5   1       3887.51       3747.84        33.57 o                         
  -6   5   1       4210.79       4329.51        41.91 o                         
  -5   5   1         10.98         15.50         1.37 o                         
  -4   5   1       2027.30       2043.68        23.50 o                         
  -3   5   1         29.65         37.14         1.53 o                         
  -2   5   1       3747.63       3577.47        40.31 o                         
  -1   5   1       5111.18       4856.95        62.97 o                         
   0   5   1        186.53        204.11         3.61 o                         
   1   5   1       3197.63       3121.49        45.47 o                         
   2   5   1        507.64        470.64        10.28 o                         
   3   5   1       2484.11       2502.50        23.29 o                         
   4   5   1       1839.77       1779.80        20.53 o                         
   5   5   1          2.55          1.53         1.23 o                         
   6   5   1       8890.60       8895.67       140.87 o                         
   7   5   1       3633.59       3557.26        38.39 o                         
   8   5   1         81.34         91.48         2.61 o                         
   9   5   1       2298.08       2359.52        22.81 o                         
  10   5   1       1284.21       1231.11        12.86 o                         
  11   5   1       1939.45       1892.94        18.96 o                         
  12   5   1        296.50        303.10         5.48 o                         
  13   5   1          8.08         12.53         3.49 o                         
 -14   6   1        284.48        303.26         6.81 o                         
 -13   6   1        696.09        725.70         9.55 o                         
 -12   6   1        136.71        141.56         4.35 o                         
 -11   6   1        848.88        826.30         9.94 o                         
 -10   6   1        431.32        489.54         6.39 o                         
  -9   6   1          8.84          6.08         1.99 o                         
  -8   6   1       2006.63       1970.57        19.14 o                         
  -7   6   1        338.30        331.72         4.76 o                         
  -6   6   1       2064.17       2094.49        21.84 o                         
  -5   6   1        667.22        673.09         8.58 o                         
  -4   6   1       2356.16       2471.62        26.67 o                         
  -3   6   1       4431.01       4412.28        44.49 o                         
  -2   6   1        121.00        107.04         2.21 o                         
  -1   6   1         18.63         22.74         1.19 o                         
   0   6   1       3158.44       3064.60        44.28 o                         
   1   6   1        314.44        313.56         4.41 o                         
   2   6   1       1033.56        995.03        12.95 o                         
   3   6   1       3166.70       3102.83        31.66 o                         
   4   6   1         15.82         26.36         1.34 o                         
   5   6   1       3620.03       3623.98        33.75 o                         
   6   6   1         44.27         43.61         1.83 o                         
   7   6   1         87.10         86.23         2.57 o                         
   8   6   1        580.69        586.67         7.57 o                         
   9   6   1        157.96        158.49         3.77 o                         
  10   6   1       1156.66       1157.19        12.30 o                         
  11   6   1        292.97        289.04         5.19 o                         
  12   6   1        101.97        104.74         4.21 o                         
  13   6   1        552.90        578.65         8.56 o                         
 -14   7   1        221.01        217.05         6.06 o                         
 -13   7   1        123.22        120.47         4.38 o                         
 -12   7   1        989.15        990.91        12.61 o                         
 -11   7   1        677.35        622.68         8.23 o                         
 -10   7   1       1720.92       1614.08        17.06 o                         
  -9   7   1       1108.08       1173.28        12.78 o                         
  -8   7   1          2.03          3.11         1.47 o                         
  -7   7   1       2062.51       2061.60        22.98 o                         
  -6   7   1        898.24        872.35        10.41 o                         
  -5   7   1        146.99        140.75         2.97 o                         
  -4   7   1       3551.28       3570.55        38.25 o                         
  -3   7   1       2224.11       2201.96        25.32 o                         
  -2   7   1         22.92         33.83         1.66 o                         
  -1   7   1       3082.01       3137.29        38.18 o                         
   0   7   1       1772.86       1974.20        26.57 o                         
   1   7   1       1673.31       1523.93        18.03 o                         
   2   7   1        171.50        164.42         3.98 o                         
   3   7   1       3062.28       3068.67        35.14 o                         
   4   7   1       4913.01       4755.65        48.23 o                         
   5   7   1         10.09         12.31         1.33 o                         
   6   7   1        792.01        806.67         9.89 o                         
   7   7   1       1056.87       1014.32        11.48 o                         
   8   7   1        259.22        259.41         4.48 o                         
   9   7   1       2749.86       2656.46        26.76 o                         
  10   7   1        194.86        208.60         4.35 o                         
  11   7   1        387.54        402.11         6.46 o                         
  12   7   1        970.06        952.52        13.09 o                         
  13   7   1         20.17         23.86         3.67 o                         
 -13   8   1       1395.61       1386.21        16.78 o                         
 -12   8   1        403.75        389.59         7.25 o                         
 -11   8   1        543.97        555.26         8.34 o                         
 -10   8   1        559.11        554.62         7.49 o                         
  -9   8   1        676.26        657.52         8.61 o                         
  -8   8   1       1833.04       1831.66        20.84 o                         
  -7   8   1        216.09        214.58         4.17 o                         
  -6   8   1        989.51        984.51        11.60 o                         
  -5   8   1       1521.88       1441.49        16.20 o                         
  -4   8   1        161.01        180.89         3.32 o                         
  -3   8   1       4648.62       4549.41        51.15 o                         
  -2   8   1         91.77         89.75         3.63 o                         
  -1   8   1        913.47        848.01        13.84 o                         
   0   8   1       7676.62       7650.32       131.36 o                         
   1   8   1          2.44         -0.30         1.69 o                         
   2   8   1        396.44        351.69         5.46 o                         
   3   8   1       2035.07       2064.56        22.82 o                         
   4   8   1         40.83         50.99         2.01 o                         
   5   8   1       3524.23       3474.66        34.04 o                         
   6   8   1        746.70        766.84         9.06 o                         
   7   8   1        512.56        513.77         7.98 o                         
   8   8   1        781.08        788.97         9.61 o                         
   9   8   1        126.13        130.61         3.56 o                         
  10   8   1       1337.60       1307.84        13.93 o                         
  11   8   1        222.06        213.53         4.79 o                         
  12   8   1        448.29        471.30         8.43 o                         
 -13   9   1         17.31         19.33         3.95 o                         
 -12   9   1        484.22        469.62         7.96 o                         
 -11   9   1         92.34         96.65         4.08 o                         
 -10   9   1        507.72        505.36         8.16 o                         
  -9   9   1       1145.32       1104.85        12.31 o                         
  -8   9   1          5.40          5.92         2.00 o                         
  -7   9   1       1077.84       1045.90        11.95 o                         
  -6   9   1        392.46        394.38         5.68 o                         
  -5   9   1        746.15        748.91         9.19 o                         
  -4   9   1        676.04        678.45         8.34 o                         
  -3   9   1          1.66          1.69         1.52 o                         
  -2   9   1       1447.76       1464.33        19.80 o                         
  -1   9   1       1811.02       1771.25        22.43 o                         
   0   9   1        503.67        581.24         8.34 o                         
   1   9   1       1961.03       2027.46        25.60 o                         
   2   9   1          5.88          8.95         2.13 o                         
   3   9   1        799.52        818.38        10.78 o                         
   4   9   1        499.15        507.54         7.54 o                         
   5   9   1        100.78        103.90         3.46 o                         
   6   9   1       1299.81       1312.31        16.40 o                         
   7   9   1       1904.41       1886.07        20.37 o                         
   8   9   1          2.13          0.58         2.11 o                         
   9   9   1        611.09        605.20         7.89 o                         
  10   9   1        272.01        258.39         5.65 o                         
  11   9   1        670.25        658.48         8.94 o                         
  12   9   1        147.31        132.57         4.68 o                         
 -12  10   1        307.96        297.29         5.98 o                         
 -11  10   1       1329.50       1322.51        15.66 o                         
 -10  10   1        767.14        764.25        10.03 o                         
  -9  10   1        113.05        109.93         4.86 o                         
  -8  10   1       1237.07       1215.93        13.84 o                         
  -7  10   1        402.89        407.76         6.21 o                         
  -6  10   1       2181.02       2167.00        27.29 o                         
  -5  10   1        578.09        583.72         7.65 o                         
  -4  10   1        343.62        366.14         9.26 o                         
  -3  10   1       3419.14       3462.26        39.79 o                         
  -2  10   1       1029.22       1024.61        12.77 o                         
  -1  10   1        631.58        662.59        10.16 o                         
   0  10   1       5117.32       5072.84        57.68 o                         
   1  10   1        318.59        309.94         5.72 o                         
   2  10   1       1358.08       1336.22        17.66 o                         
   3  10   1       4108.69       4050.44        49.81 o                         
   4  10   1        872.25        863.60        16.64 o                         
   5  10   1        767.63        752.89         9.67 o                         
   6  10   1        768.82        762.57        10.70 o                         
   7  10   1        534.02        526.37         7.82 o                         
   8  10   1       1080.48       1095.31        14.76 o                         
   9  10   1         22.09         24.13         2.59 o                         
  10  10   1       1019.57        994.69        12.92 o                         
  11  10   1        616.35        648.43         9.11 o                         
 -11  11   1         64.95         65.05         4.68 o                         
 -10  11   1        128.07        134.82         4.84 o                         
  -9  11   1         79.88         92.65         3.13 o                         
  -8  11   1          1.16          0.89         2.60 o                         
  -7  11   1        588.05        563.20        11.17 o                         
  -6  11   1         25.03         27.07         4.02 o                         
  -5  11   1        211.26        198.48         4.58 o                         
  -4  11   1        307.18        318.42         5.83 o                         
  -3  11   1        436.54        455.36         7.93 o                         
  -2  11   1         83.58         99.21         3.39 o                         
  -1  11   1        345.13        352.66         7.33 o                         
   0  11   1         39.34         51.10         2.09 o                         
   1  11   1        358.35        345.12         6.97 o                         
   2  11   1         49.65         54.57         3.29 o                         
   3  11   1       1092.90       1095.26        15.20 o                         
   4  11   1        305.78        300.67         6.95 o                         
   5  11   1        151.09        150.56         8.66 o                         
   6  11   1        179.68        176.76         4.80 o                         
   7  11   1        207.24        212.27         5.55 o                         
   8  11   1        101.29         98.23         4.58 o                         
   9  11   1         73.45         66.91         5.63 o                         
  10  11   1         69.02         80.49         4.39 o                         
 -10  12   1        576.96        560.69        10.94 o                         
  -9  12   1         92.98        105.85         5.62 o                         
  -8  12   1        915.06        928.54        16.80 o                         
  -7  12   1         15.73         11.70         2.89 o                         
  -6  12   1       1235.50       1206.71        16.52 o                         
  -5  12   1        617.30        602.29        10.83 o                         
  -4  12   1        372.31        363.57         6.68 o                         
  -3  12   1       4740.32       4762.99        54.51 o                         
  -2  12   1        714.24        719.81        10.91 o                         
  -1  12   1        945.53        956.07        11.81 o                         
   0  12   1       3596.70       3623.94        37.49 o                         
   1  12   1         23.36         30.37         3.20 o                         
   2  12   1       2130.19       2117.46        27.29 o                         
   3  12   1       2249.30       2303.57        29.51 o                         
   4  12   1          9.86         11.55         3.12 o                         
   5  12   1        478.96        488.79         9.37 o                         
   6  12   1       1194.11       1209.65        18.80 o                         
   7  12   1       1002.31       1004.04        21.94 o                         
   8  12   1        925.00        935.49        14.20 o                         
   9  12   1        128.38        132.28         8.47 o                         
  10  12   1        850.36        840.53        13.99 o                         
  -9  13   1          0.54          5.59         3.68 o                         
  -8  13   1         40.08         37.11         4.23 o                         
  -7  13   1        126.26        131.55        10.42 o                         
  -6  13   1        599.14        563.17        16.09 o                         
  -5  13   1         96.40        112.02         4.86 o                         
  -4  13   1        170.16        175.21         7.60 o                         
  -3  13   1         31.11         30.38         2.67 o                         
  -2  13   1         92.90         95.71         5.49 o                         
  -1  13   1        316.70        319.24         5.98 o                         
   0  13   1          0.49          2.00         2.75 o                         
   1  13   1          0.27          4.56         2.87 o                         
   2  13   1          1.35          1.78         3.68 o                         
   3  13   1          2.10          5.48         3.20 o                         
   4  13   1        291.30        281.74         7.20 o                         
   5  13   1        187.03        196.32         6.17 o                         
   6  13   1          3.43         -3.05         4.39 o                         
   7  13   1        268.66        276.36         9.66 o                         
   8  13   1          0.33         -4.27         5.18 o                         
   9  13   1         60.24         63.57         4.59 o                         
  -8  14   1        918.77        959.45        17.48 o                         
  -7  14   1         11.23         16.32         5.35 o                         
  -6  14   1        486.33        497.45        11.41 o                         
  -5  14   1        850.25        874.63        17.83 o                         
  -4  14   1        115.44        122.49         5.14 o                         
  -3  14   1       1738.99       1779.03        25.48 o                         
  -2  14   1        447.02        455.77         9.12 o                         
  -1  14   1        171.29        198.51         5.63 o                         
   0  14   1       4658.02       4716.15        54.75 o                         
   1  14   1        216.25        226.58         5.94 o                         
   2  14   1       1094.70       1117.67        17.00 o                         
   3  14   1       1445.11       1432.34        20.03 o                         
   4  14   1        120.60        130.39         8.90 o                         
   5  14   1        975.89        956.78        16.07 o                         
   6  14   1         43.10         43.65         5.27 o                         
   7  14   1        246.95        247.71        11.37 o                         
  -7  15   1          5.65          6.27         4.33 o                         
  -6  15   1          3.29          5.08         4.60 o                         
  -5  15   1        155.39        144.58         5.91 o                         
  -4  15   1          0.97          4.60         3.81 o                         
  -3  15   1         38.32         46.08         4.18 o                         
  -2  15   1         50.84         47.31         3.64 o                         
  -1  15   1         16.13         21.64         3.68 o                         
   0  15   1         25.98         30.44         3.91 o                         
   1  15   1          3.85          9.37         2.86 o                         
   2  15   1         23.67         34.42         3.30 o                         
   3  15   1          6.05         10.10         4.01 o                         
   4  15   1         12.16          4.03         4.01 o                         
   5  15   1         74.99         78.43         8.42 o                         
   6  15   1         99.62        107.25        11.62 o                         
  -4  16   1         18.81         19.09         5.40 o                         
  -3  16   1       1054.25       1084.43        20.11 o                         
  -2  16   1        965.62        940.10        15.27 o                         
  -1  16   1        455.54        469.80         8.97 o                         
   0  16   1       1458.09       1474.60        20.85 o                         
   1  16   1         14.34         17.01         3.84 o                         
   2  16   1        992.05       1038.80        13.84 o                         
   3  16   1       1185.57       1208.36        17.79 o                         
   4  16   1        155.02        166.23         7.05 o                         
 -15   0   2       1035.87       1014.95        16.48 o                         
 -14   0   2        323.22        344.50         8.02 o                         
 -13   0   2       1816.39       1776.83        25.43 o                         
 -12   0   2        513.01        519.62         8.67 o                         
 -11   0   2       7024.31       6702.47       101.23 o                         
 -10   0   2        269.67        245.03         5.18 o                         
  -9   0   2        122.48        117.03         4.09 o                         
  -8   0   2       5756.55       5560.48        72.67 o                         
  -7   0   2       1760.87       1756.80        21.85 o                         
  -6   0   2       2439.12       2479.03        30.26 o                         
  -5   0   2       1511.32       1455.43        17.98 o                         
  -4   0   2       6175.74       6455.34       159.79 o                         
  -2   0   2       4580.06       4697.47       121.88 o                         
  -1   0   2       8511.44       9240.23       225.63 o                         
   0   0   2      11980.58      11975.77       288.99 o                         
   1   0   2       1647.28       1634.56        30.37 o                         
   2   0   2       2160.70       2168.56        40.30 o                         
   3   0   2       3461.33       3622.90        82.41 o                         
   4   0   2       3501.78       3401.06        44.54 o                         
   5   0   2      10770.53      10215.83       323.82 o                         
   6   0   2        510.63        546.30         8.52 o                         
   7   0   2       2250.83       2135.28        28.92 o                         
   8   0   2       2233.81       2270.16        30.84 o                         
   9   0   2        493.88        495.07         7.98 o                         
  10   0   2       2213.42       2225.25        30.70 o                         
  11   0   2        413.19        431.07         7.84 o                         
  12   0   2       1867.37       1930.33        27.53 o                         
  13   0   2       1510.19       1558.66        23.76 o                         
  14   0   2          7.77          6.50         4.84 o                         
 -15   1   2         35.22         36.87         2.88 o                         
 -14   1   2          1.85          4.16         2.46 o                         
 -13   1   2         58.50         67.73         2.97 o                         
 -12   1   2        144.20        141.17         3.51 o                         
 -11   1   2        917.90        910.49         8.62 o                         
 -10   1   2       1158.01       1148.94        10.81 o                         
  -9   1   2        317.20        301.95         3.90 o                         
  -8   1   2         62.65         64.19         2.16 o                         
  -7   1   2        430.49        482.24         5.06 o                         
  -6   1   2          1.05          6.96         0.87 o                         
  -5   1   2       1107.83       1196.11        10.99 o                         
  -4   1   2        685.43        666.18         6.04 o                         
  -3   1   2       1757.05       1780.82        17.25 o                         
  -2   1   2        111.61        129.75         1.77 o                         
  -1   1   2       4170.60       4295.50        78.53 o                         
   0   1   2       4118.23       4353.20        97.64 o                         
   1   1   2       1477.66       1546.49        17.66 o                         
   2   1   2        258.35        278.12         3.78 o                         
   3   1   2        289.07        305.73         3.70 o                         
   4   1   2        444.71        487.91         5.62 o                         
   5   1   2       1255.75       1402.71        13.51 o                         
   6   1   2        172.29        209.75         2.93 o                         
   7   1   2        312.23        349.62         4.43 o                         
   8   1   2         11.55         15.77         1.68 o                         
   9   1   2        142.94        148.40         3.12 o                         
  10   1   2         38.19         43.40         2.25 o                         
  11   1   2         62.83         66.67         2.71 o                         
  12   1   2         13.00         17.09         2.32 o                         
  13   1   2         65.30         65.74         3.44 o                         
  14   1   2        120.36        129.89         4.30 o                         
 -15   2   2       1243.63       1251.95        14.60 o                         
 -14   2   2        626.09        659.71         8.90 o                         
 -13   2   2       1976.91       1948.09        18.67 o                         
 -12   2   2        401.19        408.74         5.41 o                         
 -11   2   2       2108.15       2097.00        20.54 o                         
 -10   2   2       2606.57       2557.95        24.47 o                         
  -9   2   2       1585.39       1530.17        15.04 o                         
  -8   2   2       3375.10       3296.44        29.63 o                         
  -7   2   2         35.83         50.23         1.64 o                         
  -6   2   2       8727.76       8830.37       153.07 o                         
  -5   2   2       3911.78       3729.56        34.39 o                         
  -4   2   2        727.43        711.77         7.29 o                         
  -3   2   2      14267.03      14969.64       288.55 o                         
  -2   2   2       3127.20       3227.23        36.23 o                         
  -1   2   2        465.01        477.62         5.10 o                         
   1   2   2      14436.63      14749.23       291.82 o                         
   2   2   2      16333.07      16414.71       326.07 o                         
   3   2   2      11863.99      12423.83       219.89 o                         
   4   2   2         34.92         42.76         1.49 o                         
   5   2   2        499.34        430.42         7.84 o                         
   6   2   2        231.77        246.88         3.56 o                         
   7   2   2       1849.99       1898.93        18.36 o                         
   8   2   2       2167.99       2119.62        19.69 o                         
   9   2   2        455.41        472.50         5.75 o                         
  10   2   2       7748.94       7569.61        70.14 o                         
  11   2   2        268.63        290.72         4.85 o                         
  12   2   2        676.83        701.89         9.19 o                         
  13   2   2        695.87        735.94         8.89 o                         
 -15   3   2        258.09        289.76         6.63 o                         
 -14   3   2        117.93        124.78         4.07 o                         
 -13   3   2          3.93          9.59         2.89 o                         
 -12   3   2        178.84        174.63         4.53 o                         
 -11   3   2          7.95          9.27         1.86 o                         
 -10   3   2        156.23        154.22         3.20 o                         
  -9   3   2        298.43        278.95         3.90 o                         
  -8   3   2        119.91        112.89         2.71 o                         
  -7   3   2       2115.36       2022.42        20.08 o                         
  -6   3   2       1991.25       2020.38        19.04 o                         
  -5   3   2         10.83         24.47         1.15 o                         
  -4   3   2         11.19         19.39         1.00 o                         
  -3   3   2        135.84        142.29         1.93 o                         
  -2   3   2        178.49        185.05         2.31 o                         
  -1   3   2       2660.04       2803.25        36.49 o                         
   0   3   2       3699.38       3817.01        60.55 o                         
   1   3   2       1168.71       1186.98        14.89 o                         
   2   3   2       1189.50       1232.85        12.71 o                         
   3   3   2        434.42        400.71         4.23 o                         
   4   3   2         14.90         13.54         0.90 o                         
   5   3   2         13.49         26.98         1.47 o                         
   6   3   2       1012.90       1032.15        10.37 o                         
   7   3   2        679.55        704.21         7.28 o                         
   8   3   2        182.24        180.84         3.26 o                         
   9   3   2        616.11        610.88         6.26 o                         
  10   3   2         20.10         20.67         2.38 o                         
  11   3   2        445.95        429.33         5.92 o                         
  12   3   2         34.45         49.20         3.16 o                         
  13   3   2          1.31          5.94         2.98 o                         
 -15   4   2       1062.55       1066.65        12.82 o                         
 -14   4   2        531.11        548.62         7.96 o                         
 -13   4   2       1543.47       1535.40        18.01 o                         
 -12   4   2         14.31         21.49         2.80 o                         
 -11   4   2       2076.32       2063.04        20.14 o                         
 -10   4   2       1412.95       1408.37        14.85 o                         
  -9   4   2        259.95        249.74         3.75 o                         
  -8   4   2       3860.27       3741.55        34.93 o                         
  -7   4   2        538.68        496.29         6.08 o                         
  -6   4   2       2294.64       2191.59        21.63 o                         
  -5   4   2       3323.54       3379.44        34.34 o                         
  -4   4   2       4887.22       5115.93        51.46 o                         
  -3   4   2      23307.38      23865.84       394.43 o                         
  -2   4   2       2215.84       2261.07        22.97 o                         
  -1   4   2       7643.17       7988.00       237.26 o                         
   0   4   2       3506.57       3337.89        53.47 o                         
   1   4   2       3588.22       3824.13        45.99 o                         
   2   4   2       3559.91       3583.05        40.34 o                         
   3   4   2       1808.44       1814.07        17.76 o                         
   4   4   2       2034.71       1967.32        19.28 o                         
   5   4   2       7080.87       6807.08        96.93 o                         
   6   4   2        384.27        389.37         4.65 o                         
   7   4   2       2404.78       2299.90        22.04 o                         
   8   4   2       1447.12       1444.39        13.83 o                         
   9   4   2        847.87        811.66         8.32 o                         
  10   4   2        323.63        346.17         5.10 o                         
  11   4   2       1016.14       1002.77        10.81 o                         
  12   4   2       1990.68       2011.99        20.42 o                         
  13   4   2        826.96        879.36        10.49 o                         
 -15   5   2         33.10         47.34         3.91 o                         
 -14   5   2        315.73        331.88         6.38 o                         
 -13   5   2        112.48        132.68         4.47 o                         
 -12   5   2       1780.05       1749.11        18.54 o                         
 -11   5   2        433.52        418.08         6.14 o                         
 -10   5   2       1109.42       1052.07        10.98 o                         
  -9   5   2        573.85        583.07         7.09 o                         
  -8   5   2         52.79         57.54         2.01 o                         
  -7   5   2        889.21        920.02         9.94 o                         
  -6   5   2        134.71        120.53         2.60 o                         
  -5   5   2        188.81        264.24         3.65 o                         
  -4   5   2       5675.18       5807.50        61.54 o                         
  -3   5   2        196.79        186.07         2.98 o                         
  -2   5   2       1931.63       1819.48        20.83 o                         
  -1   5   2       5184.80       5375.07        85.50 o                         
   0   5   2        726.66        818.69        12.61 o                         
   1   5   2       1844.13       1811.04        22.34 o                         
   2   5   2          5.22          8.47         0.81 o                         
   3   5   2       1857.95       1902.77        22.08 o                         
   4   5   2        154.16        131.14         2.16 o                         
   5   5   2        266.09        269.33         3.92 o                         
   6   5   2       2910.71       2888.71        28.39 o                         
   7   5   2       1035.37       1029.76        10.56 o                         
   8   5   2          6.75          8.67         1.77 o                         
   9   5   2        936.30        888.10         9.70 o                         
  10   5   2        145.71        175.83         4.18 o                         
  11   5   2       1528.91       1539.61        15.90 o                         
  12   5   2         71.28         79.57         4.19 o                         
  13   5   2        135.30        131.51         4.54 o                         
 -14   6   2        234.30        254.54         6.73 o                         
 -13   6   2       1323.79       1340.49        15.06 o                         
 -12   6   2         92.66        118.41         3.94 o                         
 -11   6   2        387.74        419.25         6.42 o                         
 -10   6   2       1239.18       1212.95        12.51 o                         
  -9   6   2        749.79        689.45         8.16 o                         
  -8   6   2       2814.28       2793.57        26.47 o                         
  -7   6   2         90.13        100.48         2.83 o                         
  -6   6   2       5763.31       5939.35        60.02 o                         
  -5   6   2       1334.46       1175.56        12.58 o                         
  -4   6   2          3.15          4.12         1.10 o                         
  -3   6   2       5142.16       5169.55        58.20 o                         
  -2   6   2        485.61        500.68         6.80 o                         
  -1   6   2       3669.22       3725.86        59.71 o                         
   0   6   2       7968.81       7944.96       178.21 o                         
   1   6   2         55.03         69.14         2.61 o                         
   2   6   2       5748.94       5782.42        75.25 o                         
   3   6   2       2209.80       2203.98        27.17 o                         
   4   6   2        409.22        386.48         4.81 o                         
   5   6   2        590.31        571.56         6.67 o                         
   6   6   2        167.21        165.24         4.75 o                         
   7   6   2       1359.65       1384.22        14.43 o                         
   8   6   2       1010.94       1006.71        11.06 o                         
   9   6   2        524.37        525.83         6.65 o                         
  10   6   2       1267.78       1266.06        13.50 o                         
  11   6   2        372.44        356.00         6.01 o                         
  12   6   2        609.79        598.81         8.43 o                         
  13   6   2        541.03        570.61         8.55 o                         
 -14   7   2        158.97        168.68         5.68 o                         
 -13   7   2         45.04         56.75         3.87 o                         
 -12   7   2       1514.48       1475.39        16.22 o                         
 -11   7   2         39.71         43.92         3.10 o                         
 -10   7   2        102.33        133.29         3.73 o                         
  -9   7   2       1884.36       1848.99        19.01 o                         
  -8   7   2        249.29        246.06         4.44 o                         
  -7   7   2       3659.47       3636.37        37.41 o                         
  -6   7   2       2396.74       2355.88        24.48 o                         
  -5   7   2        309.87        274.30         3.93 o                         
  -4   7   2       2967.73       2904.22        33.19 o                         
  -3   7   2        605.98        624.74         7.92 o                         
  -2   7   2       1367.01       1373.79        17.28 o                         
  -1   7   2        574.28        545.89         8.15 o                         
   0   7   2       1024.84       1032.70        14.70 o                         
   1   7   2       5764.55       5758.28        75.38 o                         
   2   7   2        758.53        751.26        11.18 o                         
   3   7   2       2384.57       2341.09        27.13 o                         
   4   7   2        697.52        681.45         7.97 o                         
   5   7   2          8.53          6.80         1.17 o                         
   6   7   2       3069.02       2923.81        27.73 o                         
   7   7   2        592.45        584.02         7.36 o                         
   8   7   2        758.30        751.68         9.18 o                         
   9   7   2       1876.85       1894.68        18.83 o                         
  10   7   2          4.51          3.24         2.36 o                         
  11   7   2        605.89        596.26         7.51 o                         
  12   7   2        429.87        439.82         7.76 o                         
 -13   8   2        632.37        649.35         9.98 o                         
 -12   8   2          0.21         -3.38         3.38 o                         
 -11   8   2        503.54        511.65         8.11 o                         
 -10   8   2        643.69        650.90         8.17 o                         
  -9   8   2          4.63          8.12         2.48 o                         
  -8   8   2       1078.70       1033.65        11.36 o                         
  -7   8   2          2.96          5.28         1.79 o                         
  -6   8   2       1863.09       1827.27        20.46 o                         
  -5   8   2       2996.17       2949.21        28.93 o                         
  -4   8   2       2146.22       2244.65        28.84 o                         
  -3   8   2       3455.30       3512.73        42.82 o                         
  -2   8   2         71.81         58.58         2.17 o                         
  -1   8   2       1170.76       1171.69        16.52 o                         
   0   8   2       1062.37       1078.51        14.15 o                         
   1   8   2        570.68        583.33         8.52 o                         
   2   8   2       1189.86       1136.62        15.03 o                         
   3   8   2        317.58        329.58         5.50 o                         
   4   8   2         77.55         83.75         3.02 o                         
   5   8   2       5682.99       5518.11        59.21 o                         
   6   8   2        708.07        707.49         8.27 o                         
   7   8   2        429.21        397.34         5.41 o                         
   8   8   2        424.69        442.56         6.03 o                         
   9   8   2         51.97         55.27         2.89 o                         
  10   8   2        200.30        225.76         4.84 o                         
  11   8   2          2.93          2.61         2.62 o                         
  12   8   2         73.19         81.18         3.79 o                         
 -13   9   2         77.90         96.20         5.57 o                         
 -12   9   2       1694.70       1640.15        20.06 o                         
 -11   9   2        129.84        137.05         4.92 o                         
 -10   9   2        688.26        737.89         9.72 o                         
  -9   9   2       2999.90       2890.44        30.60 o                         
  -8   9   2        209.03        197.16         4.04 o                         
  -7   9   2       1893.23       1882.98        21.19 o                         
  -6   9   2       1627.55       1622.13        18.46 o                         
  -5   9   2        245.67        228.99         4.44 o                         
  -4   9   2       3417.54       3340.12        38.75 o                         
  -3   9   2         49.06         50.72         2.07 o                         
  -2   9   2       3990.21       3860.37        48.22 o                         
  -1   9   2       2618.10       2642.02        32.87 o                         
   0   9   2         85.43         91.32         3.37 o                         
   1   9   2       2608.44       2638.95        30.89 o                         
   2   9   2         85.00         85.77         3.20 o                         
   3   9   2       3107.19       3109.86        36.23 o                         
   4   9   2        905.07        913.83        11.21 o                         
   5   9   2        131.83        131.58         5.32 o                         
   6   9   2       4741.77       4556.55        46.81 o                         
   7   9   2        923.33        914.74        11.67 o                         
   8   9   2        175.38        171.90         4.62 o                         
   9   9   2        934.05        927.67        10.84 o                         
  10   9   2         64.72         83.94         3.67 o                         
  11   9   2       1120.17       1099.97        12.46 o                         
 -12  10   2         98.22         90.56         3.93 o                         
 -11  10   2        114.37        114.42         4.00 o                         
 -10  10   2         40.92         50.95         2.71 o                         
  -9  10   2        216.37        219.27         4.58 o                         
  -8  10   2        728.74        739.77         8.96 o                         
  -7  10   2        103.58        111.56         4.09 o                         
  -6  10   2       2153.10       2136.26        22.68 o                         
  -5  10   2         95.40         89.36         2.81 o                         
  -4  10   2         38.98         50.25         2.38 o                         
  -3  10   2        372.79        358.24         6.48 o                         
  -2  10   2         26.13         30.62         1.84 o                         
  -1  10   2       1138.96       1147.22        14.46 o                         
   0  10   2       1199.61       1209.44        16.14 o                         
   1  10   2        153.57        147.03         5.43 o                         
   2  10   2        321.58        307.85         5.72 o                         
   3  10   2        169.15        191.20         5.37 o                         
   4  10   2        303.63        301.01         5.92 o                         
   5  10   2         85.60         93.58         5.59 o                         
   6  10   2         24.80         25.53         2.13 o                         
   7  10   2        193.13        204.92         5.60 o                         
   8  10   2        119.72        130.99         4.62 o                         
   9  10   2         15.52         18.24         5.53 o                         
  10  10   2        118.51        122.21         4.39 o                         
  11  10   2          1.66         -0.62         2.77 o                         
 -12  11   2        805.31        821.58        10.66 o                         
 -11  11   2        255.84        247.43         5.71 o                         
 -10  11   2        539.97        538.51         9.85 o                         
  -9  11   2       2208.46       2149.15        22.36 o                         
  -8  11   2         54.21         71.46         3.32 o                         
  -7  11   2       1642.43       1591.35        17.49 o                         
  -6  11   2       4492.38       4390.81        45.10 o                         
  -5  11   2       4077.62       4001.18        49.37 o                         
  -4  11   2       1413.91       1398.67        18.38 o                         
  -3  11   2        527.15        529.69         8.09 o                         
  -2  11   2       1087.19       1077.30        16.52 o                         
  -1  11   2        995.28        964.78        12.68 o                         
   0  11   2       1759.66       1754.48        22.74 o                         
   1  11   2       1821.63       1837.18        23.88 o                         
   2  11   2        746.97        779.98        12.53 o                         
   3  11   2       1825.97       1843.12        24.15 o                         
   4  11   2       3301.81       3285.90        41.54 o                         
   5  11   2        154.76        153.98         5.51 o                         
   6  11   2       1814.59       1802.66        24.37 o                         
   7  11   2        224.56        229.38         5.79 o                         
   8  11   2        779.58        772.37        14.55 o                         
   9  11   2       2174.82       2210.61        27.96 o                         
  10  11   2         58.36         68.56         4.68 o                         
 -11  12   2         20.61         22.98         3.00 o                         
 -10  12   2        119.13        116.77         5.83 o                         
  -9  12   2         11.78         12.55         2.67 o                         
  -8  12   2          2.50          1.77         2.34 o                         
  -7  12   2         76.99         74.75         3.21 o                         
  -6  12   2        312.41        302.79         5.52 o                         
  -5  12   2        906.30        901.25        12.84 o                         
  -4  12   2        545.51        551.28         8.72 o                         
  -3  12   2         15.31         19.71         2.17 o                         
  -2  12   2         18.19         20.87         1.75 o                         
  -1  12   2        243.08        242.61         5.26 o                         
   0  12   2          1.68          4.30         2.27 o                         
   1  12   2         19.58         18.30         2.66 o                         
   2  12   2          3.83          6.44         3.18 o                         
   3  12   2        133.03        148.78         5.23 o                         
   4  12   2          1.77          0.42         3.41 o                         
   5  12   2        141.30        144.75        11.84 o                         
   6  12   2        125.42        126.27         8.24 o                         
   7  12   2         59.05         69.58         7.49 o                         
   8  12   2         18.60         21.27         3.93 o                         
   9  12   2          1.80         -0.30         3.06 o                         
 -10  13   2        835.44        859.81        12.58 o                         
  -9  13   2       2196.07       2146.51        26.39 o                         
  -8  13   2          4.23          1.83         4.01 o                         
  -7  13   2       1942.55       1872.28        30.05 o                         
  -6  13   2        892.14        863.18        12.59 o                         
  -5  13   2        765.38        769.24        11.59 o                         
  -4  13   2       1727.69       1668.22        21.96 o                         
  -3  13   2         22.05         25.24         2.83 o                         
  -2  13   2       2530.72       2549.05        32.68 o                         
  -1  13   2       1058.56       1111.68        15.81 o                         
   0  13   2        101.31        113.15         4.02 o                         
   1  13   2       1267.14       1287.41        16.55 o                         
   2  13   2        101.43         98.00         4.78 o                         
   3  13   2       1927.56       1943.68        25.82 o                         
   4  13   2       1300.61       1295.36        24.91 o                         
   5  13   2        126.35        128.17        10.16 o                         
   6  13   2       2428.18       2461.35        38.02 o                         
   7  13   2        262.45        258.10         9.90 o                         
   8  13   2        199.07        197.30        12.84 o                         
  -8  14   2         63.49         72.13         6.99 o                         
  -7  14   2        123.12        115.60         4.28 o                         
  -6  14   2          1.04          0.88         2.73 o                         
  -5  14   2         30.55         30.21         5.35 o                         
  -4  14   2         28.94         32.47         2.78 o                         
  -3  14   2         14.71         11.86         2.71 o                         
  -2  14   2         69.40         79.64         4.38 o                         
  -1  14   2          0.57          3.12         3.11 o                         
   0  14   2         62.06         62.14         3.55 o                         
   1  14   2         12.53         13.06         3.14 o                         
   2  14   2         10.41         11.35         2.95 o                         
   3  14   2        116.61        117.50         6.84 o                         
   4  14   2         68.74         75.32         6.66 o                         
   5  14   2        441.13        457.05        12.09 o                         
   6  14   2        246.00        227.35         8.23 o                         
   7  14   2         64.40         71.67         7.62 o                         
  -7  15   2       1401.59       1376.82        25.62 o                         
  -6  15   2        642.57        635.10        11.73 o                         
  -5  15   2        628.73        645.78        11.69 o                         
  -4  15   2       2041.11       2071.70        27.03 o                         
  -3  15   2          6.88         10.00         3.52 o                         
  -2  15   2        699.98        707.40        12.41 o                         
  -1  15   2        178.63        183.92         5.64 o                         
   0  15   2        123.87        130.96         6.00 o                         
   1  15   2       1436.54       1474.38        20.83 o                         
   2  15   2          7.28          7.80         3.45 o                         
   3  15   2       1029.37       1009.85        15.52 o                         
   4  15   2       1324.10       1372.96        21.52 o                         
   5  15   2         15.45         11.55         4.50 o                         
  -4  16   2          0.55          3.04         4.66 o                         
  -3  16   2         55.23         61.88         5.28 o                         
  -2  16   2          0.52          8.61         5.16 o                         
  -1  16   2          2.09         11.60         3.92 o                         
   0  16   2        203.23        217.78         6.66 o                         
   1  16   2          2.38         -0.12         4.05 o                         
   2  16   2         89.80         97.97         4.96 o                         
   3  16   2         84.13         93.20         5.59 o                         
 -15   1   3       1552.77       1517.33        16.17 o                         
 -14   1   3        503.53        488.43         7.53 o                         
 -13   1   3        196.17        197.24         4.41 o                         
 -12   1   3       2760.29       2725.61        26.35 o                         
 -11   1   3        154.85        156.33         2.83 o                         
 -10   1   3       1566.96       1584.09        15.66 o                         
  -9   1   3       8000.93       8079.07        85.81 o                         
  -8   1   3        452.88        453.45         5.02 o                         
  -7   1   3       8100.12       8061.29       255.27 o                         
  -6   1   3       5190.34       5583.40        62.84 o                         
  -5   1   3       5548.90       5663.02       104.99 o                         
  -4   1   3       8296.61       8046.55       143.88 o                         
  -3   1   3        932.34        983.50        10.89 o                         
  -2   1   3      19367.23      19183.26       322.44 o                         
  -1   1   3       5519.59       5563.27       106.18 o                         
   0   1   3        324.20        284.03         4.34 o                         
   1   1   3      12751.44      13070.35       267.93 o                         
   2   1   3          5.11          5.85         1.14 o                         
   3   1   3      14218.67      14724.91       263.16 o                         
   4   1   3       4484.17       4596.95        46.56 o                         
   5   1   3       1152.61       1160.25        12.50 o                         
   6   1   3      10826.67      11163.73       177.03 o                         
   7   1   3         65.50         65.50         2.21 o                         
   8   1   3       1600.60       1622.64        16.12 o                         
   9   1   3        870.92        898.26        10.79 o                         
  10   1   3        257.57        261.13         4.49 o                         
  11   1   3       1651.96       1615.84        15.96 o                         
  12   1   3        396.25        394.99         5.73 o                         
  13   1   3        158.58        164.10         3.98 o                         
 -15   2   3        124.63        135.10         4.44 o                         
 -14   2   3        118.76        129.98         4.18 o                         
 -13   2   3         86.65         91.33         3.29 o                         
 -12   2   3        109.21        108.14         3.44 o                         
 -11   2   3         32.95         38.42         2.22 o                         
 -10   2   3       1667.04       1629.20        15.46 o                         
  -9   2   3        260.93        239.69         4.11 o                         
  -8   2   3         41.78         60.19         1.88 o                         
  -7   2   3        105.23        117.33         2.36 o                         
  -6   2   3        461.46        418.32         4.61 o                         
  -5   2   3       2887.13       3098.78        30.00 o                         
  -4   2   3        743.85        872.89         8.83 o                         
  -3   2   3        339.82        357.73         4.13 o                         
  -2   2   3         42.79         56.49         1.27 o                         
  -1   2   3         82.24        103.05         1.73 o                         
   0   2   3       1025.67       1046.96        10.89 o                         
   1   2   3       1375.59       1439.46        14.89 o                         
   2   2   3       1249.41       1350.85        15.33 o                         
   3   2   3        761.51        835.97        11.07 o                         
   4   2   3         34.43         61.78         2.07 o                         
   5   2   3        610.40        640.18         8.78 o                         
   6   2   3        656.46        696.61         7.45 o                         
   7   2   3        234.44        241.20         3.60 o                         
   8   2   3         91.15         95.26         2.75 o                         
   9   2   3        199.14        194.11         3.93 o                         
  10   2   3          3.37          5.26         2.20 o                         
  11   2   3         40.04         35.17         2.67 o                         
  12   2   3         63.40         59.63         2.54 o                         
  13   2   3          2.57          2.90         3.09 o                         
 -15   3   3       1040.50       1038.13        14.43 o                         
 -14   3   3        557.73        527.47         7.55 o                         
 -13   3   3        336.63        335.00         5.36 o                         
 -12   3   3       2914.39       2866.72        30.25 o                         
 -11   3   3        172.63        162.50         3.52 o                         
 -10   3   3       1230.34       1242.57        13.15 o                         
  -9   3   3       4469.52       4541.57        42.26 o                         
  -8   3   3        621.51        629.24         7.15 o                         
  -7   3   3       7676.65       7568.27        85.22 o                         
  -6   3   3       4561.69       4887.34        47.09 o                         
  -5   3   3       3866.43       3761.16        38.09 o                         
  -4   3   3       6455.63       6435.01       102.05 o                         
  -3   3   3         20.93         24.22         1.25 o                         
  -2   3   3       8233.29       8318.82       177.36 o                         
  -1   3   3       3038.70       3092.92        34.97 o                         
   0   3   3       6866.88       6728.83       125.18 o                         
   1   3   3      10983.35      11032.72       231.98 o                         
   2   3   3        769.92        817.90         9.90 o                         
   3   3   3       7984.16       8253.26       116.81 o                         
   4   3   3       3880.41       4030.49        40.92 o                         
   5   3   3       1077.51       1141.44        11.68 o                         
   6   3   3       5362.30       5335.97        60.28 o                         
   7   3   3        182.26        181.76         3.38 o                         
   8   3   3       2252.29       2264.49        21.10 o                         
   9   3   3       1549.12       1623.29        15.72 o                         
  10   3   3         79.19         91.95         2.82 o                         
  11   3   3       1159.82       1121.09        11.68 o                         
  12   3   3        192.69        204.86         4.79 o                         
  13   3   3        235.92        235.92         6.25 o                         
 -15   4   3         20.70         15.13         3.50 o                         
 -14   4   3          9.52          9.34         3.25 o                         
 -13   4   3        168.11        174.17         4.45 o                         
 -12   4   3          2.71          0.31         2.11 o                         
 -11   4   3        412.55        425.10         5.68 o                         
 -10   4   3        530.03        520.34         6.30 o                         
  -9   4   3         34.91         42.30         2.59 o                         
  -8   4   3       2744.38       2761.90        27.19 o                         
  -7   4   3        720.80        698.72         7.73 o                         
  -6   4   3       3135.48       3331.11        40.57 o                         
  -5   4   3         14.74         16.04         1.25 o                         
  -4   4   3        506.17        478.25         5.01 o                         
  -3   4   3       3696.20       3753.74        37.88 o                         
  -2   4   3          2.78          3.04         0.74 o                         
  -1   4   3       1691.88       1691.28        19.78 o                         
   0   4   3        657.41        580.05         7.66 o                         
   1   4   3        480.11        568.47         7.13 o                         
   2   4   3       4942.13       5192.56        62.50 o                         
   3   4   3        490.20        518.17         6.35 o                         
   4   4   3       1288.79       1284.22        14.39 o                         
   5   4   3        914.10        864.76         9.16 o                         
   6   4   3        306.32        313.59         5.21 o                         
   7   4   3        995.39        975.10        10.63 o                         
   8   4   3        148.74        146.58         3.35 o                         
   9   4   3        511.65        508.70         6.29 o                         
  10   4   3         45.07         52.13         2.44 o                         
  11   4   3        212.09        195.09         4.38 o                         
  12   4   3        466.62        476.56         7.70 o                         
 -15   5   3        727.99        751.67        10.17 o                         
 -14   5   3        311.79        303.32         6.20 o                         
 -13   5   3        176.40        169.74         4.94 o                         
 -12   5   3       1609.67       1587.01        16.15 o                         
 -11   5   3        156.40        142.34         3.42 o                         
 -10   5   3       2702.75       2649.39        26.53 o                         
  -9   5   3       2521.93       2578.47        24.60 o                         
  -8   5   3         14.00         22.36         1.73 o                         
  -7   5   3       2928.67       2987.10        30.81 o                         
  -6   5   3       2025.87       2148.11        23.59 o                         
  -5   5   3       2927.62       2891.59        33.10 o                         
  -4   5   3       3422.20       3383.71        31.33 o                         
  -3   5   3         38.01         50.29         1.31 o                         
  -2   5   3       6725.71       6445.06        83.46 o                         
  -1   5   3      10952.67      11300.16       277.73 o                         
   0   5   3       5302.82       5792.46        82.42 o                         
   1   5   3        965.87        800.38        10.57 o                         
   2   5   3        203.91        217.93         3.14 o                         
   3   5   3       7460.43       7566.94        98.30 o                         
   4   5   3       4021.52       4075.43        43.66 o                         
   5   5   3       1683.69       1640.28        19.46 o                         
   6   5   3       2775.47       2748.30        31.88 o                         
   7   5   3        876.10        843.79         9.80 o                         
   8   5   3        651.19        666.75         7.99 o                         
   9   5   3       1287.12       1279.27        13.30 o                         
  10   5   3        643.44        592.46         8.15 o                         
  11   5   3        598.07        577.59         7.70 o                         
  12   5   3        461.79        448.25         8.09 o                         
 -14   6   3        197.02        211.08         6.38 o                         
 -13   6   3        478.61        483.74         7.54 o                         
 -12   6   3          0.26          3.61         2.85 o                         
 -11   6   3       1218.26       1202.46        12.63 o                         
 -10   6   3       1907.65       1836.14        18.14 o                         
  -9   6   3         73.34         74.43         2.92 o                         
  -8   6   3        680.52        671.10         8.24 o                         
  -7   6   3          4.03          2.90         1.78 o                         
  -6   6   3       5345.33       5437.61        52.48 o                         
  -5   6   3       2940.79       2908.65        28.47 o                         
  -4   6   3        169.87        183.24         2.98 o                         
  -3   6   3       5266.90       5347.80        51.36 o                         
  -2   6   3         14.42         18.57         1.32 o                         
  -1   6   3        726.82        686.67         9.30 o                         
   0   6   3       2417.10       2513.08        33.37 o                         
   1   6   3       1808.90       1868.72        21.65 o                         
   2   6   3       4845.63       4854.73        54.86 o                         
   3   6   3       1561.71       1604.46        18.93 o                         
   4   6   3         95.66         92.08         3.87 o                         
   5   6   3       2792.45       2801.06        32.40 o                         
   6   6   3       1237.31       1212.77        15.88 o                         
   7   6   3       1237.10       1226.13        14.50 o                         
   8   6   3        356.26        336.23         4.97 o                         
   9   6   3        467.14        472.19         6.52 o                         
  10   6   3        451.28        434.59         6.58 o                         
  11   6   3         41.47         51.68         3.01 o                         
  12   6   3         67.59         71.47         3.57 o                         
 -14   7   3        286.61        272.74         6.44 o                         
 -13   7   3        341.81        359.58         7.84 o                         
 -12   7   3       1600.93       1599.01        18.24 o                         
 -11   7   3         10.28         12.15         2.36 o                         
 -10   7   3        775.33        759.45         9.08 o                         
  -9   7   3        645.48        637.11         8.27 o                         
  -8   7   3        111.41        131.18         3.51 o                         
  -7   7   3       2565.64       2513.50        25.02 o                         
  -6   7   3        501.53        542.08         6.43 o                         
  -5   7   3        198.65        153.23         3.52 o                         
  -4   7   3       4473.78       4527.99        45.87 o                         
  -3   7   3          0.94          3.34         1.06 o                         
  -2   7   3       1432.30       1419.47        16.81 o                         
  -1   7   3        370.81        380.21         7.46 o                         
   0   7   3       3302.79       3232.62        42.79 o                         
   1   7   3       6683.21       6756.68        87.92 o                         
   2   7   3        228.06        235.90         7.33 o                         
   3   7   3       1487.17       1550.84        18.41 o                         
   4   7   3        697.96        674.89         8.87 o                         
   5   7   3          3.94          2.47         1.46 o                         
   6   7   3       1830.93       1852.47        22.08 o                         
   7   7   3         81.06         85.47         3.51 o                         
   8   7   3        942.67        924.20        10.47 o                         
   9   7   3       1568.15       1526.36        17.02 o                         
  10   7   3        119.38        126.49         4.07 o                         
  11   7   3       1008.66        955.90        11.01 o                         
 -14   8   3        216.86        206.64         6.08 o                         
 -13   8   3        307.15        316.95         6.92 o                         
 -12   8   3         72.98         70.28         4.05 o                         
 -11   8   3       2036.82       1930.84        20.44 o                         
 -10   8   3        312.01        350.99         5.66 o                         
  -9   8   3        154.28        175.42         4.35 o                         
  -8   8   3       3207.00       3092.81        30.77 o                         
  -7   8   3        790.51        761.90         9.19 o                         
  -6   8   3       4580.90       4473.51        43.53 o                         
  -5   8   3        618.88        634.43         7.55 o                         
  -4   8   3        523.17        560.59         7.54 o                         
  -3   8   3       4706.68       4634.99        52.52 o                         
  -2   8   3        261.15        268.09         4.90 o                         
  -1   8   3       3458.93       3561.12        57.86 o                         
   0   8   3       3391.15       3308.11        71.28 o                         
   1   8   3         21.96         21.81         2.62 o                         
   2   8   3       4108.84       4180.58        55.37 o                         
   3   8   3       1119.06       1133.44        15.04 o                         
   4   8   3       2968.70       2934.97        34.13 o                         
   5   8   3       1239.30       1256.44        14.68 o                         
   6   8   3        212.18        204.36         4.20 o                         
   7   8   3       1404.63       1359.14        16.31 o                         
   8   8   3        561.83        519.34         8.44 o                         
   9   8   3        474.48        471.80         6.81 o                         
  10   8   3        376.41        352.04         5.71 o                         
  11   8   3          3.38          8.00         2.84 o                         
 -13   9   3        153.25        161.03         5.37 o                         
 -12   9   3        608.31        609.59        11.21 o                         
 -11   9   3         13.12         12.16         2.42 o                         
 -10   9   3        920.78        891.12        10.04 o                         
  -9   9   3        410.61        415.10         6.49 o                         
  -8   9   3         17.78         20.30         2.33 o                         
  -7   9   3        427.04        441.32         5.95 o                         
  -6   9   3        135.73        138.64         3.47 o                         
  -5   9   3          8.86          9.87         2.13 o                         
  -4   9   3       2424.84       2365.52        27.58 o                         
  -3   9   3         46.40         61.52         3.60 o                         
  -2   9   3       1199.22       1197.07        16.93 o                         
  -1   9   3        818.13        845.01        13.05 o                         
   0   9   3        448.37        502.36         9.53 o                         
   1   9   3       1131.58       1102.60        16.25 o                         
   2   9   3         13.22         24.12         3.08 o                         
   3   9   3       1947.79       1960.19        25.26 o                         
   4   9   3        266.93        263.87         5.59 o                         
   5   9   3        173.67        170.34         7.39 o                         
   6   9   3       1274.81       1254.72        13.60 o                         
   7   9   3        249.16        246.94         4.98 o                         
   8   9   3        162.57        162.23         5.94 o                         
   9   9   3        276.11        283.39         6.55 o                         
  10   9   3         12.89         25.07         2.78 o                         
 -12  10   3          0.30          1.98         3.24 o                         
 -11  10   3       1414.32       1369.75        15.26 o                         
 -10  10   3       1164.29       1108.59        14.12 o                         
  -9  10   3        525.55        515.19         7.64 o                         
  -8  10   3       1118.61       1081.71        12.13 o                         
  -7  10   3          0.49          1.72         1.92 o                         
  -6  10   3       2144.69       2156.08        22.87 o                         
  -5  10   3       2334.68       2289.74        25.46 o                         
  -4  10   3        169.32        168.00         3.73 o                         
  -3  10   3       6403.26       6168.98        80.71 o                         
  -2  10   3        426.84        454.32         7.97 o                         
  -1  10   3       2164.22       2235.26        33.91 o                         
   0  10   3       3217.13       3255.22        48.10 o                         
   1  10   3       1347.82       1361.71        17.97 o                         
   2  10   3       2794.86       2835.39        38.64 o                         
   3  10   3        850.82        843.86        13.84 o                         
   4  10   3       1214.40       1224.59        15.95 o                         
   5  10   3       1634.57       1663.10        20.88 o                         
   6  10   3         17.45         22.00         1.94 o                         
   7  10   3       1917.80       1876.15        25.47 o                         
   8  10   3        400.85        388.27        10.09 o                         
   9  10   3        769.83        764.12        11.64 o                         
  10  10   3        558.30        552.51         9.33 o                         
 -12  11   3         64.03         65.70         3.96 o                         
 -11  11   3         10.13          7.64         2.67 o                         
 -10  11   3        156.16        177.69         4.61 o                         
  -9  11   3         46.20         42.47         2.99 o                         
  -8  11   3         61.86         68.41         3.23 o                         
  -7  11   3          6.04          9.39         3.13 o                         
  -6  11   3        206.38        202.31         4.83 o                         
  -5  11   3         38.79         48.39         2.55 o                         
  -4  11   3        277.10        270.26         4.93 o                         
  -3  11   3          0.36          2.36         1.43 o                         
  -2  11   3         25.91         34.52         2.88 o                         
  -1  11   3          6.22          5.35         1.70 o                         
   0  11   3        269.15        221.56         5.51 o                         
   1  11   3       1222.34       1279.93        16.19 o                         
   2  11   3          9.35          6.09         3.25 o                         
   3  11   3          3.88          4.40         3.07 o                         
   4  11   3        382.80        378.34         9.04 o                         
   5  11   3          0.20         -2.84         2.99 o                         
   6  11   3         19.60         26.23         3.33 o                         
   7  11   3        185.68        187.26         5.15 o                         
   8  11   3        136.18        131.30         8.40 o                         
   9  11   3        540.99        527.84        12.45 o                         
 -11  12   3        685.74        657.82        10.10 o                         
 -10  12   3        428.50        421.77         7.29 o                         
  -9  12   3        650.45        639.64         9.07 o                         
  -8  12   3       1942.52       1858.07        19.65 o                         
  -7  12   3         44.34         43.18         3.07 o                         
  -6  12   3       1030.21       1015.78        15.96 o                         
  -5  12   3       2131.88       2106.21        26.99 o                         
  -4  12   3        567.04        557.54         8.21 o                         
  -3  12   3       2880.35       2783.01        35.18 o                         
  -2  12   3         87.46        106.30         4.29 o                         
  -1  12   3       1424.73       1475.04        19.89 o                         
   0  12   3       4847.73       4763.51        54.91 o                         
   1  12   3        270.81        246.16         5.56 o                         
   2  12   3       2435.38       2484.07        34.68 o                         
   3  12   3        473.62        481.49         9.01 o                         
   4  12   3       1259.42       1290.06        17.19 o                         
   5  12   3       1071.91       1056.45        16.38 o                         
   6  12   3         40.19         38.43         3.83 o                         
   7  12   3       1245.56       1192.48        22.13 o                         
   8  12   3        398.31        392.36        10.73 o                         
 -10  13   3         38.89         40.59         3.78 o                         
  -9  13   3          0.04         -1.26         2.80 o                         
  -8  13   3         16.45         11.27         3.21 o                         
  -7  13   3         43.67         41.57         3.66 o                         
  -6  13   3        158.37        154.23         5.14 o                         
  -5  13   3         37.66         48.23         2.93 o                         
  -4  13   3          0.92          2.14         2.60 o                         
  -3  13   3        199.06        201.71         5.11 o                         
  -2  13   3         18.09         20.88         2.66 o                         
  -1  13   3          0.26          1.00         2.66 o                         
   0  13   3         33.06         37.53         2.79 o                         
   1  13   3          0.59          3.27         2.58 o                         
   2  13   3         31.57         25.07         3.18 o                         
   3  13   3         15.37         19.41         4.34 o                         
   4  13   3        203.86        205.26        10.05 o                         
   5  13   3         22.63         18.71         3.77 o                         
   6  13   3          0.93         -1.05         3.79 o                         
   7  13   3        133.05        132.18         8.21 o                         
  -8  14   3        886.34        858.83        12.78 o                         
  -7  14   3         51.52         45.84         4.41 o                         
  -6  14   3       1012.10        988.35        14.75 o                         
  -5  14   3        299.55        304.61         6.37 o                         
  -4  14   3         18.99         17.39         3.13 o                         
  -3  14   3       4479.53       4502.06        60.68 o                         
  -2  14   3        396.17        370.23         7.62 o                         
  -1  14   3       1842.96       1817.21        26.86 o                         
   0  14   3       1351.11       1371.61        17.86 o                         
   1  14   3         63.70         72.05         4.86 o                         
   2  14   3       1496.31       1499.53        22.73 o                         
   3  14   3         40.57         39.58         3.49 o                         
   4  14   3        700.85        693.52        13.13 o                         
   5  14   3       1293.29       1359.78        23.66 o                         
   6  14   3        296.27        281.68        13.01 o                         
  -7  15   3         75.99         74.43         3.98 o                         
  -6  15   3         20.61         23.19         3.54 o                         
  -5  15   3          4.41          2.59         2.54 o                         
  -4  15   3        642.78        665.67        11.06 o                         
  -3  15   3         14.74         19.80         3.06 o                         
  -2  15   3          1.39          8.98         2.75 o                         
  -1  15   3        207.09        203.89         7.52 o                         
   0  15   3        117.25        109.98         5.92 o                         
   1  15   3          0.70          6.55         4.96 o                         
   2  15   3         15.58          7.41         5.56 o                         
   3  15   3        280.33        287.67         9.98 o                         
   4  15   3        170.28        180.97         9.89 o                         
  -4  16   3        141.37        147.80         5.18 o                         
  -3  16   3        658.78        680.58        12.26 o                         
  -2  16   3        107.03        109.25         5.20 o                         
  -1  16   3        673.75        687.47        12.48 o                         
   0  16   3       1582.49       1618.39        23.05 o                         
   1  16   3          1.04         -0.36         4.86 o                         
 -15   0   4         16.21         19.84         4.68 o                         
 -14   0   4       2631.66       2603.23        36.24 o                         
 -13   0   4       1304.81       1271.92        19.09 o                         
 -12   0   4        466.35        457.85         8.83 o                         
 -11   0   4       7159.46       7028.89        92.18 o                         
 -10   0   4         15.35         16.51         2.80 o                         
  -9   0   4       2852.00       2735.55        36.59 o                         
  -8   0   4       2662.17       2463.90        30.51 o                         
  -7   0   4        656.02        675.48        10.01 o                         
  -6   0   4      10407.21      10595.30       267.89 o                         
  -5   0   4         37.08         42.86         2.21 o                         
  -4   0   4         68.66        133.43         3.25 o                         
  -3   0   4      12818.83      12819.91       322.83 o                         
  -2   0   4       1611.19       1593.49        23.28 o                         
  -1   0   4       2173.35       2198.28        31.71 o                         
   0   0   4       3828.23       3802.39        70.14 o                         
   1   0   4       4351.03       4483.78       101.70 o                         
   2   0   4       4370.07       4039.11        64.80 o                         
   3   0   4        107.50         99.06         3.85 o                         
   4   0   4       5072.52       5050.68        81.13 o                         
   5   0   4       2261.00       2059.68        34.51 o                         
   6   0   4       1571.80       1662.55        21.26 o                         
   7   0   4       3012.93       3045.65        40.81 o                         
   8   0   4       2318.32       2236.63        28.51 o                         
   9   0   4        475.95        493.57         9.44 o                         
  10   0   4       4167.84       4207.03        62.04 o                         
  11   0   4         64.48         86.26         5.92 o                         
  12   0   4       1439.17       1520.75        21.13 o                         
 -15   1   4         74.02         81.30         3.95 o                         
 -14   1   4         15.99         22.95         3.15 o                         
 -13   1   4         97.32        115.34         3.61 o                         
 -12   1   4        281.69        282.03         4.82 o                         
 -11   1   4         96.63        108.95         2.94 o                         
 -10   1   4       1052.58       1037.30        12.29 o                         
  -9   1   4         56.93         57.11         2.22 o                         
  -8   1   4        523.34        512.06         5.38 o                         
  -7   1   4        593.73        581.31         5.97 o                         
  -6   1   4         82.21        101.21         1.93 o                         
  -5   1   4         89.84         73.54         2.70 o                         
  -4   1   4       1196.81       1294.79        14.34 o                         
  -3   1   4        247.37        257.74         3.56 o                         
  -2   1   4        374.81        411.46         4.55 o                         
  -1   1   4        522.60        578.25         6.78 o                         
   0   1   4        150.12        132.25         2.19 o                         
   1   1   4        290.61        324.66         4.58 o                         
   2   1   4         44.58         49.20         1.89 o                         
   3   1   4        263.44        266.36         4.66 o                         
   4   1   4         53.10         62.63         2.32 o                         
   5   1   4        545.62        568.85         6.63 o                         
   6   1   4         51.80         63.86         2.22 o                         
   7   1   4         16.61         23.24         1.85 o                         
   8   1   4        148.99        153.66         3.61 o                         
   9   1   4         52.44         62.75         2.83 o                         
  10   1   4         18.03         25.50         2.75 o                         
  11   1   4         22.62         24.33         2.84 o                         
  12   1   4          0.05          2.19         2.91 o                         
 -15   2   4        104.13        115.54         4.31 o                         
 -14   2   4       2690.66       2757.37        28.21 o                         
 -13   2   4       1175.39       1182.91        13.26 o                         
 -12   2   4        821.46        806.15         9.14 o                         
 -11   2   4       5322.51       5288.37        51.57 o                         
 -10   2   4         18.48         26.18         2.14 o                         
  -9   2   4       2861.05       2806.86        26.61 o                         
  -8   2   4       2976.41       2826.50        26.65 o                         
  -7   2   4        101.86        119.11         2.48 o                         
  -6   2   4       5421.13       5083.44        51.28 o                         
  -5   2   4       6051.88       6025.68        67.82 o                         
  -4   2   4        602.25        554.67         6.32 o                         
  -3   2   4       4247.55       4244.18        45.15 o                         
  -2   2   4       1207.71       1219.12        12.18 o                         
  -1   2   4      12348.22      11940.04       252.53 o                         
   0   2   4       2562.72       2328.51        26.67 o                         
   1   2   4         11.23         17.68         1.38 o                         
   2   2   4       3590.17       3412.09        38.93 o                         
   3   2   4       1205.04       1161.83        14.18 o                         
   4   2   4       1009.33        967.63        11.23 o                         
   5   2   4       3148.47       3047.24        33.25 o                         
   6   2   4        630.74        621.14         7.26 o                         
   7   2   4       5472.49       5318.30        49.50 o                         
   8   2   4       3093.55       3046.59        27.98 o                         
   9   2   4        423.60        431.69         5.80 o                         
  10   2   4       1066.09       1115.71        12.30 o                         
  11   2   4        219.07        215.55         4.76 o                         
  12   2   4       1233.99       1299.24        13.13 o                         
 -15   3   4        113.07        122.86         4.34 o                         
 -14   3   4        334.50        338.47         5.64 o                         
 -13   3   4         17.32         24.53         2.76 o                         
 -12   3   4        273.92        267.98         4.90 o                         
 -11   3   4        310.45        314.95         4.95 o                         
 -10   3   4       2895.54       2824.77        28.11 o                         
  -9   3   4         19.84         32.69         2.00 o                         
  -8   3   4         16.54         25.67         1.74 o                         
  -7   3   4         15.53         22.05         1.58 o                         
  -6   3   4          2.02          1.62         1.41 o                         
  -5   3   4         29.56         46.70         1.51 o                         
  -4   3   4        229.29        243.83         3.17 o                         
  -3   3   4        906.49        918.48         9.88 o                         
  -2   3   4       2624.41       2673.17        27.24 o                         
  -1   3   4       5580.73       5980.66        84.92 o                         
   0   3   4       2849.17       3140.72        33.66 o                         
   1   3   4       1156.71       1380.79        15.29 o                         
   2   3   4        293.31        281.06         3.46 o                         
   3   3   4        603.73        621.99         7.53 o                         
   4   3   4        134.34        141.51         2.56 o                         
   5   3   4        191.16        199.88         3.28 o                         
   6   3   4         15.54         17.80         1.40 o                         
   7   3   4        408.54        406.01         5.21 o                         
   8   3   4        140.69        150.01         2.93 o                         
   9   3   4        814.68        829.66         9.42 o                         
  10   3   4        100.21         95.97         3.34 o                         
  11   3   4        201.90        221.36         5.07 o                         
  12   3   4        121.07        122.98         3.63 o                         
 -15   4   4         56.53         72.07         3.42 o                         
 -14   4   4       2013.07       2012.59        20.28 o                         
 -13   4   4        965.21        957.09        10.92 o                         
 -12   4   4        721.07        691.87         8.25 o                         
 -11   4   4       2116.47       2089.03        20.48 o                         
 -10   4   4       1033.11       1041.39        10.91 o                         
  -9   4   4       4377.85       4289.68        40.08 o                         
  -8   4   4       1440.23       1407.53        14.53 o                         
  -7   4   4        616.74        665.05         7.85 o                         
  -6   4   4       6126.14       6044.29        60.97 o                         
  -5   4   4       1255.08       1252.41        13.28 o                         
  -4   4   4        770.48        742.22         7.82 o                         
  -3   4   4       4374.48       4127.07        39.78 o                         
  -2   4   4        581.47        571.14         6.46 o                         
  -1   4   4        363.16        312.45         4.46 o                         
   0   4   4       5180.46       5383.62        72.50 o                         
   1   4   4       4819.60       4887.89        59.07 o                         
   2   4   4       3078.95       2863.03        32.85 o                         
   3   4   4        319.10        292.88         4.30 o                         
   4   4   4       2512.22       2485.47        25.68 o                         
   5   4   4       2975.72       2922.29        30.24 o                         
   6   4   4        128.13        139.64         2.83 o                         
   7   4   4       1419.49       1378.22        13.81 o                         
   8   4   4       1584.05       1525.58        16.13 o                         
   9   4   4        545.49        576.98         6.98 o                         
  10   4   4       2363.10       2394.51        24.78 o                         
  11   4   4          4.81          2.77         2.36 o                         
  12   4   4       1085.82       1124.42        13.02 o                         
 -15   5   4       1863.12       1941.96        20.99 o                         
 -14   5   4         65.20         70.14         4.28 o                         
 -13   5   4        229.31        234.67         6.89 o                         
 -12   5   4        886.81        861.73         9.80 o                         
 -11   5   4        240.65        212.69         4.22 o                         
 -10   5   4        362.42        405.67         5.75 o                         
  -9   5   4        218.29        204.43         3.83 o                         
  -8   5   4        453.86        443.38         6.38 o                         
  -7   5   4        927.94        885.31        10.08 o                         
  -6   5   4          4.76          4.81         1.46 o                         
  -5   5   4       1635.54       1577.98        15.85 o                         
  -4   5   4       1695.89       1700.85        17.83 o                         
  -3   5   4         13.52         11.99         1.25 o                         
  -2   5   4       1031.27       1046.72        11.90 o                         
  -1   5   4        726.52        737.09         9.24 o                         
   0   5   4        834.56        804.56        10.12 o                         
   1   5   4        243.39        213.78         3.56 o                         
   2   5   4         26.85         40.54         1.99 o                         
   3   5   4       2501.62       2461.43        26.84 o                         
   4   5   4        467.91        467.84         7.17 o                         
   5   5   4        540.11        537.28         6.52 o                         
   6   5   4        861.71        878.95        12.39 o                         
   7   5   4         38.48         46.03         2.44 o                         
   8   5   4        599.18        592.75         8.86 o                         
   9   5   4        711.04        719.96         8.94 o                         
  10   5   4        102.50        105.63         3.29 o                         
  11   5   4        988.72        976.84        12.97 o                         
 -14   6   4        630.59        630.11         8.44 o                         
 -13   6   4        489.50        488.35         7.66 o                         
 -12   6   4        692.45        645.11         8.77 o                         
 -11   6   4       1256.10       1303.92        14.21 o                         
 -10   6   4        262.69        243.98         4.54 o                         
  -9   6   4       2388.02       2251.77        22.85 o                         
  -8   6   4       2504.46       2391.76        25.16 o                         
  -7   6   4          3.06          9.18         1.79 o                         
  -6   6   4       2567.60       2578.09        25.48 o                         
  -5   6   4       1270.24       1254.56        12.88 o                         
  -4   6   4       1910.07       1901.06        18.86 o                         
  -3   6   4       2924.59       2929.45        33.50 o                         
  -2   6   4        120.43        143.72         4.30 o                         
  -1   6   4       2090.71       1949.27        22.77 o                         
   0   6   4       1187.71       1151.97        14.67 o                         
   1   6   4        123.04        140.48         2.93 o                         
   2   6   4       2726.72       2624.39        28.48 o                         
   3   6   4        121.35        128.74         2.63 o                         
   4   6   4        542.29        543.49         7.26 o                         
   5   6   4       4318.34       4242.48        48.67 o                         
   6   6   4        913.98        891.74        13.00 o                         
   7   6   4       1868.55       1802.24        20.64 o                         
   8   6   4        678.57        665.85        10.05 o                         
   9   6   4        408.70        407.85         6.74 o                         
  10   6   4        349.55        384.11         6.48 o                         
  11   6   4        497.06        475.48        10.15 o                         
 -14   7   4        473.19        501.31         8.58 o                         
 -13   7   4        319.41        328.59         8.10 o                         
 -12   7   4       1115.68       1117.53        12.80 o                         
 -11   7   4        244.62        260.19         5.07 o                         
 -10   7   4       2446.96       2453.72        24.95 o                         
  -9   7   4        543.85        564.97         7.64 o                         
  -8   7   4        770.17        733.78         9.09 o                         
  -7   7   4        776.04        780.03         9.21 o                         
  -6   7   4         20.88         31.24         2.20 o                         
  -5   7   4         96.63         92.36         2.33 o                         
  -4   7   4       2919.62       2932.60        27.50 o                         
  -3   7   4       1049.41       1071.12        12.36 o                         
  -2   7   4       3310.26       3162.59        32.45 o                         
  -1   7   4        931.72        966.33        12.83 o                         
   0   7   4        708.35        692.81         8.91 o                         
   1   7   4       2154.23       2149.47        25.12 o                         
   2   7   4          5.33          6.95         1.54 o                         
   3   7   4       1180.18       1125.57        13.88 o                         
   4   7   4         45.68         48.74         2.87 o                         
   5   7   4        131.51        121.42         3.19 o                         
   6   7   4       2582.18       2601.93        32.97 o                         
   7   7   4          0.63          1.78         2.55 o                         
   8   7   4        604.26        603.56         8.31 o                         
   9   7   4        849.60        879.64        12.78 o                         
  10   7   4        147.24        154.22         4.44 o                         
  11   7   4       2118.04       2168.95        24.38 o                         
 -13   8   4        294.24        317.53         6.39 o                         
 -12   8   4         33.24         36.50         3.38 o                         
 -11   8   4        694.12        690.95         9.24 o                         
 -10   8   4        234.58        253.70         5.32 o                         
  -9   8   4       1113.94       1103.77        12.26 o                         
  -8   8   4        927.21        914.34        10.82 o                         
  -7   8   4         11.00         21.64         2.12 o                         
  -6   8   4       5107.86       5141.50        52.30 o                         
  -5   8   4          7.74         12.96         1.59 o                         
  -4   8   4         55.70         52.48         1.97 o                         
  -3   8   4       1555.45       1497.56        18.05 o                         
  -2   8   4        272.77        269.77         5.04 o                         
  -1   8   4        372.45        364.88         6.07 o                         
   0   8   4        428.34        454.12        10.76 o                         
   1   8   4        216.39        208.98         4.83 o                         
   2   8   4       2683.65       2599.21        35.47 o                         
   3   8   4        159.08        160.63         7.31 o                         
   4   8   4       1374.93       1384.74        18.43 o                         
   5   8   4        525.07        518.30         7.61 o                         
   6   8   4          3.12          5.93         2.10 o                         
   7   8   4        591.11        587.23         8.69 o                         
   8   8   4        231.92        217.05         5.32 o                         
   9   8   4        300.34        333.57         7.58 o                         
  10   8   4        589.12        602.35         9.77 o                         
 -13   9   4        404.92        398.70         8.32 o                         
 -12   9   4        766.71        775.00        10.59 o                         
 -11   9   4         66.04         70.35         3.25 o                         
 -10   9   4       1128.55       1160.74        13.11 o                         
  -9   9   4       1072.41       1085.69        12.22 o                         
  -8   9   4        923.80        890.86        10.25 o                         
  -7   9   4        849.79        835.70         9.58 o                         
  -6   9   4        321.23        320.78         4.80 o                         
  -5   9   4       4892.58       4796.69        51.63 o                         
  -4   9   4        567.57        579.53         7.92 o                         
  -3   9   4        162.63        169.16         3.46 o                         
  -2   9   4       1928.69       1903.27        24.39 o                         
  -1   9   4       1385.14       1320.84        17.70 o                         
   0   9   4        725.19        679.96         9.73 o                         
   1   9   4        791.80        795.49        14.68 o                         
   2   9   4          0.25          3.07         2.99 o                         
   3   9   4       2065.37       2068.93        29.07 o                         
   4   9   4       2292.00       2264.28        34.53 o                         
   5   9   4        234.31        227.96         6.07 o                         
   6   9   4        821.05        842.43        11.78 o                         
   7   9   4        243.95        245.03         5.83 o                         
   8   9   4        713.12        699.81        10.35 o                         
   9   9   4        834.93        869.78        12.86 o                         
  10   9   4        455.93        470.99        10.54 o                         
 -12  10   4         53.19         60.59         3.52 o                         
 -11  10   4        364.65        364.18         6.17 o                         
 -10  10   4          0.69         -0.42         2.78 o                         
  -9  10   4        317.25        310.11         6.02 o                         
  -8  10   4       1321.34       1269.93        13.89 o                         
  -7  10   4        167.48        163.36         3.86 o                         
  -6  10   4        541.00        539.29         7.24 o                         
  -5  10   4          4.15          6.30         1.90 o                         
  -4  10   4       1020.66       1021.29        12.25 o                         
  -3  10   4       1037.17       1049.15        15.88 o                         
  -2  10   4        125.86        126.69         4.63 o                         
  -1  10   4        512.52        492.60         8.16 o                         
   0  10   4          6.49          8.27         1.91 o                         
   1  10   4        241.41        225.85         8.21 o                         
   2  10   4        473.64        475.03         9.14 o                         
   3  10   4         39.86         45.19         3.92 o                         
   4  10   4        577.95        594.11        10.85 o                         
   5  10   4       1138.26       1112.34        16.16 o                         
   6  10   4        253.78        241.33         9.64 o                         
   7  10   4        145.91        164.55         7.32 o                         
   8  10   4         23.54         22.76         3.10 o                         
   9  10   4        328.91        324.31         7.80 o                         
 -11  11   4         53.22         54.53         3.73 o                         
 -10  11   4        775.51        807.59        10.91 o                         
  -9  11   4        955.82        933.37        11.46 o                         
  -8  11   4       1219.26       1194.35        15.20 o                         
  -7  11   4       1869.44       1845.42        20.09 o                         
  -6  11   4          3.19          3.18         2.36 o                         
  -5  11   4       1029.73       1011.06        13.08 o                         
  -4  11   4       1330.05       1303.48        17.36 o                         
  -3  11   4        260.41        274.47         6.78 o                         
  -2  11   4       2178.81       2136.08        29.91 o                         
  -1  11   4        277.36        291.06         6.33 o                         
   0  11   4        888.36        878.36        11.76 o                         
   1  11   4       2852.84       2890.37        36.47 o                         
   2  11   4        251.29        245.45         6.97 o                         
   3  11   4       1076.28       1087.64        15.94 o                         
   4  11   4        599.50        572.16        10.24 o                         
   5  11   4        338.06        357.49         8.31 o                         
   6  11   4       1221.04       1255.44        18.35 o                         
   7  11   4         28.34         38.39         5.26 o                         
   8  11   4        831.63        803.84        14.25 o                         
 -11  12   4         10.14         12.60         3.81 o                         
 -10  12   4         49.88         59.56         4.09 o                         
  -9  12   4        137.29        154.88         4.74 o                         
  -8  12   4        296.12        293.43         6.46 o                         
  -7  12   4        107.43        126.53         4.19 o                         
  -6  12   4        165.44        178.91         5.60 o                         
  -5  12   4        201.39        192.04         4.39 o                         
  -4  12   4         88.20         87.85         5.66 o                         
  -3  12   4        111.33        128.99         5.03 o                         
  -2  12   4         59.53         69.77         4.42 o                         
  -1  12   4          8.21          6.13         3.47 o                         
   0  12   4        222.77        205.10         5.14 o                         
   1  12   4        237.87        217.35         5.42 o                         
   2  12   4        147.35        151.95         5.87 o                         
   3  12   4          8.72         11.50         4.37 o                         
   4  12   4        230.91        246.23         7.67 o                         
   5  12   4          7.80          7.86         3.93 o                         
   6  12   4          2.20         -2.26         3.98 o                         
   7  12   4        112.33        118.53        10.14 o                         
  -9  13   4        699.71        713.03        10.75 o                         
  -8  13   4        346.89        334.83         6.52 o                         
  -7  13   4       1637.06       1592.13        20.34 o                         
  -6  13   4         87.10         89.16         3.47 o                         
  -5  13   4       3097.66       3015.77        35.80 o                         
  -4  13   4        288.30        311.40        11.44 o                         
  -3  13   4         61.76         80.51         5.10 o                         
  -2  13   4       1848.68       1818.48        26.99 o                         
  -1  13   4        326.24        324.08         7.55 o                         
   0  13   4        397.48        407.00         8.01 o                         
   1  13   4       1041.28       1029.62        15.29 o                         
   2  13   4        123.92        127.36         4.64 o                         
   3  13   4       1513.94       1502.53        21.37 o                         
   4  13   4       1105.51       1130.59        19.39 o                         
   5  13   4        440.85        470.73         9.98 o                         
   6  13   4        946.94        973.58        14.60 o                         
  -8  14   4         39.67         44.36         3.60 o                         
  -7  14   4          7.25          6.30         3.14 o                         
  -6  14   4        139.36        146.37         4.28 o                         
  -5  14   4        211.23        204.34         6.14 o                         
  -4  14   4        486.49        480.66         9.92 o                         
  -3  14   4          2.76          7.44         4.41 o                         
  -2  14   4        150.49        166.45         6.42 o                         
  -1  14   4         12.05         15.69         3.87 o                         
   0  14   4          4.73          5.52         3.67 o                         
   1  14   4          3.09          1.83         3.29 o                         
   2  14   4         70.72         66.43         4.21 o                         
   3  14   4          2.45          1.98         4.90 o                         
   4  14   4         16.28         13.31         6.62 o                         
   5  14   4         17.53         12.45         4.56 o                         
  -6  15   4          2.68          2.96         3.13 o                         
  -5  15   4        675.27        642.53        11.74 o                         
  -4  15   4        708.07        719.39        12.65 o                         
  -3  15   4        144.24        158.73         7.28 o                         
  -2  15   4        917.21        962.51        15.75 o                         
  -1  15   4        127.07        139.61         5.85 o                         
   0  15   4        715.49        711.55        13.38 o                         
   1  15   4       1692.32       1730.64        25.63 o                         
   2  15   4        171.16        168.02         9.44 o                         
 -15   1   5       1917.89       1879.99        20.30 o                         
 -14   1   5        286.16        283.72         5.80 o                         
 -13   1   5        321.06        328.50         5.88 o                         
 -12   1   5       2271.24       2265.00        22.10 o                         
 -11   1   5        181.75        186.12         3.81 o                         
 -10   1   5       4154.35       4176.25        39.13 o                         
  -9   1   5       3001.30       3085.21        26.84 o                         
  -8   1   5       1617.47       1667.50        16.18 o                         
  -7   1   5       5139.01       5185.18        52.54 o                         
  -6   1   5         12.51         18.12         2.37 o                         
  -5   1   5      15289.79      15629.32       277.24 o                         
  -4   1   5       4021.26       3985.45        42.64 o                         
  -3   1   5       2127.47       2165.07        21.27 o                         
  -2   1   5      11694.79      11783.04       221.41 o                         
  -1   1   5       1400.10       1472.90        21.13 o                         
   0   1   5       5668.07       5648.60        68.02 o                         
   1   1   5       8791.07       9635.49       307.12 o                         
   2   1   5         91.99         94.48         2.75 o                         
   3   1   5       7709.96       7929.51       126.63 o                         
   4   1   5       1286.60       1293.91        17.13 o                         
   5   1   5       1897.41       1945.05        21.93 o                         
   6   1   5       1758.51       1805.91        18.60 o                         
   7   1   5        652.50        659.88         7.12 o                         
   8   1   5       2590.78       2577.66        24.08 o                         
   9   1   5        170.03        190.91         4.35 o                         
  10   1   5        210.04        217.62         5.45 o                         
  11   1   5       1371.45       1375.05        13.65 o                         
 -15   2   5         70.00         81.11         4.14 o                         
 -14   2   5         53.76         54.33         3.55 o                         
 -13   2   5        212.12        212.13         4.87 o                         
 -12   2   5          3.73          6.30         2.33 o                         
 -11   2   5         16.50         18.03         2.38 o                         
 -10   2   5        193.32        189.86         4.10 o                         
  -9   2   5        466.55        466.56         5.97 o                         
  -8   2   5        423.38        440.00         4.94 o                         
  -7   2   5          7.96         13.57         1.41 o                         
  -6   2   5       1427.47       1473.88        16.51 o                         
  -5   2   5        300.53        280.11         4.24 o                         
  -4   2   5         25.52         31.93         1.90 o                         
  -3   2   5          3.85          5.92         1.13 o                         
  -2   2   5        327.64        356.47         4.53 o                         
  -1   2   5        172.90        160.14         2.77 o                         
   0   2   5        906.65        936.45        10.66 o                         
   1   2   5        212.86        207.77         3.45 o                         
   2   2   5        458.95        487.99         6.41 o                         
   3   2   5          0.77          0.37         1.77 o                         
   4   2   5        404.63        418.27         6.91 o                         
   5   2   5        419.13        412.58         6.60 o                         
   6   2   5        527.88        510.83         7.25 o                         
   7   2   5         30.73         29.67         2.09 o                         
   8   2   5         25.80         31.22         2.03 o                         
   9   2   5         78.75         86.08         2.81 o                         
  10   2   5          2.49          2.16         2.15 o                         
  11   2   5         15.96         15.24         3.67 o                         
 -15   3   5        899.41        840.84        10.81 o                         
 -14   3   5        595.61        599.62         7.84 o                         
 -13   3   5        425.93        427.52         6.97 o                         
 -12   3   5       2791.05       2795.06        28.21 o                         
 -11   3   5          2.12          6.84         2.22 o                         
 -10   3   5       1495.39       1473.25        16.21 o                         
  -9   3   5       3014.32       3178.54        31.43 o                         
  -8   3   5       2185.98       2223.80        22.26 o                         
  -7   3   5       5424.02       5474.67        52.87 o                         
  -6   3   5         61.35         83.12         3.48 o                         
  -5   3   5       6687.83       6786.29        71.98 o                         
  -4   3   5       5182.24       5395.81        60.89 o                         
  -3   3   5       3418.28       3536.87        36.10 o                         
  -2   3   5       8542.54       8758.63       124.39 o                         
  -1   3   5       1017.95       1068.93        12.19 o                         
   0   3   5       6334.98       6485.67        78.01 o                         
   1   3   5       8491.98       8778.36       161.48 o                         
   2   3   5         10.33         18.20         2.90 o                         
   3   3   5       4796.97       4820.08        48.99 o                         
   4   3   5        544.17        548.20         7.36 o                         
   5   3   5       1797.46       1846.86        18.86 o                         
   6   3   5       1798.88       1860.86        19.09 o                         
   7   3   5        355.71        360.31         5.14 o                         
   8   3   5       1922.58       1916.05        19.97 o                         
   9   3   5        365.00        368.76         6.11 o                         
  10   3   5        417.53        409.97         6.27 o                         
  11   3   5        568.10        575.09         8.20 o                         
 -15   4   5          4.73          5.22         3.06 o                         
 -14   4   5        170.99        173.92         5.74 o                         
 -13   4   5        224.77        212.07         5.30 o                         
 -12   4   5        103.16        114.69         3.83 o                         
 -11   4   5        247.87        244.32         4.91 o                         
 -10   4   5       1519.52       1455.51        15.37 o                         
  -9   4   5       2310.36       2189.64        22.17 o                         
  -8   4   5        918.21        920.09        10.08 o                         
  -7   4   5         56.43         72.19         3.12 o                         
  -6   4   5       1128.54       1165.00        12.01 o                         
  -5   4   5        102.85        108.66         2.36 o                         
  -4   4   5       1915.21       1942.04        20.27 o                         
  -3   4   5       1632.63       1636.35        18.17 o                         
  -2   4   5         72.23         79.96         2.52 o                         
  -1   4   5         83.98         74.39         3.94 o                         
   0   4   5       2790.51       2968.51        34.02 o                         
   1   4   5       1262.54       1342.94        16.15 o                         
   2   4   5        435.71        438.55         6.40 o                         
   3   4   5        210.45        213.10         5.01 o                         
   4   4   5       1618.00       1631.82        20.98 o                         
   5   4   5       3091.04       3102.18        32.13 o                         
   6   4   5        844.90        842.98         9.54 o                         
   7   4   5         30.41         35.05         2.29 o                         
   8   4   5          8.33          6.98         2.48 o                         
   9   4   5        253.99        252.32         5.36 o                         
  10   4   5         80.97         84.74         4.01 o                         
  11   4   5         36.61         41.44         3.58 o                         
 -15   5   5       1120.12       1129.59        14.55 o                         
 -14   5   5        423.43        402.62         7.12 o                         
 -13   5   5        368.12        371.25         6.54 o                         
 -12   5   5       2123.58       2073.72        21.58 o                         
 -11   5   5         94.15        106.43         3.48 o                         
 -10   5   5       1476.45       1525.28        16.10 o                         
  -9   5   5       1364.02       1403.81        16.32 o                         
  -8   5   5        607.72        630.75         7.88 o                         
  -7   5   5       2806.67       2766.43        30.30 o                         
  -6   5   5        125.53        129.46         2.77 o                         
  -5   5   5       5774.79       5876.91        59.38 o                         
  -4   5   5       4248.27       4364.84        44.30 o                         
  -3   5   5       1548.88       1523.23        15.37 o                         
  -2   5   5       6793.32       6835.59        76.96 o                         
  -1   5   5       1075.71       1085.15        12.48 o                         
   0   5   5       4938.63       5001.80        60.61 o                         
   1   5   5       1868.21       1952.39        24.45 o                         
   2   5   5         92.04         81.09         2.94 o                         
   3   5   5       4583.58       4645.90        52.84 o                         
   4   5   5        956.82        937.19        12.66 o                         
   5   5   5        693.21        738.08        10.20 o                         
   6   5   5        569.46        613.15         8.26 o                         
   7   5   5         12.30          8.45         1.67 o                         
   8   5   5       1303.10       1283.09        18.33 o                         
   9   5   5        254.55        262.28         5.78 o                         
  10   5   5        804.22        821.16        10.93 o                         
 -14   6   5        484.47        446.01         7.78 o                         
 -13   6   5        767.93        794.09        10.10 o                         
 -12   6   5         54.20         61.85         3.39 o                         
 -11   6   5       1078.95       1014.89        11.64 o                         
 -10   6   5         52.47         64.55         2.99 o                         
  -9   6   5        873.70        911.88        11.52 o                         
  -8   6   5       2797.05       2760.15        30.49 o                         
  -7   6   5          8.59          9.74         1.82 o                         
  -6   6   5       8647.32       8661.59        83.05 o                         
  -5   6   5        103.50        102.41         2.51 o                         
  -4   6   5         65.14         72.51         3.19 o                         
  -3   6   5       1295.83       1286.72        13.93 o                         
  -2   6   5        436.69        440.17         5.95 o                         
  -1   6   5       4459.41       4494.19        48.18 o                         
   0   6   5        208.55        185.13         4.84 o                         
   1   6   5          9.90         13.55         2.17 o                         
   2   6   5       5273.07       5448.98        61.90 o                         
   3   6   5          1.08          3.21         1.43 o                         
   4   6   5       3651.97       3655.89        39.69 o                         
   5   6   5        151.22        147.10         3.40 o                         
   6   6   5        298.43        292.42         5.47 o                         
   7   6   5       1377.94       1320.36        18.35 o                         
   8   6   5         52.73         58.02         4.02 o                         
   9   6   5        572.45        560.56         8.61 o                         
  10   6   5         16.61         14.96         3.35 o                         
 -14   7   5        136.38        137.27         5.50 o                         
 -13   7   5        250.46        260.31         5.76 o                         
 -12   7   5       1394.51       1362.99        15.40 o                         
 -11   7   5          7.29          7.40         2.93 o                         
 -10   7   5        851.42        874.64        10.29 o                         
  -9   7   5        158.61        167.25         4.02 o                         
  -8   7   5        608.63        623.61         8.08 o                         
  -7   7   5       2285.75       2284.45        22.99 o                         
  -6   7   5         17.35         17.14         1.78 o                         
  -5   7   5        933.33        984.72        10.53 o                         
  -4   7   5       1738.56       1734.51        19.40 o                         
  -3   7   5       1362.67       1344.20        14.58 o                         
  -2   7   5       4790.09       4872.92        52.28 o                         
  -1   7   5        564.32        593.93         8.67 o                         
   0   7   5       3628.86       3828.16        50.86 o                         
   1   7   5       1510.29       1454.10        17.64 o                         
   2   7   5         91.81         93.76         5.26 o                         
   3   7   5       1670.91       1647.58        18.63 o                         
   4   7   5         23.61         26.85         1.72 o                         
   5   7   5        119.17        130.74         3.57 o                         
   6   7   5       1554.40       1567.78        19.62 o                         
   7   7   5          0.21          2.84         2.30 o                         
   8   7   5        512.58        514.34         8.95 o                         
   9   7   5        134.80        136.09         4.99 o                         
  10   7   5        206.17        184.31         6.17 o                         
 -13   8   5        446.94        433.15         7.28 o                         
 -12   8   5        216.89        220.04         5.26 o                         
 -11   8   5       1829.90       1810.45        19.50 o                         
 -10   8   5        594.62        568.03         7.90 o                         
  -9   8   5       2039.31       1976.33        20.46 o                         
  -8   8   5       2467.78       2416.67        25.64 o                         
  -7   8   5         33.48         43.45         2.39 o                         
  -6   8   5       2548.01       2552.20        25.50 o                         
  -5   8   5        274.20        282.19         5.86 o                         
  -4   8   5       1222.97       1214.44        14.13 o                         
  -3   8   5       4498.51       4404.86        45.01 o                         
  -2   8   5         27.71         25.09         2.46 o                         
  -1   8   5       2867.89       2979.51        36.96 o                         
   0   8   5        945.59        989.74        14.77 o                         
   1   8   5       1271.95       1305.84        16.77 o                         
   2   8   5       1621.52       1655.70        21.63 o                         
   3   8   5        127.21        118.53         6.68 o                         
   4   8   5       3318.51       3233.21        37.67 o                         
   5   8   5       1997.67       1940.03        23.48 o                         
   6   8   5        283.19        279.88         6.41 o                         
   7   8   5        969.74        951.45        14.33 o                         
   8   8   5        102.62        110.76         4.46 o                         
   9   8   5        723.75        729.61        11.09 o                         
 -13   9   5        471.30        446.74         7.65 o                         
 -12   9   5        339.34        339.81         6.11 o                         
 -11   9   5          0.92          1.02         2.83 o                         
 -10   9   5        558.76        577.26         8.35 o                         
  -9   9   5         16.52         15.21         2.73 o                         
  -8   9   5        258.31        262.13         4.88 o                         
  -7   9   5        292.12        283.51         5.24 o                         
  -6   9   5        143.88        142.72         3.44 o                         
  -5   9   5       1155.55       1156.15        14.67 o                         
  -4   9   5        695.41        719.90         9.20 o                         
  -3   9   5        779.28        756.67         9.77 o                         
  -2   9   5       1394.24       1421.73        17.59 o                         
  -1   9   5        158.53        140.76         3.60 o                         
   0   9   5       1150.01       1115.59        16.35 o                         
   1   9   5        553.53        577.11         9.09 o                         
   2   9   5        128.19        135.11         5.25 o                         
   3   9   5        374.41        382.48         8.95 o                         
   4   9   5        231.41        226.35         7.11 o                         
   5   9   5          5.91          4.34         1.86 o                         
   6   9   5        393.73        394.65        10.89 o                         
   7   9   5          1.31          1.72         3.04 o                         
   8   9   5         63.41         63.83         3.80 o                         
 -12  10   5        114.01        137.06         4.65 o                         
 -11  10   5       1287.28       1217.96        14.86 o                         
 -10  10   5        138.81        150.57         5.31 o                         
  -9  10   5       1214.76       1265.37        14.90 o                         
  -8  10   5       2753.33       2724.46        27.62 o                         
  -7  10   5        101.38        112.24         4.44 o                         
  -6  10   5       3106.63       3043.65        33.59 o                         
  -5  10   5       2159.82       2132.54        25.59 o                         
  -4  10   5       1166.60       1183.14        14.30 o                         
  -3  10   5       1585.58       1619.92        20.03 o                         
  -2  10   5        211.97        200.12         5.11 o                         
  -1  10   5       2366.16       2498.47        29.69 o                         
   0  10   5       1183.06       1105.51        14.24 o                         
   1  10   5       1954.46       1903.00        24.90 o                         
   2  10   5       3035.02       3080.41        38.79 o                         
   3  10   5          1.10         -0.20         3.83 o                         
   4  10   5       1878.12       1916.22        27.72 o                         
   5  10   5        942.05        891.77        15.13 o                         
   6  10   5        733.48        700.95        12.89 o                         
   7  10   5        915.21        893.81        14.35 o                         
   8  10   5        127.45        127.05         4.59 o                         
 -11  11   5          0.31          2.22         3.34 o                         
 -10  11   5        261.18        259.04         5.72 o                         
  -9  11   5         14.15         10.34         2.93 o                         
  -8  11   5        119.95        128.77         4.15 o                         
  -7  11   5        127.92        131.05         4.50 o                         
  -6  11   5          7.59          6.43         2.03 o                         
  -5  11   5          4.92          6.82         2.40 o                         
  -4  11   5          6.19         12.01         2.08 o                         
  -3  11   5        319.12        310.38         7.43 o                         
  -2  11   5        786.53        792.30        11.21 o                         
  -1  11   5        163.14        154.00         5.15 o                         
   0  11   5        274.69        249.13         5.01 o                         
   1  11   5         81.77        104.62         4.44 o                         
   2  11   5          0.56          0.65         2.75 o                         
   3  11   5         13.54         13.10         4.63 o                         
   4  11   5          5.76          5.80         4.10 o                         
   5  11   5          3.57          9.26         5.54 o                         
   6  11   5        222.25        219.80        11.89 o                         
   7  11   5        115.78        130.03         7.00 o                         
 -10  12   5        152.57        140.62         5.91 o                         
  -9  12   5       1405.90       1361.08        17.03 o                         
  -8  12   5       1131.78       1115.37        14.14 o                         
  -7  12   5          3.26          2.70         2.74 o                         
  -6  12   5       1661.20       1600.29        24.73 o                         
  -5  12   5        774.31        766.03        11.88 o                         
  -4  12   5        852.98        878.04        13.56 o                         
  -3  12   5       3124.90       3124.42        39.77 o                         
  -2  12   5          3.28          8.34         3.22 o                         
  -1  12   5       2877.24       2926.81        33.46 o                         
   0  12   5        451.20        465.88         7.93 o                         
   1  12   5       1785.41       1752.41        25.75 o                         
   2  12   5        969.36       1005.75        15.40 o                         
   3  12   5         54.32         63.12         5.35 o                         
   4  12   5       1263.68       1220.82        18.37 o                         
   5  12   5       1023.80       1046.11        16.55 o                         
   6  12   5        111.27        116.65         8.28 o                         
  -9  13   5         30.06         34.06         3.74 o                         
  -8  13   5        120.41        120.34         4.96 o                         
  -7  13   5          0.45          2.91         2.82 o                         
  -6  13   5          2.91          8.33         3.05 o                         
  -5  13   5          1.49          2.05         3.74 o                         
  -4  13   5          9.63         15.71         4.16 o                         
  -3  13   5         33.86         32.97         4.13 o                         
  -2  13   5         19.20         18.01         3.69 o                         
  -1  13   5        180.42        158.89         4.36 o                         
   0  13   5         43.04         39.42         3.60 o                         
   1  13   5        255.34        240.13         7.76 o                         
   2  13   5         24.53         25.64         4.04 o                         
   3  13   5        150.31        161.43         6.73 o                         
   4  13   5        207.46        230.51         7.68 o                         
   5  13   5          4.91          9.03         4.60 o                         
  -7  14   5         19.50         28.03         3.35 o                         
  -6  14   5       1651.72       1607.45        24.38 o                         
  -5  14   5        847.89        847.58        16.85 o                         
  -4  14   5        948.01        973.71        14.40 o                         
  -3  14   5       1153.60       1140.06        16.03 o                         
  -2  14   5          2.94          3.43         3.75 o                         
  -1  14   5        955.16        927.14        12.85 o                         
   0  14   5        188.40        191.42         5.06 o                         
   1  14   5       1220.52       1214.04        17.99 o                         
   2  14   5       1792.24       1856.26        23.98 o                         
   3  14   5          1.57         -4.82         4.82 o                         
  -4  15   5        495.25        485.38         9.84 o                         
  -3  15   5         27.39         27.75         4.45 o                         
  -2  15   5          1.80          5.12         4.00 o                         
  -1  15   5          3.24          4.68         3.51 o                         
   0  15   5        203.39        232.39         7.51 o                         
 -15   0   6          2.06         10.03         5.34 o                         
 -14   0   6       3543.08       3501.30        52.26 o                         
 -13   0   6        178.07        175.30         6.72 o                         
 -12   0   6       2981.39       2894.38        43.29 o                         
 -11   0   6       3066.83       3050.60        41.03 o                         
 -10   0   6        164.27        158.97         4.78 o                         
  -9   0   6       5669.67       5809.80        93.32 o                         
  -8   0   6       3301.11       3302.81        48.21 o                         
  -7   0   6        120.20        122.18         4.39 o                         
  -6   0   6       3227.04       3046.55        44.42 o                         
  -5   0   6       3356.53       3436.08        49.81 o                         
  -4   0   6       4520.34       4420.13        63.54 o                         
  -3   0   6       4585.14       4407.46        63.29 o                         
  -2   0   6        487.37        444.56         7.68 o                         
  -1   0   6       5674.71       5347.97        98.72 o                         
   0   0   6        495.02        624.28        10.32 o                         
   1   0   6       3103.92       2987.92        48.82 o                         
   2   0   6       5283.94       5179.79        83.37 o                         
   3   0   6         60.19         73.84         4.32 o                         
   4   0   6       3799.92       3838.25        62.84 o                         
   5   0   6       3939.55       3834.29        63.08 o                         
   6   0   6        561.92        578.21        12.30 o                         
   7   0   6       2462.53       2497.02        31.79 o                         
   8   0   6         41.42         40.79         3.65 o                         
   9   0   6       2212.21       2305.09        39.71 o                         
  10   0   6        747.88        767.76        13.60 o                         
 -15   1   6         15.73         11.26         3.80 o                         
 -14   1   6        142.65        171.17         5.05 o                         
 -13   1   6          0.49          6.05         3.22 o                         
 -12   1   6         81.24         96.94         3.41 o                         
 -11   1   6         12.48         17.37         2.48 o                         
 -10   1   6        105.52        109.14         4.35 o                         
  -9   1   6        462.92        433.99         6.24 o                         
  -8   1   6        388.81        394.12         5.59 o                         
  -7   1   6        415.48        440.37         5.89 o                         
  -6   1   6        228.94        222.28         3.82 o                         
  -5   1   6        396.65        429.29         5.94 o                         
  -4   1   6         90.36        104.68         2.77 o                         
  -3   1   6        115.59        109.02         2.38 o                         
  -2   1   6          1.21          3.07         1.46 o                         
  -1   1   6         50.39         43.82         2.48 o                         
   0   1   6       2205.77       2341.10        24.28 o                         
   1   1   6         90.42         84.39         4.45 o                         
   2   1   6        666.26        672.41         9.13 o                         
   3   1   6         26.40         36.71         2.81 o                         
   4   1   6         38.29         43.77         2.94 o                         
   5   1   6         80.53         88.82         3.79 o                         
   6   1   6          3.95          6.42         2.02 o                         
   7   1   6          0.99          1.59         2.07 o                         
   8   1   6         62.42         72.07         2.78 o                         
   9   1   6        145.46        156.54         4.27 o                         
  10   1   6         34.71         41.79         3.27 o                         
 -15   2   6        310.23        304.68         6.47 o                         
 -14   2   6       2626.81       2645.92        27.26 o                         
 -13   2   6        379.96        386.22         6.00 o                         
 -12   2   6       2105.03       2039.43        21.12 o                         
 -11   2   6       3765.66       3750.31        37.09 o                         
 -10   2   6         78.15         91.45         3.26 o                         
  -9   2   6       4602.78       4546.09        42.41 o                         
  -8   2   6       3493.74       3567.88        36.74 o                         
  -7   2   6        294.46        253.04         4.22 o                         
  -6   2   6       5417.30       5240.08        53.21 o                         
  -5   2   6         18.00         24.33         1.89 o                         
  -4   2   6       1248.67       1161.08        12.04 o                         
  -3   2   6       4586.48       4501.78        43.57 o                         
  -2   2   6        202.92        213.26         3.60 o                         
  -1   2   6       5196.67       4935.50        52.73 o                         
   0   2   6        579.28        521.52         6.36 o                         
   1   2   6       3120.06       3116.25        33.89 o                         
   2   2   6       2650.50       2583.83        28.45 o                         
   3   2   6        858.53        834.77        11.20 o                         
   4   2   6       5875.75       5762.89        62.01 o                         
   5   2   6       1191.49       1157.49        13.33 o                         
   6   2   6         21.14         29.20         2.59 o                         
   7   2   6       3445.11       3468.26        31.81 o                         
   8   2   6        589.11        567.51         7.07 o                         
   9   2   6        895.30        912.18         9.91 o                         
  10   2   6        901.58        865.92        10.34 o                         
 -15   3   6        285.74        303.85         6.99 o                         
 -14   3   6         56.25         62.79         3.61 o                         
 -13   3   6        509.85        528.45         7.55 o                         
 -12   3   6        707.38        710.05         8.96 o                         
 -11   3   6        686.52        662.50         8.43 o                         
 -10   3   6        145.80        128.69         3.71 o                         
  -9   3   6        821.75        793.77         9.55 o                         
  -8   3   6         97.80        111.73         2.68 o                         
  -7   3   6         70.82         70.18         3.32 o                         
  -6   3   6        844.06        861.08        10.42 o                         
  -5   3   6       1237.78       1195.96        13.90 o                         
  -4   3   6       1707.44       1732.93        17.47 o                         
  -3   3   6        834.56        880.69         9.88 o                         
  -2   3   6        972.04        945.20        11.13 o                         
  -1   3   6         16.86         10.78         1.39 o                         
   0   3   6         80.12         68.69         2.11 o                         
   1   3   6         95.02        112.25         3.39 o                         
   2   3   6        172.72        151.22         3.49 o                         
   3   3   6        493.41        482.17         6.36 o                         
   4   3   6         51.55         56.09         2.52 o                         
   5   3   6         18.59         17.36         1.96 o                         
   6   3   6        841.08        879.27        10.16 o                         
   7   3   6         11.93         11.98         2.28 o                         
   8   3   6        151.23        169.36         4.62 o                         
   9   3   6          6.76          7.01         2.47 o                         
  10   3   6        252.18        278.40         6.12 o                         
 -15   4   6        187.86        184.79         5.45 o                         
 -14   4   6       1408.92       1382.85        15.58 o                         
 -13   4   6        252.46        254.12         5.84 o                         
 -12   4   6       1839.24       1768.32        18.79 o                         
 -11   4   6       2098.05       2153.75        22.18 o                         
 -10   4   6         34.95         56.73         4.25 o                         
  -9   4   6       4470.87       4358.72        44.75 o                         
  -8   4   6       2361.09       2398.34        22.94 o                         
  -7   4   6        111.33        109.50         4.09 o                         
  -6   4   6       3248.27       3142.41        30.85 o                         
  -5   4   6       1866.76       1834.11        20.47 o                         
  -4   4   6       2649.85       2532.94        25.10 o                         
  -3   4   6       2033.28       1956.28        20.57 o                         
  -2   4   6        702.23        728.33         9.16 o                         
  -1   4   6       2321.23       2150.89        22.40 o                         
   0   4   6        135.05        134.23         2.90 o                         
   1   4   6       3229.85       3169.28        36.72 o                         
   2   4   6       3337.84       3258.25        37.73 o                         
   3   4   6          9.10         13.51         2.51 o                         
   4   4   6       1830.48       1811.56        22.06 o                         
   5   4   6       4303.78       4192.42        43.10 o                         
   6   4   6       2160.07       2205.91        22.53 o                         
   7   4   6       1063.64       1060.58        12.07 o                         
   8   4   6        145.14        142.76         5.99 o                         
   9   4   6        992.51       1005.41        11.65 o                         
  10   4   6        703.35        706.36        12.48 o                         
 -14   5   6         65.05         75.33         3.98 o                         
 -13   5   6        346.23        353.25         6.41 o                         
 -12   5   6        834.38        849.20        10.99 o                         
 -11   5   6        160.26        160.39         4.21 o                         
 -10   5   6        968.61        982.23        11.20 o                         
  -9   5   6        282.03        280.59         4.77 o                         
  -8   5   6        894.02        876.22        10.96 o                         
  -7   5   6        872.80        891.04        10.29 o                         
  -6   5   6          1.71          4.05         1.69 o                         
  -5   5   6        639.53        650.52         7.87 o                         
  -4   5   6       1524.90       1524.88        16.41 o                         
  -3   5   6        878.99        850.86        10.25 o                         
  -2   5   6       1325.86       1334.02        15.27 o                         
  -1   5   6          1.51          2.51         0.99 o                         
   0   5   6       5489.69       5419.73        65.83 o                         
   1   5   6        289.16        256.31         4.68 o                         
   2   5   6        386.14        371.22         6.40 o                         
   3   5   6        566.25        562.04         8.32 o                         
   4   5   6         87.74         98.97         3.17 o                         
   5   5   6         45.96         56.32         2.83 o                         
   6   5   6        462.79        477.45         7.26 o                         
   7   5   6         97.89        115.68         4.17 o                         
   8   5   6        706.67        711.16        10.12 o                         
   9   5   6        149.06        140.71         6.20 o                         
 -14   6   6        886.81        880.53        11.24 o                         
 -13   6   6         48.88         54.07         3.84 o                         
 -12   6   6       1042.10       1031.02        12.80 o                         
 -11   6   6       1676.97       1608.50        17.22 o                         
 -10   6   6        312.21        330.10         5.54 o                         
  -9   6   6       3580.34       3611.34        35.75 o                         
  -8   6   6        746.65        771.28        12.81 o                         
  -7   6   6         95.72         94.74         2.74 o                         
  -6   6   6       3526.62       3485.86        34.30 o                         
  -5   6   6          2.54          4.75         1.72 o                         
  -4   6   6        971.78        948.94        10.74 o                         
  -3   6   6       1502.49       1422.40        16.24 o                         
  -2   6   6          3.43          9.07         1.49 o                         
  -1   6   6        795.68        740.02         9.66 o                         
   0   6   6       1433.09       1545.29        29.62 o                         
   1   6   6       3079.05       3120.47        36.25 o                         
   2   6   6       1200.30       1186.47        14.93 o                         
   3   6   6        156.45        183.08         3.96 o                         
   4   6   6       3220.78       3173.61        37.12 o                         
   5   6   6       1018.07        952.54        12.07 o                         
   6   6   6        419.32        445.78         8.15 o                         
   7   6   6        997.37       1025.91        14.07 o                         
   8   6   6        477.74        477.45         8.92 o                         
   9   6   6        231.70        249.94         7.01 o                         
 -13   7   6        822.37        788.98        10.31 o                         
 -12   7   6        702.46        728.58         9.51 o                         
 -11   7   6         26.28         26.54         3.23 o                         
 -10   7   6        730.21        747.52         8.83 o                         
  -9   7   6         32.59         37.76         2.93 o                         
  -8   7   6        912.66        926.88        10.54 o                         
  -7   7   6        556.50        570.32         7.09 o                         
  -6   7   6          0.50          2.86         2.18 o                         
  -5   7   6       6011.99       5924.10        60.11 o                         
  -4   7   6        315.95        323.20         5.12 o                         
  -3   7   6        899.15        890.66        10.87 o                         
  -2   7   6       1906.48       1876.33        21.09 o                         
  -1   7   6        359.28        335.18         5.38 o                         
   0   7   6       2944.82       2900.10        39.30 o                         
   1   7   6        478.11        495.33         8.24 o                         
   2   7   6          5.07          5.74         1.31 o                         
   3   7   6        698.78        700.64         9.08 o                         
   4   7   6         54.09         58.72         2.51 o                         
   5   7   6        893.01        894.48        11.38 o                         
   6   7   6        611.76        629.77         9.51 o                         
   7   7   6          7.38         11.55         2.52 o                         
   8   7   6        627.51        634.55        11.53 o                         
 -13   8   6         88.31         99.75         4.16 o                         
 -12   8   6        345.81        342.89         6.16 o                         
 -11   8   6        637.49        623.58         8.22 o                         
 -10   8   6          0.07          2.27         3.07 o                         
  -9   8   6       1278.20       1245.44        13.72 o                         
  -8   8   6        770.35        770.02         9.23 o                         
  -7   8   6         64.36         64.04         2.63 o                         
  -6   8   6       3013.05       2901.47        28.97 o                         
  -5   8   6        135.68        144.57         4.26 o                         
  -4   8   6         16.90         22.12         2.00 o                         
  -3   8   6        381.08        382.71         5.99 o                         
  -2   8   6        312.09        311.52         5.55 o                         
  -1   8   6       1593.52       1516.74        19.97 o                         
   0   8   6          5.40          6.53         1.84 o                         
   1   8   6         17.34         25.35         2.85 o                         
   2   8   6       2727.54       2639.56        36.53 o                         
   3   8   6         11.52         18.30         2.00 o                         
   4   8   6       1255.46       1219.47        14.58 o                         
   5   8   6        316.88        297.75         5.83 o                         
   6   8   6        562.35        572.63         9.95 o                         
   7   8   6       1278.19       1211.47        16.12 o                         
   8   8   6         85.49         88.08         4.50 o                         
 -12   9   6        950.87        984.54        11.65 o                         
 -11   9   6        231.87        228.36         5.23 o                         
 -10   9   6       1223.64       1185.77        14.05 o                         
  -9   9   6         70.28         79.68         3.66 o                         
  -8   9   6       1420.32       1405.93        15.14 o                         
  -7   9   6       1148.07       1148.81        13.40 o                         
  -6   9   6        561.03        574.58         8.72 o                         
  -5   9   6       1350.19       1366.10        16.04 o                         
  -4   9   6       2084.15       2086.41        22.36 o                         
  -3   9   6       1479.51       1462.97        18.29 o                         
  -2   9   6       2211.35       2155.85        25.76 o                         
  -1   9   6         42.59         53.04         2.95 o                         
   0   9   6       2084.86       2080.80        26.97 o                         
   1   9   6       1900.23       1872.19        24.56 o                         
   2   9   6        149.65        161.47         4.91 o                         
   3   9   6       1189.41       1216.08        18.95 o                         
   4   9   6         97.52        114.59         6.07 o                         
   5   9   6        235.49        235.46         8.98 o                         
   6   9   6        525.86        511.65         9.35 o                         
   7   9   6        342.51        344.28         9.12 o                         
 -12  10   6        385.92        415.66         7.35 o                         
 -11  10   6        227.16        212.85         5.46 o                         
 -10  10   6        394.50        408.10         6.88 o                         
  -9  10   6        394.31        393.82         6.40 o                         
  -8  10   6        190.22        189.68         4.44 o                         
  -7  10   6        258.98        253.60         6.33 o                         
  -6  10   6        567.53        586.10         9.02 o                         
  -5  10   6         11.30         14.07         2.47 o                         
  -4  10   6         60.63         68.02         3.35 o                         
  -3  10   6        338.21        345.38         6.41 o                         
  -2  10   6         25.38         34.57         3.14 o                         
  -1  10   6         18.47         26.89         2.79 o                         
   0  10   6        401.08        381.66         7.57 o                         
   1  10   6        429.13        408.88         7.70 o                         
   2  10   6        655.63        645.96        12.63 o                         
   3  10   6         18.67         23.83         4.67 o                         
   4  10   6        943.32        952.48        18.39 o                         
   5  10   6         44.67         40.65         7.14 o                         
   6  10   6         26.28         25.39         6.53 o                         
 -11  11   6        117.10        130.49         4.63 o                         
 -10  11   6        358.30        351.44         6.53 o                         
  -9  11   6        286.79        294.89         7.23 o                         
  -8  11   6       1342.72       1316.00        16.21 o                         
  -7  11   6       1470.79       1497.74        19.27 o                         
  -6  11   6        202.00        186.94         5.63 o                         
  -5  11   6       2904.25       2955.08        36.19 o                         
  -4  11   6        270.92        276.55         6.76 o                         
  -3  11   6        938.35        951.73        13.11 o                         
  -2  11   6       2616.98       2535.73        32.74 o                         
  -1  11   6        122.41        147.72         4.93 o                         
   0  11   6        995.27       1025.54        16.47 o                         
   1  11   6       1841.09       1766.91        35.15 o                         
   2  11   6         26.38         37.09         5.25 o                         
   3  11   6       1011.93       1049.87        17.55 o                         
   4  11   6        156.43        166.13         6.90 o                         
   5  11   6       1475.59       1512.09        35.04 o                         
   6  11   6        264.40        271.99         8.32 o                         
  -9  12   6          1.77         18.65         3.32 o                         
  -8  12   6        185.22        185.51         7.06 o                         
  -7  12   6         82.12         95.44         4.41 o                         
  -6  12   6        142.46        140.71         8.26 o                         
  -5  12   6        394.33        388.99         8.98 o                         
  -4  12   6          4.48          4.23         4.08 o                         
  -3  12   6         34.26         38.48         3.76 o                         
  -2  12   6         10.08          7.77         2.62 o                         
  -1  12   6        222.03        226.28         7.55 o                         
   0  12   6          3.76          8.43         3.39 o                         
   1  12   6         10.57          8.82         4.96 o                         
   2  12   6        202.43        212.14        11.95 o                         
   3  12   6         59.50         62.95         5.82 o                         
   4  12   6         43.18         49.15         5.91 o                         
  -8  13   6        800.77        794.62        12.41 o                         
  -7  13   6        806.29        806.46        13.00 o                         
  -6  13   6        484.07        492.29        10.22 o                         
  -5  13   6       1176.07       1126.18        17.04 o                         
  -4  13   6        730.73        768.87        12.88 o                         
  -3  13   6        753.20        751.54        13.38 o                         
  -2  13   6       1945.64       1994.58        27.70 o                         
  -1  13   6        226.58        209.07         5.09 o                         
   0  13   6        757.03        750.06        11.84 o                         
   1  13   6       1235.48       1251.77        18.40 o                         
   2  13   6        117.72        127.96         9.93 o                         
   3  13   6       1742.97       1839.82        26.07 o                         
  -6  14   6         56.23         65.22         5.23 o                         
  -5  14   6        155.11        180.94         8.38 o                         
  -4  14   6         15.34         22.06         4.57 o                         
  -3  14   6          1.28         -3.89         3.89 o                         
  -2  14   6        104.82         98.52         4.34 o                         
  -1  14   6         49.33         64.87         5.34 o                         
   0  14   6         73.06         75.59         6.17 o                         
   1  14   6         55.64         56.95         5.40 o                         
 -15   1   7       1544.95       1514.90        19.20 o                         
 -14   1   7         10.07         13.92         4.27 o                         
 -13   1   7       1348.59       1359.70        16.61 o                         
 -12   1   7       1187.46       1206.76        17.19 o                         
 -11   1   7        143.55        167.68         4.84 o                         
 -10   1   7       2699.67       2633.34        27.82 o                         
  -9   1   7         37.07         38.69         2.69 o                         
  -8   1   7       4482.61       4516.24        48.82 o                         
  -7   1   7       2396.91       2480.48        26.06 o                         
  -6   1   7       1626.73       1580.37        17.13 o                         
  -5   1   7       6466.51       6570.63        63.39 o                         
  -4   1   7        260.80        269.86         4.07 o                         
  -3   1   7       3281.50       3240.99        33.38 o                         
  -2   1   7       4640.89       4668.57        50.12 o                         
  -1   1   7        409.15        415.09         5.47 o                         
   0   1   7       4629.58       4688.33        50.34 o                         
   1   1   7       2612.69       2581.88        30.27 o                         
   2   1   7        119.22        141.06         5.96 o                         
   3   1   7       2474.86       2447.31        31.22 o                         
   4   1   7         87.90         91.18         3.93 o                         
   5   1   7       2384.73       2309.54        28.05 o                         
   6   1   7        471.45        468.33         7.64 o                         
   7   1   7        114.99        121.38         4.03 o                         
   8   1   7       1400.61       1383.62        13.64 o                         
   9   1   7          6.68         12.89         2.84 o                         
 -15   2   7         88.80        105.99         5.45 o                         
 -14   2   7          2.85          6.81         3.03 o                         
 -13   2   7         26.74         28.20         3.35 o                         
 -12   2   7         78.10         89.25         4.07 o                         
 -11   2   7        180.66        183.60         5.02 o                         
 -10   2   7          1.24          5.26         2.20 o                         
  -9   2   7        610.70        583.70         7.74 o                         
  -8   2   7        100.78        126.18         3.55 o                         
  -7   2   7          3.37          3.15         2.11 o                         
  -6   2   7        301.16        323.70         4.81 o                         
  -5   2   7         89.98        117.19         3.96 o                         
  -4   2   7          5.57          2.90         1.62 o                         
  -3   2   7         54.72         67.32         2.51 o                         
  -2   2   7        140.42        157.74         3.43 o                         
  -1   2   7         17.51         18.08         1.91 o                         
   0   2   7        491.09        515.93         7.00 o                         
   1   2   7        566.05        591.93         7.91 o                         
   2   2   7         74.22         81.70         3.26 o                         
   3   2   7          5.23          5.66         2.65 o                         
   4   2   7         85.90         86.74         3.61 o                         
   5   2   7        216.35        214.33         4.73 o                         
   6   2   7        519.96        522.30         7.29 o                         
   7   2   7          4.82          9.53         2.70 o                         
   8   2   7         59.47         68.17         3.12 o                         
   9   2   7          7.59          7.31         2.82 o                         
 -14   3   7          1.56          3.96         3.23 o                         
 -13   3   7       1038.31       1043.10        12.26 o                         
 -12   3   7       1183.34       1167.52        15.89 o                         
 -11   3   7        295.26        298.36         5.81 o                         
 -10   3   7       1760.89       1708.67        19.91 o                         
  -9   3   7         71.95         92.51         3.68 o                         
  -8   3   7       3685.74       3734.83        38.59 o                         
  -7   3   7       2456.89       2458.49        25.93 o                         
  -6   3   7       1012.23       1007.83        11.55 o                         
  -5   3   7       4630.37       4716.29        45.84 o                         
  -4   3   7        275.24        277.57         4.41 o                         
  -3   3   7       3663.96       3603.72        39.07 o                         
  -2   3   7       4758.18       4740.95        48.25 o                         
  -1   3   7        183.95        178.52         4.30 o                         
   0   3   7       3764.37       3765.82        43.40 o                         
   1   3   7       2148.53       2117.52        29.06 o                         
   2   3   7         69.34         84.38         3.57 o                         
   3   3   7       1638.85       1654.38        20.41 o                         
   4   3   7         25.67         25.93         2.24 o                         
   5   3   7       1980.95       1931.30        20.06 o                         
   6   3   7        544.21        551.08         7.49 o                         
   7   3   7         60.66         63.33         3.19 o                         
   8   3   7       1116.88       1123.73        13.00 o                         
 -14   4   7         69.25         76.13         4.29 o                         
 -13   4   7          1.92          5.27         3.44 o                         
 -12   4   7        516.70        536.86         7.81 o                         
 -11   4   7       1069.58       1017.85        11.73 o                         
 -10   4   7         82.53        110.93         4.68 o                         
  -9   4   7        732.47        736.36         8.67 o                         
  -8   4   7         71.73         84.92         3.80 o                         
  -7   4   7        113.14        124.29         3.73 o                         
  -6   4   7       1538.47       1595.85        19.40 o                         
  -5   4   7        464.21        468.88         6.04 o                         
  -4   4   7        336.36        342.60         5.09 o                         
  -3   4   7        795.75        829.37        10.24 o                         
  -2   4   7         60.92         62.74         2.48 o                         
  -1   4   7         15.32         23.17         1.84 o                         
   0   4   7         15.10         18.35         2.26 o                         
   1   4   7       1032.62       1048.62        13.54 o                         
   2   4   7       1545.46       1526.43        18.89 o                         
   3   4   7          0.88         -2.48         2.48 o                         
   4   4   7       1164.81       1139.37        14.99 o                         
   5   4   7        125.37        132.64         4.13 o                         
   6   4   7        204.76        201.55         5.66 o                         
   7   4   7         69.07         71.48         2.82 o                         
   8   4   7          7.70          4.94         2.24 o                         
 -14   5   7         46.23         57.35         4.13 o                         
 -13   5   7        923.91        977.87        12.59 o                         
 -12   5   7       1041.16       1060.64        13.00 o                         
 -11   5   7       1120.14       1114.65        14.34 o                         
 -10   5   7        492.55        484.40         6.85 o                         
  -9   5   7        292.07        283.01         5.06 o                         
  -8   5   7       2722.67       2771.89        27.74 o                         
  -7   5   7       1185.91       1205.58        13.65 o                         
  -6   5   7       2454.05       2379.60        25.12 o                         
  -5   5   7       1719.64       1720.45        19.69 o                         
  -4   5   7       2068.95       2138.90        27.23 o                         
  -3   5   7       3860.83       3806.38        46.80 o                         
  -2   5   7       2936.82       2893.59        31.82 o                         
  -1   5   7          7.40         13.13         2.17 o                         
   0   5   7       1231.55       1274.44        15.96 o                         
   1   5   7       2060.80       1997.39        28.04 o                         
   2   5   7        411.38        407.53         6.83 o                         
   3   5   7       1698.60       1712.90        21.12 o                         
   4   5   7          4.92          5.88         2.41 o                         
   5   5   7         34.44         42.51         3.04 o                         
   6   5   7       1242.33       1210.21        16.12 o                         
   7   5   7        688.97        689.66        10.02 o                         
   8   5   7        873.59        886.04        12.71 o                         
 -13   6   7         36.77         40.62         3.73 o                         
 -12   6   7        835.47        832.16        10.42 o                         
 -11   6   7        393.06        395.22         9.18 o                         
 -10   6   7         49.71         51.89         3.00 o                         
  -9   6   7       3982.06       3842.97        39.94 o                         
  -8   6   7        369.91        374.25         5.46 o                         
  -7   6   7         90.43         90.40         4.85 o                         
  -6   6   7       1008.69       1002.50        11.65 o                         
  -5   6   7         14.49         17.86         2.31 o                         
  -4   6   7        358.36        366.49         5.80 o                         
  -3   6   7        368.55        370.20         6.20 o                         
  -2   6   7        404.46        386.09         5.88 o                         
  -1   6   7        920.45        962.49        27.78 o                         
   0   6   7        315.60        330.03         6.73 o                         
   1   6   7       1100.22       1114.62        15.65 o                         
   2   6   7        915.57        909.10        12.26 o                         
   3   6   7         57.89         64.72         3.52 o                         
   4   6   7       1059.53       1001.56        12.63 o                         
   5   6   7        272.96        268.14         5.50 o                         
   6   6   7        561.12        555.17         8.45 o                         
   7   6   7        797.20        816.35        12.13 o                         
   8   6   7        125.91        144.21         5.65 o                         
 -13   7   7        675.33        665.48         9.38 o                         
 -12   7   7        311.45        319.82         6.17 o                         
 -11   7   7        311.13        314.91         7.70 o                         
 -10   7   7        768.78        785.98        11.36 o                         
  -9   7   7         63.06         70.95         3.47 o                         
  -8   7   7        902.67        936.81        12.00 o                         
  -7   7   7        425.41        413.62         5.86 o                         
  -6   7   7         67.58         77.26         2.80 o                         
  -5   7   7       3795.16       3743.72        40.87 o                         
  -4   7   7        155.70        166.44         6.54 o                         
  -3   7   7       1715.60       1693.35        20.68 o                         
  -2   7   7       2016.63       2026.03        21.69 o                         
  -1   7   7         39.75         38.19         4.33 o                         
   0   7   7       2298.86       2240.82        28.92 o                         
   1   7   7         75.25         88.70         4.15 o                         
   2   7   7          7.01          9.19         1.65 o                         
   3   7   7        676.14        696.15         9.31 o                         
   4   7   7         48.30         55.38         3.49 o                         
   5   7   7        409.32        399.75         7.36 o                         
   6   7   7        167.16        171.71         5.62 o                         
   7   7   7         19.33         34.11         3.92 o                         
 -12   8   7       1602.70       1640.10        18.06 o                         
 -11   8   7       1284.37       1263.75        13.78 o                         
 -10   8   7         21.11         25.29         3.06 o                         
  -9   8   7       1187.56       1199.49        14.29 o                         
  -8   8   7        671.28        656.59         8.85 o                         
  -7   8   7        758.92        735.55         8.84 o                         
  -6   8   7       1597.14       1576.14        19.46 o                         
  -5   8   7          4.96          6.31         1.97 o                         
  -4   8   7       1199.02       1241.41        15.96 o                         
  -3   8   7       1168.66       1203.77        14.44 o                         
  -2   8   7         58.50         65.88         3.66 o                         
  -1   8   7        342.72        372.88         6.36 o                         
   0   8   7        107.11        122.98         4.82 o                         
   1   8   7       1002.40        981.03        13.17 o                         
   2   8   7       3218.58       3141.88        36.99 o                         
   3   8   7        239.71        213.69         4.52 o                         
   4   8   7       1530.61       1531.20        18.10 o                         
   5   8   7        440.59        422.11         8.39 o                         
   6   8   7        157.16        155.62         5.32 o                         
 -12   9   7        121.05        160.98         4.85 o                         
 -11   9   7        198.01        216.90         5.18 o                         
 -10   9   7        727.53        743.07         9.64 o                         
  -9   9   7          3.17          8.65         3.25 o                         
  -8   9   7        247.96        251.43         5.49 o                         
  -7   9   7        111.64        121.79         8.86 o                         
  -6   9   7        272.69        259.11         5.46 o                         
  -5   9   7       1612.77       1615.53        17.92 o                         
  -4   9   7        124.10        123.96         3.90 o                         
  -3   9   7        521.30        521.26         8.07 o                         
  -2   9   7        951.87        956.44        12.41 o                         
  -1   9   7          5.30          1.63         2.31 o                         
   0   9   7       1443.03       1395.38        19.30 o                         
   1   9   7          6.22         12.84         3.29 o                         
   2   9   7          3.56          2.74         3.15 o                         
   3   9   7        377.06        365.34         9.45 o                         
   4   9   7         22.75         23.49         2.84 o                         
   5   9   7          6.52          1.18         2.18 o                         
   6   9   7         61.36         66.02         3.91 o                         
 -11  10   7       1254.67       1292.01        14.92 o                         
 -10  10   7        197.62        207.92         5.14 o                         
  -9  10   7       2358.77       2325.58        25.54 o                         
  -8  10   7        727.06        714.32        11.05 o                         
  -7  10   7        171.17        184.49         5.75 o                         
  -6  10   7       1301.28       1249.46        17.49 o                         
  -5  10   7         36.27         48.34         3.39 o                         
  -4  10   7        753.90        773.50        10.60 o                         
  -3  10   7        539.28        534.20         8.49 o                         
  -2  10   7        501.89        492.89         8.17 o                         
  -1  10   7       2181.06       2167.19        26.27 o                         
   0  10   7          6.74         10.39         3.41 o                         
   1  10   7       1154.90       1152.24        18.62 o                         
   2  10   7        646.42        647.64        11.29 o                         
   3  10   7        110.77        112.38         6.24 o                         
   4  10   7        758.17        768.73        14.47 o                         
   5  10   7        792.89        793.31        14.97 o                         
 -10  11   7         69.69         72.58         4.67 o                         
  -9  11   7          0.34          5.56         3.84 o                         
  -8  11   7         19.06         26.53         3.76 o                         
  -7  11   7          6.29         10.62         3.30 o                         
  -6  11   7         97.03         99.57         4.32 o                         
  -5  11   7        838.93        881.95        13.10 o                         
  -4  11   7        181.08        162.40         5.46 o                         
  -3  11   7        305.76        296.61         7.80 o                         
  -2  11   7        287.85        290.20         6.82 o                         
  -1  11   7         71.83         59.73         3.37 o                         
   0  11   7         41.89         51.87         4.89 o                         
   1  11   7         49.89         40.08         5.67 o                         
   2  11   7        220.39        230.05         8.32 o                         
   3  11   7          7.66          2.28         5.22 o                         
   4  11   7        133.76        149.72         7.28 o                         
  -8  12   7        612.64        589.75        10.14 o                         
  -7  12   7        439.69        439.65         8.04 o                         
  -6  12   7       1490.44       1458.49        19.54 o                         
  -5  12   7        170.18        188.05        10.83 o                         
  -4  12   7       1512.85       1563.03        20.23 o                         
  -3  12   7        229.89        250.53         5.67 o                         
  -2  12   7        220.57        232.57         7.31 o                         
  -1  12   7        945.52        950.25        18.51 o                         
   0  12   7         10.33          8.52         4.68 o                         
   1  12   7        950.02        983.91        17.48 o                         
   2  12   7        892.49        894.24        16.39 o                         
  -6  13   7        113.96        119.16         6.81 o                         
  -5  13   7          3.88         11.64         4.25 o                         
  -4  13   7          0.76          4.85         3.85 o                         
  -3  13   7         16.42         16.01         3.23 o                         
  -2  13   7         98.20        114.93         5.04 o                         
  -1  13   7         27.61         26.77         4.17 o                         
   0  13   7         13.56         12.49         5.58 o                         
 -14   0   8       1711.42       1738.94        31.90 o                         
 -13   0   8          1.41          7.75         5.99 o                         
 -12   0   8       4332.90       4369.38        64.04 o                         
 -11   0   8       3232.99       3310.45        49.18 o                         
 -10   0   8         10.33         16.80         4.13 o                         
  -9   0   8       3797.22       3863.62        56.71 o                         
  -8   0   8       1691.39       1660.92        25.82 o                         
  -7   0   8       1853.11       1823.85        25.33 o                         
  -6   0   8       5333.50       5314.32        70.08 o                         
  -5   0   8         14.33         16.50         3.11 o                         
  -4   0   8       4666.13       4633.96        75.11 o                         
  -3   0   8       1575.82       1598.91        24.81 o                         
  -2   0   8       2045.15       2042.26        61.43 o                         
  -1   0   8       5268.90       5058.84        73.00 o                         
   0   0   8        663.84        646.41        14.73 o                         
   1   0   8       4869.12       4721.78        76.70 o                         
   2   0   8       2682.91       2729.67        55.34 o                         
   3   0   8       1594.48       1574.38        28.07 o                         
   4   0   8       2266.69       2401.26        41.26 o                         
   5   0   8         31.91         30.28         5.50 o                         
   6   0   8        701.43        771.98        14.53 o                         
   7   0   8       2316.67       2361.90        34.10 o                         
 -14   1   8         33.02         51.35         5.38 o                         
 -13   1   8         12.76         14.49         3.73 o                         
 -12   1   8         14.11         20.80         3.56 o                         
 -11   1   8        257.80        260.95         5.53 o                         
 -10   1   8          6.07          3.91         2.85 o                         
  -9   1   8        364.18        354.67         6.05 o                         
  -8   1   8         70.95         80.24         3.96 o                         
  -7   1   8        230.40        224.36         4.47 o                         
  -6   1   8         32.27         41.00         2.27 o                         
  -5   1   8          7.19         10.75         2.15 o                         
  -4   1   8        272.88        278.46         5.01 o                         
  -3   1   8        834.55        838.18        11.20 o                         
  -2   1   8        452.73        417.90         6.75 o                         
  -1   1   8          4.57          6.31         1.52 o                         
   0   1   8         42.89         62.01         3.50 o                         
   1   1   8        242.30        256.81         5.09 o                         
   2   1   8         28.26         25.34         2.97 o                         
   3   1   8         34.25         36.86         3.40 o                         
   4   1   8        216.81        221.38         6.03 o                         
   5   1   8         24.91         20.57         3.91 o                         
   6   1   8        284.70        275.21         5.48 o                         
   7   1   8         26.61         29.89         3.24 o                         
 -14   2   8       2283.93       2287.76        26.57 o                         
 -13   2   8        106.09        116.46         4.85 o                         
 -12   2   8       2825.99       2792.24        31.66 o                         
 -11   2   8       1667.35       1801.21        22.71 o                         
 -10   2   8         21.42         28.18         3.01 o                         
  -9   2   8       4703.80       4742.26        48.79 o                         
  -8   2   8        903.81        912.82        11.04 o                         
  -7   2   8       1657.08       1714.66        17.93 o                         
  -6   2   8       4376.31       4319.35        42.33 o                         
  -5   2   8        942.65        909.13        10.67 o                         
  -4   2   8       6435.28       6289.88        63.87 o                         
  -3   2   8        730.12        729.40         9.38 o                         
  -2   2   8       3004.18       2942.18        32.35 o                         
  -1   2   8       3852.29       3808.19        39.26 o                         
   0   2   8        591.56        556.56         8.41 o                         
   1   2   8       3993.28       3962.32        45.80 o                         
   2   2   8       1631.07       1626.25        19.05 o                         
   3   2   8       1135.67       1168.91        14.55 o                         
   4   2   8       1705.83       1795.93        21.17 o                         
   5   2   8       1179.07       1165.32        13.94 o                         
   6   2   8       3039.03       3084.42        32.79 o                         
   7   2   8        622.10        627.00         8.24 o                         
 -14   3   8         21.04         26.80         4.19 o                         
 -13   3   8        167.34        203.64         6.07 o                         
 -12   3   8        441.16        445.01         8.09 o                         
 -11   3   8        110.62        121.58         4.63 o                         
 -10   3   8        118.96        130.03         5.25 o                         
  -9   3   8         49.25         66.15         3.32 o                         
  -8   3   8        495.18        514.23         7.15 o                         
  -7   3   8        205.47        205.18         4.38 o                         
  -6   3   8        271.76        275.87         4.73 o                         
  -5   3   8        589.24        562.51         7.82 o                         
  -4   3   8       1311.64       1294.18        14.45 o                         
  -3   3   8       1073.26       1045.46        12.68 o                         
  -2   3   8        323.75        327.31         5.37 o                         
  -1   3   8        235.57        225.93         4.22 o                         
   0   3   8        702.13        709.23        10.13 o                         
   1   3   8         55.89         63.41         3.99 o                         
   2   3   8        324.22        325.00         6.42 o                         
   3   3   8        603.92        615.46         9.63 o                         
   4   3   8         16.62         14.29         2.28 o                         
   5   3   8         79.59         70.86         3.28 o                         
   6   3   8        152.85        164.41         5.44 o                         
   7   3   8        447.71        462.94         8.46 o                         
 -13   4   8         17.95         30.93         4.35 o                         
 -12   4   8       2069.97       2112.80        24.70 o                         
 -11   4   8       3070.49       3102.93        37.01 o                         
 -10   4   8        157.84        171.04         5.23 o                         
  -9   4   8       2830.99       2833.03        28.60 o                         
  -8   4   8       1324.46       1343.54        14.67 o                         
  -7   4   8        792.10        800.02         9.92 o                         
  -6   4   8       4576.78       4582.17        44.88 o                         
  -5   4   8        458.21        479.92         6.72 o                         
  -4   4   8       1515.21       1505.88        18.64 o                         
  -3   4   8       1292.26       1292.83        14.37 o                         
  -2   4   8       1563.43       1545.43        17.84 o                         
  -1   4   8       3592.02       3476.19        38.06 o                         
   0   4   8         18.84         21.65         2.61 o                         
   1   4   8       3796.46       3827.58        44.52 o                         
   2   4   8       1355.26       1335.48        19.11 o                         
   3   4   8       1094.85       1101.20        14.80 o                         
   4   4   8       2173.02       2244.49        27.53 o                         
   5   4   8          3.14         -1.36         3.36 o                         
   6   4   8        726.98        773.48        11.08 o                         
   7   4   8        960.88        945.44        12.97 o                         
 -13   5   8        202.11        204.64         7.98 o                         
 -12   5   8         89.76        112.36         5.12 o                         
 -11   5   8        589.75        611.64         9.79 o                         
 -10   5   8        250.29        275.92         6.47 o                         
  -9   5   8        385.05        369.72         5.99 o                         
  -8   5   8       1082.22       1121.25        13.22 o                         
  -7   5   8        735.94        711.98         9.18 o                         
  -6   5   8          6.71          7.49         2.49 o                         
  -5   5   8       2585.96       2562.17        27.09 o                         
  -4   5   8         38.13         39.67         3.04 o                         
  -3   5   8       3464.01       3367.48        34.88 o                         
  -2   5   8       1714.10       1646.18        18.95 o                         
  -1   5   8          3.12          6.12         2.64 o                         
   0   5   8       1249.38       1237.84        17.07 o                         
   1   5   8          3.35          7.63         2.55 o                         
   2   5   8        271.58        273.71         5.92 o                         
   3   5   8        247.12        266.67         7.23 o                         
   4   5   8         90.19         94.88         3.86 o                         
   5   5   8        578.23        609.54         9.29 o                         
   6   5   8         95.00         97.21         4.54 o                         
 -13   6   8        131.44        150.45         5.29 o                         
 -12   6   8        892.18        898.30        11.30 o                         
 -11   6   8       1412.41       1448.04        16.08 o                         
 -10   6   8        150.35        161.95         5.03 o                         
  -9   6   8       2090.62       2042.16        29.16 o                         
  -8   6   8        400.04        401.26         6.51 o                         
  -7   6   8        566.64        594.24         8.15 o                         
  -6   6   8       3128.49       3092.18        32.47 o                         
  -5   6   8         24.61         28.37         2.77 o                         
  -4   6   8       1056.71       1039.19        12.71 o                         
  -3   6   8        724.68        723.41         9.64 o                         
  -2   6   8        869.31        853.79        12.39 o                         
  -1   6   8       1602.15       1582.61        25.11 o                         
   0   6   8        251.79        238.37         5.20 o                         
   1   6   8       1684.11       1734.89        21.49 o                         
   2   6   8       1250.81       1214.28        15.98 o                         
   3   6   8        336.43        346.80         6.49 o                         
   4   6   8       2001.16       2011.39        23.38 o                         
   5   6   8        285.61        284.47         6.03 o                         
   6   6   8        788.76        775.74        11.01 o                         
 -12   7   8        701.31        717.01         9.87 o                         
 -11   7   8        201.23        219.36         5.76 o                         
 -10   7   8       1181.81       1183.69        13.57 o                         
  -9   7   8        167.10        169.27         5.29 o                         
  -8   7   8       1174.37       1203.04        17.85 o                         
  -7   7   8       1308.99       1309.97        15.87 o                         
  -6   7   8        412.29        419.57         7.25 o                         
  -5   7   8       2221.23       2207.77        26.70 o                         
  -4   7   8        317.39        301.02         5.74 o                         
  -3   7   8       2511.19       2471.01        29.48 o                         
  -2   7   8       1992.72       1997.37        26.03 o                         
  -1   7   8         22.21         29.62         3.31 o                         
   0   7   8       3369.77       3316.42        41.94 o                         
   1   7   8        150.73        134.61         5.63 o                         
   2   7   8        330.89        361.85         8.07 o                         
   3   7   8       1140.86       1136.64        14.20 o                         
   4   7   8         41.00         41.27         3.77 o                         
   5   7   8        602.35        591.89         8.96 o                         
 -11   8   8        164.17        167.62         5.50 o                         
 -10   8   8         30.14         42.39         3.58 o                         
  -9   8   8       3238.97       3147.88        33.35 o                         
  -8   8   8        224.88        233.14         5.15 o                         
  -7   8   8        182.72        192.51         5.20 o                         
  -6   8   8        286.78        304.62         6.28 o                         
  -5   8   8         28.87         31.59         3.37 o                         
  -4   8   8        681.32        693.60        10.28 o                         
  -3   8   8         78.17         90.93         4.20 o                         
  -2   8   8        377.12        362.61         8.16 o                         
  -1   8   8        559.95        603.02         9.52 o                         
   0   8   8        959.30        919.62        14.44 o                         
   1   8   8       1973.02       1943.16        24.03 o                         
   2   8   8         86.30         99.55         4.06 o                         
   3   8   8        311.01        311.98         6.94 o                         
   4   8   8       1337.53       1307.45        16.14 o                         
   5   8   8         16.46         13.89         2.50 o                         
 -11   9   8        351.54        379.97         7.61 o                         
 -10   9   8        918.24        900.43        11.87 o                         
  -9   9   8        103.91        113.46         5.63 o                         
  -8   9   8       1260.58       1276.84        16.83 o                         
  -7   9   8       1210.30       1239.41        15.50 o                         
  -6   9   8        781.96        782.06        11.55 o                         
  -5   9   8       3225.51       3220.12        40.85 o                         
  -4   9   8         53.92         55.25         3.84 o                         
  -3   9   8       2601.11       2521.97        28.30 o                         
  -2   9   8       1979.75       1920.69        28.10 o                         
  -1   9   8         71.18         72.07         3.88 o                         
   0   9   8       1728.80       1828.67        24.78 o                         
   1   9   8        319.93        323.18         7.82 o                         
   2   9   8        875.51        861.88        15.17 o                         
   3   9   8        596.84        574.68         9.28 o                         
   4   9   8         31.17         30.07         3.39 o                         
 -10  10   8         42.27         44.19         4.51 o                         
  -9  10   8        341.74        332.14         7.60 o                         
  -8  10   8         94.38        108.59         5.29 o                         
  -7  10   8        198.07        205.02         5.67 o                         
  -6  10   8        170.09        174.75         6.00 o                         
  -5  10   8         18.94         24.92         3.26 o                         
  -4  10   8         69.29         85.44         3.69 o                         
  -3  10   8        201.44        180.43         8.46 o                         
  -2  10   8         33.04         42.38         3.22 o                         
  -1  10   8        114.26        119.50         5.07 o                         
   0  10   8         62.34         62.25         4.08 o                         
   1  10   8         85.09        102.03         5.31 o                         
   2  10   8        704.40        653.73        14.36 o                         
   3  10   8         71.78         77.87         6.86 o                         
  -8  11   8       1615.73       1637.01        20.10 o                         
  -7  11   8       1115.09       1153.50        14.99 o                         
  -6  11   8       1124.05       1150.67        15.98 o                         
  -5  11   8        997.46        977.43        14.41 o                         
  -4  11   8        602.43        592.30         9.49 o                         
  -3  11   8       2530.94       2469.85        34.55 o                         
  -2  11   8       1465.13       1483.91        19.27 o                         
  -1  11   8         30.20         40.75         4.89 o                         
   0  11   8       1646.75       1645.78        21.36 o                         
   1  11   8        542.89        512.18        18.67 o                         
  -6  12   8         95.80        117.33         6.39 o                         
  -5  12   8          5.64          5.38         4.05 o                         
  -4  12   8          6.00         15.71         3.24 o                         
  -3  12   8          3.25          6.32         3.68 o                         
  -2  12   8          5.06          9.30         3.20 o                         
  -1  12   8         27.12         28.72         3.67 o                         
 -13   1   9       1459.19       1446.38        18.09 o                         
 -12   1   9         42.37         50.37         3.61 o                         
 -11   1   9       1719.26       1686.39        20.11 o                         
 -10   1   9       2198.65       2173.43        25.19 o                         
  -9   1   9        574.45        557.62         8.15 o                         
  -8   1   9       2200.12       2174.57        21.42 o                         
  -7   1   9        292.37        317.06         5.40 o                         
  -6   1   9       2954.66       2888.94        27.87 o                         
  -5   1   9       2305.91       2242.27        25.52 o                         
  -4   1   9         17.93         19.20         2.75 o                         
  -3   1   9       1978.18       1894.63        23.00 o                         
  -2   1   9       1365.66       1288.82        14.60 o                         
  -1   1   9         19.09         17.10         2.49 o                         
   0   1   9       3156.51       3113.54        34.43 o                         
   1   1   9        139.68        138.58         4.28 o                         
   2   1   9        903.42        892.43        12.69 o                         
   3   1   9       1911.45       1824.02        22.76 o                         
   4   1   9         10.93         13.23         3.67 o                         
   5   1   9       1843.25       1753.57        20.11 o                         
   6   1   9         24.34         26.64         3.28 o                         
 -13   2   9          0.12          8.65         4.09 o                         
 -12   2   9         62.96         83.62         5.17 o                         
 -11   2   9        151.54        164.41         5.11 o                         
 -10   2   9        223.69        216.58         6.61 o                         
  -9   2   9        153.75        170.41         4.59 o                         
  -8   2   9          0.42          1.15         2.36 o                         
  -7   2   9         29.15         32.50         2.50 o                         
  -6   2   9        182.75        197.62         4.17 o                         
  -5   2   9        329.58        349.39         5.69 o                         
  -4   2   9         38.91         47.29         2.99 o                         
  -3   2   9         39.45         51.87         2.80 o                         
  -2   2   9         68.41         75.84         3.19 o                         
  -1   2   9        210.42        222.38         5.37 o                         
   0   2   9         21.85         25.24         3.21 o                         
   1   2   9         11.04         10.12         3.18 o                         
   2   2   9         42.66         37.32         3.79 o                         
   3   2   9         81.47         96.20         4.27 o                         
   4   2   9        325.09        319.46         7.34 o                         
   5   2   9         11.30         13.53         3.12 o                         
 -13   3   9        958.46        958.08        14.34 o                         
 -12   3   9         38.59         55.40         4.87 o                         
 -11   3   9       1798.90       1725.60        19.36 o                         
 -10   3   9       1251.14       1275.04        14.35 o                         
  -9   3   9        250.18        234.80         6.22 o                         
  -8   3   9       2645.38       2598.12        25.35 o                         
  -7   3   9        460.17        464.52         6.84 o                         
  -6   3   9       2467.52       2410.11        24.54 o                         
  -5   3   9        940.32        910.00        11.02 o                         
  -4   3   9        125.89        136.11         4.05 o                         
  -3   3   9       2950.11       2877.08        31.97 o                         
  -2   3   9       1436.79       1407.33        16.72 o                         
  -1   3   9         65.29         74.88         3.22 o                         
   0   3   9       1280.68       1266.99        16.52 o                         
   1   3   9        696.14        657.22        10.19 o                         
   2   3   9       1279.36       1277.54        16.94 o                         
   3   3   9       1221.42       1198.67        15.03 o                         
   4   3   9         95.03        108.60         3.86 o                         
   5   3   9        568.86        553.40        10.01 o                         
 -13   4   9         19.60         24.12         4.71 o                         
 -12   4   9        448.72        440.99         8.44 o                         
 -11   4   9        266.19        306.15         7.33 o                         
 -10   4   9        182.46        197.82         5.26 o                         
  -9   4   9        507.16        501.25         8.10 o                         
  -8   4   9        116.10        119.17         4.11 o                         
  -7   4   9        646.56        666.08         8.57 o                         
  -6   4   9        723.95        743.34         9.55 o                         
  -5   4   9        155.56        162.78         5.24 o                         
  -4   4   9        100.48        103.62         3.72 o                         
  -3   4   9        109.14        123.92         5.35 o                         
  -2   4   9        237.56        221.22         6.15 o                         
  -1   4   9        278.78        269.82         5.94 o                         
   0   4   9          3.45          5.44         2.86 o                         
   1   4   9        625.40        620.22        15.67 o                         
   2   4   9        306.25        280.20         6.54 o                         
   3   4   9         40.07         52.62         4.27 o                         
   4   4   9        341.51        318.80         7.55 o                         
   5   4   9         20.97         17.22         3.78 o                         
 -12   5   9         32.91         38.80         4.43 o                         
 -11   5   9        682.07        682.51        10.29 o                         
 -10   5   9        998.76       1006.77        12.48 o                         
  -9   5   9        390.47        378.30         6.46 o                         
  -8   5   9       1208.68       1171.72        14.12 o                         
  -7   5   9        120.18        129.57         4.37 o                         
  -6   5   9        786.18        765.40         9.85 o                         
  -5   5   9       3305.32       3263.72        36.18 o                         
  -4   5   9         13.22         16.42         2.18 o                         
  -3   5   9       1342.93       1312.26        14.85 o                         
  -2   5   9        724.34        692.78        11.50 o                         
  -1   5   9         89.97         96.60         4.67 o                         
   0   5   9       1659.13       1586.42        21.59 o                         
   1   5   9        130.37        134.04         5.06 o                         
   2   5   9        480.27        460.13         9.54 o                         
   3   5   9        825.26        821.16        12.90 o                         
   4   5   9          2.01          1.23         3.26 o                         
   5   5   9        809.20        813.27        11.71 o                         
 -12   6   9       1077.29       1079.85        13.98 o                         
 -11   6   9         59.20         60.95         4.82 o                         
 -10   6   9         83.06         76.53         4.63 o                         
  -9   6   9       2003.71       2014.74        22.26 o                         
  -8   6   9          8.75          5.87         2.94 o                         
  -7   6   9        547.72        544.90         8.45 o                         
  -6   6   9        112.69        131.70         4.67 o                         
  -5   6   9         32.03         40.33         2.96 o                         
  -4   6   9        705.69        717.12         9.97 o                         
  -3   6   9          9.79         11.97         3.13 o                         
  -2   6   9        357.23        350.42         7.91 o                         
  -1   6   9        484.56        487.75         8.22 o                         
   0   6   9        421.93        389.82         7.67 o                         
   1   6   9        537.01        529.18        10.23 o                         
   2   6   9        102.18        103.67         4.75 o                         
   3   6   9        516.08        539.79         9.41 o                         
   4   6   9        867.54        863.21        12.88 o                         
 -11   7   9        763.96        800.50        13.22 o                         
 -10   7   9         93.62        113.14         4.90 o                         
  -9   7   9          9.98         14.35         3.11 o                         
  -8   7   9       1914.70       1865.43        20.85 o                         
  -7   7   9        275.11        282.66         6.74 o                         
  -6   7   9        360.14        346.24        11.68 o                         
  -5   7   9        717.93        731.42        10.55 o                         
  -4   7   9         59.37         66.07         3.69 o                         
  -3   7   9       1711.09       1668.46        28.52 o                         
  -2   7   9        596.13        578.06        10.50 o                         
  -1   7   9        123.89        144.28         8.13 o                         
   0   7   9        750.37        722.11        13.00 o                         
   1   7   9        169.03        167.93        11.04 o                         
   2   7   9        240.18        244.34         7.45 o                         
   3   7   9        261.88        259.14         7.67 o                         
 -10   8   9        161.26        182.59         5.98 o                         
  -9   8   9       1572.17       1545.45        20.28 o                         
  -8   8   9        128.70        128.72         4.79 o                         
  -7   8   9        954.21        982.08        13.03 o                         
  -6   8   9        830.41        854.98        12.56 o                         
  -5   8   9          3.57          4.82         3.14 o                         
  -4   8   9        349.39        366.11         7.15 o                         
  -3   8   9         20.07         20.46         4.01 o                         
  -2   8   9        446.53        442.22        10.15 o                         
  -1   8   9        832.73        809.34        13.31 o                         
   0   8   9         17.44         28.79         4.58 o                         
   1   8   9       1091.80       1084.04        16.59 o                         
   2   8   9        501.35        498.25        10.33 o                         
  -9   9   9         27.24         32.85         4.93 o                         
  -8   9   9        312.57        326.00         6.90 o                         
  -7   9   9        182.05        182.69         5.47 o                         
  -6   9   9         54.45         61.39         4.38 o                         
  -5   9   9       1488.30       1472.74        19.31 o                         
  -4   9   9          0.09         -0.45         2.87 o                         
  -3   9   9        449.59        439.44         9.82 o                         
  -2   9   9        409.59        415.36        10.68 o                         
  -1   9   9        145.29        142.33         6.87 o                         
   0   9   9        463.03        457.52         7.60 o                         
   1   9   9          1.76         -1.56         2.59 o                         
  -7  10   9        649.34        632.69        11.85 o                         
  -6  10   9        519.84        515.30         9.54 o                         
  -5  10   9        218.96        200.37         5.78 o                         
  -4  10   9       1008.38       1095.86        16.61 o                         
  -3  10   9         91.06        101.55         5.19 o                         
  -2  10   9        441.48        475.04        10.32 o                         
  -1  10   9        946.44        903.85        14.89 o                         
   0  10   9         78.54         63.32         4.20 o                         
  -4  11   9          0.18          5.43         4.46 o                         
 -12   0  10       2663.42       2615.24        40.27 o                         
 -11   0  10        162.17        202.78         9.38 o                         
 -10   0  10        175.13        211.49         8.69 o                         
  -9   0  10       3364.84       3334.91        45.65 o                         
  -8   0  10         33.65         48.10         5.41 o                         
  -7   0  10       2688.58       2671.92        40.79 o                         
  -6   0  10       1283.06       1283.93        21.80 o                         
  -5   0  10         50.48         67.55         5.77 o                         
  -4   0  10       7764.46       7620.68       142.04 o                         
  -3   0  10         15.43         18.50         4.77 o                         
  -2   0  10       2388.47       2378.32        41.28 o                         
  -1   0  10       1293.24       1282.00        24.15 o                         
   0   0  10        372.12        342.97         8.71 o                         
   1   0  10       1813.46       1823.55        32.29 o                         
   2   0  10        127.14        128.42         7.16 o                         
   3   0  10        987.25       1014.53        18.71 o                         
 -12   1  10          9.86         13.37         4.09 o                         
 -11   1  10         37.35         60.07         4.34 o                         
 -10   1  10        154.66        157.16         4.42 o                         
  -9   1  10          1.16         -1.35         3.64 o                         
  -8   1  10          5.21          4.56         3.30 o                         
  -7   1  10         38.30         45.00         3.68 o                         
  -6   1  10         84.39         98.07         4.36 o                         
  -5   1  10          7.47         10.61         3.65 o                         
  -4   1  10         91.93        104.36         5.61 o                         
  -3   1  10        368.74        368.80        11.40 o                         
  -2   1  10         85.54         97.99         3.56 o                         
  -1   1  10          1.33          4.48         3.41 o                         
   0   1  10          6.97          9.89         3.24 o                         
   1   1  10         79.93         79.86         4.50 o                         
   2   1  10         63.65         70.00         4.27 o                         
   3   1  10         27.63         29.18         4.47 o                         
 -12   2  10       1628.15       1680.71        19.44 o                         
 -11   2  10        184.16        203.39         6.51 o                         
 -10   2  10       1268.41       1285.20        14.04 o                         
  -9   2  10       3287.85       3290.09        33.19 o                         
  -8   2  10        255.05        248.43         5.44 o                         
  -7   2  10       1738.33       1753.52        18.84 o                         
  -6   2  10       1678.10       1699.53        19.28 o                         
  -5   2  10       1202.89       1205.96        16.32 o                         
  -4   2  10       2730.06       2695.30        48.84 o                         
  -3   2  10         10.64         16.89         2.66 o                         
  -2   2  10       2455.89       2477.67        28.13 o                         
  -1   2  10       2759.27       2659.59        31.98 o                         
   0   2  10        276.89        271.67         6.70 o                         
   1   2  10       1153.08       1146.91        15.77 o                         
   2   2  10        302.59        309.49         7.57 o                         
   3   2  10       1429.47       1404.21        19.29 o                         
 -11   3  10         58.19         70.50         4.05 o                         
 -10   3  10         37.55         47.85         3.69 o                         
  -9   3  10          3.84          3.81         2.92 o                         
  -8   3  10        440.22        440.15         6.95 o                         
  -7   3  10        120.61        130.52         3.88 o                         
  -6   3  10          9.52         16.12         2.90 o                         
  -5   3  10       1660.80       1628.57        20.50 o                         
  -4   3  10        204.30        205.07         6.82 o                         
  -3   3  10        112.73        128.89         7.57 o                         
  -2   3  10          4.41          4.78         2.66 o                         
  -1   3  10        536.45        535.78         9.85 o                         
   0   3  10        418.13        424.92         8.12 o                         
   1   3  10         93.93        103.22         6.37 o                         
   2   3  10         86.37         89.71         4.81 o                         
   3   3  10         28.13         40.31         4.51 o                         
 -11   4  10        622.67        631.15         9.01 o                         
 -10   4  10        588.91        611.70         8.83 o                         
  -9   4  10       1529.52       1552.67        16.35 o                         
  -8   4  10         11.21         10.50         3.06 o                         
  -7   4  10       1717.25       1730.92        17.87 o                         
  -6   4  10       1459.08       1453.60        17.70 o                         
  -5   4  10        837.09        856.87        12.20 o                         
  -4   4  10       2536.58       2487.71        26.72 o                         
  -3   4  10        175.20        184.26         5.29 o                         
  -2   4  10       1620.39       1627.17        20.07 o                         
  -1   4  10       1457.47       1487.13        20.99 o                         
   0   4  10        826.20        788.49        13.48 o                         
   1   4  10        565.97        607.67        10.20 o                         
   2   4  10        396.40        396.14         8.28 o                         
   3   4  10        718.34        728.59        11.89 o                         
 -11   5  10        499.35        531.70         9.12 o                         
 -10   5  10        392.69        407.27         6.86 o                         
  -9   5  10          3.67          6.82         3.19 o                         
  -8   5  10        307.17        314.08         6.41 o                         
  -7   5  10         28.89         32.59         3.53 o                         
  -6   5  10        851.38        842.54        13.13 o                         
  -5   5  10        987.79        983.39        12.05 o                         
  -4   5  10        112.58        107.04         5.08 o                         
  -3   5  10       1299.90       1264.56        15.61 o                         
  -2   5  10        144.51        145.92         7.33 o                         
  -1   5  10        352.67        347.77         9.58 o                         
   0   5  10        649.39        635.03        10.39 o                         
   1   5  10        141.44        134.18         7.42 o                         
   2   5  10        217.93        222.90         6.40 o                         
 -10   6  10        568.18        542.56         9.67 o                         
  -9   6  10       1429.22       1459.48        16.41 o                         
  -8   6  10          0.92          0.07         3.36 o                         
  -7   6  10       1470.05       1477.82        19.23 o                         
  -6   6  10        596.98        605.25         8.64 o                         
  -5   6  10        631.68        627.23         8.68 o                         
  -4   6  10        613.16        617.70        11.06 o                         
  -3   6  10         57.49         57.44         4.28 o                         
  -2   6  10       1203.61       1207.85        17.90 o                         
  -1   6  10        783.03        796.85        13.39 o                         
   0   6  10         13.17         11.16         5.18 o                         
   1   6  10       1703.30       1681.62        23.28 o                         
  -9   7  10         81.16         93.05         5.18 o                         
  -8   7  10       1386.41       1375.02        17.17 o                         
  -7   7  10        385.33        377.06         9.23 o                         
  -6   7  10        871.93        862.25        12.08 o                         
  -5   7  10       1109.72       1128.85        19.74 o                         
  -4   7  10          6.96         11.72         3.84 o                         
  -3   7  10       1506.81       1461.35        20.51 o                         
  -2   7  10         79.65         97.39         5.76 o                         
  -1   7  10        850.42        824.05        13.91 o                         
   0   7  10        744.62        808.13        13.84 o                         
   1   7  10         76.72         68.01         5.65 o                         
  -8   8  10         68.50         77.13         4.46 o                         
  -7   8  10        691.83        704.48        13.84 o                         
  -6   8  10        104.11        108.88         4.83 o                         
  -5   8  10        339.54        341.67         7.34 o                         
  -4   8  10        742.27        764.70        14.35 o                         
  -3   8  10         73.35         77.70         4.54 o                         
  -2   8  10        364.14        367.53        10.57 o                         
  -1   8  10        272.54        303.96         8.73 o                         
  -5   9  10        946.67        898.67        13.59 o                         
  -4   9  10         24.89         30.99         5.86 o                         
  -3   9  10       1164.32       1207.97        19.96 o                         
 -10   1  11        921.59        954.02        11.65 o                         
  -9   1  11        779.01        772.60        10.09 o                         
  -8   1  11       2522.42       2507.97        27.52 o                         
  -7   1  11        316.95        304.41         6.77 o                         
  -6   1  11       2798.43       2698.54        30.94 o                         
  -5   1  11        364.23        344.70         9.33 o                         
  -4   1  11          9.24         10.63         3.75 o                         
  -3   1  11       2477.52       2441.48        26.69 o                         
  -2   1  11         51.79         63.30         5.88 o                         
  -1   1  11       1524.82       1549.36        20.46 o                         
   0   1  11       2071.17       2048.65        24.27 o                         
   1   1  11         17.00         24.53         4.90 o                         
 -10   2  11        233.26        245.11         6.77 o                         
  -9   2  11        100.74        113.37         4.63 o                         
  -8   2  11          0.61          2.87         3.84 o                         
  -7   2  11         95.05        120.52         6.11 o                         
  -6   2  11          9.11          8.36         3.97 o                         
  -5   2  11        404.87        412.62         8.66 o                         
  -4   2  11          9.36         10.76         3.56 o                         
  -3   2  11        208.18        212.17         7.85 o                         
  -2   2  11         79.46         82.22         5.15 o                         
  -1   2  11         93.17         97.34         4.95 o                         
   0   2  11        163.70        190.99         6.89 o                         
  -9   3  11        814.82        784.70        10.65 o                         
  -8   3  11       1490.00       1477.27        17.59 o                         
  -7   3  11        175.48        187.03         5.66 o                         
  -6   3  11       1156.63       1124.53        15.85 o                         
  -5   3  11       1187.56       1160.51        15.08 o                         
  -4   3  11        317.62        313.52         7.12 o                         
  -3   3  11       1831.83       1779.34        20.12 o                         
  -2   3  11        145.70        139.84         5.19 o                         
  -1   3  11        743.81        755.28        12.83 o                         
   0   3  11       1845.75       1831.85        25.16 o                         
  -9   4  11        720.47        745.56        10.25 o                         
  -8   4  11         79.21         95.09         4.41 o                         
  -7   4  11        552.04        553.80         8.75 o                         
  -6   4  11         11.93         22.94         3.40 o                         
  -5   4  11        119.94        133.01         4.35 o                         
  -4   4  11        488.38        452.30         7.75 o                         
  -3   4  11          0.28         -2.50         3.23 o                         
  -2   4  11        288.93        292.95         7.06 o                         
  -1   4  11        118.17        135.26         5.58 o                         
  -8   5  11       1505.05       1478.55        17.63 o                         
  -7   5  11        124.98        140.63         5.29 o                         
  -6   5  11        855.34        850.04        14.10 o                         
  -5   5  11       1135.58       1106.50        13.52 o                         
  -4   5  11         80.30         90.19         3.87 o                         
  -3   5  11        901.57        893.98        16.78 o                         
  -2   5  11         44.34         48.37         3.74 o                         
  -6   6  11         58.83         70.18         4.36 o                         
  -5   6  11        905.37        910.28        13.65 o                         
  -4   6  11        796.76        832.12        12.82 o                         
  -3   6  11        196.06        205.15         7.51 o                         
                                                                                
